# Supplementary material for: Integrated transcriptomic and metabolomic analysis reveal the mechanism of citral production in Camphora officinarum Nees ex Wall leaves
Source: Front Plant Sci. 2025 Dec 15;16:1651615. doi: 10.3389/fpls.2025.1651615 (PMC12745418; doi:10.3389/fpls.2025.1651615)
Supplement: Supplementary file 3 [file Table3.xls]

## Sheet: correlated modules （WGCNA）
geneID	moduleColors	kTotal	kWithin	kOut	kDiff	C1-1	C1-2	C1-3	C2-1	C2-2	C2-3	C3-1	C3-2	C3-3	C0-1	C0-2	C0-3	chr	start	end	strand	gene_name	gene_description	KEGG	KEGG pathway	NR	Swissprot	Tremble	KOG	GO	Pfam	TF-Family	TF-Category	TF-Classification
Ccam01G000042	turquoise	774.156575833377	552.786697111353	221.369878722024	331.41681838933	5.258	7.3523	7.7178	5.9663	7.2465	10.2498	7.858	7.9019	6.325	1.663	4.7511	4.4646	GWHBGBX00000001	2343804	2366506	-	Ccam01G000042	--	K11649 SWI/SNF-related matrix-associated actin-dependent regulator of chromatin subfamily C | (RefSeq) SWI/SNF complex subunit SWI3D-like (A)	--	SWI/SNF complex subunit SWI3D isoform X1 [Cinnamomum micranthum f. kanehirae]	SWI3D_ARATH RecName: Full=SWI/SNF complex subunit SWI3D; Short=AtSWI3D; AltName: Full=Transcription regulatory protein SWI3D;	A0A443PY76_9MAGN SubName: Full=SWI/SNF complex subunit SWI3D isoform X1 {ECO:0000313|EMBL:RWR95708.1};	Chromatin remodeling factor subunit and related transcription factors	GO:0005634,nucleus; GO:0003677,DNA binding; GO:0008270,zinc ion binding; GO:0006325,chromatin organization; GO:0060255,regulation of macromolecule metabolic process; GO:0051171,regulation of nitrogen compound metabolic process; GO:0080090,regulation of primary metabolic process; GO:0003674,molecular_function; GO:0003676,nucleic acid binding; GO:0005488,binding; GO:0097159,organic cyclic compound …	PF00249.34:Myb-like DNA-binding domain	MYB-related	TF	MYB->MYB-related
Ccam01G000043	turquoise	1446.77121685343	596.747020734209	850.024196119219	-253.277	15.4994	16.3284	18.2775	16.7667	17.9638	17.1326	17.2823	14.7906	16.9291	15.9078	18.0062	15.9373	GWHBGBX00000001	2523802	2546313	-	Ccam01G000043	--	K09588 3beta,22alpha-dihydroxysteroid 3-dehydrogenase [EC:1.14.19.79] | (RefSeq) cytochrome P450 90A1-like (A)	ko00905: Brassinosteroid biosynthesis; ko01100: Metabolic pathways; ko01110: Biosynthesis of secondary metabolites	cytochrome P450 90A1-like protein [Cinnamomum micranthum f. kanehirae]	C90A1_ARATH RecName: Full=Cytochrome P450 90A1 {ECO:0000303|PubMed:8612270}; Short=AtCYP90A1 {ECO:0000303|PubMed:8612270}; AltName: Full=(22R,23R)-22,23-dihydroxy-campest-4-en-3-one synthase {ECO:0000303|PubMed:22822057}; EC=1.14.19.- {ECO:0000269|PubMed:22822057}; AltName: Full=(22S,24R)-22-hydroxy-5alpha-ergostan-3-one synthase {ECO:0000303|PubMed:22822057}; EC=1.14.19.- {ECO:0000269|PubMed:228…	A0A3S3PR29_9MAGN SubName: Full=Cytochrome P450 90A1-like protein {ECO:0000313|EMBL:RWR71818.1};	Cytochrome P450 CYP4/CYP19/CYP26 subfamilies	GO:0016021,integral component of membrane; GO:0020037,heme binding; GO:0005506,iron ion binding; GO:0004497,monooxygenase activity; GO:0016491,oxidoreductase activity; GO:0016705,oxidoreductase activity, acting on paired donors, with incorporation or reduction of molecular oxygen; GO:0048657,anther wall tapetum cell differentiation; GO:0016132,brassinosteroid biosynthetic process; GO:0010268,bras…	PF00067.25:Cytochrome P450	--	--	--
Ccam01G000047	yellow	617.478163477858	207.801051895561	409.677111582297	-201.876	1.423	2.0902	2.1136	2.1381	2.0078	1.6713	2.0303	1.8752	1.3477	4.3116	4.8418	5.2751	GWHBGBX00000001	2555591	2579911	+	Ccam01G000047	--	K14007 protein transport protein SEC24 | (RefSeq) protein transport protein Sec24-like At3g07100 (A)	ko04141: Protein processing in endoplasmic reticulum	PREDICTED: protein transport protein Sec24-like At3g07100 [Vitis vinifera]	SC24A_ARATH RecName: Full=Protein transport protein Sec24-like At3g07100;	A0A5B6ZXN9_DAVIN SubName: Full=Uncharacterized protein {ECO:0000313|EMBL:MPA48196.1};	Vesicle coat complex COPII, subunit SEC24/subunit SFB2	GO:0030127,COPII vesicle coat; GO:0070971,endoplasmic reticulum exit site; GO:0005789,endoplasmic reticulum membrane; GO:0000139,Golgi membrane; GO:0000149,SNARE binding; GO:0008270,zinc ion binding; GO:0090110,COPII-coated vesicle cargo loading; GO:0007029,endoplasmic reticulum organization; GO:0080119,ER body organization; GO:0007030,Golgi organization; GO:0006886,intracellular protein transpor…	PF04811.18:Sec23/Sec24 trunk domain	--	--	--
Ccam01G000049	turquoise	191.878702375152	66.6334686191533	125.245233755999	-58.6118	0.9986	1.2928	2.3901	1.2943	1.5325	1.6705	1.13	1.4515	0.8472	1.204	1.6073	1.1063	GWHBGBX00000001	2587402	2629848	+	Ccam01G000049	--	K14611 solute carrier family 23 (nucleobase transporter), member 1 | (RefSeq) nucleobase-ascorbate transporter 6 (A)	--	hypothetical protein H6P81_007988 [Aristolochia fimbriata]	NAT1_ARATH RecName: Full=Nucleobase-ascorbate transporter 1; Short=AtNAT1;	A0A1U7ZLE5_NELNU SubName: Full=nucleobase-ascorbate transporter 1 {ECO:0000313|RefSeq:XP_010252545.1};	Xanthine/uracil transporters	GO:0016021,integral component of membrane; GO:0009506,plasmodesma; GO:0022857,transmembrane transporter activity; GO:0071702,organic substance transport; GO:0003674,molecular_function; GO:0005215,transporter activity; GO:0006810,transport; GO:0006811,ion transport; GO:0006820,anion transport; GO:0008150,biological_process; GO:0051179,localization; GO:0051234,establishment of localization; GO:0005…	PF00860.23:Permease family	--	--	--
Ccam01G000052	turquoise	56.7410301357952	18.9726985850451	37.7683315507501	-18.7956	2.5122	2.9074	4.1032	3.4098	4.681	4.6622	4.4992	4.1123	4.2368	3.749	2.9592	3.9453	GWHBGBX00000001	2639129	2642645	+	Ccam01G000052	--	--	--	protein CELLULOSE SYNTHASE INTERACTIVE 1-like protein [Cinnamomum micranthum f. kanehirae]	--	A0A3S3N361_9MAGN SubName: Full=Protein CELLULOSE SYNTHASE INTERACTIVE 1-like protein {ECO:0000313|EMBL:RWR71823.1};	FOG: Armadillo/beta-catenin-like repeats	--	PF00514.26:Armadillo/beta-catenin-like repeat	--	--	--
Ccam01G000056	turquoise	501.846458512164	375.612100478511	126.234358033653	249.377742444857	0.8277	1.0436	0.8127	0.7453	0.7111	1.0436	1.0169	0.5628	0.5848	0.2155	0.2818	0.1926	GWHBGBX00000001	2727205	2733319	+	Ccam01G000056	--	--	--	hypothetical protein CKAN_00001100 [Cinnamomum micranthum f. kanehirae]	--	A0A3S3LU11_9MAGN SubName: Full=Uncharacterized protein {ECO:0000313|EMBL:RWR71827.1};	--	GO:0016021,integral component of membrane; GO:0005575,cellular_component; GO:0016020,membrane; GO:0031224,intrinsic component of membrane; GO:0110165,cellular anatomical entity	PF12056.11:Protein of unknown function (DUF3537)	--	--	--
Ccam01G000059	turquoise	137.740336858763	46.6364654661646	91.1038713925984	-44.4674	17.7972	19.1617	16.2284	20.3011	19.4559	18.0515	19.9019	20.6052	19.8219	7.8215	7.8888	6.1575	GWHBGBX00000001	2773498	2784141	-	Ccam01G000059	--	K06130 lysophospholipase II [EC:3.1.1.5] | (RefSeq) probable carboxylesterase Os04g0669500 (A)	ko00564: Glycerophospholipid metabolism	carboxylesterase SOBER1-like protein [Cinnamomum micranthum f. kanehirae]	CAEH1_ORYSJ RecName: Full=Probable carboxylesterase Os04g0669500 {ECO:0000305}; EC=3.1.1.- {ECO:0000305};	A0A3S3PSA7_9MAGN SubName: Full=Carboxylesterase SOBER1-like protein {ECO:0000313|EMBL:RWR71830.1};	Lysophospholipase	GO:0005737,cytoplasm; GO:0052689,carboxylic ester hydrolase activity; GO:0008474,palmitoyl-(protein) hydrolase activity; GO:0006631,fatty acid metabolic process; GO:0002084,protein depalmitoylation; GO:0003674,molecular_function; GO:0003824,catalytic activity; GO:0016787,hydrolase activity; GO:0016788,hydrolase activity, acting on ester bonds; GO:0016790,thiolester hydrolase activity; GO:0098599,…	PF02230.19:Phospholipase/Carboxylesterase	--	--	--
Ccam01G000060	greenyellow	245.777590364595	44.1930661267319	201.584524237863	-157.391	43.7916	54.5862	41.5626	47.1391	44.9124	44.5342	36.5489	32.7195	38.394	34.5634	30.5187	35.4767	GWHBGBX00000001	2792962	2794733	-	Ccam01G000060	--	--	--	30S ribosomal S21, chloroplastic [Cinnamomum micranthum f. kanehirae]	RR21_SPIOL RecName: Full=30S ribosomal protein S21, chloroplastic {ECO:0000303|PubMed:10874039}; AltName: Full=Chloroplastic small ribosomal subunit protein bS21c {ECO:0000303|PubMed:28007896}; Flags: Precursor;	A0A443MZY9_9MAGN SubName: Full=30S ribosomal S21, chloroplastic {ECO:0000313|EMBL:RWR71831.1};	--	GO:0009507,chloroplast; GO:0005840,ribosome; GO:0019843,rRNA binding; GO:0003735,structural constituent of ribosome; GO:0006412,translation; GO:0003674,molecular_function; GO:0003676,nucleic acid binding; GO:0003723,RNA binding; GO:0005488,binding; GO:0097159,organic cyclic compound binding; GO:1901363,heterocyclic compound binding; GO:0005198,structural molecule activity; GO:0006518,peptide meta…	PF01165.23:Ribosomal protein S21	--	--	--
Ccam01G000063	turquoise	39.9563458420496	15.6295476088069	24.3267982332427	-8.69725	13.9326	11.029	11.4961	10.5793	13.7964	13.2932	11.617	11.6359	10.798	8.5321	10.406	8.1677	GWHBGBX00000001	2839036	2851307	-	Ccam01G000063	--	--	--	hybrid signal transduction protein dokA isoform X2 [Cinnamomum micranthum f. kanehirae]	--	A0A443MZX2_9MAGN SubName: Full=Hybrid signal transduction protein dokA isoform X2 {ECO:0000313|EMBL:RWR71835.1};	--	--	PF04714.16:BCL7, N-terminal conserver region	--	--	--
Ccam01G000068	turquoise	153.641479265437	95.4684389272036	58.1730403382337	37.2953985889699	9.414	13.299	15.9409	13.8389	17.4258	16.1829	14.4328	12.3478	12.676	10.8518	9.2614	10.8473	GWHBGBX00000001	2920736	2941691	-	Ccam01G000068	--	K03138 transcription initiation factor TFIIF subunit alpha | (RefSeq) transcription initiation factor IIF subunit alpha-like (A)	ko03022: Basal transcription factors	transcription initiation factor IIF subunit alpha isoform X1 [Cinnamomum micranthum f. kanehirae]	T2FA_ARATH RecName: Full=Transcription initiation factor IIF subunit alpha; Short=TFIIF-alpha; AltName: Full=General transcription factor IIF subunit 1; AltName: Full=Transcription initiation factor RAP74 homolog; Short=AtRAP74;	A0A443MZX1_9MAGN RecName: Full=Transcription initiation factor IIF subunit alpha {ECO:0000256|RuleBase:RU366044};	Transcription initiation factor IIF, large subunit (RAP74)	GO:0005674,transcription factor TFIIF complex; GO:0003677,DNA binding; GO:0008022,protein C-terminus binding; GO:0016251,RNA polymerase II general transcription initiation factor activity; GO:0001096,TFIIF-class transcription factor complex binding; GO:0032968,positive regulation of transcription elongation from RNA polymerase II promoter; GO:0006367,transcription initiation from RNA polymerase I…	PF05793.15:Transcription initiation factor IIF, alpha subunit (TFIIF-alpha)	--	--	--
Ccam01G000069	purple	192.962304281108	20.3184032884396	172.643900992669	-152.325	10.2616	11.0382	11.5698	10.8967	10.7149	12.9745	10.4479	11.6779	9.4322	14.1569	13.4106	10.6112	GWHBGBX00000001	2953391	2962014	+	Ccam01G000069	--	K17785 MICOS complex subunit MIC60 | (RefSeq) MICOS complex subunit MIC60 (A)	--	Mitochondrial inner membrane protein Mitofilin [Cinnamomum micranthum f. kanehirae]	--	A0A443N006_9MAGN SubName: Full=Mitochondrial inner membrane protein Mitofilin {ECO:0000313|EMBL:RWR71839.1};	--	GO:0016021,integral component of membrane; GO:0005743,mitochondrial inner membrane; GO:0005575,cellular_component; GO:0016020,membrane; GO:0031224,intrinsic component of membrane; GO:0110165,cellular anatomical entity; GO:0005622,intracellular anatomical structure; GO:0005737,cytoplasm; GO:0005739,mitochondrion; GO:0005740,mitochondrial envelope; GO:0019866,organelle inner membrane; GO:0031090,or…	PF09731.12:Mitochondrial inner membrane protein	--	--	--
Ccam01G000070	royalblue	358.367549386052	29.2205921269696	329.146957259082	-299.926	11.5312	13.55	14.3504	15.1618	14.2209	17.0253	16.5434	14.639	14.9896	15.4524	17.5203	15.5748	GWHBGBX00000001	2964998	2974866	+	Ccam01G000070	--	K05399 lipopolysaccharide-binding protein | (RefSeq) putative BPI/LBP family protein At1g04970 (A)	--	putative BPI/LBP family protein isoform X1 [Cinnamomum micranthum f. kanehirae]	Y1049_ARATH RecName: Full=Putative BPI/LBP family protein At1g04970; Flags: Precursor;	A0A443N043_9MAGN SubName: Full=Putative BPI/LBP family protein isoform X1 {ECO:0000313|EMBL:RWR71840.1};	BPI/LBP/CETP family protein	GO:0005615,extracellular space; GO:0000325,plant-type vacuole; GO:0001530,lipopolysaccharide binding; GO:1903409,reactive oxygen species biosynthetic process; GO:0010468,regulation of gene expression; GO:0003674,molecular_function; GO:0005488,binding; GO:0008289,lipid binding; GO:0097367,carbohydrate derivative binding; GO:0008150,biological_process; GO:0008152,metabolic process; GO:0009058,biosy…	PF02886.20:LBP / BPI / CETP family, C-terminal domain	--	--	--
Ccam01G000072	greenyellow	251.917256006515	73.8051274997619	178.112128506753	-104.307	14.6233	13.2873	13.9784	12.465	11.625	13.8606	11.7552	11.1021	11.3285	8.9688	8.6988	7.8564	GWHBGBX00000001	2990459	2994855	+	Ccam01G000072	--	--	--	putative plastid-lipid-associated protein 7, chloroplastic [Cinnamomum micranthum f. kanehirae]	PAP7_ARATH RecName: Full=Fibrillin-5, chloroplastic {ECO:0000303|PubMed:21571574}; AltName: Full=Plastid-lipid-associated protein 7 {ECO:0000305}; Flags: Precursor;	A0A3S3PR42_9MAGN SubName: Full=Putative plastid-lipid-associated protein 7, chloroplastic {ECO:0000313|EMBL:RWR71842.1};	--	GO:0009507,chloroplast; GO:0009570,chloroplast stroma; GO:0010236,plastoquinone biosynthetic process; GO:0008150,biological_process; GO:0008152,metabolic process; GO:0009058,biosynthetic process; GO:0009987,cellular process; GO:0042180,cellular ketone metabolic process; GO:0042181,ketone biosynthetic process; GO:0044237,cellular metabolic process; GO:0044249,cellular biosynthetic process; GO:0044…	PF04755.15:PAP_fibrillin	--	--	--
Ccam01G000091	purple	327.468223521461	92.1469160162792	235.321307505182	-143.174	0.0858	0.2245	0.195	0	0.0926	0.1983	0.3162	0.2961	0.1481	5.9446	6.6387	6.1976	GWHBGBX00000001	3181500	3185310	+	Ccam01G000091	--	K06911 quercetin 2,3-dioxygenase [EC:1.13.11.24] | (RefSeq) pirin-like protein (A)	--	pirin-like protein [Cinnamomum micranthum f. kanehirae]	PIRL_SOLLC RecName: Full=Pirin-like protein;	A0A443N037_9MAGN SubName: Full=Pirin-like protein {ECO:0000313|EMBL:RWR71869.1};	--	GO:0005634,nucleus; GO:0005575,cellular_component; GO:0005622,intracellular anatomical structure; GO:0043226,organelle; GO:0043227,membrane-bounded organelle; GO:0043229,intracellular organelle; GO:0043231,intracellular membrane-bounded organelle; GO:0110165,cellular anatomical entity	PF05726.16:Pirin C-terminal cupin domain	--	--	--
Ccam01G000109	turquoise	317.102704055192	249.624781810258	67.4779222449337	182.146859565325	22.3329	21.9406	16.8324	14.25	19.2682	17.2085	15.686	16.9892	13.8382	7.2885	7.164	7.3817	GWHBGBX00000001	3379921	3388004	-	Ccam01G000109	--	K11778 ditrans,polycis-polyprenyl diphosphate synthase [EC:2.5.1.87] | (RefSeq) dehydrodolichyl diphosphate synthase complex subunit NUS1-like isoform X1 (A)	ko00900: Terpenoid backbone biosynthesis; ko01110: Biosynthesis of secondary metabolites	dehydrodolichyl diphosphate synthase complex subunit NUS1 isoform X1 [Cinnamomum micranthum f. kanehirae]	--	A0A443N049_9MAGN RecName: Full=Ditrans,polycis-polyprenyl diphosphate synthase ((2E,6E)-farnesyldiphosphate specific) {ECO:0000256|ARBA:ARBA00012596}; EC=2.5.1.87 {ECO:0000256|ARBA:ARBA00012596};	--	GO:1904423,dehydrodolichyl diphosphate synthase complex; GO:0005783,endoplasmic reticulum; GO:0016021,integral component of membrane; GO:0016765,transferase activity, transferring alkyl or aryl (other than methyl) groups; GO:0019408,dolichol biosynthetic process; GO:0006486,protein glycosylation; GO:0003674,molecular_function; GO:0003824,catalytic activity; GO:0016740,transferase activity; GO:000…	--	--	--	--
Ccam01G000111	purple	367.754436123649	66.2936828925276	301.460753231121	-235.167	2.1387	3.4047	3.5966	3.5305	4.6676	3.4504	4.4887	4.512	2.9241	11.9937	11.4016	11.9642	GWHBGBX00000001	3392244	3393350	+	Ccam01G000111	--	--	--	protein RETICULATA-RELATED 3, chloroplastic-like protein [Cinnamomum micranthum f. kanehirae]	RER3_ARATH RecName: Full=Protein RETICULATA-RELATED 3, chloroplastic {ECO:0000303|PubMed:23596191}; Flags: Precursor;	A0A3S3NN70_9MAGN SubName: Full=Protein RETICULATA-RELATED 3, chloroplastic-like protein {ECO:0000313|EMBL:RWR71885.1};	--	GO:0009507,chloroplast; GO:0009941,chloroplast envelope; GO:0031969,chloroplast membrane; GO:0005829,cytosol; GO:0016021,integral component of membrane; GO:0009536,plastid; GO:0009793,embryo development ending in seed dormancy; GO:0048366,leaf development; GO:0009648,photoperiodism; GO:0000302,response to reactive oxygen species; GO:0000003,reproduction; GO:0003006,developmental process involved …	PF11891.11:Protein RETICULATA-related	--	--	--
Ccam01G000112	cyan	337.596829913187	40.6757219087068	296.921108004481	-256.245	20.393	15.9753	13.7803	12.268	13.6156	11.3507	11.9566	13.0824	14.3119	10.4888	10.9885	8.6067	GWHBGBX00000001	3396698	3402855	-	Ccam01G000112	--	K25762 tubulin N-terminal N-acetyltransferase [EC:2.3.1.308] | (RefSeq) N-acetyltransferase 9-like protein (A)	--	N-acetyltransferase 9-like protein isoform X1 [Cinnamomum micranthum f. kanehirae]	--	A0A443N044_9MAGN SubName: Full=N-acetyltransferase 9-like protein isoform X1 {ECO:0000313|EMBL:RWR71886.1};	Predicted phosphoglucosamine acetyltransferase	GO:0008080,N-acetyltransferase activity; GO:0003674,molecular_function; GO:0003824,catalytic activity; GO:0016407,acetyltransferase activity; GO:0016410,N-acyltransferase activity; GO:0016740,transferase activity; GO:0016746,transferase activity, transferring acyl groups; GO:0016747,transferase activity, transferring acyl groups other than amino-acyl groups	PF13302.10:Acetyltransferase (GNAT) domain	GNAT	TR	GNAT
Ccam01G000116	darkgrey	344.582078980902	9.12655532683777	335.455523654064	-326.329	20.825	29.9549	30.7361	31.6278	39.4986	33.1302	41.6267	33.7181	33.8181	59.2024	68.7305	67.242	GWHBGBX00000001	3415496	3418943	-	Ccam01G000116	--	K05857 phosphatidylinositol phospholipase C, delta [EC:3.1.4.11] | (RefSeq) phosphoinositide phospholipase C 4 (A)	ko00562: Inositol phosphate metabolism; ko01100: Metabolic pathways; ko04070: Phosphatidylinositol signaling system	U-box domain-containing protein 4-like protein [Cinnamomum micranthum f. kanehirae]	PUB4_ARATH RecName: Full=U-box domain-containing protein 4; EC=2.3.2.27; AltName: Full=Plant U-box protein 4; AltName: Full=RING-type E3 ubiquitin transferase PUB4 {ECO:0000305};	A0A3S3LUJ7_9MAGN SubName: Full=U-box domain-containing protein 4-like protein {ECO:0000313|EMBL:RWR71889.1};	FOG: Armadillo/beta-catenin-like repeats	GO:0005737,cytoplasm; GO:0005634,nucleus; GO:0004842,ubiquitin-protein transferase activity; GO:0003674,molecular_function; GO:0003824,catalytic activity; GO:0016740,transferase activity; GO:0019787,ubiquitin-like protein transferase activity; GO:0140096,catalytic activity, acting on a protein; GO:0005575,cellular_component; GO:0005622,intracellular anatomical structure; GO:0110165,cellular anato…	PF00514.26:Armadillo/beta-catenin-like repeat	--	--	--
Ccam01G000122	yellow	724.497465956425	151.594673678387	572.902792278038	-421.308	1.8866	2.3386	1.5522	3.1364	2.1983	2.8978	4.4221	4.4276	5.0873	5.0328	3.5943	5.7617	GWHBGBX00000001	3498315	3509558	-	Ccam01G000122	--	K01653 acetolactate synthase I/III small subunit [EC:2.2.1.6] | (RefSeq) acetolactate synthase small subunit 2, chloroplastic-like (A)	ko00290: Valine, leucine and isoleucine biosynthesis; ko00650: Butanoate metabolism; ko00660: C5-Branched dibasic acid metabolism; ko00770: Pantothenate and CoA biosynthesis; ko01100: Metabolic pathways; ko01110: Biosynthesis of secondary metabolites; ko01210: 2-Oxocarboxylic acid metabolism; ko01230: Biosynthesis of amino acids	acetolactate synthase small subunit 2, chloroplastic-like protein [Cinnamomum micranthum f. kanehirae]	ILVH2_ARATH RecName: Full=Acetolactate synthase small subunit 2, chloroplastic; AltName: Full=Acetohydroxy-acid synthase small subunit; Short=AHAS; Short=ALS; Flags: Precursor;	A0A3S3M8J4_9MAGN RecName: Full=Acetohydroxy-acid synthase small subunit {ECO:0000256|ARBA:ARBA00031510};	Acetolactate synthase, small subunit	GO:0009507,chloroplast; GO:0005829,cytosol; GO:0005777,peroxisome; GO:0003984,acetolactate synthase activity; GO:1990610,acetolactate synthase regulator activity; GO:0043621,protein self-association; GO:0009097,isoleucine biosynthetic process; GO:0050790,regulation of catalytic activity; GO:0001666,response to hypoxia; GO:0009099,valine biosynthetic process; GO:0003674,molecular_function; GO:0003…	PF10369.12:Small subunit of acetolactate synthase	--	--	--
Ccam01G000123	yellow	108.887729420194	18.5741792364844	90.3135501837093	-71.7394	19.3723	17.912	18.1696	15.7813	17.7479	17.4267	20.7177	21.1218	21.1594	55.1514	56.6025	55.4256	GWHBGBX00000001	3523906	3539307	+	Ccam01G000123	--	K06272 integrin-linked kinase [EC:2.7.11.1] | (RefSeq) integrin-linked protein kinase 1-like (A)	--	Protein kinase domain-containing protein [Cinnamomum micranthum f. kanehirae]	ILK1_ARATH RecName: Full=Integrin-linked protein kinase 1 {ECO:0000303|PubMed:27208244}; EC=2.7.11.1 {ECO:0000269|PubMed:27208244}; AltName: Full=Ankyrin protein kinase 1 {ECO:0000303|PubMed:12650621};	A0A443N042_9MAGN SubName: Full=Protein kinase domain-containing protein {ECO:0000313|EMBL:RWR71898.1};	Tyrosine kinase specific for activated (GTP-bound) p21cdc42Hs	GO:0009898,cytoplasmic side of plasma membrane; GO:0005783,endoplasmic reticulum; GO:0005789,endoplasmic reticulum membrane; GO:0005524,ATP binding; GO:0004672,protein kinase activity; GO:0106310,protein serine kinase activity; GO:0004674,protein serine/threonine kinase activity; GO:0004712,protein serine/threonine/tyrosine kinase activity; GO:0045087,innate immune response; GO:0046777,protein au…	PF07714.20:Protein tyrosine and serine/threonine kinase	--	--	--
Ccam01G000128	turquoise	1034.68472184512	445.003343386848	589.681378458276	-144.678	2.5543	1.6134	1.8025	2.1691	1.5695	1.6797	2.056	1.4696	1.2169	1.2611	2.5287	1.854	GWHBGBX00000001	3592511	3597269	-	Ccam01G000128	--	K10732 GINS complex subunit 1 | (RefSeq) DNA replication complex GINS protein PSF1 isoform X3 (A)	--	DNA replication complex GINS protein PSF1 isoform X1 [Cinnamomum micranthum f. kanehirae]	--	A0A3S3LUL5_9MAGN SubName: Full=DNA replication complex GINS protein PSF1 isoform X1 {ECO:0000313|EMBL:RWR71908.1};	Predicted alpha-helical protein, potentially involved in replication/repair	GO:0000811,GINS complex; GO:0006260,DNA replication; GO:0008150,biological_process; GO:0008152,metabolic process; GO:0009058,biosynthetic process; GO:0009059,macromolecule biosynthetic process; GO:0009987,cellular process; GO:0034645,cellular macromolecule biosynthetic process; GO:0043170,macromolecule metabolic process; GO:0044237,cellular metabolic process; GO:0044249,cellular biosynthetic proc…	PF05916.14:GINS complex protein	--	--	--
Ccam01G000137	turquoise	111.18396232559	72.6373372638461	38.5466250617436	34.0907122021025	0.7847	1.5254	1.8692	1.9205	1.8967	2.1594	2.7545	1.9779	2.3232	0.3424	0.5131	0.7228	GWHBGBX00000001	3710916	3712235	-	Ccam01G000137	--	K13459 disease resistance protein RPS2 | (RefSeq) disease resistance protein At4g27190-like (A)	ko04626: Plant-pathogen interaction	putative disease resistance protein [Cinnamomum micranthum f. kanehirae]	DRL27_ARATH RecName: Full=Disease resistance protein At4g27190;	A0A3S3RC80_9MAGN SubName: Full=Putative disease resistance protein {ECO:0000313|EMBL:RWR97691.1};	Apoptotic ATPase	GO:0043531,ADP binding; GO:0005524,ATP binding; GO:0006952,defense response; GO:0000166,nucleotide binding; GO:0003674,molecular_function; GO:0005488,binding; GO:0017076,purine nucleotide binding; GO:0030554,adenyl nucleotide binding; GO:0032553,ribonucleotide binding; GO:0032555,purine ribonucleotide binding; GO:0032559,adenyl ribonucleotide binding; GO:0036094,small molecule binding; GO:0043167…	PF12799.10:Leucine Rich repeats (2 copies)	--	--	--
Ccam01G000138	turquoise	414.405471877664	281.127379266097	133.278092611567	147.849286654529	1.3726	1.6284	2.3929	2.8089	1.746	3.6314	3.4103	3.3346	2.8799	1.153	1.9419	1.5618	GWHBGBX00000001	3712341	3713957	-	Ccam01G000138	--	K13459 disease resistance protein RPS2 | (RefSeq) probable disease resistance protein At4g27220 (A)	ko04626: Plant-pathogen interaction	putative disease resistance protein [Cinnamomum micranthum f. kanehirae]	DRL3_ARATH RecName: Full=Probable disease resistance protein At1g15890;	A0A443Q3T4_9MAGN SubName: Full=Putative disease resistance protein {ECO:0000313|EMBL:RWR97682.1};	Apoptotic ATPase	GO:0043531,ADP binding; GO:0005524,ATP binding; GO:0006952,defense response; GO:0000166,nucleotide binding; GO:0003674,molecular_function; GO:0005488,binding; GO:0017076,purine nucleotide binding; GO:0030554,adenyl nucleotide binding; GO:0032553,ribonucleotide binding; GO:0032555,purine ribonucleotide binding; GO:0032559,adenyl ribonucleotide binding; GO:0036094,small molecule binding; GO:0043167…	PF00931.25:NB-ARC domain	--	--	--
Ccam01G000140	turquoise	714.513666592954	573.882292949355	140.631373643599	433.250919305756	6.8708	7.523	10.8669	8.0732	8.09	9.1361	13.0429	11.9086	9.1849	2.5073	3.2029	1.9648	GWHBGBX00000001	3735527	3750437	-	Ccam01G000140	--	K13459 disease resistance protein RPS2 | (RefSeq) putative disease resistance protein At1g63350 (A)	ko04626: Plant-pathogen interaction	putative disease resistance protein [Cinnamomum micranthum f. kanehirae]	DRL27_ARATH RecName: Full=Disease resistance protein At4g27190;	A0A3S3PBK8_9MAGN SubName: Full=Putative disease resistance protein {ECO:0000313|EMBL:RWR97681.1};	Apoptotic ATPase	GO:0043531,ADP binding; GO:0005524,ATP binding; GO:0006952,defense response; GO:0000166,nucleotide binding; GO:0003674,molecular_function; GO:0005488,binding; GO:0017076,purine nucleotide binding; GO:0030554,adenyl nucleotide binding; GO:0032553,ribonucleotide binding; GO:0032555,purine ribonucleotide binding; GO:0032559,adenyl ribonucleotide binding; GO:0036094,small molecule binding; GO:0043167…	PF00931.25:NB-ARC domain	--	--	--
Ccam01G000141	turquoise	549.448978454244	411.450611320244	137.998	273.452244186244	2.074	2.694	2.9046	2.8567	3.2173	3.1381	3.9959	3.4389	3.5059	1.0151	0.6119	0.9975	GWHBGBX00000001	3761113	3781104	-	Ccam01G000141	--	K13459 disease resistance protein RPS2 | (RefSeq) disease resistance protein At4g27190-like (A)	ko04626: Plant-pathogen interaction	putative disease resistance protein [Cinnamomum micranthum f. kanehirae]	DRL27_ARATH RecName: Full=Disease resistance protein At4g27190;	A0A443Q3T0_9MAGN SubName: Full=Putative disease resistance protein {ECO:0000313|EMBL:RWR97685.1};	Apoptotic ATPase	GO:0043531,ADP binding; GO:0005524,ATP binding; GO:0006952,defense response; GO:0000166,nucleotide binding; GO:0003674,molecular_function; GO:0005488,binding; GO:0017076,purine nucleotide binding; GO:0030554,adenyl nucleotide binding; GO:0032553,ribonucleotide binding; GO:0032555,purine ribonucleotide binding; GO:0032559,adenyl ribonucleotide binding; GO:0036094,small molecule binding; GO:0043167…	PF00931.25:NB-ARC domain	--	--	--
Ccam01G000144	yellow	36.5578154241668	6.93419159829245	29.6236238258743	-22.6894	0.2756	0.2885	0.2765	0.191	0.1751	0.5247	0.4183	0.3358	0.3734	0.6872	0.506	0.4612	GWHBGBX00000001	3833114	3836155	-	Ccam01G000144	--	K13459 disease resistance protein RPS2 | (RefSeq) disease resistance protein At4g27190-like (A)	ko04626: Plant-pathogen interaction	putative disease resistance protein [Cinnamomum micranthum f. kanehirae]	DRL27_ARATH RecName: Full=Disease resistance protein At4g27190;	A0A3S3MDS2_9MAGN SubName: Full=Putative disease resistance protein {ECO:0000313|EMBL:RWR71920.1};	Apoptotic ATPase	GO:0043531,ADP binding; GO:0005524,ATP binding; GO:0006952,defense response; GO:0000166,nucleotide binding; GO:0003674,molecular_function; GO:0005488,binding; GO:0017076,purine nucleotide binding; GO:0030554,adenyl nucleotide binding; GO:0032553,ribonucleotide binding; GO:0032555,purine ribonucleotide binding; GO:0032559,adenyl ribonucleotide binding; GO:0036094,small molecule binding; GO:0043167…	PF00931.25:NB-ARC domain	--	--	--
Ccam01G000146	yellow	330.107033015599	270.934328592203	59.1727044233965	211.761624168806	0.9566	0.5601	0.977	0.9202	1.0857	1.443	0.8367	1.4553	1.1948	6.0918	6.4969	6.3831	GWHBGBX00000001	3864317	3867358	-	Ccam01G000146	--	K13459 disease resistance protein RPS2 | (RefSeq) disease resistance protein At4g27190-like (A)	ko04626: Plant-pathogen interaction	putative disease resistance protein [Cinnamomum micranthum f. kanehirae]	DRL27_ARATH RecName: Full=Disease resistance protein At4g27190;	A0A443Q4H5_9MAGN SubName: Full=Putative disease resistance protein {ECO:0000313|EMBL:RWR97926.1};	Apoptotic ATPase	GO:0043531,ADP binding; GO:0005524,ATP binding; GO:0006952,defense response; GO:0000166,nucleotide binding; GO:0003674,molecular_function; GO:0005488,binding; GO:0017076,purine nucleotide binding; GO:0030554,adenyl nucleotide binding; GO:0032553,ribonucleotide binding; GO:0032555,purine ribonucleotide binding; GO:0032559,adenyl ribonucleotide binding; GO:0036094,small molecule binding; GO:0043167…	PF00931.25:NB-ARC domain	--	--	--
Ccam01G000147	turquoise	812.090512203342	436.708545622029	375.381966581313	61.3265790407154	2.6063	2.7282	5.1145	3.6318	3.8558	5.4678	4.5618	5.1767	4.7479	3.3535	3.699	3.7982	GWHBGBX00000001	3914492	3917254	-	Ccam01G000147	--	K13459 disease resistance protein RPS2 | (RefSeq) disease resistance protein At4g27190-like (A)	ko04626: Plant-pathogen interaction	putative disease resistance protein [Cinnamomum micranthum f. kanehirae]	DRL27_ARATH RecName: Full=Disease resistance protein At4g27190;	A0A3S3N3D0_9MAGN SubName: Full=Putative disease resistance protein {ECO:0000313|EMBL:RWR71919.1};	Apoptotic ATPase	GO:0043531,ADP binding; GO:0005524,ATP binding; GO:0006952,defense response; GO:0000166,nucleotide binding; GO:0003674,molecular_function; GO:0005488,binding; GO:0017076,purine nucleotide binding; GO:0030554,adenyl nucleotide binding; GO:0032553,ribonucleotide binding; GO:0032555,purine ribonucleotide binding; GO:0032559,adenyl ribonucleotide binding; GO:0036094,small molecule binding; GO:0043167…	PF00931.25:NB-ARC domain	--	--	--
Ccam01G000159	lightgreen	125.408505220344	30.2096261967614	95.1988790235831	-64.9893	20.1405	20.9052	28.8904	23.1968	23.4224	28.5046	31.3387	27.1272	23.1055	25.1194	27.223	22.283	GWHBGBX00000001	4126186	4140325	+	Ccam01G000159	--	K05681 ATP-binding cassette, subfamily G (WHITE), member 2 | (RefSeq) hypothetical protein (A)	ko02010: ABC transporters	putative RNA-binding protein Luc7-like protein 2 isoform X2 [Cinnamomum micranthum f. kanehirae]	--	A0A3S3PSI2_9MAGN SubName: Full=Putative RNA-binding protein Luc7-like protein 2 isoform X2 {ECO:0000313|EMBL:RWR71941.1};	Spliceosome subunit	GO:0005685,U1 snRNP; GO:0003729,mRNA binding; GO:0006376,mRNA splice site selection; GO:0003674,molecular_function; GO:0003676,nucleic acid binding; GO:0003723,RNA binding; GO:0005488,binding; GO:0097159,organic cyclic compound binding; GO:1901363,heterocyclic compound binding; GO:0000245,spliceosomal complex assembly; GO:0000375,RNA splicing, via transesterification reactions; GO:0000377,RNA spl…	PF03194.18:LUC7 N_terminus	--	--	--
Ccam01G000178	turquoise	187.131251515002	83.8183427196104	103.312908795391	-19.4946	12.0354	11.9233	9.5294	13.2323	12.5337	8.1974	6.6011	7.6667	6.3099	3.8158	2.6827	4.6461	GWHBGBX00000001	4487313	4487771	-	Ccam01G000178	--	K13448 calcium-binding protein CML | (RefSeq) calmodulin-like protein 3 (A)	ko04626: Plant-pathogen interaction	calmodulin-like protein 3 [Cinnamomum micranthum f. kanehirae]	CML3_ARATH RecName: Full=Calmodulin-like protein 3;	A0A443N099_9MAGN SubName: Full=Calmodulin-like protein 3 {ECO:0000313|EMBL:RWR71957.1};	Calmodulin and related proteins (EF-Hand superfamily)	GO:0005777,peroxisome; GO:0005509,calcium ion binding; GO:0003674,molecular_function; GO:0005488,binding; GO:0043167,ion binding; GO:0043169,cation binding; GO:0046872,metal ion binding; GO:0005575,cellular_component; GO:0005622,intracellular anatomical structure; GO:0005737,cytoplasm; GO:0042579,microbody; GO:0043226,organelle; GO:0043227,membrane-bounded organelle; GO:0043229,intracellular orga…	PF00036.35:EF hand	--	--	--
Ccam01G000191	yellow	54.2707705886464	34.4806431751622	19.7901274134841	14.6905157616781	0.3552	0.3719	0.1243	0.1463	0.1771	0.0632	0.2014	0.283	0.409	0.4069	0.8869	0.8706	GWHBGBX00000001	4694007	4700987	+	Ccam01G000191	--	K08857 NIMA (never in mitosis gene a)-related kinase 1/4/5 [EC:2.7.11.1] | (RefSeq) serine/threonine-protein kinase Nek6 (A)	--	serine/threonine-protein kinase Nek6 [Cinnamomum micranthum f. kanehirae]	NEK6_ORYSJ RecName: Full=Serine/threonine-protein kinase Nek6 {ECO:0000305}; EC=2.7.11.1 {ECO:0000305}; AltName: Full=NimA-related protein kinase 6 {ECO:0000303|PubMed:17886359}; AltName: Full=OsNek6 {ECO:0000303|PubMed:17886359};	A0A3S3PRC4_9MAGN SubName: Full=Serine/threonine-protein kinase Nek6 {ECO:0000313|EMBL:RWR71970.1};	Serine/threonine protein kinase	GO:0005737,cytoplasm; GO:0005524,ATP binding; GO:0106310,protein serine kinase activity; GO:0004674,protein serine/threonine kinase activity; GO:0006468,protein phosphorylation; GO:0000166,nucleotide binding; GO:0003674,molecular_function; GO:0005488,binding; GO:0017076,purine nucleotide binding; GO:0030554,adenyl nucleotide binding; GO:0032553,ribonucleotide binding; GO:0032555,purine ribonucleo…	PF00069.28:Protein kinase domain	--	--	--
Ccam01G000192	turquoise	494.604770053018	230.76951346786	263.835256585158	-33.0657	14.4811	14.4627	13.3421	12.8209	12.4166	12.0279	14.0019	13.3744	14.4644	12.1498	11.9412	11.127	GWHBGBX00000001	4701819	4709688	-	Ccam01G000192	--	K01012 biotin synthase [EC:2.8.1.6] | (RefSeq) biotin synthase, mitochondrial (A)	ko00780: Biotin metabolism; ko01100: Metabolic pathways; ko01240: Biosynthesis of cofactors	biotin synthase [Cinnamomum micranthum f. kanehirae]	BIOB_ARATH RecName: Full=Biotin synthase, mitochondrial; EC=2.8.1.6; Flags: Precursor;	A0A443N0E7_9MAGN RecName: Full=Biotin synthase {ECO:0000256|ARBA:ARBA00012236}; EC=2.8.1.6 {ECO:0000256|ARBA:ARBA00012236};	Biotin synthase	GO:0005739,mitochondrion; GO:0051537,2 iron, 2 sulfur cluster binding; GO:0051539,4 iron, 4 sulfur cluster binding; GO:0004076,biotin synthase activity; GO:0008270,zinc ion binding; GO:0009102,biotin biosynthetic process; GO:0003674,molecular_function; GO:0005488,binding; GO:0051536,iron-sulfur cluster binding; GO:0051540,metal cluster binding; GO:0003824,catalytic activity; GO:0016740,transferas…	PF04055.24:Radical SAM superfamily	--	--	--
Ccam01G000193	turquoise	104.138588126899	34.6470889154045	69.4914992114945	-34.8444	5.2472	3.2736	4.4384	4.6971	4.8281	5.6039	5.7246	5.5792	4.2048	4.1111	3.6155	3.1523	GWHBGBX00000001	4716597	4723478	+	Ccam01G000193	--	--	--	INO80 complex subunit D isoform X1 [Cinnamomum micranthum f. kanehirae]	--	A0A3S3NND3_9MAGN RecName: Full=KAT8 regulatory NSL complex subunit 2 {ECO:0000256|ARBA:ARBA00015508}; AltName: Full=NSL complex protein NSL2 {ECO:0000256|ARBA:ARBA00033378}; AltName: Full=Non-specific lethal 2 homolog {ECO:0000256|ARBA:ARBA00032947};	--	GO:0000123,histone acetyltransferase complex; GO:0005575,cellular_component; GO:0005622,intracellular anatomical structure; GO:0005634,nucleus; GO:0005654,nucleoplasm; GO:0031248,protein acetyltransferase complex; GO:0031974,membrane-enclosed lumen; GO:0031981,nuclear lumen; GO:0032991,protein-containing complex; GO:0043226,organelle; GO:0043227,membrane-bounded organelle; GO:0043229,intracellula…	PF13891.9:Potential DNA-binding domain	--	--	--
Ccam01G000195	turquoise	112.592739961274	38.8250538617196	73.7676860995545	-34.9426	5.2349	9.4173	14.565	8.7883	10.3127	11.6755	12.2166	11.9571	8.1777	0.1808	0.0657	0.0898	GWHBGBX00000001	4729980	4733956	-	Ccam01G000195	--	--	--	hypothetical protein CKAN_00016400 [Cinnamomum micranthum f. kanehirae]	--	A0A443N0C7_9MAGN SubName: Full=Uncharacterized protein {ECO:0000313|EMBL:RWR71976.1};	--	--	--	--	--	--
Ccam01G000201	yellow	505.740506260385	196.668149986494	309.072356273891	-112.404	1.4484	1.5068	2.8214	2.4398	2.0697	3.0112	3.4286	3.1504	2.7861	4.2791	4.5308	3.9189	GWHBGBX00000001	4886643	5041360	-	Ccam01G000201	--	K13459 disease resistance protein RPS2 | (RefSeq) disease resistance protein At4g27190-like (A)	ko04626: Plant-pathogen interaction	putative disease resistance protein [Cinnamomum micranthum f. kanehirae]	DRL27_ARATH RecName: Full=Disease resistance protein At4g27190;	A0A443N0I2_9MAGN SubName: Full=Putative disease resistance protein {ECO:0000313|EMBL:RWR71980.1};	Apoptotic ATPase	GO:0043531,ADP binding; GO:0005524,ATP binding; GO:0006952,defense response; GO:0000166,nucleotide binding; GO:0003674,molecular_function; GO:0005488,binding; GO:0017076,purine nucleotide binding; GO:0030554,adenyl nucleotide binding; GO:0032553,ribonucleotide binding; GO:0032555,purine ribonucleotide binding; GO:0032559,adenyl ribonucleotide binding; GO:0036094,small molecule binding; GO:0043167…	PF00931.25:NB-ARC domain	--	--	--
Ccam01G000202	greenyellow	310.233001764976	36.2010152469487	274.031986518027	-237.831	6.5372	7.886	13.5943	10.8473	10.4189	13.4016	12.4832	12.5609	12.6198	11.7596	11.7785	12.0588	GWHBGBX00000001	5076418	5094314	-	Ccam01G000202	--	K13459 disease resistance protein RPS2 | (RefSeq) putative disease resistance protein At1g63350 (A)	ko04626: Plant-pathogen interaction	putative disease resistance protein [Cinnamomum micranthum f. kanehirae]	DRL27_ARATH RecName: Full=Disease resistance protein At4g27190;	A0A3S3LUR5_9MAGN SubName: Full=Putative disease resistance protein {ECO:0000313|EMBL:RWR71981.1};	Apoptotic ATPase	GO:0043531,ADP binding; GO:0005524,ATP binding; GO:0006952,defense response; GO:0000166,nucleotide binding; GO:0003674,molecular_function; GO:0005488,binding; GO:0017076,purine nucleotide binding; GO:0030554,adenyl nucleotide binding; GO:0032553,ribonucleotide binding; GO:0032555,purine ribonucleotide binding; GO:0032559,adenyl ribonucleotide binding; GO:0036094,small molecule binding; GO:0043167…	PF00931.25:NB-ARC domain	--	--	--
Ccam01G000207	turquoise	41.2575729108628	24.2398977611834	17.0176751496794	7.22222261150408	0.7783	1.0183	1.2167	1.6667	2.7317	0.5622	2.2709	2.0151	1.2321	0.3343	1.0929	1.5497	GWHBGBX00000001	5228170	5232976	+	Ccam01G000207	--	K03255 protein TIF31 | (GenBank) eukaryotic translation initiation factor 3 subunit (A)	--	protein TSS-like [Camellia sinensis]	--	A0A5K1G3L0_9MAGN SubName: Full=Uncharacterized protein {ECO:0000313|EMBL:VVW71395.1}; Flags: Fragment;	--	GO:0005829,cytosol; GO:0005634,nucleus; GO:0003729,mRNA binding; GO:0019750,chloroplast localization; GO:0006996,organelle organization; GO:0010906,regulation of glucose metabolic process; GO:0003674,molecular_function; GO:0003676,nucleic acid binding; GO:0003723,RNA binding; GO:0005488,binding; GO:0097159,organic cyclic compound binding; GO:1901363,heterocyclic compound binding; GO:0008150,biolo…	--	--	--	--
Ccam01G000208	yellow	196.547336978996	63.5388690432929	133.008467935704	-69.4696	5.3547	5.1051	7.6598	4.953	5.8915	6.0438	7.0111	6.7693	7.1493	6.5943	8.661	9.4964	GWHBGBX00000001	5233688	5249185	+	Ccam01G000208	--	K15272 solute carrier family 35 (UDP-sugar transporter), member A1/2/3 | (RefSeq) CMP-sialic acid transporter 1 (A)	--	Nucleotide-sugar transporter [Cinnamomum micranthum f. kanehirae]	CSTR3_ARATH RecName: Full=CMP-sialic acid transporter 3; Short=CMP-SA-Tr 3; Short=CMP-Sia-Tr 3; AltName: Full=UDP-galactose/UDP-glucose transporter 6; Short=AtUTr6;	A0A3S3MNK1_9MAGN SubName: Full=Nucleotide-sugar transporter {ECO:0000313|EMBL:RWR71984.1};	Predicted UDP-galactose transporter	GO:0005794,Golgi apparatus; GO:0030173,integral component of Golgi membrane; GO:0015165,pyrimidine nucleotide-sugar transmembrane transporter activity; GO:0015136,sialic acid transmembrane transporter activity; GO:0008643,carbohydrate transport; GO:0015739,sialic acid transport; GO:0003674,molecular_function; GO:0005215,transporter activity; GO:0005338,nucleotide-sugar transmembrane transporter a…	PF04142.18:Nucleotide-sugar transporter	--	--	--
Ccam01G000211	turquoise	149.314903261205	30.6982271548922	118.616676106313	-87.9184	9.718	11.5366	10.8922	11.6749	11.1529	12.2314	11.4164	11.5144	10.9402	7.5611	8.0844	7.2125	GWHBGBX00000001	5292585	5309918	-	Ccam01G000211	--	K24348 UBX domain-containing protein 1/4 | (RefSeq) plant UBX domain-containing protein 11 isoform X1 (A)	ko04141: Protein processing in endoplasmic reticulum	pentatricopeptide repeat-containing protein, mitochondrial isoform X1 [Cinnamomum micranthum f. kanehirae]	PUX11_ARATH RecName: Full=Plant UBX domain-containing protein 11 {ECO:0000303|Ref.6}; Short=PUX11 {ECO:0000303|Ref.6}; AltName: Full=CDC48-interacting UBX-domain protein 11 {ECO:0000305};	A0A443N0C8_9MAGN SubName: Full=Pentatricopeptide repeat-containing protein, mitochondrial isoform X1 {ECO:0000313|EMBL:RWR71988.1};	Ubiquitin regulatory protein UBXD2, contains UAS and UBX domains	--	PF13041.9:PPR repeat family	--	--	--
Ccam01G000212	lightgreen	149.22534397099	37.8778185320785	111.347525438911	-73.4697	29.2515	29.5235	41.6126	31.8877	29.3409	39.7133	38.9262	35.2549	30.8664	29.0605	30.1111	28.4812	GWHBGBX00000001	5311741	5329611	-	Ccam01G000212	--	K13217 pre-mRNA-processing factor 39 | (RefSeq) pre-mRNA-processing factor 39-like isoform X1 (A)	--	RNA-processing protein [Cinnamomum micranthum f. kanehirae]	PR39A_ARATH RecName: Full=Pre-mRNA-processing factor 39-1 {ECO:0000303|PubMed:17380304}; Short=AtPRP39-1 {ECO:0000303|PubMed:17380304}; AltName: Full=PRP39 homolog A {ECO:0000305}; AltName: Full=Pre-mRNA-processing factor 39a {ECO:0000303|PubMed:28971960};	A0A3S3M8Q5_9MAGN SubName: Full=RNA-processing protein {ECO:0000313|EMBL:RWR71989.1};	mRNA processing protein	GO:0005634,nucleus; GO:0006397,mRNA processing; GO:0048573,photoperiodism, flowering; GO:0008380,RNA splicing; GO:0006139,nucleobase-containing compound metabolic process; GO:0006396,RNA processing; GO:0006725,cellular aromatic compound metabolic process; GO:0006807,nitrogen compound metabolic process; GO:0008150,biological_process; GO:0008152,metabolic process; GO:0009987,cellular process; GO:00…	--	--	--	--
Ccam01G000215	turquoise	67.4549703565802	32.1371328070064	35.3178375495738	-3.1807	22.9494	29.7247	23.9452	25.4974	24.5809	24.0941	19.8128	21.8158	19.6232	22.5188	19.053	21.9387	GWHBGBX00000001	5368369	5381420	-	Ccam01G000215	--	K01637 isocitrate lyase [EC:4.1.3.1] | (RefSeq) isocitrate lyase (A)	ko00630: Glyoxylate and dicarboxylate metabolism; ko01100: Metabolic pathways; ko01110: Biosynthesis of secondary metabolites; ko01200: Carbon metabolism	2,3-dimethylmalate lyase [Cinnamomum micranthum f. kanehirae]	PDP_DIACA RecName: Full=Petal death protein {ECO:0000303|PubMed:16342929}; EC=3.7.1.1 {ECO:0000269|PubMed:16342929}; AltName: Full=(R)-2-methylmalate lyase {ECO:0000305|PubMed:16342929}; Short=D-citramalate lyase {ECO:0000305}; EC=4.1.3.- {ECO:0000269|PubMed:16342929}; AltName: Full=Oxalacetic hydrolase {ECO:0000305}; AltName: Full=PSR132 {ECO:0000303|PubMed:8393719}; Flags: Precursor;	A0A3S3PRD2_9MAGN SubName: Full=2,3-dimethylmalate lyase {ECO:0000313|EMBL:RWR71992.1};	Isocitrate lyase	GO:0047776,citramalate lyase activity; GO:0000287,magnesium ion binding; GO:0030603,oxaloacetase activity; GO:0042803,protein homodimerization activity; GO:0016740,transferase activity; GO:0006107,oxaloacetate metabolic process; GO:0003674,molecular_function; GO:0003824,catalytic activity; GO:0016829,lyase activity; GO:0016830,carbon-carbon lyase activity; GO:0016833,oxo-acid-lyase activity; GO:0…	PF13714.9:Phosphoenolpyruvate phosphomutase	--	--	--
Ccam01G000219	yellow	390.316454557822	256.650314442639	133.666140115183	122.984174327456	0.2686	0.7381	1.3997	1.0786	1.2812	1.3324	1.65	1.6743	1.6494	3.6537	5.4346	4.89	GWHBGBX00000001	5425189	5430036	-	Ccam01G000219	--	--	--	adhesive plaque matrix-like protein isoform X1 [Cinnamomum micranthum f. kanehirae]	--	A0A3S3N3H4_9MAGN SubName: Full=Adhesive plaque matrix-like protein isoform X1 {ECO:0000313|EMBL:RWR71994.1};	--	--	PF01190.20:Pollen protein Ole e 1 like	--	--	--
Ccam01G000221	cyan	100.473596658339	26.7370304697391	73.7365661885996	-46.9995	16.2344	19.1584	9.9927	11.4043	13.0658	12.0711	9.7821	12.494	9.4054	9.0018	6.3247	6.7062	GWHBGBX00000001	5456896	5463743	+	Ccam01G000221	--	K00799 glutathione S-transferase [EC:2.5.1.18] | (RefSeq) glutathione S-transferase F11-like isoform X1 (A)	ko00480: Glutathione metabolism; ko01100: Metabolic pathways	vesicle transport protein GOT1 isoform X1 [Cinnamomum micranthum f. kanehirae]	GOT1_ARATH RecName: Full=Vesicle transport protein GOT1 {ECO:0000303|PubMed:25900983}; AltName: Full=Golgi transport 1 {ECO:0000303|PubMed:25900983};	A0A3S3NNE2_9MAGN SubName: Full=Vesicle transport protein GOT1 isoform X1 {ECO:0000313|EMBL:RWR71996.1};	Ferric reductase-like proteins	GO:0005829,cytosol; GO:0000139,Golgi membrane; GO:0016021,integral component of membrane; GO:0006888,endoplasmic reticulum to Golgi vesicle-mediated transport; GO:0042147,retrograde transport, endosome to Golgi; GO:0006810,transport; GO:0008150,biological_process; GO:0009987,cellular process; GO:0016192,vesicle-mediated transport; GO:0046907,intracellular transport; GO:0048193,Golgi vesicle trans…	PF04178.15:Got1/Sft2-like family	--	--	--
Ccam01G000231	turquoise	63.4830942430902	24.9347466561115	38.5483475869787	-13.6136	12.3025	6.5471	24.8237	16.328	11.9912	22.6555	19.1409	17.7496	15.1644	3.967	5.0845	4.9639	GWHBGBX00000001	5700950	5705824	+	Ccam01G000231	--	--	--	hypothetical protein CKAN_00019000 [Cinnamomum micranthum f. kanehirae]	--	A0A443N0H1_9MAGN SubName: Full=Uncharacterized protein {ECO:0000313|EMBL:RWR71999.1};	--	--	--	--	--	--
Ccam01G000232	yellow	62.6303274257114	5.64823666451737	56.982090761194	-51.3339	6.6014	11.7341	11.3286	8.2689	8.7435	13.3885	11.3239	10.6064	12.333	15.9792	18.6572	19.2735	GWHBGBX00000001	5710364	5711034	+	Ccam01G000232	--	--	--	hypothetical protein CKAN_02696600 [Cinnamomum micranthum f. kanehirae]	--	A0A443Q3F7_9MAGN SubName: Full=Uncharacterized protein {ECO:0000313|EMBL:RWR97528.1};	--	--	PF03004.17:Plant transposase (Ptta/En/Spm family)	--	--	--
Ccam01G000233	turquoise	41.4329791336592	19.3390559616546	22.0939231720046	-2.75487	17.8447	14.4816	20.9717	16.3165	16.8899	25.4919	19.214	19.1502	20.5457	9.646	10.762	9.5815	GWHBGBX00000001	5717927	5718885	+	Ccam01G000233	--	K00943 dTMP kinase [EC:2.7.4.9] | (RefSeq) thymidylate kinase isoform X1 (A)	ko00240: Pyrimidine metabolism; ko01100: Metabolic pathways; ko01232: Nucleotide metabolism	thymidylate kinase [Cinnamomum micranthum f. kanehirae]	ZEUS1_ARATH RecName: Full=Thymidylate kinase {ECO:0000305}; Short=AtTMPK {ECO:0000303|PubMed:18036198}; EC=2.7.4.9 {ECO:0000305}; AltName: Full=Protein ZEUS1 {ECO:0000303|PubMed:18036198}; Flags: Precursor;	A0A443N0H8_9MAGN SubName: Full=Thymidylate kinase {ECO:0000313|EMBL:RWR72014.1};	Thymidylate kinase/adenylate kinase	GO:0005737,cytoplasm; GO:0005739,mitochondrion; GO:0005654,nucleoplasm; GO:0005634,nucleus; GO:0005524,ATP binding; GO:0004550,nucleoside diphosphate kinase activity; GO:0004798,thymidylate kinase activity; GO:0009041,uridylate kinase activity; GO:0006233,dTDP biosynthetic process; GO:0006235,dTTP biosynthetic process; GO:0006227,dUDP biosynthetic process; GO:0009793,embryo development ending in …	--	--	--	--
Ccam01G000234	turquoise	221.770643057455	115.440154828502	106.330488228952	9.10967	1.9212	2.1169	3.6557	3.5729	2.4243	3.436	2.3355	3.0253	3.1899	2.5712	2.701	2.8762	GWHBGBX00000001	5765662	5768175	+	Ccam01G000234	--	K13459 disease resistance protein RPS2 | (RefSeq) putative disease resistance protein At1g63350 (A)	ko04626: Plant-pathogen interaction	putative disease resistance protein [Cinnamomum micranthum f. kanehirae]	DRL27_ARATH RecName: Full=Disease resistance protein At4g27190;	A0A3S3PRD9_9MAGN SubName: Full=Putative disease resistance protein {ECO:0000313|EMBL:RWR72016.1};	Apoptotic ATPase	GO:0043531,ADP binding; GO:0005524,ATP binding; GO:0006952,defense response; GO:0000166,nucleotide binding; GO:0003674,molecular_function; GO:0005488,binding; GO:0017076,purine nucleotide binding; GO:0030554,adenyl nucleotide binding; GO:0032553,ribonucleotide binding; GO:0032555,purine ribonucleotide binding; GO:0032559,adenyl ribonucleotide binding; GO:0036094,small molecule binding; GO:0043167…	PF00931.25:NB-ARC domain	--	--	--
Ccam01G000235	turquoise	77.4231810484093	48.1041409550242	29.319040093385	18.7851008616392	3.1066	4.1024	5.3251	3.1729	2.8389	5.9661	4.3452	5.0599	3.2467	1.9709	2.3864	2.6646	GWHBGBX00000001	5779517	5783019	+	Ccam01G000235	--	K13459 disease resistance protein RPS2 | (RefSeq) probable disease resistance protein At4g27220 isoform X1 (A)	ko04626: Plant-pathogen interaction	putative disease resistance protein [Cinnamomum micranthum f. kanehirae]	DRL25_ARATH RecName: Full=Putative disease resistance protein At4g19050;	A0A443N0F3_9MAGN SubName: Full=Putative disease resistance protein {ECO:0000313|EMBL:RWR72005.1};	--	GO:0043531,ADP binding; GO:0005524,ATP binding; GO:0006952,defense response; GO:0000166,nucleotide binding; GO:0003674,molecular_function; GO:0005488,binding; GO:0017076,purine nucleotide binding; GO:0030554,adenyl nucleotide binding; GO:0032553,ribonucleotide binding; GO:0032555,purine ribonucleotide binding; GO:0032559,adenyl ribonucleotide binding; GO:0036094,small molecule binding; GO:0043167…	--	--	--	--
Ccam01G000236	turquoise	96.8697853359735	19.8924353425665	76.977349993407	-57.0849	24.3507	21.2102	27.9878	22.2675	20.4435	17.9758	16.2687	21.0671	14.8368	22.9045	24.9603	20.729	GWHBGBX00000001	5780093	5865567	-	Ccam01G000236	--	--	--	adenylylsulfatase HINT3 isoform X2 [Cinnamomum micranthum f. kanehirae]	HINT3_ARATH RecName: Full=Adenylylsulfatase HINT3 {ECO:0000305}; EC=3.6.2.1 {ECO:0000269|PubMed:19896942}; AltName: Full=Histidine triad nucleotide-binding protein 3 {ECO:0000305};	A0A3S3N3I4_9MAGN SubName: Full=Adenylylsulfatase HINT3 isoform X2 {ECO:0000313|EMBL:RWR72017.1};	--	GO:0005777,peroxisome; GO:0047627,adenylylsulfatase activity; GO:0000166,nucleotide binding; GO:0009150,purine ribonucleotide metabolic process; GO:0006790,sulfur compound metabolic process; GO:0003674,molecular_function; GO:0003824,catalytic activity; GO:0016787,hydrolase activity; GO:0016817,hydrolase activity, acting on acid anhydrides; GO:0016819,hydrolase activity, acting on acid anhydrides,…	PF01230.26:HIT domain	--	--	--
Ccam01G000237	turquoise	59.5624242095433	24.0013202911054	35.5611039184379	-11.5598	8.3053	2.4839	16.1871	10.1635	10.8001	19.9826	12.9109	12.0929	13.6607	8.5426	6.982	9.6426	GWHBGBX00000001	5797559	5798890	+	Ccam01G000237	--	--	--	hypothetical protein CKAN_00020100 [Cinnamomum micranthum f. kanehirae]	--	A0A443N0I4_9MAGN SubName: Full=Uncharacterized protein {ECO:0000313|EMBL:RWR72009.1};	--	--	--	--	--	--
Ccam01G000238	turquoise	31.4515114048628	14.7764180982003	16.6750933066625	-1.89868	2.3075	0.7045	2.8421	0.4118	1.1422	0.5556	1.6537	0.9958	1.2177	1.9824	0.24	0.6564	GWHBGBX00000001	5806352	5810023	+	Ccam01G000238	--	K00943 dTMP kinase [EC:2.7.4.9] | (RefSeq) thymidylate kinase (A)	ko00240: Pyrimidine metabolism; ko01100: Metabolic pathways; ko01232: Nucleotide metabolism	thymidylate kinase isoform X1 [Cinnamomum micranthum f. kanehirae]	ZEUS1_ARATH RecName: Full=Thymidylate kinase {ECO:0000305}; Short=AtTMPK {ECO:0000303|PubMed:18036198}; EC=2.7.4.9 {ECO:0000305}; AltName: Full=Protein ZEUS1 {ECO:0000303|PubMed:18036198}; Flags: Precursor;	A0A3S3N6Q4_9MAGN RecName: Full=dTMP kinase {ECO:0000256|ARBA:ARBA00012980}; EC=2.7.4.9 {ECO:0000256|ARBA:ARBA00012980};	Thymidylate kinase/adenylate kinase	GO:0005737,cytoplasm; GO:0005739,mitochondrion; GO:0005654,nucleoplasm; GO:0005634,nucleus; GO:0005524,ATP binding; GO:0004550,nucleoside diphosphate kinase activity; GO:0004798,thymidylate kinase activity; GO:0009041,uridylate kinase activity; GO:0006233,dTDP biosynthetic process; GO:0006235,dTTP biosynthetic process; GO:0006227,dUDP biosynthetic process; GO:0009793,embryo development ending in …	PF02223.20:Thymidylate kinase	--	--	--
Ccam01G000239	turquoise	620.195553962319	337.304527917061	282.891026045259	54.4135018718018	9.21	9.2054	15.6798	9.8043	10.9173	14.9946	14.1255	13.0993	11.137	12.4859	11.9989	11.0668	GWHBGBX00000001	5830078	5860943	+	Ccam01G000239	--	K13459 disease resistance protein RPS2 | (RefSeq) probable disease resistance protein At1g61300 (A)	ko04626: Plant-pathogen interaction	putative disease resistance protein [Cinnamomum micranthum f. kanehirae]	DRL27_ARATH RecName: Full=Disease resistance protein At4g27190;	A0A3S3NNF3_9MAGN SubName: Full=Putative disease resistance protein {ECO:0000313|EMBL:RWR72025.1};	Apoptotic ATPase	GO:0043531,ADP binding; GO:0005524,ATP binding; GO:0006952,defense response; GO:0000166,nucleotide binding; GO:0003674,molecular_function; GO:0005488,binding; GO:0017076,purine nucleotide binding; GO:0030554,adenyl nucleotide binding; GO:0032553,ribonucleotide binding; GO:0032555,purine ribonucleotide binding; GO:0032559,adenyl ribonucleotide binding; GO:0036094,small molecule binding; GO:0043167…	PF00931.25:NB-ARC domain	--	--	--
Ccam01G000241	turquoise	601.647770505097	390.990922734498	210.656847770599	180.334074963899	6.3959	4.4108	10.1802	8.2988	5.5259	10.6974	10.0766	9.3515	8.0137	4.7836	5.0251	3.9382	GWHBGBX00000001	5913736	5921499	+	Ccam01G000241	--	K16569 gamma-tubulin complex component 2 | (RefSeq) gamma-tubulin complex component 2 isoform X1 (A)	--	gamma-tubulin complex component 2 [Cinnamomum micranthum f. kanehirae]	GACP2_ARATH RecName: Full=Gamma-tubulin complex component 2; Short=AtGCP2; Short=GCP-2; AltName: Full=Protein SPIRAL 3; AltName: Full=Spindle pole body protein Spc97 homolog; Short=AtSpc97;	A0A443Q1Q4_9MAGN RecName: Full=Gamma-tubulin complex component {ECO:0000256|RuleBase:RU363050};	Gamma-tubulin complex, DGRIP84/SPC97 component	GO:0005938,cell cortex; GO:0055028,cortical microtubule; GO:0005737,cytoplasm; GO:0000923,equatorial microtubule organizing center; GO:0000930,gamma-tubulin complex; GO:0008275,gamma-tubulin small complex; GO:0005635,nuclear envelope; GO:0000922,spindle pole; GO:0043015,gamma-tubulin binding; GO:0031122,cytoplasmic microtubule organization; GO:0048229,gametophyte development; GO:0033566,gamma-tub…	PF04130.16:Gamma tubulin complex component C-terminal	--	--	--
Ccam01G000244	yellow	118.920942870856	53.9274340157835	64.9935088550727	-11.0661	0	0	0	0	0.1453	0	0.1653	0	0.2324	16.6488	20.4949	16.5374	GWHBGBX00000001	5954412	5958960	-	Ccam01G000244	--	K00939 adenylate kinase [EC:2.7.4.3] | (RefSeq) adenylate kinase 4 (A)	ko00230: Purine metabolism; ko00730: Thiamine metabolism; ko01100: Metabolic pathways; ko01110: Biosynthesis of secondary metabolites; ko01232: Nucleotide metabolism; ko01240: Biosynthesis of cofactors	putative disease resistance protein [Cinnamomum micranthum f. kanehirae]	KAD3_ORYSJ RecName: Full=Adenylate kinase 3; EC=2.7.4.3; AltName: Full=ATP-AMP transphosphorylase 3; AltName: Full=ATP:AMP phosphotransferase; AltName: Full=Adenylate kinase A; Short=AK A; AltName: Full=Adenylate monophosphate kinase 3;	A0A3S3MNP0_9MAGN SubName: Full=Putative disease resistance protein {ECO:0000313|EMBL:RWR72048.1};	--	GO:0005737,cytoplasm; GO:0005739,mitochondrion; GO:0004017,adenylate kinase activity; GO:0005524,ATP binding; GO:0016310,phosphorylation; GO:0006163,purine nucleotide metabolic process; GO:0003674,molecular_function; GO:0003824,catalytic activity; GO:0016301,kinase activity; GO:0016740,transferase activity; GO:0016772,transferase activity, transferring phosphorus-containing groups; GO:0016776,pho…	PF00931.25:NB-ARC domain	--	--	--
Ccam01G000251	turquoise	373.773805730616	188.175814230249	185.597991500367	2.57782272988186	3.4098	3.3084	4.5326	4.1987	3.3425	5.0324	4.9787	5.5536	4.8469	4.3714	4.1253	3.3872	GWHBGBX00000001	6138969	6150128	-	Ccam01G000251	--	K13459 disease resistance protein RPS2 | (RefSeq) putative disease resistance protein At1g63350 (A)	ko04626: Plant-pathogen interaction	putative disease resistance protein [Cinnamomum micranthum f. kanehirae]	DRL27_ARATH RecName: Full=Disease resistance protein At4g27190;	A0A3S3MNP0_9MAGN SubName: Full=Putative disease resistance protein {ECO:0000313|EMBL:RWR72048.1};	Apoptotic ATPase	GO:0043531,ADP binding; GO:0005524,ATP binding; GO:0006952,defense response; GO:0000166,nucleotide binding; GO:0003674,molecular_function; GO:0005488,binding; GO:0017076,purine nucleotide binding; GO:0030554,adenyl nucleotide binding; GO:0032553,ribonucleotide binding; GO:0032555,purine ribonucleotide binding; GO:0032559,adenyl ribonucleotide binding; GO:0036094,small molecule binding; GO:0043167…	PF00931.25:NB-ARC domain	--	--	--
Ccam01G000252	yellow	244.724380725557	21.4009493008267	223.32343142473	-201.922	1.7081	2.3347	2.3593	1.9801	2.1344	2.4801	3.3126	3.4763	3.527	3.4442	3.63	3.2445	GWHBGBX00000001	6154873	6162453	-	Ccam01G000252	--	K13459 disease resistance protein RPS2 | (RefSeq) disease resistance protein At4g27190-like (A)	ko04626: Plant-pathogen interaction	putative disease resistance protein [Cinnamomum micranthum f. kanehirae]	DRL27_ARATH RecName: Full=Disease resistance protein At4g27190;	A0A443N0M3_9MAGN SubName: Full=Putative disease resistance protein {ECO:0000313|EMBL:RWR72049.1};	Apoptotic ATPase	GO:0043531,ADP binding; GO:0005524,ATP binding; GO:0006952,defense response; GO:0000166,nucleotide binding; GO:0003674,molecular_function; GO:0005488,binding; GO:0017076,purine nucleotide binding; GO:0030554,adenyl nucleotide binding; GO:0032553,ribonucleotide binding; GO:0032555,purine ribonucleotide binding; GO:0032559,adenyl ribonucleotide binding; GO:0036094,small molecule binding; GO:0043167…	PF00931.25:NB-ARC domain	--	--	--
Ccam01G000256	turquoise	1196.3	754.758273961471	441.537704833529	313.220569127941	11.0245	14.8751	17.7172	20.3834	18.831	21.3861	18.1467	16.4906	15.6708	10.6888	11.7812	10.3746	GWHBGBX00000001	6252549	6262795	+	Ccam01G000256	--	K00454 lipoxygenase [EC:1.13.11.12] | (RefSeq) lipoxygenase 6, chloroplastic (A)	ko00591: Linoleic acid metabolism; ko00592: alpha-Linolenic acid metabolism; ko01100: Metabolic pathways; ko01110: Biosynthesis of secondary metabolites	lipoxygenase 6, chloroplastic [Cinnamomum micranthum f. kanehirae]	LOX6_ARATH RecName: Full=Lipoxygenase 6, chloroplastic {ECO:0000303|Ref.1}; Short=AtLOX6 {ECO:0000303|Ref.1}; EC=1.13.11.12 {ECO:0000269|PubMed:18949503}; Flags: Precursor;	A0A443N0K8_9MAGN RecName: Full=Lipoxygenase {ECO:0000256|RuleBase:RU003975}; EC=1.13.11.- {ECO:0000256|RuleBase:RU003975};	--	GO:0009507,chloroplast; GO:0005886,plasma membrane; GO:0016165,linoleate 13S-lipoxygenase activity; GO:0046872,metal ion binding; GO:0016702,oxidoreductase activity, acting on single donors with incorporation of molecular oxygen, incorporation of two atoms of oxygen; GO:0006633,fatty acid biosynthetic process; GO:0009695,jasmonic acid biosynthetic process; GO:0034440,lipid oxidation; GO:0031408,o…	PF00305.22:Lipoxygenase	--	--	--
Ccam01G000257	greenyellow	146.50212011707	11.3996818860982	135.102438230972	-123.703	11.4079	13.9388	14.196	13.2368	14.2915	12.4662	11.824	12.6501	15.475	15.4906	13.3597	15.5758	GWHBGBX00000001	6264731	6269598	-	Ccam01G000257	--	--	--	phosducin-like protein 3 [Cinnamomum micranthum f. kanehirae]	--	A0A443N0J6_9MAGN SubName: Full=Phosducin-like protein 3 {ECO:0000313|EMBL:RWR72053.1};	Conserved phosducin-like protein	--	PF02114.19:Phosducin	--	--	--
Ccam01G000259	turquoise	83.6571643330108	41.7464920611786	41.9106722718322	-0.16418	313.72	234.177	198.619	201.143	204.739	170.171	194.763	217.302	228.508	152.169	147.025	139.211	GWHBGBX00000001	6288489	6293275	+	Ccam01G000259	--	K02966 small subunit ribosomal protein S19e | (RefSeq) 40S ribosomal protein S19-3 (A)	ko03010: Ribosome	40S ribosomal protein S19-3 [Cinnamomum micranthum f. kanehirae]	RS191_ARATH RecName: Full=40S ribosomal protein S19-1;	A0A3S4N2S4_9MAGN SubName: Full=40S ribosomal protein S19-3 {ECO:0000313|EMBL:RWR72055.1};	40S ribosomal protein S19	GO:0005829,cytosol; GO:0022626,cytosolic ribosome; GO:0022627,cytosolic small ribosomal subunit; GO:0009505,plant-type cell wall; GO:0009506,plasmodesma; GO:0042788,polysomal ribosome; GO:0003729,mRNA binding; GO:0003723,RNA binding; GO:0003735,structural constituent of ribosome; GO:0000028,ribosomal small subunit assembly; GO:0006412,translation; GO:0003674,molecular_function; GO:0003676,nucleic…	PF01090.22:Ribosomal protein S19e	--	--	--
Ccam01G000261	lightgreen	53.0737286994029	8.04755919873707	45.0261695006659	-36.9786	12.4685	14.982	12.9239	15.5908	15.3979	19.4696	12.4104	12.8593	14.1023	13.3678	12.9528	12.5268	GWHBGBX00000001	6307786	6328057	+	Ccam01G000261	--	K12177 COP9 signalosome complex subunit 3 | (RefSeq) COP9 signalosome complex subunit 3-like (A)	--	COP9 signalosome complex subunit 3 [Cinnamomum micranthum f. kanehirae]	CSN3_ARATH RecName: Full=COP9 signalosome complex subunit 3; Short=Signalosome subunit 3; AltName: Full=Protein FUSCA 11;	A0A3S3M2F7_9MAGN SubName: Full=COP9 signalosome complex subunit 3 {ECO:0000313|EMBL:RWR72057.1};	COP9 signalosome, subunit CSN3	GO:0008180,COP9 signalosome; GO:0005737,cytoplasm; GO:0010971,positive regulation of G2/M transition of mitotic cell cycle; GO:0000338,protein deneddylation; GO:0009585,red, far-red light phototransduction; GO:0006511,ubiquitin-dependent protein catabolic process; GO:0000086,G2/M transition of mitotic cell cycle; GO:0000278,mitotic cell cycle; GO:0007049,cell cycle; GO:0007346,regulation of mitot…	PF01399.30:PCI domain	--	--	--
Ccam01G000265	greenyellow	228.295777701646	47.490439194889	180.805338506757	-133.315	18.4723	24.3716	35.0752	31.0257	34.0286	37.9196	31.8159	27.0137	25.1638	24.6857	29.2431	27.9141	GWHBGBX00000001	6353892	6366046	+	Ccam01G000265	--	K01904 4-coumarate--CoA ligase [EC:6.2.1.12] | (RefSeq) 4-coumarate--CoA ligase-like 5 isoform X3 (A)	ko00130: Ubiquinone and other terpenoid-quinone biosynthesis; ko00940: Phenylpropanoid biosynthesis; ko01100: Metabolic pathways; ko01110: Biosynthesis of secondary metabolites	AMP-dependent synthetase and ligase family protein [Cinnamomum micranthum f. kanehirae]	4CLL9_ARATH RecName: Full=4-coumarate--CoA ligase-like 9 {ECO:0000303|PubMed:12805634}; EC=6.2.1.- {ECO:0000305|PubMed:15677481, ECO:0000305|PubMed:18267944}; AltName: Full=4-coumarate--CoA ligase isoform 4; Short=At4CL4;	A0A3S3N3K3_9MAGN SubName: Full=AMP-dependent synthetase and ligase family protein {ECO:0000313|EMBL:RWR72061.1};	Acyl-CoA synthetase	GO:0005777,peroxisome; GO:0005524,ATP binding; GO:0016405,CoA-ligase activity; GO:0102391,decanoate-CoA ligase activity; GO:0004321,fatty-acyl-CoA synthase activity; GO:0006633,fatty acid biosynthetic process; GO:0009695,jasmonic acid biosynthetic process; GO:0031408,oxylipin biosynthetic process; GO:0000166,nucleotide binding; GO:0003674,molecular_function; GO:0005488,binding; GO:0017076,purine …	PF00501.31:AMP-binding enzyme	--	--	--
Ccam01G000266	turquoise	333.290759476371	173.271985909397	160.018773566973	13.2532123424239	15.8205	18.2506	27.1245	20.8499	19.9609	23.4056	25.7906	23.3696	22.6286	17.6384	17.7687	16.8997	GWHBGBX00000001	6367150	6383422	-	Ccam01G000266	--	K08818 cell division cycle 2-like [EC:2.7.11.22] | (RefSeq) cyclin-dependent kinase G-2 (A)	--	cyclin-dependent kinase G-2 isoform X1 [Cinnamomum micranthum f. kanehirae]	CDKG2_ORYSI RecName: Full=Cyclin-dependent kinase G-2; Short=CDKG;2; EC=2.7.11.22; EC=2.7.11.23;	A0A443N0L9_9MAGN RecName: Full=Cyclin-dependent kinase {ECO:0000256|ARBA:ARBA00012425}; EC=2.7.11.22 {ECO:0000256|ARBA:ARBA00012425};	Protein kinase PITSLRE and related kinases	GO:0005524,ATP binding; GO:0004693,cyclin-dependent protein serine/threonine kinase activity; GO:0106310,protein serine kinase activity; GO:0008353,RNA polymerase II CTD heptapeptide repeat kinase activity; GO:0006468,protein phosphorylation; GO:0000166,nucleotide binding; GO:0003674,molecular_function; GO:0005488,binding; GO:0017076,purine nucleotide binding; GO:0030554,adenyl nucleotide binding…	PF00069.28:Protein kinase domain	--	--	--
Ccam01G000273	yellow	109.533414131659	21.1886844924715	88.3447296391872	-67.156	33.0548	31.9529	36.5347	27.8228	33.153	26.9099	29.3809	33.0098	30.976	48.3327	49.298	56.7741	GWHBGBX00000001	6487016	6487873	+	Ccam01G000273	--	--	--	hypothetical protein CKAN_00026100 [Cinnamomum micranthum f. kanehirae]	--	A0A443N0P1_9MAGN SubName: Full=Uncharacterized protein {ECO:0000313|EMBL:RWR72069.1};	--	--	--	--	--	--
Ccam01G000279	turquoise	979.560304319487	465.54814333147	514.012160988016	-48.464	55.7698	85.0783	93.8645	90.6678	87.5886	97.0773	85.7188	78.0386	72.6742	46.8755	47.3143	46.3131	GWHBGBX00000001	6598501	6604560	-	Ccam01G000279	--	K01267 aspartyl aminopeptidase [EC:3.4.11.21] | (RefSeq) probable aspartyl aminopeptidase (A)	--	Ankyrin repeat [Cinnamomum micranthum f. kanehirae]	--	A0A3S3M8V8_9MAGN SubName: Full=Ankyrin repeat {ECO:0000313|EMBL:RWR72074.1};	FOG: Ankyrin repeat	--	PF12796.10:Ankyrin repeats (3 copies)	--	--	--
Ccam01G000294	purple	314.290202319789	108.182630412559	206.10757190723	-97.9249	5.4452	6.0092	8.1823	6.5763	6.5189	5.6838	9.5681	8.379	8.8695	14.0942	14.4635	13.8319	GWHBGBX00000001	6935186	6938049	+	Ccam01G000294	--	--	--	glycosyltransferase family 92 protein [Cinnamomum micranthum f. kanehirae]	Y231_RICCO RecName: Full=Glycosyltransferase family 92 protein RCOM_0530710; EC=2.4.1.- {ECO:0000305};	A0A3S4N2W6_9MAGN RecName: Full=Glycosyltransferase family 92 protein {ECO:0000256|RuleBase:RU366017}; EC=2.4.1.- {ECO:0000256|RuleBase:RU366017};	--	GO:0016021,integral component of membrane; GO:0016757,transferase activity, transferring glycosyl groups; GO:0003674,molecular_function; GO:0003824,catalytic activity; GO:0016740,transferase activity; GO:0005575,cellular_component; GO:0016020,membrane; GO:0031224,intrinsic component of membrane; GO:0110165,cellular anatomical entity	PF01697.30:Glycosyltransferase family 92	--	--	--
Ccam01G000295	yellow	93.8721848654075	23.1072617124418	70.7649231529657	-47.6577	0.3048	0.1963	0.3998	0.4518	0.9114	0.7316	0.9792	0.9172	0.9987	3.276	2.4581	2.3472	GWHBGBX00000001	6949441	6955166	-	Ccam01G000295	--	K24541 tryptamine 5-hydroxylase [EC:1.14.-.-] | (RefSeq) cytochrome P450 71A1-like (A)	ko00380: Tryptophan metabolism; ko01100: Metabolic pathways; ko01110: Biosynthesis of secondary metabolites	cytochrome P450 71A1-like protein [Cinnamomum micranthum f. kanehirae]	C71P1_ORYSJ RecName: Full=Tryptamine 5-hydroxylase {ECO:0000303|PubMed:20150424}; EC=1.14.-.- {ECO:0000269|PubMed:20150424}; AltName: Full=Cytochrome P450 71P1 {ECO:0000303|PubMed:20150424}; AltName: Full=Protein SEKIGUCHI LESION {ECO:0000303|PubMed:20150424};	A0A443N0R3_9MAGN SubName: Full=Cytochrome P450 71A1-like protein {ECO:0000313|EMBL:RWR72089.1};	Cytochrome P450 CYP2 subfamily	GO:0005789,endoplasmic reticulum membrane; GO:0016021,integral component of membrane; GO:0020037,heme binding; GO:0005506,iron ion binding; GO:0004497,monooxygenase activity; GO:0016705,oxidoreductase activity, acting on paired donors, with incorporation or reduction of molecular oxygen; GO:0006952,defense response; GO:0006587,serotonin biosynthetic process from tryptophan; GO:0003674,molecular_f…	PF00067.25:Cytochrome P450	--	--	--
Ccam01G000298	yellow	112.107891367941	26.3067721114115	85.8011192565296	-59.4943	224.311	180.333	165.451	26.1215	31.4331	28.2478	78.0677	89.9953	92.3978	730.146	618.404	660.144	GWHBGBX00000001	6986196	6987644	+	Ccam01G000298	--	K13993 HSP20 family protein | (RefSeq) small heat shock protein, chloroplastic (A)	ko04141: Protein processing in endoplasmic reticulum	Alpha crystallin/Hsp20 domain-containing protein [Cinnamomum micranthum f. kanehirae]	HS22C_SOYBN RecName: Full=Small heat shock protein, chloroplastic; Flags: Fragment;	A0A443N0N8_9MAGN SubName: Full=Alpha crystallin/Hsp20 domain-containing protein {ECO:0000313|EMBL:RWR72093.1};	Molecular chaperone (small heat-shock protein Hsp26/Hsp42)	GO:0009507,chloroplast; GO:0009408,response to heat; GO:0006950,response to stress; GO:0008150,biological_process; GO:0009266,response to temperature stimulus; GO:0009628,response to abiotic stimulus; GO:0050896,response to stimulus; GO:0005575,cellular_component; GO:0005622,intracellular anatomical structure; GO:0005737,cytoplasm; GO:0009536,plastid; GO:0043226,organelle; GO:0043227,membrane-bou…	PF00011.24:Hsp20/alpha crystallin family	--	--	--
Ccam01G000306	turquoise	523.295099230204	155.144840911352	368.150258318852	-213.005	0.3805	0.4142	0.398	0.6029	0.4602	0.6508	0.3552	0.2277	0.3329	0.523	0.5509	0.4156	GWHBGBX00000001	7044668	7067244	+	Ccam01G000306	--	K00028 malate dehydrogenase (decarboxylating) [EC:1.1.1.39] | (RefSeq) NAD-dependent malic enzyme 62 kDa isoform, mitochondrial (A)	ko00620: Pyruvate metabolism; ko00710: Carbon fixation in photosynthetic organisms; ko01100: Metabolic pathways; ko01200: Carbon metabolism	NAD-dependent malic enzyme isoform, mitochondrial [Cinnamomum micranthum f. kanehirae]	MAOM_SOLTU RecName: Full=NAD-dependent malic enzyme 62 kDa isoform, mitochondrial; Short=NAD-ME; EC=1.1.1.39; Flags: Precursor;	A0A3S3N3M0_9MAGN RecName: Full=Malic enzyme {ECO:0000256|RuleBase:RU003426};	NADP+-dependent malic enzyme	GO:0005759,mitochondrial matrix; GO:0004471,malate dehydrogenase (decarboxylating) (NAD+) activity; GO:0004470,malic enzyme activity; GO:0046872,metal ion binding; GO:0051287,NAD binding; GO:0006108,malate metabolic process; GO:0006090,pyruvate metabolic process; GO:0003674,molecular_function; GO:0003824,catalytic activity; GO:0016491,oxidoreductase activity; GO:0016614,oxidoreductase activity, a…	PF03949.18:Malic enzyme, NAD binding domain	--	--	--
Ccam01G000312	purple	342.945390835211	119.571182040038	223.374208795173	-103.803	1.0676	0.9685	1.2138	3.3533	5.2269	3.126	4.9843	6.6341	7.2933	32.2845	36.1594	28.9103	GWHBGBX00000001	7143843	7146311	+	Ccam01G000312	--	--	--	hypothetical protein CKAN_00030100 [Cinnamomum micranthum f. kanehirae]	--	A0A443N0Q5_9MAGN SubName: Full=Uncharacterized protein {ECO:0000313|EMBL:RWR72102.1};	--	--	PF14009.9:PADRE domain	--	--	--
Ccam01G000316	turquoise	777.320696279393	507.472457570339	269.848238709054	237.624218861285	59.4725	65.724	61.1535	63.8985	77.7468	71.4764	56.6912	53.0212	69.2534	38.6727	38.0053	36.8745	GWHBGBX00000001	7163142	7163870	-	Ccam01G000316	--	--	--	B3 DNA binding domain-containing protein [Cinnamomum micranthum f. kanehirae]	--	A0A3S3M8Y3_9MAGN SubName: Full=B3 DNA binding domain-containing protein {ECO:0000313|EMBL:RWR72105.1};	--	--	--	--	--	--
Ccam01G000317	cyan	293.730995522794	29.4617768686568	264.269218654137	-234.807	29.4957	23.6991	18.5456	20.9299	21.7933	19.3417	16.6288	20.6321	20.9671	14.6983	10.7076	12.8	GWHBGBX00000001	7173659	7179888	-	Ccam01G000317	--	K01598 phosphopantothenoylcysteine decarboxylase [EC:4.1.1.36] | (RefSeq) phosphopantothenoylcysteine decarboxylase-like (A)	ko00770: Pantothenate and CoA biosynthesis; ko01100: Metabolic pathways; ko01240: Biosynthesis of cofactors	phosphopantothenoylcysteine decarboxylase [Cinnamomum micranthum f. kanehirae]	HAL3A_ARATH RecName: Full=Phosphopantothenoylcysteine decarboxylase {ECO:0000303|PubMed:11279129}; Short=PPCDC {ECO:0000305}; EC=4.1.1.36 {ECO:0000269|PubMed:11279129, ECO:0000269|PubMed:11923307}; AltName: Full=AtCoaC1 {ECO:0000303|PubMed:12860978}; AltName: Full=Halotolerance protein Hal3a {ECO:0000303|PubMed:10652125}; Short=AtHal3a {ECO:0000303|PubMed:10652125};	A0A3S3M2J3_9MAGN SubName: Full=Phosphopantothenoylcysteine decarboxylase {ECO:0000313|EMBL:RWR72106.1};	Halotolerance protein HAL3 (contains flavoprotein domain)	GO:0071513,phosphopantothenoylcysteine decarboxylase complex; GO:0010181,FMN binding; GO:0004633,phosphopantothenoylcysteine decarboxylase activity; GO:0015937,coenzyme A biosynthetic process; GO:0042538,hyperosmotic salinity response; GO:0040008,regulation of growth; GO:0000166,nucleotide binding; GO:0003674,molecular_function; GO:0005488,binding; GO:0032553,ribonucleotide binding; GO:0036094,sm…	PF02441.22:Flavoprotein	--	--	--
Ccam01G000321	turquoise	205.577539107051	69.8430007092336	135.734538397818	-65.8915	15.3998	15.5814	12.1597	11.5703	10.1218	12.3619	12.0564	11.7577	13.4145	12.251	12.2036	13.34	GWHBGBX00000001	7222072	7229056	+	Ccam01G000321	--	K07052 CAAX protease family protein | (RefSeq) uncharacterized protein LOC114314743 isoform X1 (A)	--	CAAX amino terminal protease protein [Actinidia chinensis var. chinensis]	--	A0A2R6REC9_ACTCC SubName: Full=CAAX amino terminal protease protein {ECO:0000313|EMBL:PSS26924.1};	--	GO:0016021,integral component of membrane; GO:0004222,metalloendopeptidase activity; GO:0071586,CAAX-box protein processing; GO:0003674,molecular_function; GO:0003824,catalytic activity; GO:0004175,endopeptidase activity; GO:0008233,peptidase activity; GO:0008237,metallopeptidase activity; GO:0016787,hydrolase activity; GO:0140096,catalytic activity, acting on a protein; GO:0006508,proteolysis; G…	PF02517.19:Type II CAAX prenyl endopeptidase Rce1-like	--	--	--
Ccam01G000326	turquoise	180.714260378022	87.2380878866866	93.476172491335	-6.23808	0.3737	0.2608	0.8496	0.8002	0.5381	0.5758	1.0712	2.0066	0.1434	0.5707	1.5548	0.5669	GWHBGBX00000001	7303093	7306025	+	Ccam01G000326	--	--	--	--	--	--	--	--	--	--	--	--
Ccam01G000328	turquoise	281.708995183177	180.965452485785	100.743542697391	80.2219097883937	26.7193	28.1496	23.8996	24.4966	26.0747	24.9124	24.4124	23.3292	24.3028	16.4154	16.0747	17.9427	GWHBGBX00000001	7318068	7332730	-	Ccam01G000328	--	K17268 coatomer subunit epsilon | (RefSeq) coatomer subunit epsilon-1-like (A)	--	pentatricopeptide repeat-containing protein [Cinnamomum micranthum f. kanehirae]	PPR10_ARATH RecName: Full=Pentatricopeptide repeat-containing protein At1g04840;	A0A3S3MNT4_9MAGN SubName: Full=Pentatricopeptide repeat-containing protein {ECO:0000313|EMBL:RWR72113.1};	FOG: PPR repeat	GO:0043231,intracellular membrane-bounded organelle; GO:0003723,RNA binding; GO:0008270,zinc ion binding; GO:0009451,RNA modification; GO:0003674,molecular_function; GO:0003676,nucleic acid binding; GO:0005488,binding; GO:0097159,organic cyclic compound binding; GO:1901363,heterocyclic compound binding; GO:0043167,ion binding; GO:0043169,cation binding; GO:0046872,metal ion binding; GO:0046914,tr…	PF01535.23:PPR repeat	--	--	--
Ccam01G000347	turquoise	989.598991962053	516.895997514038	472.702994448016	44.193003066022	16.1828	17.1855	16.102	18.2837	16.9697	17.3471	13.3027	13.2166	14.63	14.0707	14.1315	14.1636	GWHBGBX00000001	7606058	7630552	-	Ccam01G000347	--	K04733 interleukin-1 receptor-associated kinase 4 [EC:2.7.11.1] | (RefSeq) G-type lectin S-receptor-like serine/threonine-protein kinase RKS1 (A)	--	putative serine/threonine-protein kinase isoform X1 [Cinnamomum micranthum f. kanehirae]	CRPK1_ARATH RecName: Full=Cold-responsive protein kinase 1 {ECO:0000303|PubMed:28344081}; EC=2.7.11.1 {ECO:0000255|PROSITE-ProRule:PRU00159, ECO:0000269|PubMed:28344081};	A0A443N0X6_9MAGN SubName: Full=Putative serine/threonine-protein kinase isoform X1 {ECO:0000313|EMBL:RWR72130.1};	Serine/threonine protein kinase	GO:0005634,nucleus; GO:0005886,plasma membrane; GO:0005524,ATP binding; GO:0106310,protein serine kinase activity; GO:0004674,protein serine/threonine kinase activity; GO:0046777,protein autophosphorylation; GO:0009409,response to cold; GO:0050826,response to freezing; GO:0009625,response to insect; GO:0002237,response to molecule of bacterial origin; GO:0000166,nucleotide binding; GO:0003674,mol…	PF07714.20:Protein tyrosine and serine/threonine kinase	--	--	--
Ccam01G000348	turquoise	204.118742144766	93.7190804008696	110.399661743897	-16.6806	8.749	11.6282	15.505	13.2424	13.9313	14.9796	15.6253	14.0782	12.9573	13.3621	13.5493	12.4879	GWHBGBX00000001	7641182	7657613	+	Ccam01G000348	--	K25163 wings apart-like protein | (RefSeq) uncharacterized LOC104588878 (A)	--	Wings apart-like protein [Cinnamomum micranthum f. kanehirae]	WAPL1_ARATH RecName: Full=Wings apart-like protein 1 {ECO:0000303|PubMed:25033056}; Short=AtWAPL1 {ECO:0000303|PubMed:25033056};	A0A3S3M909_9MAGN SubName: Full=Wings apart-like protein {ECO:0000313|EMBL:RWR72131.1};	Sister chromatid cohesion protein	GO:0005694,chromosome; GO:0005634,nucleus; GO:0051301,cell division; GO:0009793,embryo development ending in seed dormancy; GO:1990571,meiotic centromere clustering; GO:0045132,meiotic chromosome segregation; GO:0010789,meiotic sister chromatid cohesion involved in meiosis I; GO:0045144,meiotic sister chromatid segregation; GO:0090306,spindle assembly involved in meiosis; GO:0000070,mitotic siste…	PF07814.16:Wings apart-like protein regulation of heterochromatin	--	--	--
Ccam01G000349	turquoise	1229.25515428383	685.101300379467	544.153853904367	140.947446475101	15.8001	15.6216	19.0981	17.4657	16.1172	19.3313	15.3439	15.6604	14.6318	13.9711	11.9734	13.8777	GWHBGBX00000001	7659801	7682543	-	Ccam01G000349	--	K12837 splicing factor U2AF 65 kDa subunit | (RefSeq) splicing factor U2af large subunit B-like (A)	ko03040: Spliceosome	hypothetical protein HHK36_023674 [Tetracentron sinense]	U2A2B_NICPL RecName: Full=Splicing factor U2af large subunit B; AltName: Full=NpU2AF65b; AltName: Full=U2 auxiliary factor 65 kDa subunit B; AltName: Full=U2 small nuclear ribonucleoprotein auxiliary factor large subunit B; Short=U2 snRNP auxiliary factor large subunit B;	A0A834YNM0_9MAGN RecName: Full=Splicing factor U2af large subunit {ECO:0000256|RuleBase:RU364135}; AltName: Full=U2 auxiliary factor 65 kDa subunit {ECO:0000256|RuleBase:RU364135}; AltName: Full=U2 small nuclear ribonucleoprotein auxiliary factor large subunit (U2 snRNP auxiliary factor large subunit) {ECO:0000256|RuleBase:RU364135};	Splicing factor U2AF, large subunit (RRM superfamily)	GO:0005634,nucleus; GO:0003723,RNA binding; GO:0006397,mRNA processing; GO:0008380,RNA splicing; GO:0003674,molecular_function; GO:0003676,nucleic acid binding; GO:0005488,binding; GO:0097159,organic cyclic compound binding; GO:1901363,heterocyclic compound binding; GO:0006139,nucleobase-containing compound metabolic process; GO:0006396,RNA processing; GO:0006725,cellular aromatic compound metabo…	PF00076.25:RNA recognition motif. (a.k.a. RRM, RBD, or RNP domain)	--	--	--
Ccam01G000351	cyan	61.245014342296	10.1249495381712	51.1200648041247	-40.9951	15.0056	9.2061	8.0919	8.6405	5.4345	9.3793	7.6305	7.7208	6.7333	9.399	8.3751	7.2729	GWHBGBX00000001	7713879	7720602	-	Ccam01G000351	--	K04794 peptidyl-tRNA hydrolase, PTH2 family [EC:3.1.1.29] | (RefSeq) peptidyl-tRNA hydrolase 2, mitochondrial-like (A)	--	peptidyl-tRNA hydrolase 2, mitochondrial [Cinnamomum micranthum f. kanehirae]	--	A0A3S3PRK7_9MAGN RecName: Full=Aminoacyl-tRNA hydrolase {ECO:0000256|ARBA:ARBA00013260}; EC=3.1.1.29 {ECO:0000256|ARBA:ARBA00013260};	Uncharacterized conserved protein	GO:0016021,integral component of membrane; GO:0004045,aminoacyl-tRNA hydrolase activity; GO:0003674,molecular_function; GO:0003824,catalytic activity; GO:0016787,hydrolase activity; GO:0016788,hydrolase activity, acting on ester bonds; GO:0052689,carboxylic ester hydrolase activity; GO:0140098,catalytic activity, acting on RNA; GO:0140101,catalytic activity, acting on a tRNA; GO:0005575,cellular_…	PF01981.19:Peptidyl-tRNA hydrolase PTH2	--	--	--
Ccam01G000366	greenyellow	264.557199562721	34.4095922472627	230.147607315459	-195.738	4.5026	5.5272	4.421	3.7255	2.7408	4.6837	3.9225	3.1559	3.3461	2.7663	1.8394	3.1669	GWHBGBX00000001	7890309	7899000	-	Ccam01G000366	--	--	--	hypothetical protein H6P81_016907 [Aristolochia fimbriata]	--	A0A1U8Q077_NELNU SubName: Full=uncharacterized protein LOC104586424 {ECO:0000313|RefSeq:XP_019051400.1};	--	--	--	--	--	--
Ccam01G000367	turquoise	883.878579664176	361.425096204302	522.453483459873	-161.028	46.4573	36.5037	32.2248	52.3452	45.9164	38.9263	43.1376	43.611	51.2891	53.2147	45.8162	48.3294	GWHBGBX00000001	7904917	7909530	+	Ccam01G000367	--	--	--	hypothetical protein ERO13_A03G157250v2 [Gossypium hirsutum]	--	A0A5D2ZX61_GOSMU SubName: Full=Uncharacterized protein {ECO:0000313|EMBL:TYJ43747.1};	--	--	--	--	--	--
Ccam01G000374	purple	254.503	77.0888834806507	177.414275696249	-100.325	29.839	37.5779	40.5403	31.7787	31.7919	33.5143	55.7167	52.9021	53.7165	186.825	184.531	176.625	GWHBGBX00000001	7992137	7998492	+	Ccam01G000374	--	K09490 endoplasmic reticulum chaperone BiP [EC:3.6.4.10] | (RefSeq) luminal-binding protein 4 (A)	ko03060: Protein export; ko04141: Protein processing in endoplasmic reticulum	luminal-binding protein 4 [Cinnamomum micranthum f. kanehirae]	BIP5_TOBAC RecName: Full=Luminal-binding protein 5; Short=BiP 5; AltName: Full=78 kDa glucose-regulated protein homolog 5; Short=GRP-78-5; Flags: Precursor;	A0A443N0U5_9MAGN SubName: Full=Luminal-binding protein 4 {ECO:0000313|EMBL:RWR72155.1};	Molecular chaperones GRP78/BiP/KAR2, HSP70 superfamily	GO:0005737,cytoplasm; GO:0034663,endoplasmic reticulum chaperone complex; GO:0005788,endoplasmic reticulum lumen; GO:0016020,membrane; GO:0005634,nucleus; GO:0005524,ATP binding; GO:0016887,ATPase activity; GO:0140662,NA; GO:0031072,heat shock protein binding; GO:0051787,misfolded protein binding; GO:0044183,protein folding chaperone; GO:0051082,unfolded protein binding; GO:0034620,cellular respo…	PF00012.23:Hsp70 protein	--	--	--
Ccam01G000379	lightgreen	159.177795164624	42.8622207829982	116.315574381626	-73.4534	2.2646	3.2823	3.7542	1.9731	2.1329	2.1621	10.4207	9.223	11.1682	1.2386	0.8603	0.5419	GWHBGBX00000001	8058080	8072368	+	Ccam01G000379	--	K15095 (+)-neomenthol dehydrogenase [EC:1.1.1.208] | (RefSeq) uncharacterized LOC100243097 (A)	ko00902: Monoterpenoid biosynthesis; ko01110: Biosynthesis of secondary metabolites	Short-chain dehydrogenase/reductase SDR [Cinnamomum micranthum f. kanehirae]	SALR_PAPBR RecName: Full=Salutaridine reductase {ECO:0000312|EMBL:ABO93462.1}; EC=1.1.1.248;	A0A3S3NNN9_9MAGN SubName: Full=Short-chain dehydrogenase/reductase SDR {ECO:0000313|EMBL:RWR72159.1};	Dehydrogenases with different specificities (related to short-chain alcohol dehydrogenases)	GO:0047037,salutaridine reductase (NADPH) activity; GO:0009820,alkaloid metabolic process; GO:0003674,molecular_function; GO:0003824,catalytic activity; GO:0016491,oxidoreductase activity; GO:0016614,oxidoreductase activity, acting on CH-OH group of donors; GO:0016616,oxidoreductase activity, acting on the CH-OH group of donors, NAD or NADP as acceptor; GO:0006807,nitrogen compound metabolic proc…	PF00106.28:short chain dehydrogenase	--	--	--
Ccam01G000380	lightgreen	273.594727287822	138.186908580427	135.407818707395	2.77908987303158	14.2252	16.0438	16.8945	1.3229	1.5472	1.8791	4.0005	2.5337	3.4474	0.522	0.3995	0.3352	GWHBGBX00000001	8085093	8090414	+	Ccam01G000380	--	K15095 (+)-neomenthol dehydrogenase [EC:1.1.1.208] | (RefSeq) short-chain dehydrogenase/reductase 2b-like isoform X1 (A)	ko00902: Monoterpenoid biosynthesis; ko01110: Biosynthesis of secondary metabolites	Short-chain dehydrogenase/reductase SDR [Cinnamomum micranthum f. kanehirae]	SALR_PAPBR RecName: Full=Salutaridine reductase {ECO:0000312|EMBL:ABO93462.1}; EC=1.1.1.248;	A0A3S3LV43_9MAGN RecName: Full=Short-chain dehydrogenase/reductase {ECO:0000256|RuleBase:RU369024}; EC=1.1.1.- {ECO:0000256|RuleBase:RU369024};	Dehydrogenases with different specificities (related to short-chain alcohol dehydrogenases)	GO:0047037,salutaridine reductase (NADPH) activity; GO:0009820,alkaloid metabolic process; GO:0003674,molecular_function; GO:0003824,catalytic activity; GO:0016491,oxidoreductase activity; GO:0016614,oxidoreductase activity, acting on CH-OH group of donors; GO:0016616,oxidoreductase activity, acting on the CH-OH group of donors, NAD or NADP as acceptor; GO:0006807,nitrogen compound metabolic proc…	PF00106.28:short chain dehydrogenase	--	--	--
Ccam01G000385	lightgreen	96.0332248379726	15.436230357388	80.5969944805847	-65.1608	10.8962	16.1738	22.0485	21.6258	20.2024	21.2181	20.3725	19.8843	18.6418	16.355	16.5564	17.8208	GWHBGBX00000001	8190451	8226348	+	Ccam01G000385	--	K09377 cysteine and glycine-rich protein | (RefSeq) LIM domain-containing protein WLIM2b-like (A)	--	Regulator of K+ conductance [Cinnamomum micranthum f. kanehirae]	KEA2_ARATH RecName: Full=K(+) efflux antiporter 2, chloroplastic {ECO:0000303|PubMed:11500563}; Short=AtKEA2 {ECO:0000303|PubMed:11500563}; Flags: Precursor;	A0A443N0V7_9MAGN SubName: Full=Regulator of K+ conductance {ECO:0000313|EMBL:RWR72165.1};	Predicted K+/H+-antiporter	GO:0009507,chloroplast; GO:0009706,chloroplast inner membrane; GO:0016021,integral component of membrane; GO:0016020,membrane; GO:0015386,potassium:proton antiporter activity; GO:0003674,molecular_function; GO:0005215,transporter activity; GO:0005451,monovalent cation:proton antiporter activity; GO:0008324,cation transmembrane transporter activity; GO:0008509,anion transmembrane transporter activ…	PF00999.24:Sodium/hydrogen exchanger family	Others	TR	Others
Ccam01G000392	turquoise	1598.7370880443	821.860335898756	776.87675214554	44.9835837532164	41.9701	34.057	30.2861	35.2094	28.6195	29.1059	31.4496	32.8895	37.7797	23.5209	26.7577	23.3636	GWHBGBX00000001	8301510	8304285	+	Ccam01G000392	--	K08360 transmembrane ascorbate-dependent reductase [EC:7.2.1.3] | (RefSeq) probable ascorbate-specific transmembrane electron transporter 1 (A)	--	putative ascorbate-specific transmembrane electron transporter 1 [Cinnamomum micranthum f. kanehirae]	ACET1_ORYSJ RecName: Full=Probable ascorbate-specific transmembrane electron transporter 1; EC=1.-.-.-; AltName: Full=Cytochrome b561-1;	A0A443N0Y7_9MAGN SubName: Full=Putative ascorbate-specific transmembrane electron transporter 1 {ECO:0000313|EMBL:RWR72169.1};	Cytochrome b	GO:0016021,integral component of membrane; GO:0046872,metal ion binding; GO:0016491,oxidoreductase activity; GO:0003674,molecular_function; GO:0005488,binding; GO:0043167,ion binding; GO:0043169,cation binding; GO:0003824,catalytic activity; GO:0005575,cellular_component; GO:0016020,membrane; GO:0031224,intrinsic component of membrane; GO:0110165,cellular anatomical entity	PF03188.19:Eukaryotic cytochrome b561	--	--	--
Ccam01G000395	cyan	78.4057358402259	21.8849832331829	56.520752607043	-34.6358	83.4129	65.4044	54.4701	57.4004	58.1802	56.5498	47.7949	51.4738	55.1116	48.5568	45.8044	48.5335	GWHBGBX00000001	8325775	8335373	-	Ccam01G000395	--	K14397 cleavage and polyadenylation specificity factor subunit 5 | (RefSeq) pre-mRNA cleavage factor Im 25 kDa subunit 2 isoform X1 (A)	ko03015: mRNA surveillance pathway	Cleavage/polyadenylation specificity factor subunit 5 [Cinnamomum micranthum f. kanehirae]	CFIS2_ARATH RecName: Full=Pre-mRNA cleavage factor Im 25 kDa subunit 2 {ECO:0000303|PubMed:18479511};	A0A3S3M2P5_9MAGN RecName: Full=Pre-mRNA cleavage factor Im 25 kDa subunit {ECO:0000256|PIRNR:PIRNR017888};	mRNA cleavage factor I subunit	GO:0005829,cytosol; GO:0005849,mRNA cleavage factor complex; GO:0046872,metal ion binding; GO:0003729,mRNA binding; GO:0006378,mRNA polyadenylation; GO:0006397,mRNA processing; GO:0006364,rRNA processing; GO:0003674,molecular_function; GO:0005488,binding; GO:0043167,ion binding; GO:0043169,cation binding; GO:0003676,nucleic acid binding; GO:0003723,RNA binding; GO:0097159,organic cyclic compound …	PF13869.9:Nucleotide hydrolase	--	--	--
Ccam01G000400	yellow	74.7494207330913	49.0463959352889	25.7030247978025	23.3433711374864	8.9748	7.7366	5.4019	6.2182	6.2716	3.9226	4.9108	3.8186	6.1652	16.6729	13.1798	13.5581	GWHBGBX00000001	8403934	8405181	+	Ccam01G000400	--	K11883 RNA-binding protein NOB1 | (RefSeq) RNA-binding protein NOB1 isoform X1 (A)	ko03008: Ribosome biogenesis in eukaryotes	heavy metal-associated isoprenylated plant protein 39-like protein isoform X1 [Cinnamomum micranthum f. kanehirae]	HIP39_ARATH RecName: Full=Heavy metal-associated isoprenylated plant protein 39 {ECO:0000303|PubMed:21072340, ECO:0000303|PubMed:23368984}; Short=AtHIP39 {ECO:0000303|PubMed:21072340, ECO:0000303|PubMed:23368984}; Flags: Precursor;	A0A443N0Y9_9MAGN SubName: Full=Heavy metal-associated isoprenylated plant protein 39-like protein isoform X1 {ECO:0000313|EMBL:RWR72176.1};	Copper chaperone	GO:0046872,metal ion binding; GO:0003674,molecular_function; GO:0005488,binding; GO:0043167,ion binding; GO:0043169,cation binding	PF00403.29:Heavy-metal-associated domain	--	--	--
Ccam01G000407	royalblue	799.808354712781	21.3263516969955	778.482003015785	-757.156	110.325	114.489	96.5613	95.5233	90.8823	86.7496	72.6509	79.3758	76.2532	66.0632	61.3144	61.9522	GWHBGBX00000001	8505930	8516835	-	Ccam01G000407	--	K00799 glutathione S-transferase [EC:2.5.1.18] | (RefSeq) glutathione S-transferase T1 (A)	ko00480: Glutathione metabolism; ko01100: Metabolic pathways	hypothetical protein EZV62_023011 [Acer yangbiense]	GSTT1_ARATH RecName: Full=Glutathione S-transferase T1; Short=AtGSTT1; EC=2.5.1.18; AltName: Full=GST class-theta member 1; AltName: Full=Glutathione S-transferase 10;	A0A5C7H0Y4_9ROSI SubName: Full=Uncharacterized protein {ECO:0000313|EMBL:TXG50487.1};	Glutathione S-transferase	GO:0005737,cytoplasm; GO:0005634,nucleus; GO:0005777,peroxisome; GO:0009536,plastid; GO:0004364,glutathione transferase activity; GO:0004601,peroxidase activity; GO:0006749,glutathione metabolic process; GO:0009407,toxin catabolic process; GO:0003674,molecular_function; GO:0003824,catalytic activity; GO:0016740,transferase activity; GO:0016765,transferase activity, transferring alkyl or aryl (oth…	PF13410.9:Glutathione S-transferase, C-terminal domain	--	--	--
Ccam01G000410	yellow	162.930630520796	65.6202484578841	97.3103820629116	-31.6901	9.0122	3.9519	5.2615	6.1616	7.497	7.1437	9.6134	12.1925	12.4095	23.2966	23.6773	24.1455	GWHBGBX00000001	8552318	8565809	-	Ccam01G000410	--	--	--	PAR-1b [Cinnamomum micranthum f. kanehirae]	--	A0A443N0Y1_9MAGN SubName: Full=PAR-1b {ECO:0000313|EMBL:RWR72187.1};	--	GO:0016021,integral component of membrane; GO:0005575,cellular_component; GO:0016020,membrane; GO:0031224,intrinsic component of membrane; GO:0110165,cellular anatomical entity	PF06521.14:PAR1 protein	--	--	--
Ccam01G000413	turquoise	937.810483875943	635.654898430647	302.155585445296	333.499312985352	49.1517	37.9131	31.3111	36.2061	35.0791	32.2787	37.1612	34.2627	40.0691	24.7547	21.1307	26.6424	GWHBGBX00000001	8613486	8623694	+	Ccam01G000413	--	--	--	hypothetical protein CKAN_00040000 [Cinnamomum micranthum f. kanehirae]	--	A0A3S3PSX2_9MAGN SubName: Full=Uncharacterized protein {ECO:0000313|EMBL:RWR72190.1};	--	--	--	--	--	--
Ccam01G000420	greenyellow	94.2606476854695	15.6632601174449	78.5973875680247	-62.9341	17.1321	21.969	26.6953	21.5881	21.2885	24.174	22.1344	19.8813	21.0436	19.5078	20.8968	22.5272	GWHBGBX00000001	8719908	8729741	-	Ccam01G000420	--	--	--	Chloroplast thylakoid membrane, putative isoform 1 [Cinnamomum micranthum f. kanehirae]	--	A0A3S3M2R0_9MAGN SubName: Full=Chloroplast thylakoid membrane, putative isoform 1 {ECO:0000313|EMBL:RWR72196.1};	--	GO:0016021,integral component of membrane; GO:0005575,cellular_component; GO:0016020,membrane; GO:0031224,intrinsic component of membrane; GO:0110165,cellular anatomical entity	PF00395.23:S-layer homology domain	--	--	--
Ccam01G000421	turquoise	106.19472192008	46.1986595837682	59.9960623363122	-13.7974	8.1621	11.1529	10.9559	11.1455	10.7295	14.019	12.5078	10.3821	11.6004	7.0974	7.1647	7.5892	GWHBGBX00000001	8732002	8750795	-	Ccam01G000421	--	K14402 cleavage and polyadenylation specificity factor subunit 2 | (RefSeq) cleavage and polyadenylation specificity factor subunit 2 (A)	ko03015: mRNA surveillance pathway	cleavage and polyadenylation specificity factor subunit 2 [Cinnamomum micranthum f. kanehirae]	CPSF2_ARATH RecName: Full=Cleavage and polyadenylation specificity factor subunit 2; AltName: Full=Cleavage and polyadenylation specificity factor 100 kDa subunit; Short=AtCPSF100; Short=CPSF 100 kDa subunit; AltName: Full=Protein EMBRYO DEFECTIVE 1265; AltName: Full=Protein ENHANCED SILENCING PHENOTYPE 5 {ECO:0000303|PubMed:17008405};	A0A3S3PRN1_9MAGN RecName: Full=Cleavage and polyadenylation specificity factor subunit 2 {ECO:0000256|RuleBase:RU365006}; AltName: Full=Cleavage and polyadenylation specificity factor 100 kDa subunit {ECO:0000256|RuleBase:RU365006};	mRNA cleavage and polyadenylation factor II complex, subunit CFT2 (CPSF subunit)	GO:0005737,cytoplasm; GO:0005847,mRNA cleavage and polyadenylation specificity factor complex; GO:0005634,nucleus; GO:0009506,plasmodesma; GO:0003723,RNA binding; GO:0006398,mRNA 3'-end processing by stem-loop binding and cleavage; GO:0006379,mRNA cleavage; GO:0006378,mRNA polyadenylation; GO:0035194,post-transcriptional gene silencing by RNA; GO:0098789,pre-mRNA cleavage required for polyadenyla…	PF16661.8:Metallo-beta-lactamase superfamily domain	--	--	--
Ccam01G000422	yellow	379.54436561336	91.2741753938393	288.270190219521	-196.996	19.6395	16.9747	25.1407	24.2399	23.18	28.0136	24.5278	24.7851	23.5903	33.0286	34.2152	37.3565	GWHBGBX00000001	8756962	8777614	+	Ccam01G000422	--	K01068 acyl-coenzyme A thioesterase 1/2/4 [EC:3.1.2.2] | (RefSeq) acyl-CoA thioesterase 2 (A)	ko00062: Fatty acid elongation; ko01040: Biosynthesis of unsaturated fatty acids; ko01100: Metabolic pathways; ko01110: Biosynthesis of secondary metabolites	acyl-CoA thioesterase 2-like protein [Cinnamomum micranthum f. kanehirae]	ACH2_ARATH RecName: Full=Acyl-CoA hydrolase 2 {ECO:0000303|PubMed:14660652}; Short=AtACH2 {ECO:0000303|PubMed:14660652}; EC=3.1.2.20 {ECO:0000269|PubMed:11171266, ECO:0000269|PubMed:14660652}; AltName: Full=Acyl-CoA thioesterase II {ECO:0000303|PubMed:14660652}; Short=ACT-II {ECO:0000303|PubMed:23505340}; AltName: Full=Hexadecanoyl-CoA hydrolase ACH2 {ECO:0000305|PubMed:14660652}; EC=3.1.2.2 {ECO…	A0A3S3N3T1_9MAGN SubName: Full=Acyl-CoA thioesterase 2-like protein {ECO:0000313|EMBL:RWR72198.1};	Acyl-CoA thioesterase	GO:0005829,cytosol; GO:0005782,peroxisomal matrix; GO:0005777,peroxisome; GO:0047617,acyl-CoA hydrolase activity; GO:0052816,long-chain acyl-CoA hydrolase activity; GO:0052815,medium-chain acyl-CoA hydrolase activity; GO:0006637,acyl-CoA metabolic process; GO:0009062,fatty acid catabolic process; GO:0051289,protein homotetramerization; GO:0003674,molecular_function; GO:0003824,catalytic activity;…	PF02551.18:Acyl-CoA thioesterase	--	--	--
Ccam01G000427	cyan	135.806379589066	34.930194611651	100.876184977415	-65.946	21.5455	13.1606	11.5452	11.6789	11.4892	11.6751	12.344	12.5511	10.1454	14.6476	13.2124	10.6983	GWHBGBX00000001	8824068	8827845	+	Ccam01G000427	--	--	--	U3 small nucleolar RNA-associated protein 25-like protein [Cinnamomum micranthum f. kanehirae]	--	A0A3S3LV65_9MAGN SubName: Full=U3 small nucleolar RNA-associated protein 25-like protein {ECO:0000313|EMBL:RWR72204.1};	--	--	PF11595.11:Protein of unknown function (DUF3245)	--	--	--
Ccam01G000429	turquoise	1434.55964949231	535.007	899.552879210814	-364.546	15.8281	17.8518	21.4168	18.3506	18.2226	19.2446	19.2578	16.4824	15.8978	22.6949	20.1055	20.6566	GWHBGBX00000001	8854887	8862710	-	Ccam01G000429	--	K13172 serine/arginine repetitive matrix protein 2 | (RefSeq) uncharacterized protein LOC112285844 isoform X1 (A)	--	hypothetical protein CKAN_00041500 [Cinnamomum micranthum f. kanehirae]	TRM32_ARATH RecName: Full=Protein TRM32; AltName: Full=TON1-RECRUITING MOTIF protein 32;	A0A3S3MNZ8_9MAGN SubName: Full=Uncharacterized protein {ECO:0000313|EMBL:RWR72205.1};	--	--	PF14309.9:Domain of unknown function (DUF4378)	--	--	--
Ccam01G000430	yellow	893.024429920368	134.503359309992	758.521070610376	-624.018	9.8647	11.2146	11.6326	11.3489	11.5951	11.667	12.8806	13.4372	13.8143	13.8485	13.2874	12.0854	GWHBGBX00000001	8875413	8881962	-	Ccam01G000430	--	--	--	putative ATP binding protein [Cinnamomum micranthum f. kanehirae]	Y3905_ARATH RecName: Full=Uncharacterized protein At3g49055;	A0A443N121_9MAGN SubName: Full=Putative ATP binding protein {ECO:0000313|EMBL:RWR72206.1};	--	--	--	--	--	--
Ccam01G000431	turquoise	174.189668658439	60.197478644673	113.992190013766	-53.7947	43.9802	49.1921	42.9142	55.9682	52.8983	57.0091	47.5526	43.4359	47.4822	46.6892	39.6776	46.7667	GWHBGBX00000001	8884519	8885238	+	Ccam01G000431	--	K13496 UDP-glucosyltransferase 73C [EC:2.4.1.-] | (RefSeq) scopoletin glucosyltransferase (A)	ko00908: Zeatin biosynthesis; ko01110: Biosynthesis of secondary metabolites	hypothetical protein CKAN_00041700 [Cinnamomum micranthum f. kanehirae]	--	A0A443N102_9MAGN SubName: Full=Uncharacterized protein {ECO:0000313|EMBL:RWR72207.1};	--	GO:0016021,integral component of membrane; GO:0005575,cellular_component; GO:0016020,membrane; GO:0031224,intrinsic component of membrane; GO:0110165,cellular anatomical entity	--	--	--	--
Ccam01G000434	turquoise	141.159604194738	20.0595153789803	121.100088815758	-101.041	112.138	149.055	144.045	132.131	134.327	148.502	123.141	121.522	122.282	122.497	116.624	119.319	GWHBGBX00000001	8903792	8926523	+	Ccam01G000434	--	K09597 signal peptide peptidase-like 2B [EC:3.4.23.-] | (RefSeq) signal peptide peptidase-like 4 (A)	--	signal peptide peptidase-like protein 4 [Cinnamomum micranthum f. kanehirae]	SIPL4_ORYSJ RecName: Full=Signal peptide peptidase-like 4; Short=OsSPPL4; EC=3.4.23.-; Flags: Precursor;	A0A3S4N389_9MAGN SubName: Full=Signal peptide peptidase-like protein 4 {ECO:0000313|EMBL:RWR72209.1};	Uncharacterized conserved protein, contains PA domain	GO:0010008,endosome membrane; GO:0030660,Golgi-associated vesicle membrane; GO:0071458,integral component of cytoplasmic side of endoplasmic reticulum membrane; GO:0071556,integral component of lumenal side of endoplasmic reticulum membrane; GO:0005765,lysosomal membrane; GO:0042500,aspartic endopeptidase activity, intramembrane cleaving; GO:0033619,membrane protein proteolysis; GO:0003674,molecu…	PF04258.16:Signal peptide peptidase	--	--	--
Ccam01G000436	lightgreen	195.431073527538	15.9911074775103	179.439966050027	-163.449	6.2606	7.8503	8.1557	9.0079	7.2308	9.221	8.4928	9.5306	7.8839	9.1134	8.9816	9.1513	GWHBGBX00000001	8970518	8986616	+	Ccam01G000436	--	K14692 solute carrier family 30 (zinc transporter), member 5/7 | (RefSeq) metal tolerance protein C2 (A)	--	metal tolerance protein C2 isoform X1 [Cinnamomum micranthum f. kanehirae]	MTPC2_ARATH RecName: Full=Metal tolerance protein C2; Short=AtMTPc2; AltName: Full=AtMTP5;	A0A443N132_9MAGN SubName: Full=Metal tolerance protein C2 isoform X1 {ECO:0000313|EMBL:RWR72211.1};	Putative Zn2+ transporter MSC2 (cation diffusion facilitator superfamily)	GO:0005794,Golgi apparatus; GO:0016021,integral component of membrane; GO:0005774,vacuolar membrane; GO:0046873,metal ion transmembrane transporter activity; GO:0005385,zinc ion transmembrane transporter activity; GO:0006882,cellular zinc ion homeostasis; GO:0030001,metal ion transport; GO:0009624,response to nematode; GO:0003674,molecular_function; GO:0005215,transporter activity; GO:0008324,cat…	PF01545.24:Cation efflux family	--	--	--
Ccam01G000439	yellow	462.355307704488	334.437958470863	127.917349233625	206.520609237239	7.9956	11.6304	14.2848	9.7474	14.1675	10.9618	35.3807	27.005	32.6389	338.353	362.283	355.387	GWHBGBX00000001	9016810	9018234	+	Ccam01G000439	--	--	--	BTB/POZ domain-containing protein [Cinnamomum micranthum f. kanehirae]	Y5133_ARATH RecName: Full=BTB/POZ domain-containing protein At5g41330;	A0A3S3M961_9MAGN SubName: Full=BTB/POZ domain-containing protein {ECO:0000313|EMBL:RWR72214.1};	SETA binding protein SB1 and related proteins, contain BTB/POZ domain	GO:0051260,protein homooligomerization; GO:0016567,protein ubiquitination; GO:0008150,biological_process; GO:0009987,cellular process; GO:0016043,cellular component organization; GO:0022607,cellular component assembly; GO:0043933,protein-containing complex subunit organization; GO:0044085,cellular component biogenesis; GO:0051259,protein complex oligomerization; GO:0065003,protein-containing comp…	PF02214.25:BTB/POZ domain	--	--	--
Ccam01G000442	greenyellow	176.379	26.7018416388398	149.676849411961	-122.975	70.4361	76.8707	64.147	67.3888	65.5579	70.0772	60.4182	57.3479	56.4102	62.7009	59.833	60.6163	GWHBGBX00000001	9050083	9055582	+	Ccam01G000442	--	--	--	tRNA-dihydrouridine synthase B [Cinnamomum micranthum f. kanehirae]	--	A0A3S3NNS1_9MAGN SubName: Full=tRNA-dihydrouridine synthase B {ECO:0000313|EMBL:RWR72221.1};	--	--	PF13483.9:Beta-lactamase superfamily domain	--	--	--
Ccam01G000444	turquoise	234.887370694706	103.953642439923	130.933728254783	-26.9801	12.4111	15.9034	15.9502	17.1989	16.8702	18.596	12.4548	12.3736	12.9963	7.5371	8.4306	8.491	GWHBGBX00000001	9067911	9075478	+	Ccam01G000444	--	--	--	putative catalytic [Cinnamomum micranthum f. kanehirae]	--	A0A443N116_9MAGN SubName: Full=Putative catalytic {ECO:0000313|EMBL:RWR72223.1};	--	--	PF12146.11:Serine aminopeptidase, S33	--	--	--
Ccam01G000448	yellow	713.090677655241	135.809946516875	577.280731138366	-441.471	15.8633	17.4719	17.4467	18.4821	18.8088	21.2962	20.6656	17.9268	18.2346	22.0537	20.609	21.7001	GWHBGBX00000001	9125249	9132449	+	Ccam01G000448	--	K20891 beta-glucuronosyltransferase [EC:2.4.1.-] | (RefSeq) beta-glucuronosyltransferase GlcAT14A (A)	--	beta-glucuronosyltransferase GlcAT14B-like protein [Cinnamomum micranthum f. kanehirae]	GT14A_ARATH RecName: Full=Beta-glucuronosyltransferase GlcAT14A {ECO:0000305}; EC=2.4.1.- {ECO:0000305}; AltName: Full=GT14 family glucuronic acid transferase 1 {ECO:0000305}; Short=AtGlcAT14A {ECO:0000303|PubMed:24128328};	A0A3S3MP11_9MAGN SubName: Full=Beta-glucuronosyltransferase GlcAT14B-like protein {ECO:0000313|EMBL:RWR72227.1};	Branching enzyme	GO:0005794,Golgi apparatus; GO:0000139,Golgi membrane; GO:0016021,integral component of membrane; GO:0015020,glucuronosyltransferase activity; GO:0009826,unidimensional cell growth; GO:0003674,molecular_function; GO:0003824,catalytic activity; GO:0008194,UDP-glycosyltransferase activity; GO:0016740,transferase activity; GO:0016757,transferase activity, transferring glycosyl groups; GO:0016758,tra…	PF02485.24:Core-2/I-Branching enzyme	--	--	--
Ccam01G000454	royalblue	1077.13326863481	43.0002343435742	1034.13303429124	-991.133	29.1786	31.8252	32.8502	32.9766	33.5436	30.5903	34.1015	31.4373	33.2677	29.439	31.5625	29.267	GWHBGBX00000001	9187215	9192970	-	Ccam01G000454	--	K18643 katanin p80 WD40 repeat-containing subunit B1 | (RefSeq) uncharacterized LOC105795008 (A)	--	hypothetical protein CKAN_00044400 [Cinnamomum micranthum f. kanehirae]	--	A0A443N134_9MAGN SubName: Full=Uncharacterized protein {ECO:0000313|EMBL:RWR72232.1};	--	--	PF05623.15:Protein of unknown function (DUF789)	--	--	--
Ccam01G000464	purple	143.594040133178	18.1752219449795	125.418818188199	-107.244	0	0	0.0907	0.057	0.1437	0.123	0.0654	0.1225	0	0.4876	0.4649	0.5449	GWHBGBX00000001	9275928	9281014	+	Ccam01G000464	--	K03327 multidrug resistance protein, MATE family | (RefSeq) protein DETOXIFICATION 34-like (A)	--	putative receptor-like protein kinase family [Cinnamomum micranthum f. kanehirae]	LRL21_ARATH RecName: Full=LEAF RUST 10 DISEASE-RESISTANCE LOCUS RECEPTOR-LIKE PROTEIN KINASE-like 2.1 {ECO:0000303|PubMed:12805585}; EC=2.7.11.1; AltName: Full=Probable receptor-like serine/threonine-protein kinase LRK10L-2.1 {ECO:0000305}; Flags: Precursor;	A0A443N151_9MAGN RecName: Full=Non-specific serine/threonine protein kinase {ECO:0000256|ARBA:ARBA00012513}; EC=2.7.11.1 {ECO:0000256|ARBA:ARBA00012513};	Serine/threonine protein kinase	GO:0016021,integral component of membrane; GO:0005524,ATP binding; GO:0030247,polysaccharide binding; GO:0106310,protein serine kinase activity; GO:0004674,protein serine/threonine kinase activity; GO:0006468,protein phosphorylation; GO:0000166,nucleotide binding; GO:0003674,molecular_function; GO:0005488,binding; GO:0017076,purine nucleotide binding; GO:0030554,adenyl nucleotide binding; GO:0032…	PF00069.28:Protein kinase domain	--	--	--
Ccam01G000468	cyan	267.998	52.4726713649726	215.525227472827	-163.053	17.5037	11.8217	11.7464	10.0332	7.9828	8.8293	9.5201	10.1185	8.9534	7.9947	7.3402	9.3481	GWHBGBX00000001	9328359	9350169	-	Ccam01G000468	--	--	--	hypothetical protein CKAN_00045600 [Cinnamomum micranthum f. kanehirae]	--	A0A3S3PT00_9MAGN RecName: Full=Agenet domain-containing protein {ECO:0000259|SMART:SM00743};	--	--	PF05641.15:Agenet domain	--	--	--
Ccam01G000473	cyan	182.521016383531	57.3325081187196	125.188508264811	-67.856	28.7941	17.8214	15.2219	15.0442	12.9243	13.297	10.1132	13.2386	13.7406	5.5286	4.2916	5.4916	GWHBGBX00000001	9446353	9451641	+	Ccam01G000473	--	--	--	HNH endonuclease [Cinnamomum micranthum f. kanehirae]	--	A0A443N1A2_9MAGN SubName: Full=HNH endonuclease {ECO:0000313|EMBL:RWR72250.1};	--	GO:0004519,endonuclease activity; GO:0003676,nucleic acid binding; GO:0003674,molecular_function; GO:0003824,catalytic activity; GO:0004518,nuclease activity; GO:0016787,hydrolase activity; GO:0016788,hydrolase activity, acting on ester bonds; GO:0005488,binding; GO:0097159,organic cyclic compound binding; GO:1901363,heterocyclic compound binding	PF01844.26:HNH endonuclease	--	--	--
Ccam01G000482	cyan	213.041890294343	18.7876660738195	194.254224220523	-175.467	51.5296	42.9162	29.7655	34.9865	37.1304	34.1574	32.9837	36.1625	39.3931	20.6444	14.7557	17.5227	GWHBGBX00000001	9620014	9626237	+	Ccam01G000482	--	--	--	RNA recognition motif domain-containing protein [Cinnamomum micranthum f. kanehirae]	--	A0A443N147_9MAGN SubName: Full=RNA recognition motif domain-containing protein {ECO:0000313|EMBL:RWR72258.1};	--	GO:0003723,RNA binding; GO:0003674,molecular_function; GO:0003676,nucleic acid binding; GO:0005488,binding; GO:0097159,organic cyclic compound binding; GO:1901363,heterocyclic compound binding	PF00076.25:RNA recognition motif. (a.k.a. RRM, RBD, or RNP domain)	--	--	--
Ccam01G000485	greenyellow	244.947103434507	76.5464313340046	168.400672100502	-91.8542	4.6991	5.1281	5.9866	4.086	4.535	6.7217	4.5449	6.3661	4.854	3.1875	2.6	2.5785	GWHBGBX00000001	9646508	9671540	+	Ccam01G000485	--	K00927 phosphoglycerate kinase [EC:2.7.2.3] | (RefSeq) uncharacterized protein LOC115953360 isoform X1 (A)	ko00010: Glycolysis / Gluconeogenesis; ko00710: Carbon fixation in photosynthetic organisms; ko01100: Metabolic pathways; ko01110: Biosynthesis of secondary metabolites; ko01200: Carbon metabolism; ko01230: Biosynthesis of amino acids	Phosphoglycerate kinase [Cinnamomum micranthum f. kanehirae]	PGKH1_ARATH RecName: Full=Phosphoglycerate kinase 1, chloroplastic {ECO:0000303|Ref.1}; EC=2.7.2.3 {ECO:0000250|UniProtKB:P00558}; Flags: Precursor;	A0A3S3LVA0_9MAGN RecName: Full=Phosphoglycerate kinase {ECO:0000256|ARBA:ARBA00013061, ECO:0000256|RuleBase:RU000532}; EC=2.7.2.3 {ECO:0000256|ARBA:ARBA00013061, ECO:0000256|RuleBase:RU000532};	3-phosphoglycerate kinase	GO:0048046,apoplast; GO:0009507,chloroplast; GO:0009941,chloroplast envelope; GO:0009570,chloroplast stroma; GO:0005737,cytoplasm; GO:0005829,cytosol; GO:0005739,mitochondrion; GO:0005634,nucleus; GO:0009505,plant-type cell wall; GO:0010319,stromule; GO:0009579,thylakoid; GO:0043531,ADP binding; GO:0005524,ATP binding; GO:0003729,mRNA binding; GO:0004618,phosphoglycerate kinase activity; GO:00046…	PF00162.22:Phosphoglycerate kinase	--	--	--
Ccam01G000489	turquoise	1260.78006295427	794.588140031631	466.191922922644	328.396217108987	3.5561	2.2448	3.1788	4.0693	3.5766	4.2357	3.6019	3.8422	3.6255	1.8656	1.3554	2.0076	GWHBGBX00000001	9773798	9781017	+	Ccam01G000489	--	K14497 protein phosphatase 2C [EC:3.1.3.16] | (RefSeq) probable protein phosphatase 2C 75 (A)	ko04016: MAPK signaling pathway - plant; ko04075: Plant hormone signal transduction	LOW QUALITY PROTEIN: putative protein phosphatase 2C 75 isoform X2 [Cinnamomum micranthum f. kanehirae]	P2C75_ARATH RecName: Full=Probable protein phosphatase 2C 75; Short=AtPP2C75; EC=3.1.3.16; AltName: Full=Protein ABA-HYPERSENSITIVE GERMINATION 1; AltName: Full=Protein phosphatase 2C AHG1; Short=PP2C AHG1;	A0A3S3M993_9MAGN RecName: Full=Protein-serine/threonine phosphatase {ECO:0000256|ARBA:ARBA00013081}; EC=3.1.3.16 {ECO:0000256|ARBA:ARBA00013081};	Serine/threonine protein phosphatase	GO:0005634,nucleus; GO:0046872,metal ion binding; GO:0017018,myosin phosphatase activity; GO:0004722,protein serine/threonine phosphatase activity; GO:0035970,peptidyl-threonine dephosphorylation; GO:0009737,response to abscisic acid; GO:0003674,molecular_function; GO:0005488,binding; GO:0043167,ion binding; GO:0043169,cation binding; GO:0003824,catalytic activity; GO:0004721,phosphoprotein phosp…	PF00481.24:Protein phosphatase 2C	--	--	--
Ccam01G000491	yellow	818.979004753945	212.103866607199	606.875138146746	-394.771	48.6869	42.5216	46.0388	63.8132	60.3279	57.8432	65.813	63.5967	77.169	93.061	89.1209	88.4784	GWHBGBX00000001	9808228	9813305	+	Ccam01G000491	--	K05531 mannan polymerase II complex MNN10 subunit [EC:2.4.1.-] | (RefSeq) probable alpha-1,6-mannosyltransferase MNN10 (A)	ko00513: Various types of N-glycan biosynthesis; ko01100: Metabolic pathways	putative alpha-1,6-mannosyltransferase MNN10 [Cinnamomum micranthum f. kanehirae]	GT6_ORYSI RecName: Full=Probable glycosyltransferase 6 {ECO:0000305}; EC=2.4.-.- {ECO:0000305};	A0A3S3PRR7_9MAGN SubName: Full=Putative alpha-1,6-mannosyltransferase MNN10 {ECO:0000313|EMBL:RWR72267.1};	Subunit of Golgi mannosyltransferase complex	GO:0000139,Golgi membrane; GO:0016021,integral component of membrane; GO:0016757,transferase activity, transferring glycosyl groups; GO:0003674,molecular_function; GO:0003824,catalytic activity; GO:0016740,transferase activity; GO:0005575,cellular_component; GO:0005622,intracellular anatomical structure; GO:0005737,cytoplasm; GO:0005794,Golgi apparatus; GO:0012505,endomembrane system; GO:0016020,…	PF05637.15:galactosyl transferase GMA12/MNN10 family	--	--	--
Ccam01G000493	turquoise	540.705164387829	257.558146211347	283.147018176482	-25.5889	146.561	170.705	182.691	187.591	182.616	187.325	157.435	160.407	155.558	118.237	109.379	123.962	GWHBGBX00000001	9829000	9832920	+	Ccam01G000493	--	K09753 cinnamoyl-CoA reductase [EC:1.2.1.44] | (RAP-DB) Os09g0262000; Similar to Cinnamoyl CoA reductase. (A)	ko00940: Phenylpropanoid biosynthesis; ko01100: Metabolic pathways; ko01110: Biosynthesis of secondary metabolites	ribulose bisphosphate carboxylase/oxygenase activase, chloroplastic-like protein isoform X1 [Cinnamomum micranthum f. kanehirae]	RCA1_LARTR RecName: Full=Ribulose bisphosphate carboxylase/oxygenase activase 1, chloroplastic; Short=RA 1; Short=RuBisCO activase 1; AltName: Full=RuBisCO activase alpha form; Flags: Precursor;	A0A443N180_9MAGN SubName: Full=Ribulose bisphosphate carboxylase/oxygenase activase, chloroplastic-like protein isoform X1 {ECO:0000313|EMBL:RWR72269.1};	26S proteasome regulatory complex, ATPase RPT4	GO:0009570,chloroplast stroma; GO:0005524,ATP binding; GO:0016887,ATPase activity; GO:0000166,nucleotide binding; GO:0003674,molecular_function; GO:0005488,binding; GO:0017076,purine nucleotide binding; GO:0030554,adenyl nucleotide binding; GO:0032553,ribonucleotide binding; GO:0032555,purine ribonucleotide binding; GO:0032559,adenyl ribonucleotide binding; GO:0035639,purine ribonucleoside tripho…	PF00004.32:ATPase family associated with various cellular activities (AAA)	--	--	--
Ccam01G000495	turquoise	238.055059922225	107.022873936308	131.032185985917	-24.0093	8.3199	8.9656	10.7533	11.0467	9.5527	10.4058	10.114	9.715	8.2078	7.6641	8.0678	7.1545	GWHBGBX00000001	9856872	9863587	-	Ccam01G000495	--	--	--	Bacterial periplasmic spermidine/putrescine-binding protein [Macleaya cordata]	--	A0A200R6Q7_9MAGN SubName: Full=Bacterial periplasmic spermidine/putrescine-binding protein {ECO:0000313|EMBL:OVA18404.1};	--	GO:0042597,periplasmic space; GO:0019808,polyamine binding; GO:0015846,polyamine transport; GO:0003674,molecular_function; GO:0005488,binding; GO:0006810,transport; GO:0006811,ion transport; GO:0006820,anion transport; GO:0008150,biological_process; GO:0051179,localization; GO:0051234,establishment of localization; GO:0071702,organic substance transport; GO:0071705,nitrogen compound transport; GO…	PF13343.9:Bacterial extracellular solute-binding protein	--	--	--
Ccam01G000498	lightgreen	269.649471272187	25.7623236631364	243.887147609051	-218.125	4.0553	5.4839	5.2723	5.2357	5.4065	6.2571	6.6272	5.5597	5.6968	5.7787	6.6122	5.4972	GWHBGBX00000001	9907624	9916102	+	Ccam01G000498	--	K10844 DNA excision repair protein ERCC-2 [EC:5.6.2.3] | (RefSeq) DNA repair helicase XPD (A)	ko03022: Basal transcription factors; ko03420: Nucleotide excision repair	DNA repair helicase XPD isoform X1 [Cinnamomum micranthum f. kanehirae]	ERCC2_ARATH RecName: Full=General transcription and DNA repair factor IIH helicase subunit XPD; Short=TFIIH subunit XPD; EC=3.6.4.12; AltName: Full=ERCC2 homolog; AltName: Full=RAD3 homolog; AltName: Full=UV hypersensitive protein 6; Short=AtUVH6; AltName: Full=XPD homolog; Short=AtXPD {ECO:0000303|PubMed:15645454};	A0A443N186_9MAGN RecName: Full=General transcription and DNA repair factor IIH helicase subunit XPD {ECO:0000256|ARBA:ARBA00014344}; EC=3.6.4.12 {ECO:0000256|ARBA:ARBA00012551};	RNA polymerase II transcription initiation/nucleotide excision repair factor TFIIH, 5'-3' helicase subunit RAD3	GO:0005634,nucleus; GO:0051539,4 iron, 4 sulfur cluster binding; GO:0005524,ATP binding; GO:0016887,ATPase activity; GO:0003684,damaged DNA binding; GO:0003678,DNA helicase activity; GO:0046872,metal ion binding; GO:0006281,DNA repair; GO:0000717,nucleotide-excision repair, DNA duplex unwinding; GO:0033683,nucleotide-excision repair, DNA incision; GO:0045951,positive regulation of mitotic recombi…	PF06733.18:DEAD_2	--	--	--
Ccam01G000499	turquoise	157.020101077908	68.0850578898399	88.9350431880682	-20.85	2.1707	2.7802	3.4745	4.2344	3.9238	4.5025	4.8182	4.694	3.9264	2.3437	2.8816	2.3281	GWHBGBX00000001	9924527	9978909	+	Ccam01G000499	--	K05681 ATP-binding cassette, subfamily G (WHITE), member 2 | (RefSeq) ABC transporter G family member 14 (A)	ko02010: ABC transporters	hypothetical protein C5167_033598 [Papaver somniferum]	AB28G_ARATH RecName: Full=ABC transporter G family member 28; Short=ABC transporter ABCG.28; Short=AtABCG28; AltName: Full=Putative white-brown complex homolog protein 29; Short=AtWBC29;	A0A4Y7KES2_PAPSO SubName: Full=Uncharacterized protein {ECO:0000313|EMBL:RZC70459.1};	Transporter, ABC superfamily (Breast cancer resistance protein)	GO:0016021,integral component of membrane; GO:0016020,membrane; GO:0090404,pollen tube tip; GO:0099503,secretory vesicle; GO:0140359,ABC-type transporter activity; GO:0005524,ATP binding; GO:0042626,ATPase-coupled transmembrane transporter activity; GO:0009860,pollen tube growth; GO:0015846,polyamine transport; GO:0055085,transmembrane transport; GO:0003674,molecular_function; GO:0003824,catalyti…	PF19055.3:ABC-2 type transporter	--	--	--
Ccam01G000501	turquoise	661.050300707999	337.023070310723	324.027230397276	12.9958399134473	22.8437	20.3819	25.2711	23.6439	22.5171	23.7594	24.4266	26.1521	23.5666	22.6395	22.768	23.1887	GWHBGBX00000001	9994813	10003076	+	Ccam01G000501	--	K09753 cinnamoyl-CoA reductase [EC:1.2.1.44] | (RefSeq) cinnamoyl-CoA reductase 1-like (A)	ko00940: Phenylpropanoid biosynthesis; ko01100: Metabolic pathways; ko01110: Biosynthesis of secondary metabolites	Cinnamoyl-CoA reductase 2 [Cinnamomum micranthum f. kanehirae]	CCR1_PETHY RecName: Full=Cinnamoyl-CoA reductase 1 {ECO:0000303|PubMed:24985707, ECO:0000303|PubMed:25217505}; Short=PhCCR1 {ECO:0000303|PubMed:24985707, ECO:0000303|PubMed:25217505}; EC=1.2.1.44 {ECO:0000250|UniProtKB:Q9S9N9}; AltName: Full=Coniferylaldehyde synthase {ECO:0000305}; EC=1.2.1.- {ECO:0000269|PubMed:24985707, ECO:0000269|PubMed:25217505};	A0A3S3M9A2_9MAGN SubName: Full=Cinnamoyl-CoA reductase 2 {ECO:0000313|EMBL:RWR72278.1};	Flavonol reductase/cinnamoyl-CoA reductase	GO:0005737,cytoplasm; GO:0016621,cinnamoyl-CoA reductase activity; GO:0000166,nucleotide binding; GO:0007623,circadian rhythm; GO:0010597,green leaf volatile biosynthetic process; GO:0009809,lignin biosynthetic process; GO:0009699,phenylpropanoid biosynthetic process; GO:0003674,molecular_function; GO:0003824,catalytic activity; GO:0016491,oxidoreductase activity; GO:0016620,oxidoreductase activi…	PF01370.24:NAD dependent epimerase/dehydratase family	--	--	--
Ccam01G000502	turquoise	1014.63364228535	737.18526038224	277.448381903111	459.736878479129	9.4722	9.2005	9.9444	7.3099	6.5433	5.5234	8.597	11.7346	7.2706	1.9061	1.3848	1.8448	GWHBGBX00000001	10006081	10012205	+	Ccam01G000502	--	K09753 cinnamoyl-CoA reductase [EC:1.2.1.44] | (RefSeq) cinnamoyl-CoA reductase 1-like (A)	ko00940: Phenylpropanoid biosynthesis; ko01100: Metabolic pathways; ko01110: Biosynthesis of secondary metabolites	Cinnamoyl-CoA reductase 2 [Cinnamomum micranthum f. kanehirae]	CCR1_PETHY RecName: Full=Cinnamoyl-CoA reductase 1 {ECO:0000303|PubMed:24985707, ECO:0000303|PubMed:25217505}; Short=PhCCR1 {ECO:0000303|PubMed:24985707, ECO:0000303|PubMed:25217505}; EC=1.2.1.44 {ECO:0000250|UniProtKB:Q9S9N9}; AltName: Full=Coniferylaldehyde synthase {ECO:0000305}; EC=1.2.1.- {ECO:0000269|PubMed:24985707, ECO:0000269|PubMed:25217505};	A0A3S3M9A2_9MAGN SubName: Full=Cinnamoyl-CoA reductase 2 {ECO:0000313|EMBL:RWR72278.1};	Flavonol reductase/cinnamoyl-CoA reductase	GO:0005737,cytoplasm; GO:0016621,cinnamoyl-CoA reductase activity; GO:0000166,nucleotide binding; GO:0007623,circadian rhythm; GO:0010597,green leaf volatile biosynthetic process; GO:0009809,lignin biosynthetic process; GO:0009699,phenylpropanoid biosynthetic process; GO:0003674,molecular_function; GO:0003824,catalytic activity; GO:0016491,oxidoreductase activity; GO:0016620,oxidoreductase activi…	PF01370.24:NAD dependent epimerase/dehydratase family	--	--	--
Ccam01G000503	turquoise	208.021769890919	155.958133157795	52.0636367331247	103.89449642467	124.391	122.578	125.114	121.216	123.5	116.789	118.921	126.232	129.419	43.7072	41.7674	42.3062	GWHBGBX00000001	10015048	10028822	+	Ccam01G000503	--	K08695 anthocyanidin reductase [EC:1.3.1.77] | (RefSeq) uncharacterized protein LOC8066842 (A)	ko00941: Flavonoid biosynthesis; ko01100: Metabolic pathways; ko01110: Biosynthesis of secondary metabolites	Cinnamoyl-CoA reductase 2 [Cinnamomum micranthum f. kanehirae]	CCR1_PETHY RecName: Full=Cinnamoyl-CoA reductase 1 {ECO:0000303|PubMed:24985707, ECO:0000303|PubMed:25217505}; Short=PhCCR1 {ECO:0000303|PubMed:24985707, ECO:0000303|PubMed:25217505}; EC=1.2.1.44 {ECO:0000250|UniProtKB:Q9S9N9}; AltName: Full=Coniferylaldehyde synthase {ECO:0000305}; EC=1.2.1.- {ECO:0000269|PubMed:24985707, ECO:0000269|PubMed:25217505};	A0A3S3M9A2_9MAGN SubName: Full=Cinnamoyl-CoA reductase 2 {ECO:0000313|EMBL:RWR72278.1};	Flavonol reductase/cinnamoyl-CoA reductase	GO:0005737,cytoplasm; GO:0016621,cinnamoyl-CoA reductase activity; GO:0000166,nucleotide binding; GO:0007623,circadian rhythm; GO:0010597,green leaf volatile biosynthetic process; GO:0009809,lignin biosynthetic process; GO:0009699,phenylpropanoid biosynthetic process; GO:0003674,molecular_function; GO:0003824,catalytic activity; GO:0016491,oxidoreductase activity; GO:0016620,oxidoreductase activi…	PF01370.24:NAD dependent epimerase/dehydratase family	--	--	--
Ccam01G000504	royalblue	833.396296977414	36.2132374904411	797.183059486973	-760.97	101.067	99.107	103.901	128.633	127.335	138.365	129.559	119.753	134.192	93.8921	101.554	90.1077	GWHBGBX00000001	10039314	10050000	+	Ccam01G000504	--	K09753 cinnamoyl-CoA reductase [EC:1.2.1.44] | (RefSeq) cinnamoyl-CoA reductase 1-like (A)	ko00940: Phenylpropanoid biosynthesis; ko01100: Metabolic pathways; ko01110: Biosynthesis of secondary metabolites	cinnamoyl-CoA reductase 1-like protein [Cinnamomum micranthum f. kanehirae]	CCR1_PETHY RecName: Full=Cinnamoyl-CoA reductase 1 {ECO:0000303|PubMed:24985707, ECO:0000303|PubMed:25217505}; Short=PhCCR1 {ECO:0000303|PubMed:24985707, ECO:0000303|PubMed:25217505}; EC=1.2.1.44 {ECO:0000250|UniProtKB:Q9S9N9}; AltName: Full=Coniferylaldehyde synthase {ECO:0000305}; EC=1.2.1.- {ECO:0000269|PubMed:24985707, ECO:0000269|PubMed:25217505};	A0A3S3PRS8_9MAGN SubName: Full=Cinnamoyl-CoA reductase 1-like protein {ECO:0000313|EMBL:RWR72280.1};	Flavonol reductase/cinnamoyl-CoA reductase	GO:0005737,cytoplasm; GO:0016621,cinnamoyl-CoA reductase activity; GO:0000166,nucleotide binding; GO:0007623,circadian rhythm; GO:0010597,green leaf volatile biosynthetic process; GO:0009809,lignin biosynthetic process; GO:0009699,phenylpropanoid biosynthetic process; GO:0003674,molecular_function; GO:0003824,catalytic activity; GO:0016491,oxidoreductase activity; GO:0016620,oxidoreductase activi…	PF01370.24:NAD dependent epimerase/dehydratase family	--	--	--
Ccam01G000510	yellow	400.697859316529	126.394017897651	274.303841418878	-147.91	85.3556	53.724	47.7279	58.676	64.4108	51.1987	57.5261	64.6937	65.1835	93.128	94.5213	91.0378	GWHBGBX00000001	10137239	10155615	+	Ccam01G000510	--	K01674 carbonic anhydrase [EC:4.2.1.1] | (RefSeq) alpha carbonic anhydrase 7-like (A)	ko00910: Nitrogen metabolism; ko01100: Metabolic pathways	Alpha carbonic anhydrase 7 [Cinnamomum micranthum f. kanehirae]	NEC3_NICLS RecName: Full=Bifunctional monodehydroascorbate reductase and carbonic anhydrase nectarin-3; EC=1.6.5.4; EC=4.2.1.1; AltName: Full=Nectarin-III; Contains: RecName: Full=Nectarin-2; Flags: Precursor;	A0A443N182_9MAGN SubName: Full=Alpha carbonic anhydrase 7 {ECO:0000313|EMBL:RWR72287.1};	Carbonic anhydrase	GO:0005576,extracellular region; GO:0004089,carbonate dehydratase activity; GO:0016656,monodehydroascorbate reductase (NADH) activity; GO:0008270,zinc ion binding; GO:0006885,regulation of pH; GO:0000305,response to oxygen radical; GO:0003674,molecular_function; GO:0003824,catalytic activity; GO:0016829,lyase activity; GO:0016835,carbon-oxygen lyase activity; GO:0016836,hydro-lyase activity; GO:0…	PF00194.24:Eukaryotic-type carbonic anhydrase	--	--	--
Ccam01G000511	turquoise	684.481453892238	311.755227006441	372.726226885797	-60.971	24.7819	24.1124	21.4476	26.3252	21.9062	23.4951	27.1739	29.2209	30.4686	14.0057	12.4827	15.5268	GWHBGBX00000001	10164507	10178284	+	Ccam01G000511	--	K01674 carbonic anhydrase [EC:4.2.1.1] | (RefSeq) alpha carbonic anhydrase 7-like (A)	ko00910: Nitrogen metabolism; ko01100: Metabolic pathways	alpha carbonic anhydrase 7-like protein [Cinnamomum micranthum f. kanehirae]	ATCA7_ARATH RecName: Full=Alpha carbonic anhydrase 7; Short=AtaCA7; Short=AtalphaCA7; EC=4.2.1.1; AltName: Full=Alpha carbonate dehydratase 7; Flags: Precursor;	A0A3S3LVC7_9MAGN RecName: Full=Carbonic anhydrase {ECO:0000256|ARBA:ARBA00012925, ECO:0000256|RuleBase:RU367011}; EC=4.2.1.1 {ECO:0000256|ARBA:ARBA00012925, ECO:0000256|RuleBase:RU367011};	Carbonic anhydrase	GO:0009570,chloroplast stroma; GO:0004089,carbonate dehydratase activity; GO:0016836,hydro-lyase activity; GO:0008270,zinc ion binding; GO:0006730,one-carbon metabolic process; GO:0003674,molecular_function; GO:0003824,catalytic activity; GO:0016829,lyase activity; GO:0016835,carbon-oxygen lyase activity; GO:0005488,binding; GO:0043167,ion binding; GO:0043169,cation binding; GO:0046872,metal ion …	PF00194.24:Eukaryotic-type carbonic anhydrase	--	--	--
Ccam01G000515	turquoise	45.8793636449448	16.9809885233573	28.8983751215875	-11.9174	1.5552	3.7211	1.263	2.8548	1.7996	1.1556	1.2283	0.3835	0.6395	2.2905	0.9707	1.3904	GWHBGBX00000001	10242458	10245028	-	Ccam01G000515	--	K06269 serine/threonine-protein phosphatase PP1 catalytic subunit [EC:3.1.3.16] | (RefSeq) serine/threonine-protein phosphatase PP1 isoform X1 (A)	ko03015: mRNA surveillance pathway	serine/threonine-protein phosphatase PP1 isoform X1 [Cinnamomum micranthum f. kanehirae]	PP1_ORYSJ RecName: Full=Serine/threonine-protein phosphatase PP1; EC=3.1.3.16;	A0A443N191_9MAGN SubName: Full=Serine/threonine-protein phosphatase PP1 isoform X1 {ECO:0000313|EMBL:RWR72292.1};	Serine/threonine specific protein phosphatase PP1, catalytic subunit	GO:0005737,cytoplasm; GO:0005634,nucleus; GO:0046872,metal ion binding; GO:0017018,myosin phosphatase activity; GO:0004722,protein serine/threonine phosphatase activity; GO:0016311,dephosphorylation; GO:0009740,gibberellic acid mediated signaling pathway; GO:0006468,protein phosphorylation; GO:0010161,red light signaling pathway; GO:0003674,molecular_function; GO:0005488,binding; GO:0043167,ion b…	PF16891.8:Serine-threonine protein phosphatase N-terminal domain	--	--	--
Ccam01G000516	yellow	86.5687590679455	17.1461913188807	69.4225677490648	-52.2764	15.8154	25.1303	42.6449	35.8185	39.6901	39.7157	42.8217	36.2023	33.5801	39.9243	50.7746	51.7616	GWHBGBX00000001	10248872	10251472	+	Ccam01G000516	--	K13095 splicing factor 1 | (RefSeq) splicing factor 1 (A)	--	RNA recognition motif domain-containing protein [Cinnamomum micranthum f. kanehirae]	SF1_ARATH RecName: Full=Splicing factor-like protein 1 {ECO:0000303|PubMed:24580679}; Short=AtSF1 {ECO:0000303|PubMed:24580679}; Short=SF1 homolog protein {ECO:0000303|PubMed:24580679};	A0A443N190_9MAGN SubName: Full=RNA recognition motif domain-containing protein {ECO:0000313|EMBL:RWR72293.1};	Splicing factor 1/branch point binding protein (RRM superfamily)	GO:0005730,nucleolus; GO:0005654,nucleoplasm; GO:0005634,nucleus; GO:0005681,spliceosomal complex; GO:0003729,mRNA binding; GO:0008270,zinc ion binding; GO:0009738,abscisic acid-activated signaling pathway; GO:0006397,mRNA processing; GO:0048024,regulation of mRNA splicing, via spliceosome; GO:0009737,response to abscisic acid; GO:0008380,RNA splicing; GO:0003674,molecular_function; GO:0003676,nu…	PF16275.8:Splicing factor 1 helix-hairpin domain	--	--	--
Ccam01G000517	turquoise	656.003095694813	459.596757761418	196.406337933395	263.190419828023	203.527	223.318	216.08	215.859	227.464	189.451	177.745	184.867	184.266	143.809	147.461	156.663	GWHBGBX00000001	10262660	10267297	+	Ccam01G000517	--	K02988 small subunit ribosomal protein S5 | (RefSeq) 30S ribosomal protein S5, chloroplastic (A)	ko03010: Ribosome	30S ribosomal protein S5, chloroplastic [Cinnamomum micranthum f. kanehirae]	RR5_SPIOL RecName: Full=30S ribosomal protein S5, chloroplastic {ECO:0000303|PubMed:10874039}; AltName: Full=Chloroplastic small ribosomal subunit protein uS5c {ECO:0000303|PubMed:28007896}; Flags: Precursor;	A0A443N1B0_9MAGN SubName: Full=30S ribosomal protein S5, chloroplastic {ECO:0000313|EMBL:RWR72294.1};	40S ribosomal protein S2/30S ribosomal protein S5	GO:0009507,chloroplast; GO:0005763,mitochondrial small ribosomal subunit; GO:0003729,mRNA binding; GO:0019843,rRNA binding; GO:0003735,structural constituent of ribosome; GO:0046677,response to antibiotic; GO:0006412,translation; GO:0003674,molecular_function; GO:0003676,nucleic acid binding; GO:0003723,RNA binding; GO:0005488,binding; GO:0097159,organic cyclic compound binding; GO:1901363,hetero…	PF03719.18:Ribosomal protein S5, C-terminal domain	--	--	--
Ccam01G000518	yellow	376.418078440264	215.848674828416	160.569403611847	55.2792712165691	1.2292	2.2518	0.8735	1.4808	2.4062	1.4208	2.3597	3.5363	4.069	17.1606	18.7967	22.4655	GWHBGBX00000001	10272005	10272646	-	Ccam01G000518	--	K14516 ethylene-responsive transcription factor 1 | (RefSeq) ethylene-response factor C3-like (A)	ko04016: MAPK signaling pathway - plant; ko04075: Plant hormone signal transduction	ethylene-responsive transcription factor 1B-like protein [Cinnamomum micranthum f. kanehirae]	ERF92_ARATH RecName: Full=Ethylene-responsive transcription factor 1B; Short=AtERF1B; AltName: Full=Ethylene-responsive element-binding factor 1B; Short=EREBP-1B;	A0A3S4N3F2_9MAGN SubName: Full=Ethylene-responsive transcription factor 1B-like protein {ECO:0000313|EMBL:RWR72295.1};	--	GO:0005634,nucleus; GO:0003677,DNA binding; GO:0003700,DNA-binding transcription factor activity; GO:0000976,transcription regulatory region sequence-specific DNA binding; GO:0006952,defense response; GO:0009873,ethylene-activated signaling pathway; GO:0009867,jasmonic acid mediated signaling pathway; GO:0003674,molecular_function; GO:0003676,nucleic acid binding; GO:0005488,binding; GO:0097159,o…	PF00847.23:AP2 domain	AP2/ERF-ERF	TF	AP2/ERF->AP2/ERF-ERF
Ccam01G000522	turquoise	1001.77028188315	551.155540819857	450.61474106329	100.540799756567	22.4527	22.5929	18.157	21.4048	12.3589	16.1149	19.087	19.8363	18.1793	14.56	14.9627	13.6798	GWHBGBX00000001	10318182	10324570	-	Ccam01G000522	--	K17500 integrin-linked kinase-associated serine/threonine phosphatase 2C [EC:3.1.3.16] | (RefSeq) WAT1-related protein At3g18200 isoform X1 (A)	--	Drug/metabolite transporter [Cinnamomum micranthum f. kanehirae]	WTR31_ARATH RecName: Full=WAT1-related protein At4g08290;	A0A3S3M2Y2_9MAGN RecName: Full=WAT1-related protein {ECO:0000256|RuleBase:RU363077};	--	GO:0016021,integral component of membrane; GO:0005886,plasma membrane; GO:0022857,transmembrane transporter activity; GO:0003674,molecular_function; GO:0005215,transporter activity; GO:0005575,cellular_component; GO:0016020,membrane; GO:0031224,intrinsic component of membrane; GO:0110165,cellular anatomical entity; GO:0071944,cell periphery	PF00892.23:EamA-like transporter family	--	--	--
Ccam01G000525	darkgrey	422.456935807913	16.4342573462932	406.02267846162	-389.588	4.7127	6.1305	6.1383	6.908	7.4615	7.8269	5.6213	5.0809	6.2426	18.6317	22.0459	19.0277	GWHBGBX00000001	10367892	10375326	+	Ccam01G000525	--	K03327 multidrug resistance protein, MATE family | (RefSeq) protein DETOXIFICATION 35 (A)	--	Multi antimicrobial extrusion protein [Cinnamomum micranthum f. kanehirae]	DTX34_ARATH RecName: Full=Protein DETOXIFICATION 34 {ECO:0000303|PubMed:11739388}; Short=AtDTX34 {ECO:0000303|PubMed:11739388}; AltName: Full=Multidrug and toxic compound extrusion protein 34 {ECO:0000305}; Short=MATE protein 34 {ECO:0000305};	A0A3S3N3Y7_9MAGN RecName: Full=Protein DETOXIFICATION {ECO:0000256|RuleBase:RU004914}; AltName: Full=Multidrug and toxic compound extrusion protein {ECO:0000256|RuleBase:RU004914};	Uncharacterized membrane protein, predicted efflux pump	GO:0016021,integral component of membrane; GO:0016020,membrane; GO:0015297,antiporter activity; GO:0022857,transmembrane transporter activity; GO:0042910,xenobiotic transmembrane transporter activity; GO:1990961,xenobiotic detoxification by transmembrane export across the plasma membrane; GO:0003674,molecular_function; GO:0005215,transporter activity; GO:0015291,secondary active transmembrane tra…	PF01554.21:MatE	--	--	--
Ccam01G000529	turquoise	886.633152509709	515.080547568275	371.552604941434	143.527942626841	10.2643	11.1048	12.2178	15.9327	16.5409	14.3319	14.6417	14.9823	12.9019	10.8103	10.8634	10.5552	GWHBGBX00000001	10404969	10407388	-	Ccam01G000529	--	K16221 transcription factor TCP21 (protein CCA1 HIKING EXPEDITION) | (RefSeq) transcription factor TCP7-like (A)	ko04712: Circadian rhythm - plant	transcription factor TCP8 [Cinnamomum micranthum f. kanehirae]	TCP8_ARATH RecName: Full=Transcription factor TCP8;	A0A3S3LVE0_9MAGN SubName: Full=Transcription factor TCP8 {ECO:0000313|EMBL:RWR72305.1};	--	GO:0005634,nucleus; GO:0003700,DNA-binding transcription factor activity; GO:0000978,RNA polymerase II cis-regulatory region sequence-specific DNA binding; GO:0043565,sequence-specific DNA binding; GO:0000976,transcription regulatory region sequence-specific DNA binding; GO:0006355,regulation of transcription, DNA-templated; GO:0003674,molecular_function; GO:0140110,transcription regulator activi…	PF03634.16:TCP family transcription factor	TCP	TF	TCP
Ccam01G000531	purple	365.563796580994	71.9673304678364	293.596466113158	-221.629	5.5739	5.7182	6.2648	7.4987	6.6371	7.3602	7.5894	7.1816	7.1855	19.6451	19.7432	19.0259	GWHBGBX00000001	10448109	10455269	-	Ccam01G000531	--	--	--	Kinase superfamily protein isoform 2 [Cinnamomum micranthum f. kanehirae]	--	A0A3S3PT44_9MAGN SubName: Full=Kinase superfamily protein isoform 2 {ECO:0000313|EMBL:RWR72307.1};	--	GO:0016301,kinase activity; GO:0016310,phosphorylation; GO:0003674,molecular_function; GO:0003824,catalytic activity; GO:0016740,transferase activity; GO:0016772,transferase activity, transferring phosphorus-containing groups; GO:0006793,phosphorus metabolic process; GO:0006796,phosphate-containing compound metabolic process; GO:0008150,biological_process; GO:0008152,metabolic process; GO:0009987…	PF17667.4:Fungal protein kinase	--	--	--
Ccam01G000534	lightgreen	69.6798750405163	16.1289390006718	53.5509360398445	-37.422	5.8015	7.9014	7.6992	5.7502	6.149	7.2788	7.896	6.3782	5.3884	5.2866	4.9804	4.466	GWHBGBX00000001	10482981	10501673	+	Ccam01G000534	--	K00974 tRNA nucleotidyltransferase (CCA-adding enzyme) [EC:2.7.7.72 3.1.3.- 3.1.4.-] | (RefSeq) predicted protein (A)	--	putative CCA tRNA nucleotidyltransferase 2 [Cinnamomum micranthum f. kanehirae]	--	A0A3S3M2Z2_9MAGN SubName: Full=Putative CCA tRNA nucleotidyltransferase 2 {ECO:0000313|EMBL:RWR72310.1};	tRNA nucleotidyltransferase/poly(A) polymerase	GO:0016779,nucleotidyltransferase activity; GO:0003723,RNA binding; GO:0006396,RNA processing; GO:0003674,molecular_function; GO:0003824,catalytic activity; GO:0016740,transferase activity; GO:0016772,transferase activity, transferring phosphorus-containing groups; GO:0003676,nucleic acid binding; GO:0005488,binding; GO:0097159,organic cyclic compound binding; GO:1901363,heterocyclic compound bin…	PF01743.23:Poly A polymerase head domain	--	--	--
Ccam01G000537	turquoise	92.3814542649849	55.9712855696894	36.4101686952955	19.5611168743938	98.7492	67.7012	49.0598	67.6697	60.5947	58.424	53.2661	58.0497	62.016	46.098	37.1195	36.5041	GWHBGBX00000001	10552988	10558371	-	Ccam01G000537	--	--	--	pyrD [Cinnamomum micranthum f. kanehirae]	--	A0A443N1B1_9MAGN SubName: Full=PyrD {ECO:0000313|EMBL:RWR72313.1};	--	--	--	--	--	--
Ccam01G000545	turquoise	1571.51060675702	640.05282702868	931.457779728343	-291.405	80.3007	87.731	96.9658	97.8114	96.3868	102.018	96.8937	96.6174	96.2263	71.7258	68.9173	69.4437	GWHBGBX00000001	10631696	10637969	-	Ccam01G000545	--	K13600 chlorophyllide a oxygenase [EC:1.14.13.122] | (RefSeq) chlorophyllide a oxygenase, chloroplastic-like (A)	ko00860: Porphyrin metabolism; ko01100: Metabolic pathways; ko01110: Biosynthesis of secondary metabolites	chlorophyllide a oxygenase, chloroplastic-like protein isoform X1 [Cinnamomum micranthum f. kanehirae]	CAO_ORYSJ RecName: Full=Chlorophyllide a oxygenase, chloroplastic; Short=Chlorophyll a oxygenase; EC=1.14.13.122; AltName: Full=Chlorophyll b synthase; Flags: Precursor;	A0A443N1E0_9MAGN SubName: Full=Chlorophyllide a oxygenase, chloroplastic-like protein isoform X1 {ECO:0000313|EMBL:RWR72324.1};	--	GO:0009507,chloroplast; GO:0031969,chloroplast membrane; GO:0009535,chloroplast thylakoid membrane; GO:0005737,cytoplasm; GO:0051537,2 iron, 2 sulfur cluster binding; GO:0010277,chlorophyllide a oxygenase [overall] activity; GO:0005506,iron ion binding; GO:0016491,oxidoreductase activity; GO:0015995,chlorophyll biosynthetic process; GO:0003674,molecular_function; GO:0005488,binding; GO:0051536,ir…	PF00355.29:Rieske [2Fe-2S] domain	--	--	--
Ccam01G000548	purple	52.8232643084247	6.78340283257822	46.0398614758464	-39.2565	8.9284	10.6411	8.8962	8.9157	7.6201	7.4595	8.5043	9.1198	10.5493	14.6703	13.399	13.0883	GWHBGBX00000001	10713475	10718413	-	Ccam01G000548	--	K19202 histone deacetylase complex subunit SAP30 | (RefSeq) hypothetical protein (A)	--	Histone deacetylase complex subunit SAP30/SAP30-like protein [Cinnamomum micranthum f. kanehirae]	--	A0A443N1C2_9MAGN SubName: Full=Histone deacetylase complex subunit SAP30/SAP30-like protein {ECO:0000313|EMBL:RWR72328.1};	--	GO:0005634,nucleus; GO:0005575,cellular_component; GO:0005622,intracellular anatomical structure; GO:0043226,organelle; GO:0043227,membrane-bounded organelle; GO:0043229,intracellular organelle; GO:0043231,intracellular membrane-bounded organelle; GO:0110165,cellular anatomical entity	PF13867.9:Sin3 binding region of histone deacetylase complex subunit SAP30	--	--	--
Ccam01G000549	purple	359.153481907886	82.8150242969307	276.338457610955	-193.523	4.4006	6.7817	6.8445	7.2644	8.416	5.6515	9.987	7.4553	8.4445	16.6273	15.8308	16.3423	GWHBGBX00000001	10726443	10731575	-	Ccam01G000549	--	--	--	UPF0496-like protein [Cinnamomum micranthum f. kanehirae]	U496A_ARATH RecName: Full=UPF0496 protein At4g34320;	A0A3S3M304_9MAGN SubName: Full=UPF0496-like protein {ECO:0000313|EMBL:RWR72329.1};	--	GO:0016021,integral component of membrane; GO:0005575,cellular_component; GO:0016020,membrane; GO:0031224,intrinsic component of membrane; GO:0110165,cellular anatomical entity	PF05055.15:Protein of unknown function (DUF677)	--	--	--
Ccam01G000554	turquoise	509.309957284448	311.023468776413	198.286488508035	112.736980268378	69.4366	50.2151	43.4905	40.8624	41.2336	43.8337	40.2416	44.6289	43.5805	38.5022	37.7393	34.9607	GWHBGBX00000001	10826549	10850917	+	Ccam01G000554	--	K14503 brassinosteroid resistant 1/2 | (RefSeq) BES1/BZR1 homolog protein 2-like (A)	ko04075: Plant hormone signal transduction	Ubiquitin-conjugating enzyme, E2 [Corchorus capsularis]	BEH2_ARATH RecName: Full=BES1/BZR1 homolog protein 2;	A0A1R3IYF1_COCAP SubName: Full=Ubiquitin-conjugating enzyme, E2 {ECO:0000313|EMBL:OMO87619.1};	--	GO:0003677,DNA binding; GO:0003700,DNA-binding transcription factor activity; GO:0009742,brassinosteroid mediated signaling pathway; GO:0006351,transcription, DNA-templated; GO:0003674,molecular_function; GO:0003676,nucleic acid binding; GO:0005488,binding; GO:0097159,organic cyclic compound binding; GO:1901363,heterocyclic compound binding; GO:0140110,transcription regulator activity; GO:0007154…	PF05687.16:BES1/BZR1 plant transcription factor, N-terminal	BES1	TF	BES1
Ccam01G000560	turquoise	1532.13647879814	672.095041455854	860.041437342284	-187.946	37.4547	40.9147	56.9089	54.3689	51.5574	57.7165	48.9502	46.8567	41.7146	41.3218	40.6113	39.3386	GWHBGBX00000001	10943914	10955855	-	Ccam01G000560	--	--	--	J domain-containing protein required for chloroplast accumulation response 1 isoform X1 [Cinnamomum micranthum f. kanehirae]	JAC1_ARATH RecName: Full=J domain-containing protein required for chloroplast accumulation response 1;	A0A443N1J3_9MAGN SubName: Full=J domain-containing protein required for chloroplast accumulation response 1 isoform X1 {ECO:0000313|EMBL:RWR72340.1};	Auxilin-like protein and related proteins containing DnaJ domain	GO:0005737,cytoplasm; GO:0043231,intracellular membrane-bounded organelle; GO:0005739,mitochondrion; GO:0031982,vesicle; GO:0030276,clathrin binding; GO:0007015,actin filament organization; GO:0071483,cellular response to blue light; GO:0009904,chloroplast accumulation movement; GO:0009903,chloroplast avoidance movement; GO:0072318,clathrin coat disassembly; GO:0072583,clathrin-dependent endocyto…	--	--	--	--
Ccam01G000563	turquoise	699.850730026161	510.532958813333	189.317771212827	321.215187600506	9.5298	18.4849	23.4691	21.2886	22.3266	18.6863	16.0098	15.3808	14.8634	8.3352	8.5892	8.9723	GWHBGBX00000001	10987531	10989150	-	Ccam01G000563	--	K14494 DELLA protein | (RefSeq) DELLA protein GAI (A)	ko04075: Plant hormone signal transduction	Transcription factor GRAS [Cinnamomum micranthum f. kanehirae]	SCL15_ARATH RecName: Full=Scarecrow-like protein 15; Short=AtSCL15; AltName: Full=GRAS family protein 25; Short=AtGRAS-25;	A0A443N1D9_9MAGN SubName: Full=Transcription factor GRAS {ECO:0000313|EMBL:RWR72342.1};	--	GO:0005634,nucleus; GO:0003700,DNA-binding transcription factor activity; GO:0043565,sequence-specific DNA binding; GO:0030154,cell differentiation; GO:0006355,regulation of transcription, DNA-templated; GO:0003674,molecular_function; GO:0140110,transcription regulator activity; GO:0003676,nucleic acid binding; GO:0003677,DNA binding; GO:0005488,binding; GO:0097159,organic cyclic compound binding…	PF03514.17:GRAS domain family	GRAS	TF	GRAS
Ccam01G000565	turquoise	84.5083151569277	30.4595698693965	54.0487452875312	-23.5892	0.5038	0.3609	0.1507	0.3975	0.1718	0.3372	0.2932	0.5188	0.2443	0.0608	0.4303	0.1207	GWHBGBX00000001	11011663	11016556	-	Ccam01G000565	--	K15639 PHYB activation tagged suppressor 1 [EC:1.14.-.-] | (RefSeq) hypothetical protein (A)	ko00905: Brassinosteroid biosynthesis; ko01110: Biosynthesis of secondary metabolites	cytochrome P450 734A1 [Cinnamomum micranthum f. kanehirae]	C734A_ARATH RecName: Full=Cytochrome P450 734A1; EC=1.14.-.-; AltName: Full=Protein PHYB ACTIVATION-TAGGED SUPPRESSOR 1;	A0A443N1G2_9MAGN SubName: Full=Cytochrome P450 734A1 {ECO:0000313|EMBL:RWR72344.1};	Cytochrome P450 CYP4/CYP19/CYP26 subfamilies	GO:0016021,integral component of membrane; GO:0020037,heme binding; GO:0005506,iron ion binding; GO:0004497,monooxygenase activity; GO:0016705,oxidoreductase activity, acting on paired donors, with incorporation or reduction of molecular oxygen; GO:0008395,steroid hydroxylase activity; GO:0010268,brassinosteroid homeostasis; GO:0016131,brassinosteroid metabolic process; GO:0040008,regulation of g…	PF00067.25:Cytochrome P450	--	--	--
Ccam01G000566	yellow	137.075975572745	23.6937670702132	113.382208502532	-89.6884	5.176	6.6017	8.3472	8.8336	9.6492	9.9218	8.1984	8.1005	8.655	10.9092	11.1925	11.5067	GWHBGBX00000001	11032491	11036200	-	Ccam01G000566	--	K12309 beta-galactosidase [EC:3.2.1.23] | (Kazusa) Lj3g3v0323160.1; - (A)	ko00052: Galactose metabolism; ko00511: Other glycan degradation; ko00531: Glycosaminoglycan degradation; ko00600: Sphingolipid metabolism; ko00604: Glycosphingolipid biosynthesis - ganglio series; ko01100: Metabolic pathways	zinc finger protein [Cinnamomum micranthum f. kanehirae]	IDD1_ARATH RecName: Full=Zinc finger protein ENHYDROUS {ECO:0000303|PubMed:21571950}; AltName: Full=Protein indeterminate-domain 1 {ECO:0000303|PubMed:16784536};	A0A443N1D6_9MAGN SubName: Full=Zinc finger protein {ECO:0000313|EMBL:RWR72345.1};	FOG: Zn-finger	GO:0005634,nucleus; GO:0003700,DNA-binding transcription factor activity; GO:0046872,metal ion binding; GO:0000976,transcription regulatory region sequence-specific DNA binding; GO:0009740,gibberellic acid mediated signaling pathway; GO:0009937,regulation of gibberellic acid mediated signaling pathway; GO:0010029,regulation of seed germination; GO:0006355,regulation of transcription, DNA-template…	PF00096.29:Zinc finger, C2H2 type	C2H2	TF	C2H2
Ccam01G000567	turquoise	1283.13449539788	749.237570624127	533.896924773755	215.340645850371	15.5482	18.6039	20.5052	18.0828	17.0241	18.745	15.4287	18.1946	16.9101	13.919	13.7947	14.343	GWHBGBX00000001	11052950	11070081	-	Ccam01G000567	--	K12837 splicing factor U2AF 65 kDa subunit | (RefSeq) splicing factor U2af large subunit A isoform X1 (A)	ko03040: Spliceosome	hypothetical protein HHK36_008490 [Tetracentron sinense]	U2A2B_NICPL RecName: Full=Splicing factor U2af large subunit B; AltName: Full=NpU2AF65b; AltName: Full=U2 auxiliary factor 65 kDa subunit B; AltName: Full=U2 small nuclear ribonucleoprotein auxiliary factor large subunit B; Short=U2 snRNP auxiliary factor large subunit B;	A0A834ZJL6_9MAGN SubName: Full=Uncharacterized protein {ECO:0000313|EMBL:KAF8406403.1};	Splicing factor U2AF, large subunit (RRM superfamily)	GO:0005634,nucleus; GO:0003723,RNA binding; GO:0006397,mRNA processing; GO:0008380,RNA splicing; GO:0003674,molecular_function; GO:0003676,nucleic acid binding; GO:0005488,binding; GO:0097159,organic cyclic compound binding; GO:1901363,heterocyclic compound binding; GO:0006139,nucleobase-containing compound metabolic process; GO:0006396,RNA processing; GO:0006725,cellular aromatic compound metabo…	PF00076.25:RNA recognition motif. (a.k.a. RRM, RBD, or RNP domain)	--	--	--
Ccam01G000572	turquoise	149.244216278724	39.2234658722949	110.020750406429	-70.7973	0.1037	0.1953	0.3064	0.4218	0.2911	0.5751	0.1274	0.2624	0.191	0.0237	0	0.0944	GWHBGBX00000001	11162743	11166957	+	Ccam01G000572	--	K12741 heterogeneous nuclear ribonucleoprotein A1/A3 | (RefSeq) UBP1-associated protein 2C-like (A)	ko03040: Spliceosome	hypothetical protein CKAN_00056600 [Cinnamomum micranthum f. kanehirae]	UBA2C_ARATH RecName: Full=UBP1-associated protein 2C;	A0A443N1G6_9MAGN SubName: Full=Uncharacterized protein {ECO:0000313|EMBL:RWR72351.1};	FOG: RRM domain	GO:0005730,nucleolus; GO:0005634,nucleus; GO:0003730,mRNA 3'-UTR binding; GO:0003729,mRNA binding; GO:0008219,cell death; GO:0006952,defense response; GO:0009693,ethylene biosynthetic process; GO:0010150,leaf senescence; GO:0003674,molecular_function; GO:0003676,nucleic acid binding; GO:0003723,RNA binding; GO:0005488,binding; GO:0097159,organic cyclic compound binding; GO:1901363,heterocyclic co…	--	--	--	--
Ccam01G000574	turquoise	307.423736684838	210.133841834669	97.2898948501691	112.844	0.66	0.5454	0.3949	0.6695	0.7127	1.0037	0.4267	0.3597	0.5199	0	0.0867	0	GWHBGBX00000001	11167451	11170429	+	Ccam01G000574	--	K05350 beta-glucosidase [EC:3.2.1.21] | (RefSeq) beta-glucosidase 18-like (A)	ko00460: Cyanoamino acid metabolism; ko00500: Starch and sucrose metabolism; ko00999: Biosynthesis of various plant secondary metabolites; ko01100: Metabolic pathways; ko01110: Biosynthesis of secondary metabolites	hypothetical protein CKAN_00056600 [Cinnamomum micranthum f. kanehirae]	RNHX1_ARATH RecName: Full=Putative ribonuclease H protein At1g65750; EC=3.1.26.4;	A0A443N1G6_9MAGN SubName: Full=Uncharacterized protein {ECO:0000313|EMBL:RWR72351.1};	--	GO:0046872,metal ion binding; GO:0003676,nucleic acid binding; GO:0004523,RNA-DNA hybrid ribonuclease activity; GO:0003674,molecular_function; GO:0005488,binding; GO:0043167,ion binding; GO:0043169,cation binding; GO:0097159,organic cyclic compound binding; GO:1901363,heterocyclic compound binding; GO:0003824,catalytic activity; GO:0004518,nuclease activity; GO:0004519,endonuclease activity; GO:0…	--	--	--	--
Ccam01G000578	cyan	192.329298532314	48.3532902113148	143.976008320999	-95.6227	543.767	370.648	336.565	340.656	337.265	301.472	238.74	266.155	267.584	189.177	186.445	207.359	GWHBGBX00000001	11193831	11194361	+	Ccam01G000578	--	--	--	plant/T3A5-60 protein [Cinnamomum micranthum f. kanehirae]	--	A0A3S3N415_9MAGN SubName: Full=Plant/T3A5-60 protein {ECO:0000313|EMBL:RWR72355.1};	Defense-related protein containing SCP domain	GO:0016021,integral component of membrane; GO:0005575,cellular_component; GO:0016020,membrane; GO:0031224,intrinsic component of membrane; GO:0110165,cellular anatomical entity	--	--	--	--
Ccam01G000579	turquoise	685.996698309161	474.088202988464	211.908495320697	262.179707667766	1.5511	2.0252	3.9259	2.6661	2.5479	3.4345	3.2997	2.3767	2.4908	0.8416	1.1515	1.161	GWHBGBX00000001	11198515	11218196	-	Ccam01G000579	--	K18730 PERQ amino acid-rich with GYF domain-containing protein | (RefSeq) hypothetical protein (A)	--	hypothetical protein CKAN_00057200 [Cinnamomum micranthum f. kanehirae]	EXA1_ARATH RecName: Full=Protein ESSENTIAL FOR POTEXVIRUS ACCUMULATION 1 {ECO:0000303|PubMed:27402258}; AltName: Full=Plant SMY2-type ILE-GYF domain-containing protein 1 {ECO:0000303|PubMed:29073135}; AltName: Full=Protein MUTANT, SNC1-ENHANCING 11 {ECO:0000303|PubMed:28362261};	A0A443N1F7_9MAGN RecName: Full=GYF domain-containing protein {ECO:0000259|PROSITE:PS50829};	GYF domain containing proteins	GO:0005829,cytosol; GO:0000932,P-body; GO:0009536,plastid; GO:0003729,mRNA binding; GO:0030371,translation repressor activity; GO:0042742,defense response to bacterium; GO:0050832,defense response to fungus; GO:0002229,defense response to oomycetes; GO:0051607,defense response to virus; GO:0060548,negative regulation of cell death; GO:0012501,programmed cell death; GO:0031347,regulation of defens…	PF02213.19:GYF domain	--	--	--
Ccam01G000584	greenyellow	615.257349987791	78.808356728362	536.448993259429	-457.641	19.7055	20.9611	21.7685	18.4518	16.9519	20.4707	14.2367	12.1871	13.7782	11.5372	14.0415	14.5463	GWHBGBX00000001	11308291	11316988	+	Ccam01G000584	--	--	--	sulfite exporter TauE/SafE family protein 3-like protein [Cinnamomum micranthum f. kanehirae]	TAUE3_ARATH RecName: Full=Sulfite exporter TauE/SafE family protein 3 {ECO:0000312|EMBL:AEC07746.1};	A0A3S3MPA0_9MAGN SubName: Full=Sulfite exporter TauE/SafE family protein 3-like protein {ECO:0000313|EMBL:RWR72361.1};	--	GO:0031464,Cul4A-RING E3 ubiquitin ligase complex; GO:0016021,integral component of membrane; GO:0016567,protein ubiquitination; GO:0006464,cellular protein modification process; GO:0006807,nitrogen compound metabolic process; GO:0008150,biological_process; GO:0008152,metabolic process; GO:0009987,cellular process; GO:0019538,protein metabolic process; GO:0032446,protein modification by small pro…	PF01925.22:Sulfite exporter TauE/SafE	--	--	--
Ccam01G000586	turquoise	195.659498887777	97.4064407863064	98.2530581014702	-0.846617	45.3	49.3462	53.2318	42.547	40.5133	43.9137	33.2256	35.4279	33.3729	25.956	27.586	27.3312	GWHBGBX00000001	11324514	11343206	+	Ccam01G000586	--	K01810 glucose-6-phosphate isomerase [EC:5.3.1.9] | (RefSeq) glucose-6-phosphate isomerase, cytosolic (A)	ko00010: Glycolysis / Gluconeogenesis; ko00030: Pentose phosphate pathway; ko00500: Starch and sucrose metabolism; ko00520: Amino sugar and nucleotide sugar metabolism; ko01100: Metabolic pathways; ko01110: Biosynthesis of secondary metabolites; ko01200: Carbon metabolism; ko01250: Biosynthesis of nucleotide sugars	glucose-6-phosphate isomerase, cytosolic 1 isoform X1 [Cinnamomum micranthum f. kanehirae]	G6PI1_CLAMI RecName: Full=Glucose-6-phosphate isomerase, cytosolic 1; Short=GPI; EC=5.3.1.9; AltName: Full=Phosphoglucose isomerase; Short=PGI; AltName: Full=Phosphohexose isomerase; Short=PHI;	A0A443NRD0_9MAGN RecName: Full=Glucose-6-phosphate isomerase {ECO:0000256|ARBA:ARBA00011952, ECO:0000256|RuleBase:RU000612}; EC=5.3.1.9 {ECO:0000256|ARBA:ARBA00011952, ECO:0000256|RuleBase:RU000612};	Glucose-6-phosphate isomerase	GO:0005737,cytoplasm; GO:0097367,carbohydrate derivative binding; GO:0004347,glucose-6-phosphate isomerase activity; GO:0006094,gluconeogenesis; GO:0006096,glycolytic process; GO:0003674,molecular_function; GO:0005488,binding; GO:0003824,catalytic activity; GO:0016853,isomerase activity; GO:0016860,intramolecular oxidoreductase activity; GO:0016861,intramolecular oxidoreductase activity, intercon…	PF00342.22:Phosphoglucose isomerase	--	--	--
Ccam01G000595	greenyellow	179.657735214982	29.1196175580072	150.538117656975	-121.419	10.9945	12.007	11.3925	8.9452	9.0923	9.6308	9.6255	7.3221	8.1733	8.0817	7.5914	5.8607	GWHBGBX00000001	11487043	11492242	-	Ccam01G000595	--	--	--	hypothetical protein CKAN_00058500 [Cinnamomum micranthum f. kanehirae]	Y1015_ARATH RecName: Full=Uncharacterized protein At1g01500;	A0A443N1M3_9MAGN SubName: Full=Uncharacterized protein {ECO:0000313|EMBL:RWR72370.1};	--	GO:0016021,integral component of membrane; GO:0004617,phosphoglycerate dehydrogenase activity; GO:0003674,molecular_function; GO:0003824,catalytic activity; GO:0016491,oxidoreductase activity; GO:0016614,oxidoreductase activity, acting on CH-OH group of donors; GO:0016616,oxidoreductase activity, acting on the CH-OH group of donors, NAD or NADP as acceptor; GO:0005575,cellular_component; GO:00160…	--	--	--	--
Ccam01G000600	yellow	587.462883441761	109.83903714839	477.623846293371	-367.785	12.1116	12.4988	13.5508	12.7166	13.3575	14.0235	12.1459	12.8291	11.1854	15.9567	18.297	17.0673	GWHBGBX00000001	11533873	11554318	-	Ccam01G000600	--	K16302 metal transporter CNNM | (RefSeq) DUF21 domain-containing protein At1g47330 (A)	--	DUF21 domain-containing protein [Cinnamomum micranthum f. kanehirae]	Y1733_ARATH RecName: Full=DUF21 domain-containing protein At1g47330; AltName: Full=CBS domain-containing protein CBSDUF7;	A0A3S3PRX5_9MAGN SubName: Full=DUF21 domain-containing protein {ECO:0000313|EMBL:RWR72373.1};	Predicted membrane protein, contains two CBS domains	GO:0016021,integral component of membrane; GO:0043231,intracellular membrane-bounded organelle; GO:0005886,plasma membrane; GO:0010960,magnesium ion homeostasis; GO:0008150,biological_process; GO:0042592,homeostatic process; GO:0048878,chemical homeostasis; GO:0050801,ion homeostasis; GO:0055065,metal ion homeostasis; GO:0055080,cation homeostasis; GO:0065007,biological regulation; GO:0065008,reg…	PF01595.23:Cyclin M transmembrane N-terminal domain	--	--	--
Ccam01G000604	turquoise	114.499489021702	57.3538404774653	57.1456485442371	0.208191933228264	76.327	62.6863	60.1549	69.2451	67.3117	55.6847	59.8023	66.9061	63.9023	22.5421	21.207	23.2416	GWHBGBX00000001	11588870	11590701	+	Ccam01G000604	--	K03011 DNA-directed RNA polymerase II subunit RPB3 | (RefSeq) DNA-directed RNA polymerases II, IV and V subunit 3-like (A)	ko03020: RNA polymerase	DNA-directed RNA polymerases II, IV and V subunit 3-like protein [Cinnamomum micranthum f. kanehirae]	NRPB3_ARATH RecName: Full=DNA-directed RNA polymerases II, IV and V subunit 3; AltName: Full=DNA-directed RNA polymerase II 36 kDa polypeptide A; AltName: Full=DNA-directed RNA polymerase II subunit RPB3-A; Short=RNA polymerase II subunit 3-A; Short=RNA polymerase II subunit B3-A;	A0A3S3MEL9_9MAGN SubName: Full=DNA-directed RNA polymerases II, IV and V subunit 3-like protein {ECO:0000313|EMBL:RWR72377.1};	RNA polymerase II, subunit POLR2C/RPB3	GO:0005737,cytoplasm; GO:0005730,nucleolus; GO:0005634,nucleus; GO:0005665,RNA polymerase II, core complex; GO:0000418,RNA polymerase IV complex; GO:0000419,RNA polymerase V complex; GO:0003677,DNA binding; GO:0003899,DNA-directed 5'-3' RNA polymerase activity; GO:0046983,protein dimerization activity; GO:0010374,stomatal complex development; GO:0010375,stomatal complex patterning; GO:0006351,tra…	PF01000.29:RNA polymerase Rpb3/RpoA insert domain	--	--	--
Ccam01G000605	turquoise	518.843045783428	318.981204169261	199.861841614167	119.119362555094	2.0647	1.2487	2.1387	1.6213	1.4866	1.644	2.2548	1.0032	1.4792	0.6832	1.2027	0.8353	GWHBGBX00000001	11596683	11599018	-	Ccam01G000605	--	K14771 U3 small nucleolar RNA-associated protein 19 | (RefSeq) uncharacterized protein LOC104428623 (A)	--	EG45-like domain-containing protein [Cinnamomum micranthum f. kanehirae]	EGC2_ARATH RecName: Full=EG45-like domain containing protein 2; AltName: Full=Plant natriuretic peptide A; Short=AtEXPR3; Short=AtPNP-A; Short=Ath-ExpGamma-1.2; Flags: Precursor;	A0A443Q578_9MAGN SubName: Full=EG45-like domain-containing protein {ECO:0000313|EMBL:RWR98182.1};	--	GO:0048046,apoplast; GO:0051428,peptide hormone receptor binding; GO:0010230,alternative respiration; GO:0009627,systemic acquired resistance; GO:0003674,molecular_function; GO:0005102,signaling receptor binding; GO:0005488,binding; GO:0005515,protein binding; GO:0051427,hormone receptor binding; GO:0006091,generation of precursor metabolites and energy; GO:0008150,biological_process; GO:0008152,…	PF03330.21:Lytic transglycolase	--	--	--
Ccam01G000612	turquoise	403.201537426408	185.274345054939	217.927192371469	-32.6528	8.5542	6.7924	6.8121	6.9072	6.884	7.7505	5.2156	6.2641	6.4143	2.5847	2.1006	3.0316	GWHBGBX00000001	11694915	11700633	-	Ccam01G000612	--	K14684 solute carrier family 25 (mitochondrial phosphate transporter), member 23/24/25/41 | (RefSeq) mitochondrial adenine nucleotide transporter ADNT1-like (A)	--	EMSY N-terminal [Cinnamomum micranthum f. kanehirae]	--	A0A3S3PRY4_9MAGN SubName: Full=EMSY N-terminal {ECO:0000313|EMBL:RWR72388.1};	--	GO:0005634,nucleus; GO:0005575,cellular_component; GO:0005622,intracellular anatomical structure; GO:0043226,organelle; GO:0043227,membrane-bounded organelle; GO:0043229,intracellular organelle; GO:0043231,intracellular membrane-bounded organelle; GO:0110165,cellular anatomical entity	PF05641.15:Agenet domain	--	--	--
Ccam01G000618	turquoise	60.3748564972292	17.7518397936553	42.6230167035739	-24.8712	12.3727	9.0083	7.6148	7.3824	6.8723	7.1162	5.8483	7.4357	7.3039	7.9536	8.0168	7.1843	GWHBGBX00000001	11821421	11844914	-	Ccam01G000618	--	K07390 monothiol glutaredoxin | (RefSeq) monothiol glutaredoxin-S15, mitochondrial-like (A)	--	hypothetical protein F0562_012414 [Nyssa sinensis]	GRS15_ARATH RecName: Full=Monothiol glutaredoxin-S15, mitochondrial {ECO:0000303|PubMed:15170506}; Short=AtGrxS15 {ECO:0000303|PubMed:15170506}; Flags: Precursor;	A0A5B6Z765_DAVIN RecName: Full=Glutaredoxin domain-containing protein {ECO:0000259|Pfam:PF00462};	Glutaredoxin-related protein	GO:0005829,cytosol; GO:0005759,mitochondrial matrix; GO:0005739,mitochondrion; GO:0051537,2 iron, 2 sulfur cluster binding; GO:0015036,disulfide oxidoreductase activity; GO:0097573,glutathione oxidoreductase activity; GO:0046872,metal ion binding; GO:0009249,protein lipoylation; GO:0003674,molecular_function; GO:0005488,binding; GO:0051536,iron-sulfur cluster binding; GO:0051540,metal cluster bin…	PF00462.27:Glutaredoxin	CPP	TF	CPP
Ccam01G000624	turquoise	159.81054112248	125.324998971915	34.4855421505654	90.8394568213496	2.9059	3.6021	5.4772	0.9007	5.9462	1.6793	0.094	0.264	0.6163	0	0.6682	0.087	GWHBGBX00000001	11899508	11901917	+	Ccam01G000624	--	--	--	early nodulin-93-like protein [Cinnamomum micranthum f. kanehirae]	NO93_SOYBN RecName: Full=Early nodulin-93; Short=N-93;	A0A3S3MPC5_9MAGN SubName: Full=Early nodulin-93-like protein {ECO:0000313|EMBL:RWR72397.1};	--	GO:0016021,integral component of membrane; GO:0009877,nodulation; GO:0008150,biological_process; GO:0009653,anatomical structure morphogenesis; GO:0032502,developmental process; GO:0048646,anatomical structure formation involved in morphogenesis; GO:0048856,anatomical structure development; GO:0005575,cellular_component; GO:0016020,membrane; GO:0031224,intrinsic component of membrane; GO:0110165,…	PF03386.17:Early nodulin 93 ENOD93 protein	--	--	--
Ccam01G000628	turquoise	539.533116789897	381.331193350366	158.201923439531	223.129269910835	1.9712	1.6048	1.494	1.454	1.3719	1.6202	1.3992	0.8065	0.9078	0.8028	0.3828	0.2492	GWHBGBX00000001	11934183	11936732	-	Ccam01G000628	--	K10418 dynein light chain LC8-type | (RefSeq) uncharacterized protein LOC122076207 (A)	--	putative axonemal dynein light chain [Cinnamomum micranthum f. kanehirae]	DYL1_CHLRE RecName: Full=Dynein 8 kDa light chain, flagellar outer arm;	A0A443N1K1_9MAGN RecName: Full=Dynein light chain {ECO:0000256|RuleBase:RU365010};	Dynein light chain type 1	GO:0005930,axoneme; GO:0097014,ciliary plasm; GO:0030286,dynein complex; GO:0005874,microtubule; GO:0031514,motile cilium; GO:0007017,microtubule-based process; GO:0044458,motile cilium assembly; GO:0008150,biological_process; GO:0009987,cellular process; GO:0006996,organelle organization; GO:0016043,cellular component organization; GO:0022607,cellular component assembly; GO:0030030,cell projecti…	PF01221.21:Dynein light chain type 1	--	--	--
Ccam01G000631	turquoise	452.616516172882	322.268946663244	130.347569509638	191.921377153606	3.9155	3.4869	2.4583	4.8183	4.6704	5.066	2.513	2.8917	2.8933	0.2678	1.0213	0.9309	GWHBGBX00000001	11983749	11985035	-	Ccam01G000631	--	K08234 glyoxylase I family protein | (RefSeq) hypothetical protein (A)	--	metallothiol transferase FosB [Cinnamomum micranthum f. kanehirae]	GLYI4_ARATH RecName: Full=Glyoxylase I 4 {ECO:0000303|PubMed:30483284, ECO:0000303|PubMed:31652571}; Short=AtGLXI-like;4 {ECO:0000303|PubMed:30483284}; Short=AtGLYI4 {ECO:0000303|PubMed:21213008};	A0A3S4N3R8_9MAGN SubName: Full=Metallothiol transferase FosB {ECO:0000313|EMBL:RWR72402.1};	--	GO:0005737,cytoplasm; GO:0005886,plasma membrane; GO:0016829,lyase activity; GO:0140041,cellular detoxification of methylglyoxal; GO:0006952,defense response; GO:0009787,regulation of abscisic acid-activated signaling pathway; GO:2000022,regulation of jasmonic acid mediated signaling pathway; GO:2000031,regulation of salicylic acid mediated signaling pathway; GO:0009409,response to cold; GO:00094…	PF00903.28:Glyoxalase/Bleomycin resistance protein/Dioxygenase superfamily	--	--	--
Ccam01G000633	turquoise	178.943741003045	76.7112651721131	102.232475830932	-25.5212	168.984	113.598	98.867	108.624	96.819	87.321	111.49	118.568	122.675	79.0593	73.2797	72.9748	GWHBGBX00000001	12013506	12018632	+	Ccam01G000633	--	--	--	uncharacterized protein At2g34160 [Macadamia integrifolia]	Y2416_ARATH RecName: Full=Uncharacterized protein At2g34160;	A0A834YHI9_9MAGN RecName: Full=Alba domain-containing protein {ECO:0000259|Pfam:PF01918};	--	GO:0005783,endoplasmic reticulum; GO:0005634,nucleus; GO:0003729,mRNA binding; GO:0003723,RNA binding; GO:0006364,rRNA processing; GO:0003674,molecular_function; GO:0003676,nucleic acid binding; GO:0005488,binding; GO:0097159,organic cyclic compound binding; GO:1901363,heterocyclic compound binding; GO:0006139,nucleobase-containing compound metabolic process; GO:0006396,RNA processing; GO:0006725…	PF01918.24:Alba	--	--	--
Ccam01G000638	yellow	142.112439046302	85.307816090564	56.8046229557378	28.5031931348262	2.6349	2.6442	3.6642	1.8654	2.7046	1.8625	2.6487	1.6539	2.081	4.9139	4.6754	4.9554	GWHBGBX00000001	12084124	12089912	+	Ccam01G000638	--	K14638 solute carrier family 15 (peptide/histidine transporter), member 3/4 | (RefSeq) protein NRT1/ PTR FAMILY 8.3 (A)	--	Proton-dependent oligopeptide transporter family [Cinnamomum micranthum f. kanehirae]	PTR27_ARATH RecName: Full=Protein NRT1/ PTR FAMILY 6.2; Short=AtNPF6.2; AltName: Full=Nitrate transporter 1.4;	A0A443N1K0_9MAGN SubName: Full=Proton-dependent oligopeptide transporter family {ECO:0000313|EMBL:RWR72408.1};	H+/oligopeptide symporter	GO:0016021,integral component of membrane; GO:0015293,symporter activity; GO:0042128,nitrate assimilation; GO:0006857,oligopeptide transport; GO:0009753,response to jasmonic acid; GO:0009611,response to wounding; GO:0003674,molecular_function; GO:0005215,transporter activity; GO:0015291,secondary active transmembrane transporter activity; GO:0022804,active transmembrane transporter activity; GO:0…	PF00854.24:POT family	--	--	--
Ccam01G000640	purple	57.182608355284	5.68023934694556	51.5023690083384	-45.8221	22.9152	28.5209	32.5657	36.2068	40.0392	35.5298	42.1726	35.2127	35.5537	33.3972	35.1156	39.4801	GWHBGBX00000001	12112463	12113521	-	Ccam01G000640	--	K15285 solute carrier family 35, member E3 | (RefSeq) UDP-galactose transporter 1-like (A)	--	putative sugar phosphate/phosphate translocator [Cinnamomum micranthum f. kanehirae]	PT525_ARATH RecName: Full=Probable sugar phosphate/phosphate translocator At5g25400;	A0A3S3PRZ4_9MAGN SubName: Full=Putative sugar phosphate/phosphate translocator {ECO:0000313|EMBL:RWR72409.1};	Glucose-6-phosphate/phosphate and phosphoenolpyruvate/phosphate antiporter	GO:0005794,Golgi apparatus; GO:0016021,integral component of membrane; GO:0015297,antiporter activity; GO:0008643,carbohydrate transport; GO:0015780,nucleotide-sugar transmembrane transport; GO:0003674,molecular_function; GO:0005215,transporter activity; GO:0015291,secondary active transmembrane transporter activity; GO:0022804,active transmembrane transporter activity; GO:0022857,transmembrane t…	PF03151.19:Triose-phosphate Transporter family	--	--	--
Ccam01G000641	turquoise	526.814516740663	269.093629647896	257.720887092767	11.3727425551297	16.6268	25.5634	26.499	24.605	24.1333	26.5302	22.0752	22.4238	21.4745	17.5958	17.5956	20.2712	GWHBGBX00000001	12130440	12138243	+	Ccam01G000641	--	K20891 beta-glucuronosyltransferase [EC:2.4.1.-] | (RefSeq) beta-glucuronosyltransferase GlcAT14B-like (A)	--	beta-glucuronosyltransferase GlcAT14B-like protein [Cinnamomum micranthum f. kanehirae]	GT14B_ARATH RecName: Full=Beta-glucuronosyltransferase GlcAT14B {ECO:0000305}; EC=2.4.1.- {ECO:0000305}; AltName: Full=GT14 family glucuronic acid transferase 2 {ECO:0000305}; Short=AtGlcAT14B {ECO:0000303|PubMed:24739253};	A0A443N1R1_9MAGN SubName: Full=Beta-glucuronosyltransferase GlcAT14B-like protein {ECO:0000313|EMBL:RWR72410.1};	Branching enzyme	GO:0000139,Golgi membrane; GO:0016021,integral component of membrane; GO:0015020,glucuronosyltransferase activity; GO:0003674,molecular_function; GO:0003824,catalytic activity; GO:0008194,UDP-glycosyltransferase activity; GO:0016740,transferase activity; GO:0016757,transferase activity, transferring glycosyl groups; GO:0016758,transferase activity, transferring hexosyl groups; GO:0005575,cellular…	PF02485.24:Core-2/I-Branching enzyme	--	--	--
Ccam01G000643	cyan	179.850646384791	64.5132774874356	115.337368897356	-50.8241	237.642	169.032	138.645	136.404	129.596	131.834	107.885	115.708	117.754	112.269	104.18	97.5395	GWHBGBX00000001	12151004	12158424	-	Ccam01G000643	--	--	--	hypothetical protein CKAN_00063400 [Cinnamomum micranthum f. kanehirae]	--	A0A3S3N453_9MAGN SubName: Full=Uncharacterized protein {ECO:0000313|EMBL:RWR72411.1};	--	--	PF11317.11:Protein of unknown function (DUF3119)	--	--	--
Ccam01G000645	yellow	403.461525919286	239.313068441545	164.148457477741	75.1646109638048	1.6804	1.3292	1.3918	1.4329	1.5848	1.1864	2.7651	2.2486	2.1273	4.2328	3.9768	3.3566	GWHBGBX00000001	12168692	12194341	-	Ccam01G000645	--	K00521 ferric-chelate reductase [EC:1.16.1.7] | (RefSeq) ferric reduction oxidase 7, chloroplastic-like (A)	--	hypothetical protein CKAN_00063700 [Cinnamomum micranthum f. kanehirae]	NAC55_ARATH RecName: Full=NAC domain-containing protein 55; Short=ANAC055; AltName: Full=NAC domain-containing protein 3; Short=AtNAC3;	A0A443N1N3_9MAGN RecName: Full=NAC domain-containing protein {ECO:0000259|PROSITE:PS51005};	--	GO:0005634,nucleus; GO:0003677,DNA binding; GO:0003700,DNA-binding transcription factor activity; GO:0009867,jasmonic acid mediated signaling pathway; GO:0009414,response to water deprivation; GO:0003674,molecular_function; GO:0003676,nucleic acid binding; GO:0005488,binding; GO:0097159,organic cyclic compound binding; GO:1901363,heterocyclic compound binding; GO:0140110,transcription regulator a…	PF02365.18:No apical meristem (NAM) protein	NAC	TF	NAC
Ccam01G000646	yellow	1120.6616717414	195.434734486567	925.226937254829	-729.792	2.684	2.4447	3.5271	3.3219	2.8611	3.1023	2.4839	2.6474	2.7291	4.7514	4.4817	3.4108	GWHBGBX00000001	12209535	12215456	-	Ccam01G000646	--	--	--	NAC transcription factor 29-like protein [Cinnamomum micranthum f. kanehirae]	NAC71_ORYSJ RecName: Full=NAC domain-containing protein 71 {ECO:0000303|PubMed:15029955}; Short=ONAC071 {ECO:0000303|PubMed:15029955}; AltName: Full=OsNAC5 {ECO:0000303|PubMed:10660065};	A0A443N1L0_9MAGN SubName: Full=NAC transcription factor 29-like protein {ECO:0000313|EMBL:RWR72415.1};	--	GO:0005634,nucleus; GO:0003677,DNA binding; GO:1901002,positive regulation of response to salt stress; GO:0045893,positive regulation of transcription, DNA-templated; GO:0003674,molecular_function; GO:0003676,nucleic acid binding; GO:0005488,binding; GO:0097159,organic cyclic compound binding; GO:1901363,heterocyclic compound binding; GO:0006950,response to stress; GO:0006970,response to osmotic …	PF02365.18:No apical meristem (NAM) protein	NAC	TF	NAC
Ccam01G000647	turquoise	47.7945994527138	20.3533530519417	27.4412464007721	-7.08789	0.1644	0.5163	0	0.5281	0.5327	0.3801	1.6159	0.3784	1.3251	0.3767	0.2052	0.1871	GWHBGBX00000001	12222772	12225308	-	Ccam01G000647	--	--	--	--	--	--	--	--	--	--	--	--
Ccam01G000649	turquoise	559.557079223505	333.490515390357	226.066563833148	107.423951557209	49.371	48.5026	33.646	40.9309	37.0829	32.7254	32.688	31.5446	34.7835	25.8043	24.3907	25.1461	GWHBGBX00000001	12236975	12241444	-	Ccam01G000649	--	K20472 coatomer subunit zeta | (RefSeq) coatomer subunit zeta-1 (A)	--	PREDICTED: uncharacterized protein LOC104592436 [Nelumbo nucifera]	COPZ3_ORYSJ RecName: Full=Coatomer subunit zeta-3; AltName: Full=Zeta-3-coat protein; AltName: Full=Zeta-COP 3;	A0A1U7ZBQ9_NELNU RecName: Full=Coatomer subunit zeta {ECO:0000256|RuleBase:RU366053};	--	GO:0030126,COPI vesicle coat; GO:0000139,Golgi membrane; GO:0006891,intra-Golgi vesicle-mediated transport; GO:0006886,intracellular protein transport; GO:0006890,retrograde vesicle-mediated transport, Golgi to endoplasmic reticulum; GO:0006810,transport; GO:0008150,biological_process; GO:0009987,cellular process; GO:0016192,vesicle-mediated transport; GO:0048193,Golgi vesicle transport; GO:00511…	PF01217.23:Clathrin adaptor complex small chain	--	--	--
Ccam01G000650	purple	125.061767457763	19.1769857784903	105.884781679272	-86.7078	10.9846	9.9652	11.6816	10.4953	9.9041	10.5867	12.7895	12.4718	11.1296	15.202	15.132	14.1518	GWHBGBX00000001	12246537	12267237	+	Ccam01G000650	--	K01115 phospholipase D1/2 [EC:3.1.4.4] | (RefSeq) phospholipase D alpha 1 (A)	ko00564: Glycerophospholipid metabolism; ko00565: Ether lipid metabolism; ko01100: Metabolic pathways; ko01110: Biosynthesis of secondary metabolites; ko04144: Endocytosis	phospholipase D alpha 1 [Cinnamomum micranthum f. kanehirae]	PLDA1_ORYSJ RecName: Full=Phospholipase D alpha 1; Short=PLD alpha 1; EC=3.1.4.4; AltName: Full=Choline phosphatase 1; AltName: Full=Phosphatidylcholine-hydrolyzing phospholipase D 1; Flags: Precursor;	A0A3S3LVL7_9MAGN RecName: Full=Phospholipase D {ECO:0000256|ARBA:ARBA00012027, ECO:0000256|PIRNR:PIRNR036470}; EC=3.1.4.4 {ECO:0000256|ARBA:ARBA00012027, ECO:0000256|PIRNR:PIRNR036470};	Phospholipase D1	GO:0005886,plasma membrane; GO:0005509,calcium ion binding; GO:0070290,N-acylphosphatidylethanolamine-specific phospholipase D activity; GO:0004630,phospholipase D activity; GO:0046470,phosphatidylcholine metabolic process; GO:0009395,phospholipid catabolic process; GO:0003674,molecular_function; GO:0005488,binding; GO:0043167,ion binding; GO:0043169,cation binding; GO:0046872,metal ion binding; …	PF12357.11:Phospholipase D C terminal	--	--	--
Ccam01G000651	turquoise	678.391054873249	487.469517242548	190.921537630701	296.547979611848	1.4941	1.6913	1.5604	2.0277	2.0452	2.0482	3.714	3.2788	3.0405	0.4776	0.2169	0.257	GWHBGBX00000001	12281204	12290691	+	Ccam01G000651	--	K01115 phospholipase D1/2 [EC:3.1.4.4] | (RefSeq) phospholipase D alpha 1-like (A)	ko00564: Glycerophospholipid metabolism; ko00565: Ether lipid metabolism; ko01100: Metabolic pathways; ko01110: Biosynthesis of secondary metabolites; ko04144: Endocytosis	phospholipase D alpha 1-like protein [Cinnamomum micranthum f. kanehirae]	PLDA1_MAIZE RecName: Full=Phospholipase D alpha 1; Short=PLD alpha 1; EC=3.1.4.4; AltName: Full=Choline phosphatase 1; AltName: Full=Phosphatidylcholine-hydrolyzing phospholipase D 1;	A0A443N1S2_9MAGN RecName: Full=Phospholipase D {ECO:0000256|ARBA:ARBA00012027, ECO:0000256|PIRNR:PIRNR036470}; EC=3.1.4.4 {ECO:0000256|ARBA:ARBA00012027, ECO:0000256|PIRNR:PIRNR036470};	Phospholipase D1	GO:0005886,plasma membrane; GO:0005509,calcium ion binding; GO:0070290,N-acylphosphatidylethanolamine-specific phospholipase D activity; GO:0004630,phospholipase D activity; GO:0046470,phosphatidylcholine metabolic process; GO:0009395,phospholipid catabolic process; GO:0003674,molecular_function; GO:0005488,binding; GO:0043167,ion binding; GO:0043169,cation binding; GO:0046872,metal ion binding; …	PF12357.11:Phospholipase D C terminal	--	--	--
Ccam01G000652	yellow	303.252689497082	218.204972448641	85.0477170484405	133.157255400201	15.3451	10.0171	13.468	11.5559	14.2049	12.1327	35.0122	34.2491	37.4227	72.9643	66.4626	67.8237	GWHBGBX00000001	12297381	12298647	+	Ccam01G000652	--	--	--	hypothetical protein CKAN_00064400 [Cinnamomum micranthum f. kanehirae]	--	A0A3S3MPD8_9MAGN SubName: Full=Uncharacterized protein {ECO:0000313|EMBL:RWR72421.1};	--	GO:0016021,integral component of membrane; GO:0005575,cellular_component; GO:0016020,membrane; GO:0031224,intrinsic component of membrane; GO:0110165,cellular anatomical entity	--	--	--	--
Ccam01G000653	yellow	538.184	199.361588521661	338.82252281924	-139.461	10.1164	11.8562	9.7955	8.2927	8.2072	8.9514	9.0986	9.8589	7.9695	24.3955	24.0474	23.5164	GWHBGBX00000001	12311626	12312730	+	Ccam01G000653	--	--	--	hypothetical protein CKAN_00064500 [Cinnamomum micranthum f. kanehirae]	--	A0A443N1L8_9MAGN SubName: Full=Uncharacterized protein {ECO:0000313|EMBL:RWR72422.1};	--	--	--	--	--	--
Ccam01G000654	cyan	121.149729149053	25.2025258749724	95.9472032740808	-70.7447	46.6632	31.8167	26.3174	26.7181	22.4235	23.7862	24.7201	27.6578	28.8347	26.34	25.0015	22.9629	GWHBGBX00000001	12319012	12330199	+	Ccam01G000654	--	--	--	hypothetical protein CKAN_00064600 [Cinnamomum micranthum f. kanehirae]	--	A0A443N1M0_9MAGN SubName: Full=Uncharacterized protein {ECO:0000313|EMBL:RWR72423.1};	--	--	PF13259.9:Protein of unknown function (DUF4050)	--	--	--
Ccam01G000655	turquoise	247.389684945015	141.58508771349	105.804597231525	35.7804904819647	74.554	82.5321	97.6212	115.58	112.431	115.157	124.251	119.85	117.245	47.5707	54.0926	51.6518	GWHBGBX00000001	12348234	12351947	+	Ccam01G000655	--	K14515 EIN3-binding F-box protein | (RefSeq) EIN3-binding F-box protein 1-like (A)	ko04016: MAPK signaling pathway - plant; ko04075: Plant hormone signal transduction	EIN3-binding F-box protein 1-like protein [Cinnamomum micranthum f. kanehirae]	EBF1_ARATH RecName: Full=EIN3-binding F-box protein 1; AltName: Full=F-box/LRR-repeat protein 6;	A0A3S3PT99_9MAGN SubName: Full=EIN3-binding F-box protein 1-like protein {ECO:0000313|EMBL:RWR72425.1};	Leucine rich repeat proteins, some proteins contain F-box	GO:0005737,cytoplasm; GO:0005634,nucleus; GO:0019005,SCF ubiquitin ligase complex; GO:0009873,ethylene-activated signaling pathway; GO:0010105,negative regulation of ethylene-activated signaling pathway; GO:0016567,protein ubiquitination; GO:0009723,response to ethylene; GO:0031146,SCF-dependent proteasomal ubiquitin-dependent protein catabolic process; GO:0006511,ubiquitin-dependent protein cata…	PF13516.9:Leucine Rich repeat	--	--	--
Ccam01G000658	purple	569.536662103908	77.5384904348518	491.998171669056	-414.46	8.3214	8.2584	9.3625	6.2896	7.0589	7.7876	18.4306	20.1454	22.6428	159.236	152.61	144.903	GWHBGBX00000001	12400293	12402574	+	Ccam01G000658	--	--	--	putative Tetratricopeptide repeat-like superfamily protein [Cinnamomum micranthum f. kanehirae]	--	A0A443N4C9_9MAGN SubName: Full=Putative Tetratricopeptide repeat-like superfamily protein {ECO:0000313|EMBL:RWR73361.1};	--	--	--	--	--	--
Ccam01G000664	yellow	398.404957782429	290.686304575877	107.718653206552	182.967651369325	61.2824	60.2537	56.1974	57.1962	62.108	51.4188	98.9289	98.5932	106.419	415.028	428.459	420.9	GWHBGBX00000001	12458588	12460907	+	Ccam01G000664	--	--	--	blue copper-like protein [Cinnamomum micranthum f. kanehirae]	BCP_PEA RecName: Full=Blue copper protein; Flags: Precursor;	A0A443N1N2_9MAGN SubName: Full=Blue copper-like protein {ECO:0000313|EMBL:RWR72432.1};	--	GO:0009055,electron transfer activity; GO:0046872,metal ion binding; GO:0003674,molecular_function; GO:0003824,catalytic activity; GO:0016491,oxidoreductase activity; GO:0005488,binding; GO:0043167,ion binding; GO:0043169,cation binding	PF02298.20:Plastocyanin-like domain	--	--	--
Ccam01G000665	yellow	251.463114426831	108.917495489334	142.545618937497	-33.6281	0.6956	1.1737	1.8767	1.4562	0.9194	0.948	1.1097	1.0274	0.9563	1.8313	2.1253	1.8073	GWHBGBX00000001	12466152	12492540	+	Ccam01G000665	--	K24260 WD repeat-containing protein 11 | (RefSeq) WD repeat-containing protein 11-like isoform X1 (A)	--	WD repeat-containing protein 11 [Cinnamomum micranthum f. kanehirae]	--	A0A443N1M8_9MAGN SubName: Full=WD repeat-containing protein 11 {ECO:0000313|EMBL:RWR72433.1};	WD40 repeat protein	--	--	--	--	--
Ccam01G000666	purple	53.5392634642988	9.38017415984141	44.1590893044574	-34.7789	0.3366	0.0783	0.0425	0.1602	0.1212	0	0	0.043	0	0.7282	0.3267	0.5957	GWHBGBX00000001	12495905	12497811	-	Ccam01G000666	--	--	--	phosphatidylcholine:diacylglycerol cholinephosphotransferase 1-like protein [Cinnamomum micranthum f. kanehirae]	PDCT1_ARATH RecName: Full=Phosphatidylcholine:diacylglycerol cholinephosphotransferase 1 {ECO:0000305}; Short=AtPDCT1 {ECO:0000305}; EC=2.7.8.- {ECO:0000269|PubMed:19833868}; AltName: Full=Protein REDUCED OLEATE DESATURATION 1 {ECO:0000303|PubMed:19833868};	A0A3S3M353_9MAGN SubName: Full=Phosphatidylcholine:diacylglycerol cholinephosphotransferase 1-like protein {ECO:0000313|EMBL:RWR72434.1};	--	GO:0016021,integral component of membrane; GO:0004142,diacylglycerol cholinephosphotransferase activity; GO:0046470,phosphatidylcholine metabolic process; GO:0003674,molecular_function; GO:0003824,catalytic activity; GO:0016740,transferase activity; GO:0016772,transferase activity, transferring phosphorus-containing groups; GO:0016780,phosphotransferase activity, for other substituted phosphate g…	PF14378.9:PAP2 superfamily	--	--	--
Ccam01G000670	turquoise	1485.55046277409	761.276827206023	724.273635568067	37.0031916379567	185.858	138.772	131.517	148.244	143.25	147.484	120.043	138.396	126.305	98.8215	99.2301	90.0531	GWHBGBX00000001	12528599	12530166	+	Ccam01G000670	--	K09419 heat shock transcription factor, other eukaryote | (RefSeq) heat stress transcription factor C-1 (A)	--	putative Heat shock transcription factor C1 [Cinnamomum micranthum f. kanehirae]	HSFC1_ARATH RecName: Full=Heat stress transcription factor C-1; Short=AtHsfC1; AltName: Full=AtHsf-08;	A0A443N1N0_9MAGN SubName: Full=Putative Heat shock transcription factor C1 {ECO:0000313|EMBL:RWR72438.1};	Heat shock transcription factor	GO:0005634,nucleus; GO:0003700,DNA-binding transcription factor activity; GO:0000978,RNA polymerase II cis-regulatory region sequence-specific DNA binding; GO:0034605,cellular response to heat; GO:0006357,regulation of transcription by RNA polymerase II; GO:0003674,molecular_function; GO:0140110,transcription regulator activity; GO:0000976,transcription regulatory region sequence-specific DNA bin…	PF00447.20:HSF-type DNA-binding	HSF	TF	HSF
Ccam01G000671	turquoise	902.384420286227	611.620651637716	290.763768648511	320.856882989206	9.9208	10.238	12.395	15.6528	14.4623	14.1003	9.5182	10.4077	11.261	5.7823	5.3386	3.6695	GWHBGBX00000001	12540181	12541587	+	Ccam01G000671	--	K13065 shikimate O-hydroxycinnamoyltransferase [EC:2.3.1.133] | (RefSeq) spermidine hydroxycinnamoyl transferase-like (A)	ko00940: Phenylpropanoid biosynthesis; ko00941: Flavonoid biosynthesis; ko00945: Stilbenoid, diarylheptanoid and gingerol biosynthesis; ko01100: Metabolic pathways; ko01110: Biosynthesis of secondary metabolites	spermidine hydroxycinnamoyl transferase [Cinnamomum micranthum f. kanehirae]	HST_TOBAC RecName: Full=Shikimate O-hydroxycinnamoyltransferase; EC=2.3.1.133; AltName: Full=Hydroxycinnamoyl transferase; AltName: Full=Hydroxycinnamoyl-Coenzyme A shikimate/quinate hydroxycinnamoyltransferase;	A0A3S3NP38_9MAGN SubName: Full=Spermidine hydroxycinnamoyl transferase {ECO:0000313|EMBL:RWR72439.1};	--	GO:0016747,transferase activity, transferring acyl groups other than amino-acyl groups; GO:0047172,shikimate O-hydroxycinnamoyltransferase activity; GO:0003674,molecular_function; GO:0003824,catalytic activity; GO:0016740,transferase activity; GO:0016746,transferase activity, transferring acyl groups; GO:0008374,O-acyltransferase activity; GO:0050734,hydroxycinnamoyltransferase activity; GO:00507…	PF02458.18:Transferase family	--	--	--
Ccam01G000675	purple	378.526569656764	94.3849960413799	284.141573615384	-189.757	2.9967	4.1946	4.9916	4.8505	5.833	5.5177	7.0423	5.5134	5.6569	16.9833	18.0726	17.286	GWHBGBX00000001	12583173	12589544	+	Ccam01G000675	--	K04733 interleukin-1 receptor-associated kinase 4 [EC:2.7.11.1] | (RefSeq) proline-rich receptor-like protein kinase PERK12 (A)	--	proline-rich receptor-like protein kinase PERK1 [Cinnamomum micranthum f. kanehirae]	PERK1_ARATH RecName: Full=Proline-rich receptor-like protein kinase PERK1; EC=2.7.11.1; AltName: Full=Proline-rich extensin-like receptor kinase 1; Short=AtPERK1;	A0A443N1N9_9MAGN SubName: Full=Proline-rich receptor-like protein kinase PERK1 {ECO:0000313|EMBL:RWR72443.1};	Serine/threonine protein kinase	GO:0016021,integral component of membrane; GO:0005886,plasma membrane; GO:0005524,ATP binding; GO:0004672,protein kinase activity; GO:0106310,protein serine kinase activity; GO:0004674,protein serine/threonine kinase activity; GO:0046777,protein autophosphorylation; GO:0009620,response to fungus; GO:0009611,response to wounding; GO:0000166,nucleotide binding; GO:0003674,molecular_function; GO:000…	PF07714.20:Protein tyrosine and serine/threonine kinase	--	--	--
Ccam01G000676	turquoise	817.138911810508	488.496989841436	328.641921969072	159.855067872364	64.0781	57.7279	61.5876	55.2726	53.7734	52.3894	50.6725	50.789	52.5791	43.9807	43.9473	45.6701	GWHBGBX00000001	12592611	12598496	+	Ccam01G000676	--	K07897 Ras-related protein Rab-7A | (RefSeq) ras-related protein Rab7 (A)	ko04144: Endocytosis; ko04145: Phagosome	ras-related protein Rab7 [Carya illinoinensis]	RAB7_PRUAR RecName: Full=Ras-related protein Rab7;	A0A2I4GZK2_JUGRE SubName: Full=ras-related protein Rab7 {ECO:0000313|RefSeq:XP_018849330.1};	Ras-related GTPase	GO:0005886,plasma membrane; GO:0005525,GTP binding; GO:0003924,GTPase activity; GO:0015031,protein transport; GO:0000166,nucleotide binding; GO:0001882,nucleoside binding; GO:0001883,purine nucleoside binding; GO:0003674,molecular_function; GO:0005488,binding; GO:0017076,purine nucleotide binding; GO:0019001,guanyl nucleotide binding; GO:0032549,ribonucleoside binding; GO:0032550,purine ribonucle…	PF00071.25:Ras family	--	--	--
Ccam01G000683	yellow	66.4012879088251	14.0025835289629	52.3987043798622	-38.3961	13.7165	15.6868	14.6792	13.4936	12.9743	15.639	15.7486	13.4325	13.5111	20.7123	19.4407	19.2351	GWHBGBX00000001	12661299	12670471	+	Ccam01G000683	--	K18649 inositol-phosphate phosphatase / L-galactose 1-phosphate phosphatase / histidinol-phosphatase [EC:3.1.3.25 3.1.3.93 3.1.3.15] | (RefSeq) bifunctional phosphatase IMPL2, chloroplastic-like (A)	ko00053: Ascorbate and aldarate metabolism; ko00340: Histidine metabolism; ko00562: Inositol phosphate metabolism; ko01100: Metabolic pathways; ko01110: Biosynthesis of secondary metabolites; ko01230: Biosynthesis of amino acids; ko04070: Phosphatidylinositol signaling system	bifunctional phosphatase IMPL2, chloroplastic-like protein [Cinnamomum micranthum f. kanehirae]	HIS7_ARATH RecName: Full=Bifunctional phosphatase IMPL2, chloroplastic; AltName: Full=Histidinol-phosphatase; AltName: Full=Histidinol-phosphate phosphatase; Short=HPP; EC=3.1.3.15 {ECO:0000269|PubMed:20023146}; AltName: Full=Inositol-phosphate phosphatase; EC=3.1.3.25 {ECO:0000269|PubMed:19339506, ECO:0000269|PubMed:20023146}; AltName: Full=L-galactose 1-phosphate phosphatase; EC=3.1.3.93 {ECO:0…	A0A3S3M9L8_9MAGN RecName: Full=Histidinol-phosphatase {ECO:0000256|ARBA:ARBA00013085}; EC=3.1.3.15 {ECO:0000256|ARBA:ARBA00013085}; AltName: Full=Histidinol-phosphate phosphatase {ECO:0000256|ARBA:ARBA00033209};	Inositol monophosphatase	GO:0009507,chloroplast; GO:0004401,histidinol-phosphatase activity; GO:0008934,inositol monophosphate 1-phosphatase activity; GO:0052832,inositol monophosphate 3-phosphatase activity; GO:0052833,inositol monophosphate 4-phosphatase activity; GO:0052834,inositol monophosphate phosphatase activity; GO:0010347,L-galactose-1-phosphate phosphatase activity; GO:0046872,metal ion binding; GO:0042578,pho…	PF00459.28:Inositol monophosphatase family	--	--	--
Ccam01G000685	turquoise	306.383986088802	235.271920338333	71.1120657504688	164.159854587864	53.0552	55.244	53.3637	55.2876	54.7761	55.9528	56.6372	56.291	54.6557	38.586	41.2253	38.0969	GWHBGBX00000001	12684816	12698570	+	Ccam01G000685	--	K02147 V-type H+-transporting ATPase subunit B | (RefSeq) V-type proton ATPase subunit B2 isoform X1 (A)	ko00190: Oxidative phosphorylation; ko01100: Metabolic pathways; ko04145: Phagosome	V-type proton ATPase subunit B 2 [Cinnamomum micranthum f. kanehirae]	VATB1_GOSHI RecName: Full=V-type proton ATPase subunit B 1; Short=V-ATPase subunit B 1; AltName: Full=Vacuolar proton pump subunit B 1;	A0A443N1R9_9MAGN RecName: Full=Vacuolar proton pump subunit B {ECO:0000256|RuleBase:RU366021}; Short=V-ATPase subunit B {ECO:0000256|RuleBase:RU366021}; AltName: Full=Vacuolar proton pump subunit B {ECO:0000256|RuleBase:RU366021};	Vacuolar H+-ATPase V1 sector, subunit B	GO:0000221,vacuolar proton-transporting V-type ATPase, V1 domain; GO:0005524,ATP binding; GO:0046961,proton-transporting ATPase activity, rotational mechanism; GO:0046034,ATP metabolic process; GO:0007035,vacuolar acidification; GO:0000166,nucleotide binding; GO:0003674,molecular_function; GO:0005488,binding; GO:0017076,purine nucleotide binding; GO:0030554,adenyl nucleotide binding; GO:0032553,r…	PF00006.28:ATP synthase alpha/beta family, nucleotide-binding domain	--	--	--
Ccam01G000688	greenyellow	110.30219773374	29.6051150302222	80.6970827035173	-51.092	0.4336	0.8302	0.541	0.8266	0.5711	0.6478	0.6886	0.8154	0.5601	0.2544	0.4752	0.2286	GWHBGBX00000001	12725313	12747086	+	Ccam01G000688	--	K09420 transcriptional activator Myb | (RefSeq) myb-related protein 3R-1 (A)	--	SANT/Myb domain-containing protein [Cinnamomum micranthum f. kanehirae]	MB3R4_ARATH RecName: Full=Transcription factor MYB3R-4 {ECO:0000303|PubMed:11597504}; AltName: Full=Myb-related protein 3R-4 {ECO:0000303|PubMed:11597504}; AltName: Full=Protein ENHANCED DEFECTIVE CYTOKINESIS {ECO:0000303|PubMed:25806785};	A0A3S3PS18_9MAGN SubName: Full=SANT/Myb domain-containing protein {ECO:0000313|EMBL:RWR72454.1};	Transcription factor, Myb superfamily	GO:0005634,nucleus; GO:0009524,phragmoplast; GO:0005819,spindle; GO:0001228,DNA-binding transcription activator activity, RNA polymerase II-specific; GO:0003700,DNA-binding transcription factor activity; GO:0000981,DNA-binding transcription factor activity, RNA polymerase II-specific; GO:0000978,RNA polymerase II cis-regulatory region sequence-specific DNA binding; GO:0043565,sequence-specific DN…	PF00249.34:Myb-like DNA-binding domain	MYB	TF	MYB->MYB
Ccam01G000690	cyan	202.302831282334	43.6748105973764	158.628020684958	-114.953	2026.09	1405.15	1109.22	1124.24	1091.17	983.444	787.618	861.495	859.691	752.94	680.516	709.549	GWHBGBX00000001	12758142	12760375	-	Ccam01G000690	--	K02695 photosystem I subunit VI | (RefSeq) photosystem I reaction center subunit VI, chloroplastic-like (A)	ko00195: Photosynthesis; ko01100: Metabolic pathways	photosystem I reaction center subunit VI-2, chloroplastic-like protein isoform X1 [Cinnamomum micranthum f. kanehirae]	PSAH_SPIOL RecName: Full=Photosystem I reaction center subunit VI, chloroplastic; Short=PSI-H; AltName: Full=Light-harvesting complex I 11 kDa protein; Flags: Precursor;	A0A443N1S3_9MAGN SubName: Full=Photosystem I reaction center subunit VI-2, chloroplastic-like protein isoform X1 {ECO:0000313|EMBL:RWR72456.1};	--	GO:0009535,chloroplast thylakoid membrane; GO:0016021,integral component of membrane; GO:0009538,photosystem I reaction center; GO:0015979,photosynthesis; GO:0008150,biological_process; GO:0008152,metabolic process; GO:0009987,cellular process; GO:0044237,cellular metabolic process; GO:0005575,cellular_component; GO:0005622,intracellular anatomical structure; GO:0005737,cytoplasm; GO:0009507,chlo…	PF03244.17:Photosystem I reaction centre subunit VI	--	--	--
Ccam01G000708	cyan	186.697771759939	35.1041755375428	151.593596222396	-116.489	26.4934	20.1984	18.3891	16.7944	15.8523	11.4197	12.931	12.2304	14.6726	12.1742	9.5959	11.1536	GWHBGBX00000001	13011638	13019682	+	Ccam01G000708	--	K09873 aquaporin TIP | (RefSeq) uncharacterized protein LOC123194199 (A)	--	hypothetical protein GIB67_025302 [Kingdonia uniflora]	TIP21_ARATH RecName: Full=Aquaporin TIP2-1; AltName: Full=Delta-tonoplast intrinsic protein; Short=Delta-TIP; AltName: Full=Tonoplast intrinsic protein 2-1; Short=AtTIP2;1; Contains: RecName: Full=Aquaporin TIP2-1, N-terminally processed;	A0A7J7NBE4_9MAGN SubName: Full=Uncharacterized protein {ECO:0000313|EMBL:KAF6164476.1};	Aquaporin (major intrinsic protein family)	GO:0042807,central vacuole; GO:0009941,chloroplast envelope; GO:0005794,Golgi apparatus; GO:0016021,integral component of membrane; GO:0016020,membrane; GO:0009505,plant-type cell wall; GO:0000325,plant-type vacuole; GO:0009705,plant-type vacuole membrane; GO:0005886,plasma membrane; GO:0009506,plasmodesma; GO:0000326,protein storage vacuole; GO:0042802,identical protein binding; GO:0015200,methy…	PF00230.23:Major intrinsic protein	--	--	--
Ccam01G000713	yellow	546.090322939636	380.635437368759	165.454885570877	215.180551797883	4.3892	6.2472	6.2467	6.6609	4.7744	6.3141	8.2634	6.0683	6.0352	28.5021	32.2822	29.2457	GWHBGBX00000001	13059429	13062964	+	Ccam01G000713	--	--	--	F-box/kelch-repeat-like protein [Cinnamomum micranthum f. kanehirae]	FBK23_ARATH RecName: Full=F-box/kelch-repeat protein At1g57790;	A0A443N1S1_9MAGN SubName: Full=F-box/kelch-repeat-like protein {ECO:0000313|EMBL:RWR72478.1};	--	--	PF00646.36:F-box domain	--	--	--
Ccam01G000714	yellow	489.920156044081	373.101437102305	116.818718941776	256.282718160529	3.2975	2.9656	4.3826	4.0531	5.8685	4.4018	10.6417	8.2839	8.7697	22.2108	25.0449	23.3041	GWHBGBX00000001	13080196	13083790	+	Ccam01G000714	--	K15503 serine/threonine-protein phosphatase 6 regulatory ankyrin repeat subunit B | (RefSeq) uncharacterized protein LOC110720991 (A)	--	Ankyrin repeat [Cinnamomum micranthum f. kanehirae]	ITN1_ARATH RecName: Full=Ankyrin repeat-containing protein ITN1; AltName: Full=Protein INCREASED TOLERANCE TO NACL {ECO:0000303|PubMed:18643991};	A0A443N1S9_9MAGN SubName: Full=Ankyrin repeat {ECO:0000313|EMBL:RWR72479.1};	FOG: Ankyrin repeat	GO:0016021,integral component of membrane; GO:0016020,membrane; GO:0005634,nucleus; GO:0005886,plasma membrane; GO:0009651,response to salt stress; GO:0006950,response to stress; GO:0006970,response to osmotic stress; GO:0008150,biological_process; GO:0009628,response to abiotic stimulus; GO:0050896,response to stimulus; GO:0005575,cellular_component; GO:0031224,intrinsic component of membrane; G…	PF12796.10:Ankyrin repeats (3 copies)	--	--	--
Ccam01G000717	greenyellow	166.060875996039	34.119963131053	131.940912864986	-97.8209	22.6984	19.2485	19.0552	16.8185	18.1009	20.5897	16.0026	19.6175	15.1071	16.5654	13.031	14.6021	GWHBGBX00000001	13113953	13118838	-	Ccam01G000717	--	K18183 cytochrome c oxidase assembly protein subunit 19 | (RefSeq) cytochrome c oxidase assembly protein COX19-like (A)	--	CHCH [Macleaya cordata]	--	A0A200QDR0_9MAGN SubName: Full=CHCH {ECO:0000313|EMBL:OVA08572.1};	--	--	--	--	--	--
Ccam01G000719	greenyellow	251.239166075313	32.5803435150173	218.658822560296	-186.078	1.5967	1.3675	1.3862	1.1812	0.7525	0.6375	1.3197	1.6703	0.7688	0.8978	1.1596	0.7597	GWHBGBX00000001	13148628	13154383	-	Ccam01G000719	--	--	--	hypothetical protein CKAN_00070800 [Cinnamomum micranthum f. kanehirae]	--	A0A443N1S8_9MAGN SubName: Full=Uncharacterized protein {ECO:0000313|EMBL:RWR72483.1};	--	GO:0016021,integral component of membrane; GO:0005575,cellular_component; GO:0016020,membrane; GO:0031224,intrinsic component of membrane; GO:0110165,cellular anatomical entity	--	--	--	--
Ccam01G000724	yellow	188.326041175916	51.8539479387718	136.472093237144	-84.6181	7.5425	6.6503	5.444	5.7975	5.4079	4.6664	5.2293	5.9063	6.1978	9.1415	9.2587	8.0477	GWHBGBX00000001	13252152	13259497	-	Ccam01G000724	--	K11170 dehydrogenase/reductase SDR family member X [EC:1.1.-.-] | (RefSeq) dehydrogenase/reductase SDR family member on chromosome X-like isoform X1 (A)	--	dehydrogenase/reductase SDR family member on chromosome X [Cinnamomum micranthum f. kanehirae]	TIC32_ARATH RecName: Full=Short-chain dehydrogenase TIC 32, chloroplastic {ECO:0000303|PubMed:15180984}; EC=1.1.1.-; AltName: Full=Translocon at the inner envelope membrane of chloroplasts 32 {ECO:0000303|PubMed:15180984}; Short=AtTIC32 {ECO:0000303|PubMed:15180984};	A0A3S3N489_9MAGN SubName: Full=Dehydrogenase/reductase SDR family member on chromosome X {ECO:0000313|EMBL:RWR72487.1};	Dehydrogenases with different specificities (related to short-chain alcohol dehydrogenases)	GO:0009507,chloroplast; GO:0009941,chloroplast envelope; GO:0009706,chloroplast inner membrane; GO:0005829,cytosol; GO:0005886,plasma membrane; GO:0016491,oxidoreductase activity; GO:0015031,protein transport; GO:0003674,molecular_function; GO:0003824,catalytic activity; GO:0006810,transport; GO:0006811,ion transport; GO:0006820,anion transport; GO:0008104,protein localization; GO:0008150,biologi…	PF00106.28:short chain dehydrogenase	--	--	--
Ccam01G000727	yellow	558.428586349931	139.243020285744	419.185566064187	-279.943	1.5397	2.0007	3.3199	0.5117	1.2041	1.0432	0.9784	1.4663	2.2007	2.6759	3.7776	2.356	GWHBGBX00000001	13290129	13294541	-	Ccam01G000727	--	K14313 nuclear pore complex protein Nup53 | (RefSeq) CASP-like protein 3A1 (A)	ko03013: Nucleocytoplasmic transport	CASP-like protein 3A1 [Cinnamomum micranthum f. kanehirae]	CSPLD_VITVI RecName: Full=CASP-like protein 3A1; Short=VvCASPL3A1;	A0A3S3NP57_9MAGN RecName: Full=CASP-like protein {ECO:0000256|RuleBase:RU361233};	--	GO:0016021,integral component of membrane; GO:0005886,plasma membrane; GO:0051539,4 iron, 4 sulfur cluster binding; GO:0003674,molecular_function; GO:0005488,binding; GO:0051536,iron-sulfur cluster binding; GO:0051540,metal cluster binding; GO:0005575,cellular_component; GO:0016020,membrane; GO:0031224,intrinsic component of membrane; GO:0110165,cellular anatomical entity; GO:0071944,cell periphe…	PF04535.15:Casparian strip membrane protein domain	--	--	--
Ccam01G000728	turquoise	153.013663354112	54.0495342446844	98.9641291094279	-44.9146	10.0833	11.9327	10.645	12.4722	11.7748	12.5443	13.9443	12.432	12.353	12.062	12.2455	12.1509	GWHBGBX00000001	13302260	13309043	-	Ccam01G000728	--	K17550 protein phosphatase 1 regulatory subunit 7 | (RefSeq) protein phosphatase 1 regulatory subunit pprA (A)	--	protein phosphatase 1 regulatory subunit pprA [Cinnamomum micranthum f. kanehirae]	PP1R7_ARATH RecName: Full=Protein phosphatase 1 regulatory inhibitor subunit PPP1R7 homolog {ECO:0000305};	A0A3S3LVQ5_9MAGN SubName: Full=Protein phosphatase 1 regulatory subunit pprA {ECO:0000313|EMBL:RWR72491.1};	Protein phosphatase 1, regulatory subunit, and related proteins	GO:0005737,cytoplasm; GO:0005634,nucleus; GO:0004864,protein phosphatase inhibitor activity; GO:0009738,abscisic acid-activated signaling pathway; GO:0034504,protein localization to nucleus; GO:0003674,molecular_function; GO:0004857,enzyme inhibitor activity; GO:0019208,phosphatase regulator activity; GO:0019212,phosphatase inhibitor activity; GO:0019888,protein phosphatase regulator activity; GO…	PF12799.10:Leucine Rich repeats (2 copies)	--	--	--
Ccam01G000732	turquoise	622.957580856225	337.305625412787	285.651955443438	51.6536699693494	37.0263	43.1229	50.0611	45.9722	46.2707	49.2222	43.8647	42.8268	42.4371	38.4442	43.126	38.5443	GWHBGBX00000001	13399838	13406946	+	Ccam01G000732	--	K02218 casein kinase 1 [EC:2.7.11.1] | (RefSeq) hypothetical protein (A)	--	casein kinase 1-like protein HD16 isoform X1 [Cinnamomum micranthum f. kanehirae]	HD16N_ORYSJ RecName: Full=Casein kinase 1-like protein HD16 {ECO:0000305}; EC=2.7.11.1 {ECO:0000305}; AltName: Full=Os03g0793500 protein {ECO:0000312|EMBL:BAF13445.1}; AltName: Full=Protein EARLY FLOWERING 1 {ECO:0000303|PubMed:20400938}; AltName: Full=Protein HEADING DATE 16 {ECO:0000303|PubMed:23789941};	A0A443N1T8_9MAGN SubName: Full=Casein kinase 1-like protein HD16 isoform X1 {ECO:0000313|EMBL:RWR72495.1};	Casein kinase (serine/threonine/tyrosine protein kinase)	GO:0005737,cytoplasm; GO:0005634,nucleus; GO:0005524,ATP binding; GO:0106310,protein serine kinase activity; GO:0004674,protein serine/threonine kinase activity; GO:0006897,endocytosis; GO:0009908,flower development; GO:0009740,gibberellic acid mediated signaling pathway; GO:0010476,gibberellin mediated signaling pathway; GO:0018105,peptidyl-serine phosphorylation; GO:0040008,regulation of growth…	PF00069.28:Protein kinase domain	--	--	--
Ccam01G000735	yellow	92.9967900740871	18.0899690126847	74.9068210614025	-56.8169	10.727	15.7963	14.3809	11.208	12.5106	12.8188	10.339	11.3577	8.792	15.7682	16.4702	14.2443	GWHBGBX00000001	13421521	13437289	+	Ccam01G000735	--	K01867 tryptophanyl-tRNA synthetase [EC:6.1.1.2] | (RefSeq) tryptophan--tRNA ligase, chloroplastic/mitochondrial isoform X1 (A)	ko00970: Aminoacyl-tRNA biosynthesis	tryptophan--tRNA ligase, chloroplastic/mitochondrial isoform X2 [Cinnamomum micranthum f. kanehirae]	SYWM_ARATH RecName: Full=Tryptophan--tRNA ligase, chloroplastic/mitochondrial {ECO:0000305}; EC=6.1.1.2 {ECO:0000305}; AltName: Full=Protein OVULE ABORTION 4 {ECO:0000303|PubMed:16297076}; AltName: Full=Tryptophanyl-tRNA synthetase {ECO:0000305}; Short=TrpRS {ECO:0000305}; Flags: Precursor;	A0A3S4N3Y9_9MAGN RecName: Full=Tryptophan--tRNA ligase {ECO:0000256|ARBA:ARBA00013161}; EC=6.1.1.2 {ECO:0000256|ARBA:ARBA00013161}; AltName: Full=Tryptophanyl-tRNA synthetase {ECO:0000256|ARBA:ARBA00030268};	Mitochondrial tryptophanyl-tRNA synthetase	GO:0009507,chloroplast; GO:0005829,cytosol; GO:0005739,mitochondrion; GO:0005524,ATP binding; GO:0004830,tryptophan-tRNA ligase activity; GO:0009791,post-embryonic development; GO:0048608,reproductive structure development; GO:0006436,tryptophanyl-tRNA aminoacylation; GO:0000166,nucleotide binding; GO:0003674,molecular_function; GO:0005488,binding; GO:0017076,purine nucleotide binding; GO:0030554…	PF00579.28:tRNA synthetases class I (W and Y)	--	--	--
Ccam01G000742	turquoise	436.396149151709	122.889246267153	313.506902884556	-190.618	15.5748	18.3545	20.6388	18.2453	18.8255	22.1742	20.6049	18.7058	18.2172	19.9905	21.2954	22.2039	GWHBGBX00000001	13511818	13521975	-	Ccam01G000742	--	--	--	Endoribonuclease YbeY [Cinnamomum micranthum f. kanehirae]	YBEY_ARATH RecName: Full=Endoribonuclease YBEY, chloroplastic {ECO:0000305}; EC=3.1.-.- {ECO:0000269|PubMed:25810095}; Flags: Precursor;	A0A3S3N4A0_9MAGN SubName: Full=Endoribonuclease YbeY {ECO:0000313|EMBL:RWR72503.1};	--	GO:0009507,chloroplast; GO:0009570,chloroplast stroma; GO:0004521,endoribonuclease activity; GO:0046872,metal ion binding; GO:0004222,metalloendopeptidase activity; GO:0009658,chloroplast organization; GO:1901259,chloroplast rRNA processing; GO:0003674,molecular_function; GO:0003824,catalytic activity; GO:0004518,nuclease activity; GO:0004519,endonuclease activity; GO:0004540,ribonuclease activit…	PF08282.15:haloacid dehalogenase-like hydrolase	--	--	--
Ccam01G000744	purple	234.304264769363	26.4746904263168	207.829574343046	-181.355	34.577	41.556	51.1351	44.7112	49.1191	42.8802	43.1481	43.5847	38.2468	42.2734	51.0569	50.4683	GWHBGBX00000001	13544302	13548524	-	Ccam01G000744	--	K14753 guanine nucleotide-binding protein subunit beta-2-like 1 protein | (RefSeq) guanine nucleotide-binding protein subunit beta-like protein (A)	--	WD40 repeat [Cinnamomum micranthum f. kanehirae]	GBLP_MEDSA RecName: Full=Guanine nucleotide-binding protein subunit beta-like protein;	A0A443N1U7_9MAGN SubName: Full=WD40 repeat {ECO:0000313|EMBL:RWR72505.1};	G protein beta subunit-like protein	GO:0015935,small ribosomal subunit; GO:0043022,ribosome binding; GO:0003674,molecular_function; GO:0005488,binding; GO:0043021,ribonucleoprotein complex binding; GO:0044877,protein-containing complex binding; GO:0005575,cellular_component; GO:0005622,intracellular anatomical structure; GO:0005840,ribosome; GO:0032991,protein-containing complex; GO:0043226,organelle; GO:0043228,non-membrane-bounde…	PF00400.35:WD domain, G-beta repeat	--	--	--
Ccam01G000750	turquoise	466.91353088283	271.605937591861	195.307593290969	76.2983443008923	71.2649	41.6322	41.0825	38.1857	39.0889	32.4692	30.8803	35.6952	38.0298	32.2458	29.7139	33.0058	GWHBGBX00000001	13683460	13692385	-	Ccam01G000750	--	K20728 vegetative storage protein 2 | (RefSeq) vegetative storage protein 2-like (A)	ko04016: MAPK signaling pathway - plant	Acid phosphatase Class B [Cinnamomum micranthum f. kanehirae]	PPA1_SOLLC RecName: Full=Acid phosphatase 1; EC=3.1.3.2; AltName: Full=Apase-1(1); Flags: Precursor;	A0A3S3MPI5_9MAGN SubName: Full=Acid phosphatase Class B {ECO:0000313|EMBL:RWR72510.1};	--	GO:0003993,acid phosphatase activity; GO:0003674,molecular_function; GO:0003824,catalytic activity; GO:0016787,hydrolase activity; GO:0016788,hydrolase activity, acting on ester bonds; GO:0016791,phosphatase activity; GO:0042578,phosphoric ester hydrolase activity	PF03767.17:HAD superfamily, subfamily IIIB (Acid phosphatase)	--	--	--
Ccam01G000751	yellow	560.159980462135	106.710931791729	453.449048670406	-346.738	1.969	1.4943	1.2872	2.0029	1.2759	1.7069	1.391	1.756	1.757	2.0862	1.7819	2.6324	GWHBGBX00000001	13694142	13699021	-	Ccam01G000751	--	K08850 aurora kinase, other [EC:2.7.11.1] | (RefSeq) serine/threonine-protein kinase Aurora-1 (A)	--	serine/threonine-protein kinase Aurora-1 [Cinnamomum micranthum f. kanehirae]	AUR1_ARATH RecName: Full=Serine/threonine-protein kinase Aurora-1; Short=AtAur1; EC=2.7.11.1; AltName: Full=Aurora-like kinase 1;	A0A443N1X3_9MAGN RecName: Full=Aurora kinase {ECO:0000256|RuleBase:RU367134}; EC=2.7.11.1 {ECO:0000256|RuleBase:RU367134};	Serine/threonine protein kinase	GO:0009504,cell plate; GO:0032133,chromosome passenger complex; GO:0005874,microtubule; GO:0031965,nuclear membrane; GO:0005730,nucleolus; GO:0005634,nucleus; GO:0009524,phragmoplast; GO:0005819,spindle; GO:0005876,spindle microtubule; GO:0051233,spindle midzone; GO:0000922,spindle pole; GO:0005524,ATP binding; GO:0035175,histone kinase activity (H3-S10 specific); GO:0035174,histone serine kinase…	PF00069.28:Protein kinase domain	--	--	--
Ccam01G000752	yellow	103.006637045796	60.3265407053539	42.6800963404423	17.6464443649116	0.2245	0.0783	0.4255	0.1202	0.0404	0.0433	0.1839	0.1292	0.3878	0.8145	0.7474	0.8942	GWHBGBX00000001	13705141	13712121	+	Ccam01G000752	--	K12194 charged multivesicular body protein 4A/B | (RefSeq) vacuolar protein sorting-associated protein 32 homolog 2 (A)	ko03250: Viral life cycle - HIV-1; ko04144: Endocytosis	vacuolar protein sorting-associated protein 32 2 [Cinnamomum micranthum f. kanehirae]	VP321_ARATH RecName: Full=Vacuolar protein sorting-associated protein 32 homolog 1; Short=AtVPS32-1; AltName: Full=Charged multivesicular body protein 4 homolog 1; AltName: Full=ESCRT-III complex subunit VPS32 homolog 1;	A0A443N1V8_9MAGN SubName: Full=Vacuolar protein sorting-associated protein 32 2 {ECO:0000313|EMBL:RWR72512.1};	Protein involved in glucose derepression and pre-vacuolar endosome protein sorting	GO:0009898,cytoplasmic side of plasma membrane; GO:0000815,ESCRT III complex; GO:0005771,multivesicular body; GO:0032511,late endosome to vacuole transport via multivesicular body sorting pathway; GO:0015031,protein transport; GO:0006900,vesicle budding from membrane; GO:0006810,transport; GO:0007034,vacuolar transport; GO:0008150,biological_process; GO:0009987,cellular process; GO:0016192,vesicl…	PF03357.24:Snf7	--	--	--
Ccam01G000753	yellow	21.4507466283747	5.08509634003279	16.3656502883419	-11.2806	1.1606	0.2025	0.4398	0	0	0.8943	0.2376	0.6677	0.2227	2.4372	1.4487	0.4402	GWHBGBX00000001	13714296	13714961	-	Ccam01G000753	--	--	--	--	--	--	--	--	--	--	--	--
Ccam01G000755	turquoise	860.287367664559	270.619460636997	589.667907027562	-319.048	411.03	418.266	461.964	461.808	531.731	500.696	562.516	537.178	516.343	457.868	441.425	466.331	GWHBGBX00000001	13737746	13738221	-	Ccam01G000755	--	K23047 E3 ubiquitin-protein ligase UNKL [EC:2.3.2.27] | (RefSeq) zinc finger CCCH domain-containing protein 2 (A)	--	zinc finger CCCH domain-containing protein 20 [Cinnamomum micranthum f. kanehirae]	C3H20_ARATH RecName: Full=Zinc finger CCCH domain-containing protein 20; Short=AtC3H20;	A0A3S3PTD7_9MAGN SubName: Full=Zinc finger CCCH domain-containing protein 20 {ECO:0000313|EMBL:RWR72514.1};	CCCH-type Zn-finger protein	GO:0005886,plasma membrane; GO:0003677,DNA binding; GO:0003700,DNA-binding transcription factor activity; GO:0046872,metal ion binding; GO:0051607,defense response to virus; GO:0006355,regulation of transcription, DNA-templated; GO:0006979,response to oxidative stress; GO:0003674,molecular_function; GO:0003676,nucleic acid binding; GO:0005488,binding; GO:0097159,organic cyclic compound binding; G…	--	--	--	--
Ccam01G000765	lightgreen	147.480976201112	21.4923723990504	125.988603802062	-104.496	11.2184	14.0581	14.2085	14.6373	11.6551	14.2292	19.4136	17.0796	18.7457	10.3167	12.0077	9.5807	GWHBGBX00000001	13929365	13934187	-	Ccam01G000765	--	K18266 protein NDRG1 | (RefSeq) pollen-specific protein SF21 isoform X2 (A)	--	pollen-specific protein SF21-like protein [Cinnamomum micranthum f. kanehirae]	NDL2_ARATH RecName: Full=Protein NDL2 {ECO:0000305}; AltName: Full=Protein N-MYC DOWNREGULATED-LIKE 2 {ECO:0000303|PubMed:19948787};	A0A443N1Z0_9MAGN SubName: Full=Pollen-specific protein SF21-like protein {ECO:0000313|EMBL:RWR72524.1};	Differentiation-related gene 1 protein (NDR1 protein), related proteins	GO:0005737,cytoplasm; GO:2000012,regulation of auxin polar transport; GO:0040008,regulation of growth; GO:0009737,response to abscisic acid; GO:0009409,response to cold; GO:0009753,response to jasmonic acid; GO:0006810,transport; GO:0008150,biological_process; GO:0009914,hormone transport; GO:0009926,auxin polar transport; GO:0010817,regulation of hormone levels; GO:0032879,regulation of localiza…	PF03096.17:Ndr family	--	--	--
Ccam01G000770	turquoise	81.8588409886589	33.9324846584965	47.9263563301624	-13.9939	26.4757	35.2173	54.7877	52.9448	51.1963	61.2828	60.598	52.7644	51.3875	37.3789	41.082	41.197	GWHBGBX00000001	13997720	14009115	+	Ccam01G000770	--	K13210 far upstream element-binding protein | (RefSeq) far upstream element-binding protein 1-like isoform X1 (A)	--	far upstream element-binding protein 1-like protein [Cinnamomum micranthum f. kanehirae]	BTR1_ARATH RecName: Full=Protein BTR1 {ECO:0000303|PubMed:18762309}; AltName: Full=Binding to ToMV RNA 1 {ECO:0000303|PubMed:18762309};	A0A443N205_9MAGN SubName: Full=Far upstream element-binding protein 1-like protein {ECO:0000313|EMBL:RWR72530.1};	K-homology type RNA binding proteins	GO:0005737,cytoplasm; GO:0005829,cytosol; GO:0005886,plasma membrane; GO:0003729,mRNA binding; GO:0003727,single-stranded RNA binding; GO:0046719,regulation by virus of viral protein levels in host cell; GO:0010468,regulation of gene expression; GO:0008380,RNA splicing; GO:0003674,molecular_function; GO:0003676,nucleic acid binding; GO:0003723,RNA binding; GO:0005488,binding; GO:0097159,organic c…	PF00013.32:KH domain	--	--	--
Ccam01G000773	purple	380.164249517656	163.369796793854	216.794452723802	-53.4247	7.1355	8.5002	9.6147	8.9267	9.6521	11.2741	12.4856	11.6668	11.7839	49.3703	52.8117	43.7917	GWHBGBX00000001	14039733	14049335	+	Ccam01G000773	--	K01772 protoporphyrin/coproporphyrin ferrochelatase [EC:4.98.1.1 4.99.1.9] | (RefSeq) ferrochelatase-2, chloroplastic (A)	ko00860: Porphyrin metabolism; ko01100: Metabolic pathways; ko01110: Biosynthesis of secondary metabolites; ko01240: Biosynthesis of cofactors	PREDICTED: ferrochelatase-2, chloroplastic [Nelumbo nucifera]	HEMH_CUCSA RecName: Full=Ferrochelatase-2, chloroplastic; EC=4.99.1.1; AltName: Full=Ferrochelatase II; AltName: Full=Heme synthase 2; AltName: Full=Protoheme ferro-lyase 2; Flags: Precursor;	A0A1U8AJ56_NELNU RecName: Full=Ferrochelatase {ECO:0000256|RuleBase:RU000607}; EC=4.99.1.1 {ECO:0000256|RuleBase:RU000607};	Protoheme ferro-lyase (ferrochelatase)	GO:0009507,chloroplast; GO:0004325,ferrochelatase activity; GO:0006783,heme biosynthetic process; GO:0003674,molecular_function; GO:0003824,catalytic activity; GO:0016829,lyase activity; GO:0006725,cellular aromatic compound metabolic process; GO:0006778,porphyrin-containing compound metabolic process; GO:0006779,porphyrin-containing compound biosynthetic process; GO:0006807,nitrogen compound met…	PF00762.22:Ferrochelatase	--	--	--
Ccam01G000774	cyan	45.3874938579619	9.85010560522663	35.5373882527352	-25.6873	4.1005	2.3914	2.5974	2.1954	1.7081	1.5573	2.0871	1.9549	2.2932	1.6775	1.7549	2.666	GWHBGBX00000001	14050838	14054624	+	Ccam01G000774	--	K01047 secretory phospholipase A2 [EC:3.1.1.4] | (RefSeq) phospholipase A2 homolog 3-like isoform X2 (A)	ko00564: Glycerophospholipid metabolism; ko00565: Ether lipid metabolism; ko00590: Arachidonic acid metabolism; ko00591: Linoleic acid metabolism; ko00592: alpha-Linolenic acid metabolism; ko01100: Metabolic pathways; ko01110: Biosynthesis of secondary metabolites	putative phospholipase A2 1 isoform X1 [Cinnamomum micranthum f. kanehirae]	PLA21_ORYSJ RecName: Full=Probable phospholipase A2 homolog 1; EC=3.1.1.4; Flags: Precursor;	A0A443N206_9MAGN SubName: Full=Putative phospholipase A2 1 isoform X1 {ECO:0000313|EMBL:RWR72536.1};	--	GO:0005576,extracellular region; GO:0005509,calcium ion binding; GO:0047498,calcium-dependent phospholipase A2 activity; GO:0005543,phospholipid binding; GO:0050482,arachidonic acid secretion; GO:0016042,lipid catabolic process; GO:0006644,phospholipid metabolic process; GO:0009555,pollen development; GO:0009846,pollen germination; GO:0009860,pollen tube growth; GO:0003674,molecular_function; GO:…	PF00068.22:Phospholipase A2	--	--	--
Ccam01G000779	turquoise	293.872879669039	109.022509799033	184.850369870006	-75.8279	40.6888	39.5876	39.2973	36.572	35.3369	38.8254	38.3105	34.8216	34.9586	27.8234	29.457	29.2699	GWHBGBX00000001	14168497	14194535	+	Ccam01G000779	--	K11843 ubiquitin carboxyl-terminal hydrolase 14 [EC:3.4.19.12] | (RefSeq) ubiquitin carboxyl-terminal hydrolase 6 (A)	--	ubiquitin carboxyl-terminal hydrolase 6 [Cinnamomum micranthum f. kanehirae]	UBP6_ARATH RecName: Full=Ubiquitin carboxyl-terminal hydrolase 6; EC=3.4.19.12; AltName: Full=Deubiquitinating enzyme 6; Short=AtUBP6; AltName: Full=Ubiquitin thioesterase 6; AltName: Full=Ubiquitin-specific-processing protease 6;	A0A3S3LVU5_9MAGN RecName: Full=Ubiquitin carboxyl-terminal hydrolase {ECO:0000256|RuleBase:RU366025}; EC=3.4.19.12 {ECO:0000256|RuleBase:RU366025};	Ubiquitin-specific protease	GO:0005634,nucleus; GO:0009506,plasmodesma; GO:0005516,calmodulin binding; GO:0004843,thiol-dependent ubiquitin-specific protease activity; GO:0070628,proteasome binding; GO:0043161,proteasome-mediated ubiquitin-dependent protein catabolic process; GO:0016579,protein deubiquitination; GO:0061136,regulation of proteasomal protein catabolic process; GO:0003674,molecular_function; GO:0005488,binding…	PF00443.32:Ubiquitin carboxyl-terminal hydrolase	--	--	--
Ccam01G000783	cyan	111.852979393812	36.2200404861998	75.632938907612	-39.4129	323.529	171.315	138.4	142.88	128.274	119.221	124.356	134.977	137.79	157.708	149.707	146.263	GWHBGBX00000001	14226969	14230605	-	Ccam01G000783	--	K02903 large subunit ribosomal protein L28e | (RefSeq) 60S ribosomal protein L28-2 (A)	ko03010: Ribosome	60S ribosomal protein L28-2 [Cinnamomum micranthum f. kanehirae]	RL282_ARATH RecName: Full=60S ribosomal protein L28-2;	A0A443N202_9MAGN SubName: Full=60S ribosomal protein L28-2 {ECO:0000313|EMBL:RWR72544.1};	60S ribosomal protein L28	GO:0022625,cytosolic large ribosomal subunit; GO:0005886,plasma membrane; GO:0009506,plasmodesma; GO:0003729,mRNA binding; GO:0003735,structural constituent of ribosome; GO:0000976,transcription regulatory region sequence-specific DNA binding; GO:0006412,translation; GO:0003674,molecular_function; GO:0003676,nucleic acid binding; GO:0003723,RNA binding; GO:0005488,binding; GO:0097159,organic cycl…	PF01778.20:Ribosomal L28e protein family	--	--	--
Ccam01G000786	purple	91.8992870345799	23.471081422369	68.4282056122109	-44.9571	157.195	185.895	161.666	208.703	205.957	195.035	200.991	181.901	199.413	209.962	218.858	227.907	GWHBGBX00000001	14276828	14279676	+	Ccam01G000786	--	K12197 charged multivesicular body protein 1 | (RefSeq) ESCRT-related protein CHMP1B-like (A)	ko04144: Endocytosis	ESCRT-related protein CHMP1B-like protein [Cinnamomum micranthum f. kanehirae]	CHM1B_ARATH RecName: Full=ESCRT-related protein CHMP1B {ECO:0000305}; AltName: Full=Protein CHARGED MULTIVESICULAR BODY PROTEIN 1B {ECO:0000303|PubMed:19304934}; AltName: Full=Protein CHROMATIN MODIFYING PROTEIN 1B {ECO:0000303|PubMed:19304934}; AltName: Full=Vacuolar protein-sorting-associated protein 46.2 {ECO:0000312|EMBL:AEE35406.1};	A0A3S3PS72_9MAGN SubName: Full=ESCRT-related protein CHMP1B-like protein {ECO:0000313|EMBL:RWR72550.1};	Vacuolar assembly/sorting protein DID2	GO:0000815,ESCRT III complex; GO:0005739,mitochondrion; GO:0005771,multivesicular body; GO:0009793,embryo development ending in seed dormancy; GO:0000578,embryonic axis specification; GO:0032509,endosome transport via multivesicular body sorting pathway; GO:0045324,late endosome to vacuole transport; GO:0015031,protein transport; GO:0090351,seedling development; GO:0000003,reproduction; GO:000300…	PF03357.24:Snf7	--	--	--
Ccam01G000788	lightgreen	152.466824172269	23.0831431644511	129.383681007818	-106.301	6.4615	6.7923	7.4707	7.5637	7.9836	9.0822	8.4935	7.5457	6.415	7.1348	7.5871	7.3363	GWHBGBX00000001	14305447	14328053	+	Ccam01G000788	--	K17732 mitochondrial-processing peptidase subunit beta [EC:3.4.24.64] | (RefSeq) mitochondrial processing peptidase (A)	--	zinc protease PQQL-like protein isoform X1 [Cinnamomum micranthum f. kanehirae]	PQQL_ARATH RecName: Full=Zinc protease PQQL-like {ECO:0000305}; EC=3.4.24.- {ECO:0000305};	A0A443N1Z6_9MAGN SubName: Full=Zinc protease PQQL-like protein isoform X1 {ECO:0000313|EMBL:RWR72552.1};	N-arginine dibasic convertase NRD1 and related Zn2+-dependent endopeptidases, insulinase superfamily	GO:0009507,chloroplast; GO:0009536,plastid; GO:0046872,metal ion binding; GO:0004222,metalloendopeptidase activity; GO:0006508,proteolysis; GO:0003674,molecular_function; GO:0005488,binding; GO:0043167,ion binding; GO:0043169,cation binding; GO:0003824,catalytic activity; GO:0004175,endopeptidase activity; GO:0008233,peptidase activity; GO:0008237,metallopeptidase activity; GO:0016787,hydrolase a…	PF05193.24:Peptidase M16 inactive domain	--	--	--
Ccam01G000790	cyan	203.58848402702	29.678760329898	173.909723697122	-144.231	22.6367	17.5972	16.5265	17.7037	11.8041	12.5689	10.0201	10.2791	10.8596	12.6469	10.4577	10.0372	GWHBGBX00000001	14347375	14349434	-	Ccam01G000790	--	K03695 ATP-dependent Clp protease ATP-binding subunit ClpB | (RefSeq) LOW QUALITY PROTEIN: chaperone protein ClpB3, chloroplastic-like (A)	--	jacalin-related lectin 19 isoform X1 [Cinnamomum micranthum f. kanehirae]	JAL19_ARATH RecName: Full=Jacalin-related lectin 19;	A0A3S3MEX7_9MAGN SubName: Full=Jacalin-related lectin 19 isoform X1 {ECO:0000313|EMBL:RWR72554.1};	--	GO:0030246,carbohydrate binding; GO:0003674,molecular_function; GO:0005488,binding	PF01419.20:Jacalin-like lectin domain	--	--	--
Ccam01G000791	turquoise	745.401384889052	360.387340348116	385.014044540936	-24.6267	181.483	156.021	145.554	161.46	150.474	154.527	144.084	159.071	152.533	137.253	131.752	133.456	GWHBGBX00000001	14350609	14357169	+	Ccam01G000791	--	K01369 legumain [EC:3.4.22.34] | (RefSeq) vacuolar-processing enzyme (A)	--	vacuolar-processing enzyme [Cinnamomum micranthum f. kanehirae]	VPE_CITSI RecName: Full=Vacuolar-processing enzyme; Short=VPE; EC=3.4.22.-; Flags: Precursor;	A0A3S3NPA1_9MAGN SubName: Full=Vacuolar-processing enzyme {ECO:0000313|EMBL:RWR72555.1};	Asparaginyl peptidases	GO:0110165,cellular anatomical entity; GO:0004197,cysteine-type endopeptidase activity; GO:0051603,proteolysis involved in cellular protein catabolic process; GO:0003674,molecular_function; GO:0003824,catalytic activity; GO:0004175,endopeptidase activity; GO:0008233,peptidase activity; GO:0008234,cysteine-type peptidase activity; GO:0016787,hydrolase activity; GO:0140096,catalytic activity, actin…	PF01650.21:Peptidase C13 family	--	--	--
Ccam01G000796	purple	150.978251934016	10.7826152034565	140.19563673056	-129.413	0.2274	0.6122	0.2955	0.6263	0.6316	0.5633	0.7186	0.3739	0.5986	1.3771	1.4601	0.7764	GWHBGBX00000001	14397659	14399315	+	Ccam01G000796	--	K13457 disease resistance protein RPM1 | (RefSeq) probable disease resistance protein RF9 (A)	ko04626: Plant-pathogen interaction	putative disease resistance protein [Cinnamomum micranthum f. kanehirae]	RP8L4_ARATH RecName: Full=Probable disease resistance RPP8-like protein 4;	A0A3S3MQP6_9MAGN SubName: Full=Putative disease resistance protein {ECO:0000313|EMBL:RWR84352.1};	Apoptotic ATPase	GO:0043531,ADP binding; GO:0005524,ATP binding; GO:0006952,defense response; GO:0051707,response to other organism; GO:0000166,nucleotide binding; GO:0003674,molecular_function; GO:0005488,binding; GO:0017076,purine nucleotide binding; GO:0030554,adenyl nucleotide binding; GO:0032553,ribonucleotide binding; GO:0032555,purine ribonucleotide binding; GO:0032559,adenyl ribonucleotide binding; GO:003…	PF00931.25:NB-ARC domain	--	--	--
Ccam01G000800	cyan	120.249480876076	37.5583471965657	82.6911336795108	-45.1328	145.622	78.5516	63.687	85.3827	71.9121	66.1034	70.9863	75.6778	88.1587	55.1527	53.3595	46.2322	GWHBGBX00000001	14460046	14461064	-	Ccam01G000800	--	K02983 small subunit ribosomal protein S30e | (RefSeq) hypothetical protein (A)	ko03010: Ribosome	40S ribosomal protein S30 [Cinnamomum micranthum f. kanehirae]	RS30_ARATH RecName: Full=40S ribosomal protein S30;	A0A443N227_9MAGN SubName: Full=40S ribosomal protein S30 {ECO:0000313|EMBL:RWR72560.1};	Ubiquitin-like/40S ribosomal S30 protein fusion	GO:0022627,cytosolic small ribosomal subunit; GO:0005739,mitochondrion; GO:0005730,nucleolus; GO:0005886,plasma membrane; GO:0009536,plastid; GO:0003729,mRNA binding; GO:0003735,structural constituent of ribosome; GO:0006412,translation; GO:0003674,molecular_function; GO:0003676,nucleic acid binding; GO:0003723,RNA binding; GO:0005488,binding; GO:0097159,organic cyclic compound binding; GO:190136…	PF04758.17:Ribosomal protein S30	--	--	--
Ccam01G000802	turquoise	35.650198991828	12.7019341491087	22.9482648427193	-10.2463	8.3102	5.0658	4.5573	3.4023	2.7452	3.1075	3.6635	3.1501	3.2081	1.7358	1.8306	3.0591	GWHBGBX00000001	14508860	14513026	-	Ccam01G000802	--	K09481 protein transport protein SEC61 subunit beta | (RefSeq) protein transport protein Sec61 subunit beta-like (A)	ko03060: Protein export; ko04141: Protein processing in endoplasmic reticulum; ko04145: Phagosome	UPF0587 protein [Cinnamomum micranthum f. kanehirae]	SC61B_CHLRE RecName: Full=Protein transport protein Sec61 subunit beta {ECO:0000305};	A0A443N234_9MAGN SubName: Full=UPF0587 protein {ECO:0000313|EMBL:RWR72561.1};	Sec61 protein translocation complex, beta subunit	GO:0016021,integral component of membrane; GO:0005784,Sec61 translocon complex; GO:0006886,intracellular protein transport; GO:0071816,tail-anchored membrane protein insertion into ER membrane; GO:0006810,transport; GO:0006811,ion transport; GO:0006820,anion transport; GO:0008104,protein localization; GO:0008150,biological_process; GO:0009987,cellular process; GO:0015031,protein transport; GO:001…	--	--	--	--
Ccam01G000818	greenyellow	220.327685792877	40.7945375761779	179.533148216699	-138.739	8.6984	10.793	10.4902	11.1652	10.1196	11.348	9.2559	8.9271	9.1486	8.9477	11.3386	10.2741	GWHBGBX00000001	14782085	14810484	-	Ccam01G000818	--	K10752 histone-binding protein RBBP4 | (RefSeq) WD-40 repeat-containing protein MSI4-like (A)	--	WD-40 repeat-containing protein MSI4-like protein [Cinnamomum micranthum f. kanehirae]	MSI4_ARATH RecName: Full=WD-40 repeat-containing protein MSI4 {ECO:0000305}; AltName: Full=Altered cold-responsive gene 1 protein {ECO:0000303|PubMed:14745450}; AltName: Full=Nucleosome remodeling factor complex component 4; AltName: Full=Protein MULTICOPY SUPPRESSOR OF IRA1 4 {ECO:0000303|PubMed:9872415}; Short=AtMSI4 {ECO:0000303|PubMed:9872415};	A0A3S3NPB3_9MAGN SubName: Full=WD-40 repeat-containing protein MSI4-like protein {ECO:0000313|EMBL:RWR72576.1};	Nucleosome remodeling factor, subunit CAF1/NURF55/MSI1	GO:0080008,Cul4-RING E3 ubiquitin ligase complex; GO:0005737,cytoplasm; GO:0005829,cytosol; GO:0035098,ESC/E(Z) complex; GO:0000118,histone deacetylase complex; GO:0005739,mitochondrion; GO:0005730,nucleolus; GO:0005634,nucleus; GO:0042393,histone binding; GO:0046872,metal ion binding; GO:0030154,cell differentiation; GO:0006338,chromatin remodeling; GO:0006281,DNA repair; GO:0009908,flower devel…	PF00931.25:NB-ARC domain	--	--	--
Ccam01G000820	turquoise	73.8554840770236	25.5174655420188	48.3380185350048	-22.8206	5.1105	4.7381	6.7398	6.3477	5.7715	6.8856	6.9245	6.1833	6.7246	1.338	0.9113	1.4288	GWHBGBX00000001	14887455	14895373	-	Ccam01G000820	--	K15078 structure-specific endonuclease subunit SLX1 [EC:3.6.1.-] | (RefSeq) putative disease resistance protein RGA3 (A)	--	putative disease resistance protein RGA3 [Cinnamomum micranthum f. kanehirae]	RGA3_SOLBU RecName: Full=Putative disease resistance protein RGA3; AltName: Full=Blight resistance protein B149; AltName: Full=RGA1-blb;	A0A3S3PTI0_9MAGN SubName: Full=Putative disease resistance protein RGA3 {ECO:0000313|EMBL:RWR72579.1};	--	GO:0043531,ADP binding; GO:0005524,ATP binding; GO:0050832,defense response to fungus; GO:0000166,nucleotide binding; GO:0003674,molecular_function; GO:0005488,binding; GO:0017076,purine nucleotide binding; GO:0030554,adenyl nucleotide binding; GO:0032553,ribonucleotide binding; GO:0032555,purine ribonucleotide binding; GO:0032559,adenyl ribonucleotide binding; GO:0036094,small molecule binding; …	PF13855.9:Leucine rich repeat	--	--	--
Ccam01G000828	yellow	185.731828700308	42.5532823386711	143.178546361637	-100.625	2.498	1.8808	2.9645	2.9093	3.0054	3.2671	3.1228	3.2527	3.3049	5.4967	7.7405	6.9059	GWHBGBX00000001	15036270	15042665	+	Ccam01G000828	--	K15403 fatty acid omega-hydroxy dehydrogenase [EC:1.1.-.-] | (RefSeq) protein HOTHEAD (A)	ko00073: Cutin, suberine and wax biosynthesis	protein HOTHEAD [Cinnamomum micranthum f. kanehirae]	HTH_ARATH RecName: Full=Protein HOTHEAD; AltName: Full=Protein ADHESION OF CALYX EDGES; Flags: Precursor;	A0A443N242_9MAGN SubName: Full=Protein HOTHEAD {ECO:0000313|EMBL:RWR72585.1};	Glucose dehydrogenase/choline dehydrogenase/mandelonitrile lyase (GMC oxidoreductase family)	GO:0005576,extracellular region; GO:0050660,flavin adenine dinucleotide binding; GO:0046593,mandelonitrile lyase activity; GO:0016614,oxidoreductase activity, acting on CH-OH group of donors; GO:0007267,cell-cell signaling; GO:0009553,embryo sac development; GO:0010430,fatty acid omega-oxidation; GO:0000166,nucleotide binding; GO:0003674,molecular_function; GO:0005488,binding; GO:0036094,small mo…	PF00732.22:GMC oxidoreductase	--	--	--
Ccam01G000829	royalblue	913.467963843219	38.1383242006176	875.329639642601	-837.191	47.3542	52.6796	61.0227	63.8369	57.0773	65.7829	68.1205	61.6204	65.6118	47.8848	50.417	45.5275	GWHBGBX00000001	15054766	15058002	-	Ccam01G000829	--	K12309 beta-galactosidase [EC:3.2.1.23] | (Kazusa) Lj3g3v0323160.1; - (A)	ko00052: Galactose metabolism; ko00511: Other glycan degradation; ko00531: Glycosaminoglycan degradation; ko00600: Sphingolipid metabolism; ko00604: Glycosphingolipid biosynthesis - ganglio series; ko01100: Metabolic pathways	protein indeterminate-domain-containing protein [Cinnamomum micranthum f. kanehirae]	IDD7_ARATH RecName: Full=Protein indeterminate-domain 7 {ECO:0000303|PubMed:16784536};	A0A3S3PS94_9MAGN SubName: Full=Protein indeterminate-domain-containing protein {ECO:0000313|EMBL:RWR72586.1};	FOG: Zn-finger	GO:0005634,nucleus; GO:0003677,DNA binding; GO:0003700,DNA-binding transcription factor activity; GO:0046872,metal ion binding; GO:0006355,regulation of transcription, DNA-templated; GO:0003674,molecular_function; GO:0003676,nucleic acid binding; GO:0005488,binding; GO:0097159,organic cyclic compound binding; GO:1901363,heterocyclic compound binding; GO:0140110,transcription regulator activity; G…	PF00096.29:Zinc finger, C2H2 type	C2H2	TF	C2H2
Ccam01G000830	purple	156.369154394883	33.0751727739629	123.29398162092	-90.2188	6.6086	7.7995	11.6308	12.3717	10.2684	13.5062	20.0694	19.2132	18.5183	18.8368	21.0191	20.9516	GWHBGBX00000001	15069214	15079253	-	Ccam01G000830	--	K01530 phospholipid-translocating ATPase [EC:7.6.2.1] | (RefSeq) probable phospholipid-transporting ATPase 4 (A)	--	PREDICTED: probable phospholipid-transporting ATPase 4 [Nelumbo nucifera]	ALA4_ARATH RecName: Full=Probable phospholipid-transporting ATPase 4 {ECO:0000303|PubMed:11402198}; Short=AtALA4 {ECO:0000303|PubMed:11402198}; EC=7.6.2.1 {ECO:0000305|PubMed:11402198}; AltName: Full=Aminophospholipid flippase 4 {ECO:0000303|PubMed:11402198};	A0A1U7YQC3_NELNU RecName: Full=Phospholipid-transporting ATPase {ECO:0000256|RuleBase:RU362033}; EC=7.6.2.1 {ECO:0000256|RuleBase:RU362033};	P-type ATPase	GO:0005783,endoplasmic reticulum; GO:0016021,integral component of membrane; GO:0005886,plasma membrane; GO:0005524,ATP binding; GO:0016887,ATPase activity; GO:0140326,ATPase-coupled intramembrane lipid transporter activity; GO:0000287,magnesium ion binding; GO:0045332,phospholipid translocation; GO:1901703,protein localization involved in auxin polar transport; GO:0000166,nucleotide binding; GO:…	PF16212.8:Phospholipid-translocating P-type ATPase C-terminal	--	--	--
Ccam01G000831	greenyellow	138.142985091606	31.9198165852334	106.223168506373	-74.3034	13.9772	19.3784	19.9813	14.3359	15.4718	16.76	11.0641	10.8649	9.9921	8.9168	8.6555	9.5518	GWHBGBX00000001	15099231	15105971	+	Ccam01G000831	--	K03787 5'/3'-nucleotidase [EC:3.1.3.5 3.1.3.6] | (RefSeq) 5'-nucleotidase SurE (A)	ko00230: Purine metabolism; ko00240: Pyrimidine metabolism; ko00760: Nicotinate and nicotinamide metabolism; ko01100: Metabolic pathways; ko01110: Biosynthesis of secondary metabolites; ko01232: Nucleotide metabolism	5'-nucleotidase SurE-like protein [Cinnamomum micranthum f. kanehirae]	--	A0A3S3N4F6_9MAGN SubName: Full=5'-nucleotidase SurE-like protein {ECO:0000313|EMBL:RWR72588.1};	--	GO:0046872,metal ion binding; GO:0008252,nucleotidase activity; GO:0003674,molecular_function; GO:0005488,binding; GO:0043167,ion binding; GO:0043169,cation binding; GO:0003824,catalytic activity; GO:0016787,hydrolase activity; GO:0016788,hydrolase activity, acting on ester bonds; GO:0016791,phosphatase activity; GO:0042578,phosphoric ester hydrolase activity	PF01975.20:Survival protein SurE	--	--	--
Ccam01G000837	turquoise	73.8830621141463	42.1586008656968	31.7244612484495	10.4341396172474	52.3604	68.8749	73.9715	66.9261	66.1941	72.4486	68.1088	64.5698	62.0455	50.723	59.3883	55.1715	GWHBGBX00000001	15194281	15200846	-	Ccam01G000837	--	K17086 transmembrane 9 superfamily member 2/4 | (RefSeq) transmembrane 9 superfamily member 7-like (A)	--	Nonaspanin TM9SF [Cinnamomum micranthum f. kanehirae]	TMN7_ARATH RecName: Full=Transmembrane 9 superfamily member 7 {ECO:0000305}; AltName: Full=Endomembrane protein 5 {ECO:0000303|PubMed:22570441}; AltName: Full=Transmembrane nine protein 7 {ECO:0000303|PubMed:20681974}; Short=AtTMN7 {ECO:0000303|PubMed:20681974}; Flags: Precursor;	A0A3S3LVY1_9MAGN RecName: Full=Transmembrane 9 superfamily member {ECO:0000256|RuleBase:RU363079};	Endosomal membrane proteins, EMP70	GO:0005737,cytoplasm; GO:0005768,endosome; GO:0010008,endosome membrane; GO:0005794,Golgi apparatus; GO:0000139,Golgi membrane; GO:0000138,Golgi trans cisterna; GO:0016021,integral component of membrane; GO:0016020,membrane; GO:0005634,nucleus; GO:0000325,plant-type vacuole; GO:0005802,trans-Golgi network; GO:0006878,cellular copper ion homeostasis; GO:0006882,cellular zinc ion homeostasis; GO:00…	PF02990.19:Endomembrane protein 70	--	--	--
Ccam01G000852	greenyellow	104.744653471264	19.0969716558406	85.6476818154233	-66.5507	8.2611	12.8786	15.821	19.9147	23.7596	19.9391	31.8051	29.5865	27.2375	5.8446	7.4445	6.7605	GWHBGBX00000001	15564065	15566724	+	Ccam01G000852	--	K01513 ectonucleotide pyrophosphatase/phosphodiesterase family member 1/3 [EC:3.1.4.1 3.6.1.9] | (RefSeq) ectonucleotide pyrophosphatase/phosphodiesterase family member 3 (A)	ko00230: Purine metabolism; ko00240: Pyrimidine metabolism; ko00500: Starch and sucrose metabolism; ko00740: Riboflavin metabolism; ko00760: Nicotinate and nicotinamide metabolism; ko00770: Pantothenate and CoA biosynthesis; ko01100: Metabolic pathways; ko01110: Biosynthesis of secondary metabolites; ko01232: Nucleotide metabolism	ectonucleotide pyrophosphatase/phosphodiesterase family member 3 [Cinnamomum micranthum f. kanehirae]	--	A0A3S3PSA5_9MAGN SubName: Full=Ectonucleotide pyrophosphatase/phosphodiesterase family member 3 {ECO:0000313|EMBL:RWR72603.1};	Type I phosphodiesterase/nucleotide pyrophosphatase	GO:0016021,integral component of membrane; GO:0005575,cellular_component; GO:0016020,membrane; GO:0031224,intrinsic component of membrane; GO:0110165,cellular anatomical entity	PF01663.25:Type I phosphodiesterase / nucleotide pyrophosphatase	--	--	--
Ccam01G000855	turquoise	551.146522553794	423.720819235003	127.425703318791	296.295115916211	99.5404	111.296	88.2881	101.832	95.6839	96.9187	98.5275	99.7367	110.108	46.9057	49.6521	47.9895	GWHBGBX00000001	15610345	15618839	+	Ccam01G000855	--	K11279 nucleosome assembly protein 1-like 1 | (RefSeq) nucleosome assembly protein 1;4 (A)	--	nucleosome assembly protein 1/2 isoform X3 [Cinnamomum micranthum f. kanehirae]	NAP1A_ORYSJ RecName: Full=Nucleosome assembly protein 1;1; Short=OsNAP1;1; AltName: Full=Nucleosome assembly protein 1-like 1; Short=OsNAP1_L1; Flags: Precursor;	A0A443N274_9MAGN SubName: Full=Nucleosome assembly protein 1/2 isoform X3 {ECO:0000313|EMBL:RWR72606.1};	Nucleosome assembly protein NAP-1	GO:0000785,chromatin; GO:0005737,cytoplasm; GO:0005634,nucleus; GO:0003682,chromatin binding; GO:0042393,histone binding; GO:0000724,double-strand break repair via homologous recombination; GO:0006334,nucleosome assembly; GO:0003674,molecular_function; GO:0005488,binding; GO:0005515,protein binding; GO:0000725,recombinational repair; GO:0006139,nucleobase-containing compound metabolic process; GO…	PF00956.21:Nucleosome assembly protein (NAP)	--	--	--
Ccam01G000856	greenyellow	46.8381940609557	4.08413849095871	42.754055569997	-38.6699	1.5358	1.7004	2.0819	1.5496	1.0207	0.8193	1.5603	1.4954	1.4622	0.9473	1.106	1.3106	GWHBGBX00000001	15620654	15635928	-	Ccam01G000856	--	K05863 solute carrier family 25 (mitochondrial adenine nucleotide translocator), member 4/5/6/31 | (RefSeq) probable ADP,ATP carrier protein At5g56450 (A)	--	putative ADP,ATP carrier protein [Cinnamomum micranthum f. kanehirae]	ADT5_ARATH RecName: Full=Probable ADP,ATP carrier protein At5g56450; AltName: Full=ADP/ATP translocase At5g56450; AltName: Full=Adenine nucleotide translocator At5g56450;	A0A3S3NPD3_9MAGN RecName: Full=ADP/ATP translocase {ECO:0000256|RuleBase:RU368008}; AltName: Full=ADP,ATP carrier protein {ECO:0000256|RuleBase:RU368008};	Mitochondrial ADP/ATP carrier proteins	GO:0016021,integral component of membrane; GO:0005743,mitochondrial inner membrane; GO:0005347,ATP transmembrane transporter activity; GO:0005471,ATP:ADP antiporter activity; GO:0048653,anther development; GO:0140021,mitochondrial ADP transmembrane transport; GO:1990544,mitochondrial ATP transmembrane transport; GO:1901029,negative regulation of mitochondrial outer membrane permeabilization invol…	PF00153.30:Mitochondrial carrier protein	--	--	--
Ccam01G000865	greenyellow	245.40933836848	48.5253004160735	196.884037952407	-148.359	1.6266	1.5013	2.0084	2.4534	2.8712	3.0324	2.6001	1.7712	1.752	2.5644	2.3361	2.3085	GWHBGBX00000001	15761329	15768017	+	Ccam01G000865	--	--	--	HIPL1-like protein isoform X1 [Cinnamomum micranthum f. kanehirae]	HIPL1_ARATH RecName: Full=HIPL1 protein; Flags: Precursor;	A0A443N272_9MAGN SubName: Full=HIPL1-like protein isoform X1 {ECO:0000313|EMBL:RWR72615.1};	--	GO:0031225,anchored component of membrane; GO:0046658,anchored component of plasma membrane; GO:0005739,mitochondrion; GO:0005886,plasma membrane; GO:0016491,oxidoreductase activity; GO:0003674,molecular_function; GO:0003824,catalytic activity; GO:0005575,cellular_component; GO:0016020,membrane; GO:0031224,intrinsic component of membrane; GO:0110165,cellular anatomical entity; GO:0031226,intrinsi…	PF07995.14:Glucose / Sorbosone dehydrogenase	--	--	--
Ccam01G000874	turquoise	157.185210992059	75.2350082220703	81.9502027699885	-6.71519	14.3416	14.0437	11.0454	13.6798	14.6046	12.2985	11.1927	11.5482	14.9144	6.3591	6.2635	6.4785	GWHBGBX00000001	15860836	15866644	+	Ccam01G000874	--	K00472 prolyl 4-hydroxylase [EC:1.14.11.2] | (RefSeq) probable prolyl 4-hydroxylase 7 (A)	ko00330: Arginine and proline metabolism; ko01100: Metabolic pathways	putative prolyl 4-hydroxylase 7 [Cinnamomum micranthum f. kanehirae]	P4H7_ARATH RecName: Full=Probable prolyl 4-hydroxylase 7 {ECO:0000305}; Short=AtP4H7 {ECO:0000303|Ref.5}; EC=1.14.11.2 {ECO:0000305};	A0A3S3PTL2_9MAGN RecName: Full=Procollagen-proline 4-dioxygenase {ECO:0000256|ARBA:ARBA00012269}; EC=1.14.11.2 {ECO:0000256|ARBA:ARBA00012269};	Prolyl 4-hydroxylase alpha subunit	GO:0005783,endoplasmic reticulum; GO:0005789,endoplasmic reticulum membrane; GO:0016021,integral component of membrane; GO:0005506,iron ion binding; GO:0031418,L-ascorbic acid binding; GO:0004656,procollagen-proline 4-dioxygenase activity; GO:0018401,peptidyl-proline hydroxylation to 4-hydroxy-L-proline; GO:0003674,molecular_function; GO:0005488,binding; GO:0043167,ion binding; GO:0043169,cation …	PF13640.9:2OG-Fe(II) oxygenase superfamily	--	--	--
Ccam01G000876	yellow	97.182510780311	18.1275374359449	79.0549733443661	-60.9274	12.1266	14.1598	17.7014	17.6338	16.3863	18.5219	20.0034	18.3196	17.5098	21.9521	24.0243	21.7256	GWHBGBX00000001	15882077	15911303	+	Ccam01G000876	--	K14802 phospholipid-transporting ATPase [EC:7.6.2.1] | (RefSeq) phospholipid-transporting ATPase 3-like (A)	--	phospholipid-transporting ATPase 3-like protein [Cinnamomum micranthum f. kanehirae]	ALA3_ARATH RecName: Full=Phospholipid-transporting ATPase 3 {ECO:0000303|PubMed:11402198}; Short=AtALA3 {ECO:0000303|PubMed:11402198}; EC=7.6.2.1 {ECO:0000305|PubMed:11402198}; AltName: Full=Aminophospholipid ATPase 3 {ECO:0000303|PubMed:11402198}; AltName: Full=Aminophospholipid flippase 3 {ECO:0000303|PubMed:11402198}; AltName: Full=Protein ABERRANT LOCALIZATION OF PEN3 3 {ECO:0000303|PubMed:28…	A0A443N296_9MAGN RecName: Full=Phospholipid-transporting ATPase {ECO:0000256|RuleBase:RU362033}; EC=7.6.2.1 {ECO:0000256|RuleBase:RU362033};	P-type ATPase	GO:0005783,endoplasmic reticulum; GO:0005789,endoplasmic reticulum membrane; GO:0005768,endosome; GO:0005794,Golgi apparatus; GO:0000139,Golgi membrane; GO:0016021,integral component of membrane; GO:0005634,nucleus; GO:0005886,plasma membrane; GO:0090404,pollen tube tip; GO:0055037,recycling endosome; GO:0005802,trans-Golgi network; GO:0031982,vesicle; GO:0015247,aminophospholipid flippase activi…	PF16212.8:Phospholipid-translocating P-type ATPase C-terminal	--	--	--
Ccam01G000881	turquoise	1141.18405109841	556.695722467031	584.488328631383	-27.7926	126.422	101.088	93.7617	103.438	100.339	99.8365	110.884	113.868	114.106	81.4254	82.409	84.18	GWHBGBX00000001	15975900	15987983	-	Ccam01G000881	--	K04382 serine/threonine-protein phosphatase 2A catalytic subunit [EC:3.1.3.16] | (RefSeq) serine/threonine-protein phosphatase PP2A-2 catalytic subunit-like (A)	ko03015: mRNA surveillance pathway; ko04136: Autophagy - other	serine/threonine-protein phosphatase PP2A catalytic subunit [Cinnamomum micranthum f. kanehirae]	PP2A2_ORYSI RecName: Full=Serine/threonine-protein phosphatase PP2A-2 catalytic subunit; EC=3.1.3.16;	A0A443NGM6_9MAGN RecName: Full=Serine/threonine-protein phosphatase {ECO:0000256|RuleBase:RU004273}; EC=3.1.3.16 {ECO:0000256|RuleBase:RU004273};	Serine/threonine protein phosphatase 2A, catalytic subunit	GO:0005737,cytoplasm; GO:0046872,metal ion binding; GO:0017018,myosin phosphatase activity; GO:0003674,molecular_function; GO:0005488,binding; GO:0043167,ion binding; GO:0043169,cation binding; GO:0003824,catalytic activity; GO:0004721,phosphoprotein phosphatase activity; GO:0004722,protein serine/threonine phosphatase activity; GO:0016787,hydrolase activity; GO:0016788,hydrolase activity, acting…	PF00149.31:Calcineurin-like phosphoesterase	--	--	--
Ccam01G000882	yellow	851.403067602236	234.077697909372	617.325369692864	-383.248	35.5761	38.3418	35.4835	37.8948	42.6347	40.2965	42.605	43.8604	48.9465	63.7685	60.5638	59.9952	GWHBGBX00000001	15994500	16000285	-	Ccam01G000882	--	K23451 dihydrosphingosine 1-phosphate phosphatase [EC:3.1.3.-] | (RefSeq) dihydrosphingosine 1-phosphate phosphatase C823.11-like (A)	ko00600: Sphingolipid metabolism; ko01100: Metabolic pathways	lipid phosphate phosphatase delta [Cinnamomum micranthum f. kanehirae]	LPPD_ARATH RecName: Full=Lipid phosphate phosphatase delta; Short=AtLPPD; EC=3.1.3.-; AltName: Full=Phosphatidic acid phosphatase delta; AltName: Full=Sphingoid phosphate phosphatase 1; Short=AtSSP1; AltName: Full=Sphingosine-1-phosphate phosphatase; Short=AtSPPASE;	A0A3S3PSC8_9MAGN SubName: Full=Lipid phosphate phosphatase delta {ECO:0000313|EMBL:RWR72630.1};	Sphingoid base-phosphate phosphatase	GO:0005789,endoplasmic reticulum membrane; GO:0016021,integral component of membrane; GO:0016020,membrane; GO:0008117,sphinganine-1-phosphate aldolase activity; GO:0042392,sphingosine-1-phosphate phosphatase activity; GO:0046839,phospholipid dephosphorylation; GO:0009737,response to abscisic acid; GO:0006665,sphingolipid metabolic process; GO:0090332,stomatal closure; GO:0003674,molecular_functio…	PF01569.24:PAP2 superfamily	--	--	--
Ccam01G000883	royalblue	1039.08135046265	34.4090299079848	1004.67232055467	-970.263	20.0345	19.4106	20.5562	20.8283	20.0635	22.4827	25.9194	25.2632	23.876	31.331	33.3087	30.5365	GWHBGBX00000001	16010924	16018486	+	Ccam01G000883	--	K01895 acetyl-CoA synthetase [EC:6.2.1.1] | (RefSeq) acetyl-coenzyme A synthetase, chloroplastic/glyoxysomal (A)	ko00010: Glycolysis / Gluconeogenesis; ko00620: Pyruvate metabolism; ko00630: Glyoxylate and dicarboxylate metabolism; ko00640: Propanoate metabolism; ko01100: Metabolic pathways; ko01110: Biosynthesis of secondary metabolites; ko01200: Carbon metabolism	putative acyl-activating enzyme 18, peroxisomal isoform X1 [Cinnamomum micranthum f. kanehirae]	CCL12_HUMLU RecName: Full=Probable CoA ligase CCL12 {ECO:0000305|PubMed:23300257}; Short=HlCCL12 {ECO:0000303|PubMed:23300257}; EC=6.2.1.- {ECO:0000305|PubMed:23300257};	A0A3S3N4J4_9MAGN SubName: Full=Putative acyl-activating enzyme 18, peroxisomal isoform X1 {ECO:0000313|EMBL:RWR72631.1};	Acyl-CoA synthetase	GO:0005829,cytosol; GO:0005524,ATP binding; GO:0016405,CoA-ligase activity; GO:0000166,nucleotide binding; GO:0003674,molecular_function; GO:0005488,binding; GO:0017076,purine nucleotide binding; GO:0030554,adenyl nucleotide binding; GO:0032553,ribonucleotide binding; GO:0032555,purine ribonucleotide binding; GO:0032559,adenyl ribonucleotide binding; GO:0035639,purine ribonucleoside triphosphate …	PF00501.31:AMP-binding enzyme	--	--	--
Ccam01G000887	cyan	140.440342140584	34.6625815783017	105.777760562282	-71.1152	33.5865	15.5886	15.37	17.19	14.4862	11.8413	11.0296	16.0431	9.7284	14.2757	11.9973	15.6223	GWHBGBX00000001	16054018	16056823	-	Ccam01G000887	--	K02979 small subunit ribosomal protein S28e | (RefSeq) 40S ribosomal protein S28 (A)	ko03010: Ribosome	S28 ribosomal protein [Cinnamomum micranthum f. kanehirae]	RS28_MAIZE RecName: Full=40S ribosomal protein S28;	A0A3S3LW21_9MAGN SubName: Full=S28 ribosomal protein {ECO:0000313|EMBL:RWR72634.1};	40S ribosomal protein S28	GO:0022627,cytosolic small ribosomal subunit; GO:0003735,structural constituent of ribosome; GO:0030490,maturation of SSU-rRNA; GO:0000028,ribosomal small subunit assembly; GO:0006412,translation; GO:0003674,molecular_function; GO:0005198,structural molecule activity; GO:0006139,nucleobase-containing compound metabolic process; GO:0006364,rRNA processing; GO:0006396,RNA processing; GO:0006725,cel…	PF01200.21:Ribosomal protein S28e	--	--	--
Ccam01G000892	turquoise	85.3322011371683	37.1269959385792	48.205205198589	-11.0782	90.6315	65.1168	60.2698	53.8672	56.7203	51.2684	46.4605	50.76	52.826	35.3182	36.7079	34.4665	GWHBGBX00000001	16126904	16133367	-	Ccam01G000892	--	K03259 translation initiation factor 4E | (RefSeq) eukaryotic translation initiation factor NCBP (A)	--	eukaryotic translation initiation factor NCBP [Cinnamomum micranthum f. kanehirae]	IF4E5_ARATH RecName: Full=Eukaryotic translation initiation factor NCBP; AltName: Full=Novel cap-binding protein; Short=nCBP; AltName: Full=mRNA cap-binding protein;	A0A443N2A2_9MAGN RecName: Full=mRNA cap-binding protein {ECO:0000256|ARBA:ARBA00030245};	Predicted mRNA cap-binding protein related to eIF-4E	GO:0016281,eukaryotic translation initiation factor 4F complex; GO:0000340,RNA 7-methylguanosine cap binding; GO:0003743,translation initiation factor activity; GO:0009615,response to virus; GO:0000339,RNA cap binding; GO:0003674,molecular_function; GO:0003676,nucleic acid binding; GO:0003723,RNA binding; GO:0005488,binding; GO:0097159,organic cyclic compound binding; GO:1901363,heterocyclic comp…	PF01652.21:Eukaryotic initiation factor 4E	--	--	--
Ccam01G000894	turquoise	226.398405006437	67.3741467623401	159.024258244096	-91.6501	0.3107	0.2439	0.5299	0.3327	0.4194	0.3591	0.8589	0.7151	0.4919	0.5783	0.3394	0.3535	GWHBGBX00000001	16154290	16157046	+	Ccam01G000894	--	K13473 chitin elicitor-binding protein | (RefSeq) uncharacterized protein LOC100384051 precursor (A)	ko04626: Plant-pathogen interaction	lysM domain-containing protein [Cinnamomum micranthum f. kanehirae]	LYM1_ARATH RecName: Full=LysM domain-containing GPI-anchored protein 1; Flags: Precursor;	A0A3S3M3K3_9MAGN SubName: Full=LysM domain-containing protein {ECO:0000313|EMBL:RWR72641.1};	--	GO:0031225,anchored component of membrane; GO:0046658,anchored component of plasma membrane; GO:0005576,extracellular region; GO:0005634,nucleus; GO:0005886,plasma membrane; GO:0042834,peptidoglycan binding; GO:0006952,defense response; GO:0006955,immune response; GO:0003674,molecular_function; GO:0005488,binding; GO:0005539,glycosaminoglycan binding; GO:0097367,carbohydrate derivative binding; G…	PF01476.23:LysM domain	--	--	--
Ccam01G000897	cyan	190.509345194893	30.0999815028724	160.40936369202	-130.309	56.3698	55.1011	42.3323	46.3048	43.5695	42.7169	44.5574	42.3701	43.9839	36.3992	35.1821	37.9636	GWHBGBX00000001	16205147	16210377	-	Ccam01G000897	--	K00417 ubiquinol-cytochrome c reductase subunit 7 | (RefSeq) cytochrome b-c1 complex subunit 7-2 (A)	ko00190: Oxidative phosphorylation; ko01100: Metabolic pathways	cytochrome b-c1 complex subunit 7-2 [Cinnamomum micranthum f. kanehirae]	QCR72_ARATH RecName: Full=Cytochrome b-c1 complex subunit 7-2, mitochondrial; AltName: Full=Complex III subunit 7-2; AltName: Full=Complex III subunit VII; AltName: Full=Ubiquinol-cytochrome c oxidoreductase subunit 7-2;	A0A3S3N4K5_9MAGN SubName: Full=Cytochrome b-c1 complex subunit 7-2 {ECO:0000313|EMBL:RWR72644.1};	Ubiquinol cytochrome c reductase, subunit QCR7	GO:0005750,mitochondrial respiratory chain complex III; GO:0005739,mitochondrion; GO:0009536,plastid; GO:0006122,mitochondrial electron transport, ubiquinol to cytochrome c; GO:0006091,generation of precursor metabolites and energy; GO:0006119,oxidative phosphorylation; GO:0006793,phosphorus metabolic process; GO:0006796,phosphate-containing compound metabolic process; GO:0008150,biological_proce…	PF02271.19:Ubiquinol-cytochrome C reductase complex 14kD subunit	--	--	--
Ccam01G000901	turquoise	776.58681918912	394.705634871783	381.881184317337	12.8244505544455	16.7007	20.7825	20.4921	16.2986	15.4718	18.3131	14.8745	15.7687	14.8809	11.3709	11.3224	11.162	GWHBGBX00000001	16237269	16245057	-	Ccam01G000901	--	--	--	putative NTF2-like domain-containing protein [Cinnamomum micranthum f. kanehirae]	--	A0A3S3LW32_9MAGN SubName: Full=Putative NTF2-like domain-containing protein {ECO:0000313|EMBL:RWR72647.1};	--	--	PF10184.12:Uncharacterized conserved protein (DUF2358)	--	--	--
Ccam01G000903	turquoise	742.606433135993	417.49600930706	325.110423828933	92.3855854781268	31.9837	24.7889	24.5901	31.2292	29.3141	28.2213	26.0835	31.3758	27.6539	19.7918	19.0442	21.2977	GWHBGBX00000001	16279862	16292447	+	Ccam01G000903	--	K03787 5'/3'-nucleotidase [EC:3.1.3.5 3.1.3.6] | (RefSeq) 5'-nucleotidase SurE-like isoform X1 (A)	ko00230: Purine metabolism; ko00240: Pyrimidine metabolism; ko00760: Nicotinate and nicotinamide metabolism; ko01100: Metabolic pathways; ko01110: Biosynthesis of secondary metabolites; ko01232: Nucleotide metabolism	Survival protein SurE-like protein phosphatase/nucleotidase [Cinnamomum micranthum f. kanehirae]	--	A0A3S3PTN8_9MAGN SubName: Full=Survival protein SurE-like protein phosphatase/nucleotidase {ECO:0000313|EMBL:RWR72649.1};	--	GO:0046872,metal ion binding; GO:0008252,nucleotidase activity; GO:0003674,molecular_function; GO:0005488,binding; GO:0043167,ion binding; GO:0043169,cation binding; GO:0003824,catalytic activity; GO:0016787,hydrolase activity; GO:0016788,hydrolase activity, acting on ester bonds; GO:0016791,phosphatase activity; GO:0042578,phosphoric ester hydrolase activity	PF01975.20:Survival protein SurE	--	--	--
Ccam01G000905	yellow	350.991289698342	282.174009396806	68.8172803015358	213.35672909527	0.1761	0.2074	0.1001	0.1178	0.0238	0.2798	0.0811	0.1013	0.1267	2.1429	3.3518	2.4792	GWHBGBX00000001	16321100	16325191	+	Ccam01G000905	--	K14399 polyribonucleotide 5'-hydroxyl-kinase [EC:2.7.1.78] | (RefSeq) Clp1-domain-containing protein (A)	ko03015: mRNA surveillance pathway	random slug protein 5-like protein [Cinnamomum micranthum f. kanehirae]	SFH4_ARATH RecName: Full=Phosphatidylinositol/phosphatidylcholine transfer protein SFH4; AltName: Full=Protein SEC FOURTEEN HOMOLOGS 4; Short=AtSFH4;	A0A3S3MA12_9MAGN SubName: Full=Random slug protein 5-like protein {ECO:0000313|EMBL:RWR72651.1};	Phosphatidylinositol transfer protein PDR16 and related proteins	GO:0000139,Golgi membrane; GO:0005886,plasma membrane; GO:0015031,protein transport; GO:0006810,transport; GO:0006811,ion transport; GO:0006820,anion transport; GO:0008104,protein localization; GO:0008150,biological_process; GO:0015833,peptide transport; GO:0033036,macromolecule localization; GO:0042886,amide transport; GO:0045184,establishment of protein localization; GO:0051179,localization; GO…	PF00650.23:CRAL/TRIO domain	--	--	--
Ccam01G000911	turquoise	1019.62966800165	545.561033757774	474.068634243874	71.4923995139001	34.9035	36.6512	37.0752	33.3836	34.2184	38.3544	32.588	33.4664	30.8444	33.7421	31.844	32.9144	GWHBGBX00000001	16378182	16398491	-	Ccam01G000911	--	K10268 F-box and leucine-rich repeat protein 2/20 | (RefSeq) F-box protein SKIP17 (A)	--	F-box family protein [Cinnamomum micranthum f. kanehirae]	FB219_ARATH RecName: Full=F-box protein At4g02760;	A0A443N2B2_9MAGN SubName: Full=F-box family protein {ECO:0000313|EMBL:RWR72655.1};	F-box protein containing LRR	GO:0019005,SCF ubiquitin ligase complex; GO:0031146,SCF-dependent proteasomal ubiquitin-dependent protein catabolic process; GO:0006508,proteolysis; GO:0006511,ubiquitin-dependent protein catabolic process; GO:0006807,nitrogen compound metabolic process; GO:0008150,biological_process; GO:0008152,metabolic process; GO:0009056,catabolic process; GO:0009057,macromolecule catabolic process; GO:000998…	PF12937.10:F-box-like	--	--	--
Ccam01G000912	yellow	434.468457225388	312.125827678181	122.342629547207	189.783198130974	0.5775	0.0824	0.6267	0.1686	0.3118	0.0303	0.9675	0.8458	1.1787	118.047	111.243	85.4494	GWHBGBX00000001	16403838	16416195	+	Ccam01G000912	--	K07025 putative hydrolase of the HAD superfamily | (RefSeq) uncharacterized protein C24B11.05 (A)	--	putative Protein SSM1 [Cinnamomum micranthum f. kanehirae]	--	A0A3S3PSE9_9MAGN SubName: Full=Uncharacterized protein {ECO:0000313|EMBL:RWR72656.1};	Haloacid dehalogenase-like hydrolase	--	PF13419.9:Haloacid dehalogenase-like hydrolase	--	--	--
Ccam01G000913	yellow	407.317309399839	328.216801817255	79.1005075825846	249.11629423467	1.2656	2.4225	2.1378	0.2323	0.9373	0.6687	1.4661	1.0403	1.2907	39.7225	39.9925	39.0454	GWHBGBX00000001	16420104	16423535	+	Ccam01G000913	--	K07025 putative hydrolase of the HAD superfamily | (RefSeq) suppressor of disruption of TFIIS-like (A)	--	putative Protein SSM1 [Cinnamomum micranthum f. kanehirae]	--	A0A3S3PSE9_9MAGN SubName: Full=Uncharacterized protein {ECO:0000313|EMBL:RWR72656.1};	Haloacid dehalogenase-like hydrolase	--	PF13419.9:Haloacid dehalogenase-like hydrolase	--	--	--
Ccam01G000914	turquoise	144.697455570002	49.504741522121	95.192714047881	-45.688	1309.9	1372.5	1147.46	1371.27	1368.87	1235.38	1174.63	1191	1238.42	870.455	874.235	927.448	GWHBGBX00000001	16435775	16436386	-	Ccam01G000914	--	K02692 photosystem I subunit II | (RefSeq) photosystem I reaction center subunit II, chloroplastic (A)	ko00195: Photosynthesis; ko01100: Metabolic pathways	PSI reaction center subunit II [Cinnamomum micranthum f. kanehirae]	PSAD_CUCSA RecName: Full=Photosystem I reaction center subunit II, chloroplastic; AltName: Full=PS I subunit 5; AltName: Full=Photosystem I 20 kDa subunit; Short=PSI-D; Flags: Precursor;	A0A3S3MF69_9MAGN RecName: Full=Photosystem I reaction center subunit II, chloroplastic {ECO:0000256|RuleBase:RU368104};	--	GO:0009535,chloroplast thylakoid membrane; GO:0009538,photosystem I reaction center; GO:0015979,photosynthesis; GO:0008150,biological_process; GO:0008152,metabolic process; GO:0009987,cellular process; GO:0044237,cellular metabolic process; GO:0005575,cellular_component; GO:0005622,intracellular anatomical structure; GO:0005737,cytoplasm; GO:0009507,chloroplast; GO:0009534,chloroplast thylakoid; …	PF02531.19:PsaD	--	--	--
Ccam01G000916	yellow	1011.27090999031	214.392535693944	796.87837429637	-582.486	16.1253	19.204	22.7716	26.5358	28.8263	28.7743	34.4437	32.4566	28.8914	37.5734	39.9923	39.3983	GWHBGBX00000001	16449417	16461793	-	Ccam01G000916	--	K15718 linoleate 9S-lipoxygenase [EC:1.13.11.58] | (RefSeq) probable linoleate 9S-lipoxygenase 5 (A)	ko00591: Linoleic acid metabolism	putative linoleate 9S-lipoxygenase 5 [Cinnamomum micranthum f. kanehirae]	LOX15_SOLTU RecName: Full=Probable linoleate 9S-lipoxygenase 5; EC=1.13.11.58; AltName: Full=Leaf lipoxygenase;	A0A3S3LW43_9MAGN RecName: Full=Lipoxygenase {ECO:0000256|RuleBase:RU003975}; EC=1.13.11.- {ECO:0000256|RuleBase:RU003975};	--	GO:0005737,cytoplasm; GO:1990136,linoleate 9S-lipoxygenase activity; GO:0046872,metal ion binding; GO:0016702,oxidoreductase activity, acting on single donors with incorporation of molecular oxygen, incorporation of two atoms of oxygen; GO:0006633,fatty acid biosynthetic process; GO:0034440,lipid oxidation; GO:0031408,oxylipin biosynthetic process; GO:0003674,molecular_function; GO:0003824,cataly…	PF00305.22:Lipoxygenase	--	--	--
Ccam01G000917	yellow	332.932260329447	59.3577350239077	273.574525305539	-214.217	0.231	0.4837	0.1642	0.4638	0.4054	0.3004	0.6386	0.4652	0.6317	0.6616	0.3244	0.69	GWHBGBX00000001	16481468	16488767	+	Ccam01G000917	--	K21248 vacuole membrane protein 1 | (RefSeq) vacuole membrane protein KMS1-like (A)	--	SNARE associated Golgi protein [Cinnamomum micranthum f. kanehirae]	KMS1_ARATH RecName: Full=Vacuole membrane protein KMS1 {ECO:0000303|PubMed:21294794}; AltName: Full=Protein KILLING ME SLOWLY 1 {ECO:0000303|PubMed:21294794};	A0A3S3MPV3_9MAGN SubName: Full=SNARE associated Golgi protein {ECO:0000313|EMBL:RWR72661.1};	Vacuole membrane protein VMP1	GO:0012505,endomembrane system; GO:0005783,endoplasmic reticulum; GO:0005789,endoplasmic reticulum membrane; GO:0016021,integral component of membrane; GO:0016020,membrane; GO:0010256,endomembrane system organization; GO:0016192,vesicle-mediated transport; GO:0008150,biological_process; GO:0009987,cellular process; GO:0016043,cellular component organization; GO:0071840,cellular component organiza…	PF09335.14:SNARE associated Golgi protein	--	--	--
Ccam01G000918	turquoise	1164.6	520.545955273887	644.057815441117	-123.512	80.3217	73.9452	66.2838	75.2452	74.6553	69.991	84.111	102.123	91.5861	78.7584	71.4842	70.623	GWHBGBX00000001	16486335	16492172	-	Ccam01G000918	--	K15718 linoleate 9S-lipoxygenase [EC:1.13.11.58] | (RefSeq) probable linoleate 9S-lipoxygenase 5 (A)	ko00591: Linoleic acid metabolism	F-box protein [Cinnamomum micranthum f. kanehirae]	FB60_ARATH RecName: Full=F-box protein At1g55000;	A0A443N2B9_9MAGN SubName: Full=F-box protein {ECO:0000313|EMBL:RWR72662.1};	Predicted peptidoglycan-binding protein, contains LysM domain	GO:0005886,plasma membrane; GO:0016567,protein ubiquitination; GO:0006464,cellular protein modification process; GO:0006807,nitrogen compound metabolic process; GO:0008150,biological_process; GO:0008152,metabolic process; GO:0009987,cellular process; GO:0019538,protein metabolic process; GO:0032446,protein modification by small protein conjugation; GO:0036211,protein modification process; GO:0043…	PF00646.36:F-box domain	--	--	--
Ccam01G000921	turquoise	20.9362014682885	7.37182641035462	13.5643750579339	-6.19255	0.8609	0.6096	0.6333	0.4338	0.082	0.2927	0.3733	0.3496	0.1458	0.8991	0.2845	0.4321	GWHBGBX00000001	16523036	16528013	-	Ccam01G000921	--	--	--	myosin-9 isoform X1 [Cinnamomum micranthum f. kanehirae]	--	A0A3S4N4I8_9MAGN SubName: Full=Myosin-9 isoform X1 {ECO:0000313|EMBL:RWR72665.1};	Flavonol reductase/cinnamoyl-CoA reductase	--	PF00261.23:Tropomyosin	--	--	--
Ccam01G000928	turquoise	249.896302986342	101.098214556392	148.798088429949	-47.6999	9.7746	9.383	11.5738	11.5274	11.0915	11.6621	12.5347	11.9737	13.4583	11.0416	12.4262	10.7371	GWHBGBX00000001	16614517	16624667	-	Ccam01G000928	--	K08064 nuclear transcription factor Y, alpha | (RefSeq) nuclear transcription factor Y subunit A-1-like isoform X1 (A)	--	nuclear transcription factor Y subunit A-7 isoform X1 [Cinnamomum micranthum f. kanehirae]	NFYA9_ARATH RecName: Full=Nuclear transcription factor Y subunit A-9; Short=AtNF-YA-9;	A0A443N2D6_9MAGN RecName: Full=Nuclear transcription factor Y subunit {ECO:0000256|RuleBase:RU367155};	CCAAT-binding factor, subunit B (HAP2)	GO:0016602,CCAAT-binding factor complex; GO:0003700,DNA-binding transcription factor activity; GO:0000981,DNA-binding transcription factor activity, RNA polymerase II-specific; GO:0000978,RNA polymerase II cis-regulatory region sequence-specific DNA binding; GO:0009793,embryo development ending in seed dormancy; GO:0055046,microgametogenesis; GO:0045892,negative regulation of transcription, DNA-t…	PF02045.18:CCAAT-binding transcription factor (CBF-B/NF-YA) subunit B	NF-YA	TF	NF-Y->NF-YA
Ccam01G000930	purple	266.846695398393	41.9146909690938	224.932004429299	-183.017	2.161	2.6691	3.5979	3.4854	3.3103	3.5219	4.0325	3.7874	3.9768	5.9657	6.1851	6.0081	GWHBGBX00000001	16667707	16681206	+	Ccam01G000930	--	K13412 calcium-dependent protein kinase [EC:2.7.11.1] | (RefSeq) calcium-dependent protein kinase 20-like (A)	ko04626: Plant-pathogen interaction	pentatricopeptide repeat-containing-like protein [Cinnamomum micranthum f. kanehirae]	CDPKK_ORYSJ RecName: Full=Calcium-dependent protein kinase 20 {ECO:0000305}; Short=OsCDPK20 {ECO:0000305}; Short=OsCPK20 {ECO:0000303|PubMed:15695435}; EC=2.7.11.1 {ECO:0000305};	A0A3S3MF84_9MAGN SubName: Full=Pentatricopeptide repeat-containing-like protein {ECO:0000313|EMBL:RWR72674.1};	Ca2+/calmodulin-dependent protein kinase, EF-Hand protein superfamily	GO:0005737,cytoplasm; GO:0005634,nucleus; GO:0005886,plasma membrane; GO:0005524,ATP binding; GO:0005509,calcium ion binding; GO:0009931,calcium-dependent protein serine/threonine kinase activity; GO:0005516,calmodulin binding; GO:0004683,calmodulin-dependent protein kinase activity; GO:0106310,protein serine kinase activity; GO:0035556,intracellular signal transduction; GO:0018105,peptidyl-serin…	PF00069.28:Protein kinase domain	--	--	--
Ccam01G000932	turquoise	961.558326607806	587.052341084368	374.505985523438	212.54635556093	0.9848	1.89	1.5862	3.1636	1.684	2.1817	1.3108	2.6443	1.9843	0.8461	0.6147	1.0272	GWHBGBX00000001	16724245	16725834	-	Ccam01G000932	--	K08901 photosystem II oxygen-evolving enhancer protein 3 | (RefSeq) photosynthetic NDH subunit of lumenal location 3, chloroplastic-like (A)	ko00195: Photosynthesis; ko01100: Metabolic pathways	Photosystem II PsbQ [Cinnamomum micranthum f. kanehirae]	PNSL3_ARATH RecName: Full=Photosynthetic NDH subunit of lumenal location 3, chloroplastic {ECO:0000303|PubMed:21785130}; AltName: Full=PsbQ-like protein 2; Flags: Precursor;	A0A443N2E4_9MAGN SubName: Full=Photosystem II PsbQ {ECO:0000313|EMBL:RWR72676.1};	--	GO:0009507,chloroplast; GO:0009534,chloroplast thylakoid; GO:0009535,chloroplast thylakoid membrane; GO:0005829,cytosol; GO:0019898,extrinsic component of membrane; GO:0009344,nitrite reductase complex [NAD(P)H]; GO:0009654,photosystem II oxygen evolving complex; GO:0005509,calcium ion binding; GO:0045156,electron transporter, transferring electrons within the cyclic electron transport pathway of…	PF05757.14:Oxygen evolving enhancer protein 3 (PsbQ)	--	--	--
Ccam01G000938	turquoise	121.010041768979	78.709681571661	42.3003601973183	36.4093213743427	0.8164	0.4135	0.6587	0.282	0.256	0.1522	0.5824	0.3939	0.4851	0.0603	0	0.0899	GWHBGBX00000001	16829604	16834153	-	Ccam01G000938	--	--	--	hypothetical protein CKAN_00091800 [Cinnamomum micranthum f. kanehirae]	--	A0A3S4N4K6_9MAGN SubName: Full=Uncharacterized protein {ECO:0000313|EMBL:RWR72681.1};	--	--	PF03343.16:SART-1 family	--	--	--
Ccam01G000939	turquoise	122.323881788621	14.1211498966359	108.202731891986	-94.0816	10.0096	8.9074	9.2334	7.4499	5.6704	8.0118	5.1478	5.9229	5.8963	2.1035	2.5183	2.1188	GWHBGBX00000001	16839178	16857465	+	Ccam01G000939	--	K13523 lysophosphatidic acid acyltransferase / lysophosphatidylinositol acyltransferase [EC:2.3.1.51 2.3.1.-] | (RefSeq) 1-acyl-sn-glycerol-3-phosphate acyltransferase PLS1 (A)	ko00561: Glycerolipid metabolism; ko00564: Glycerophospholipid metabolism; ko01100: Metabolic pathways; ko01110: Biosynthesis of secondary metabolites	1-acyl-sn-glycerol-3-phosphate acyltransferase PLS1-like protein [Cinnamomum micranthum f. kanehirae]	LPAT_MAIZE RecName: Full=1-acyl-sn-glycerol-3-phosphate acyltransferase PLS1; EC=2.3.1.51; AltName: Full=Phospholipid synthesis protein 1;	A0A443N2E5_9MAGN RecName: Full=1-acylglycerol-3-phosphate O-acyltransferase {ECO:0000256|ARBA:ARBA00013211}; EC=2.3.1.51 {ECO:0000256|ARBA:ARBA00013211};	Lysophosphatidic acid acyltransferase LPAAT and related acyltransferases	GO:0012505,endomembrane system; GO:0016021,integral component of membrane; GO:0003841,1-acylglycerol-3-phosphate O-acyltransferase activity; GO:0016746,transferase activity, transferring acyl groups; GO:0016024,CDP-diacylglycerol biosynthetic process; GO:0003674,molecular_function; GO:0003824,catalytic activity; GO:0008374,O-acyltransferase activity; GO:0016411,acylglycerol O-acyltransferase acti…	PF01553.24:Acyltransferase	--	--	--
Ccam01G000941	yellow	146.880246778227	22.2276617834422	124.652584994785	-102.425	0.4852	0.8464	0.478	0.3463	0.3144	0.1869	0.2384	0.335	0.5213	0.5557	0.4037	0.736	GWHBGBX00000001	16895856	16898359	+	Ccam01G000941	--	K12309 beta-galactosidase [EC:3.2.1.23] | (Kazusa) Lj3g3v0323160.1; - (A)	ko00052: Galactose metabolism; ko00511: Other glycan degradation; ko00531: Glycosaminoglycan degradation; ko00600: Sphingolipid metabolism; ko00604: Glycosphingolipid biosynthesis - ganglio series; ko01100: Metabolic pathways	zinc finger protein WIP2-like protein [Cinnamomum micranthum f. kanehirae]	ZWIP2_ARATH RecName: Full=Zinc finger protein WIP2; AltName: Full=Protein NO TRANSMITTING TRACT; AltName: Full=WIP-domain protein 2 {ECO:0000303|PubMed:11782451}; Short=AtWIP2 {ECO:0000303|PubMed:11782451};	A0A443N2D5_9MAGN SubName: Full=Zinc finger protein WIP2-like protein {ECO:0000313|EMBL:RWR72684.1};	FOG: Zn-finger	GO:0005634,nucleus; GO:0003700,DNA-binding transcription factor activity; GO:0046872,metal ion binding; GO:0048856,anatomical structure development; GO:0001709,cell fate determination; GO:1990058,fruit replum development; GO:0009860,pollen tube growth; GO:0080022,primary root development; GO:0010468,regulation of gene expression; GO:0006355,regulation of transcription, DNA-templated; GO:0010500,t…	PF00096.29:Zinc finger, C2H2 type	C2H2	TF	C2H2
Ccam01G000943	purple	168.617551127598	61.3159410236153	107.301610103983	-45.9857	4.7351	4.4746	7.103	7.6052	7.4576	6.8411	7.6758	7.6435	6.739	14.6141	13.2988	15.564	GWHBGBX00000001	16929676	16930425	+	Ccam01G000943	--	--	--	cytochrome c-type biogenesis protein CcmE [Cinnamomum micranthum f. kanehirae]	CCME_ARATH RecName: Full=Cytochrome c-type biogenesis protein CcmE homolog, mitochondrial {ECO:0000305}; AltName: Full=Cytochrome c maturation protein E homolog {ECO:0000305}; Short=AtCCME {ECO:0000303|PubMed:11069919}; AltName: Full=Heme chaperone CcmE homolog {ECO:0000305}; Flags: Precursor;	A0A3S3PSH0_9MAGN SubName: Full=Cytochrome c-type biogenesis protein CcmE {ECO:0000313|EMBL:RWR72686.1};	--	GO:0016021,integral component of membrane; GO:0005743,mitochondrial inner membrane; GO:0005758,mitochondrial intermembrane space; GO:0005886,plasma membrane; GO:0020037,heme binding; GO:0046872,metal ion binding; GO:0017004,cytochrome complex assembly; GO:0017003,protein-heme linkage; GO:0003674,molecular_function; GO:0005488,binding; GO:0046906,tetrapyrrole binding; GO:0097159,organic cyclic com…	PF03100.18:CcmE	--	--	--
Ccam01G000947	turquoise	1060.37338926235	473.956515910897	586.416873351451	-112.46	20.3637	32.8476	32.0709	36.4158	39.7934	36.6074	41.3728	33.1811	36.7065	35.1319	37.7642	36.3688	GWHBGBX00000001	16976643	16977824	+	Ccam01G000947	--	K08286 protein-serine/threonine kinase [EC:2.7.11.-] | (RefSeq) serine/threonine-protein kinase UCN-like (A)	--	Protein kinase domain-containing protein [Cinnamomum micranthum f. kanehirae]	UNCL_ARATH RecName: Full=Serine/threonine-protein kinase UCNL {ECO:0000305}; EC=2.7.11.1 {ECO:0000250|UniProtKB:Q9SYB9}; AltName: Full=AGC serine/threonine-protein kinase subfamily 2 member 4 {ECO:0000303|PubMed:13678909}; AltName: Full=Protein UNICORN-LIKE {ECO:0000303|PubMed:22927420};	A0A443N2C9_9MAGN SubName: Full=Protein kinase domain-containing protein {ECO:0000313|EMBL:RWR72688.1};	Putative serine/threonine protein kinase	GO:0005737,cytoplasm; GO:0005634,nucleus; GO:0005886,plasma membrane; GO:0005524,ATP binding; GO:0016301,kinase activity; GO:0106310,protein serine kinase activity; GO:0004674,protein serine/threonine kinase activity; GO:0006468,protein phosphorylation; GO:0000166,nucleotide binding; GO:0003674,molecular_function; GO:0005488,binding; GO:0017076,purine nucleotide binding; GO:0030554,adenyl nucleot…	PF00069.28:Protein kinase domain	--	--	--
Ccam01G000948	cyan	84.269617417964	17.4061946976323	66.8634227203318	-49.4572	343.005	205.71	173.368	188.098	185.254	159.387	201.306	217.821	241.578	105.231	90.58	90.4238	GWHBGBX00000001	16986327	16994529	+	Ccam01G000948	--	K02910 large subunit ribosomal protein L31e | (RefSeq) 60S ribosomal protein L31 (A)	ko03010: Ribosome	60S ribosomal protein L31 [Cinnamomum micranthum f. kanehirae]	RL31_PERFR RecName: Full=60S ribosomal protein L31;	A0A3S3MF96_9MAGN SubName: Full=60S ribosomal protein L31 {ECO:0000313|EMBL:RWR72689.1};	60S ribosomal protein L31	GO:0005840,ribosome; GO:0003735,structural constituent of ribosome; GO:0006412,translation; GO:0003674,molecular_function; GO:0005198,structural molecule activity; GO:0006518,peptide metabolic process; GO:0006807,nitrogen compound metabolic process; GO:0008150,biological_process; GO:0008152,metabolic process; GO:0009058,biosynthetic process; GO:0009059,macromolecule biosynthetic process; GO:00099…	PF01198.22:Ribosomal protein L31e	--	--	--
Ccam01G000952	turquoise	702.151765082491	428.689947847008	273.461817235483	155.228130611525	17.5358	17.0012	17.8033	18.2398	16.0381	17.7815	19.0201	17.182	18.4952	11.5812	12.9841	12.1848	GWHBGBX00000001	17043099	17048786	+	Ccam01G000952	--	K18878 BHLH transcription factor Upa20 | (RefSeq) transcription factor bHLH137-like (A)	ko04626: Plant-pathogen interaction	transcription factor bHLH130-like protein isoform X1 [Cinnamomum micranthum f. kanehirae]	BH130_ARATH RecName: Full=Transcription factor bHLH130; AltName: Full=Basic helix-loop-helix protein 130; Short=AtbHLH130; Short=bHLH 130; AltName: Full=Transcription factor EN 69; AltName: Full=bHLH transcription factor bHLH130;	A0A3S3MPX6_9MAGN SubName: Full=Transcription factor bHLH130-like protein isoform X1 {ECO:0000313|EMBL:RWR72693.1};	--	GO:0005634,nucleus; GO:0000987,cis-regulatory region sequence-specific DNA binding; GO:0003700,DNA-binding transcription factor activity; GO:0000981,DNA-binding transcription factor activity, RNA polymerase II-specific; GO:0046983,protein dimerization activity; GO:0000978,RNA polymerase II cis-regulatory region sequence-specific DNA binding; GO:0048573,photoperiodism, flowering; GO:0010468,regula…	PF00010.29:Helix-loop-helix DNA-binding domain	bHLH	TF	bHLH
Ccam01G000956	yellow	546.925209015618	255.526248942456	291.398960073162	-35.8727	0.7227	1.1137	0.8673	1.3542	1.084	0.7657	1.8744	2.0791	3.0741	4.277	5.563	4.0885	GWHBGBX00000001	17075810	17078963	+	Ccam01G000956	--	--	--	IRK-interacting-like protein isoform X1 [Cinnamomum micranthum f. kanehirae]	IRKI_ARATH RecName: Full=IRK-interacting protein {ECO:0000303|PubMed:15618632};	A0A3S3MA54_9MAGN SubName: Full=IRK-interacting-like protein isoform X1 {ECO:0000313|EMBL:RWR72698.1};	--	--	--	--	--	--
Ccam01G000962	greenyellow	76.6790909245889	9.45954866286187	67.219542261727	-57.76	6.3761	8.2565	9.0465	8.9481	10.0195	12.0283	9.5411	8.6967	11.5619	8.8757	12.2747	10.5954	GWHBGBX00000001	17151451	17178939	+	Ccam01G000962	--	K16810 TBCC domain-containing protein 1 | (RefSeq) TBCC domain-containing protein 1 (A)	--	TBCC domain-containing protein 1 [Cinnamomum micranthum f. kanehirae]	--	A0A443N2F5_9MAGN RecName: Full=TBCC domain-containing protein 1 {ECO:0000256|ARBA:ARBA00017559};	Uncharacterized conserved protein	GO:0005737,cytoplasm; GO:0005815,microtubule organizing center; GO:0000922,spindle pole; GO:0005575,cellular_component; GO:0005622,intracellular anatomical structure; GO:0110165,cellular anatomical entity; GO:0005856,cytoskeleton; GO:0015630,microtubule cytoskeleton; GO:0043226,organelle; GO:0043228,non-membrane-bounded organelle; GO:0043229,intracellular organelle; GO:0043232,intracellular non-m…	PF07986.15:Tubulin binding cofactor C	--	--	--
Ccam01G000963	turquoise	292.453377135108	122.929647577657	169.523729557451	-46.5941	33.2505	24.0812	21.1333	21.1519	20.8038	17.6558	18.918	21.4609	20.9781	21.1516	21.7481	23.4531	GWHBGBX00000001	17180557	17191647	-	Ccam01G000963	--	K17790 mitochondrial import inner membrane translocase subunit TIM22 | (RefSeq) outer envelope pore protein 16-3, chloroplastic/mitochondrial-like (A)	--	outer envelope pore protein 16-3, chloroplastic/mitochondrial-like protein isoform X2 [Cinnamomum micranthum f. kanehirae]	OP163_ARATH RecName: Full=Outer envelope pore protein 16-3, chloroplastic/mitochondrial; AltName: Full=Chloroplastic outer envelope pore protein of 16 kDa 3; Short=AtOEP16-3; Short=OEP16-3; AltName: Full=Mitochondrial complex I subunit B14.7;	A0A443N2G3_9MAGN SubName: Full=Outer envelope pore protein 16-3, chloroplastic/mitochondrial-like protein isoform X2 {ECO:0000313|EMBL:RWR72705.1};	Mitochondrial import inner membrane translocase, subunit TIM22	GO:0009507,chloroplast; GO:0009707,chloroplast outer membrane; GO:0005829,cytosol; GO:0005741,mitochondrial outer membrane; GO:0005747,mitochondrial respiratory chain complex I; GO:0005739,mitochondrion; GO:0009527,plastid outer membrane; GO:0046930,pore complex; GO:0042721,TIM22 mitochondrial import inner membrane insertion complex; GO:0015288,porin activity; GO:0042803,protein homodimerization …	PF02466.22:Tim17/Tim22/Tim23/Pmp24 family	--	--	--
Ccam01G000975	royalblue	388.978749817424	36.3636550706673	352.615094746757	-316.251	2.3661	4.6783	4.0005	4.3741	4.8048	4.628	3.8262	4.5379	4.6568	0.6254	0.6816	0.8513	GWHBGBX00000001	17372789	17375227	-	Ccam01G000975	--	K03327 multidrug resistance protein, MATE family | (RefSeq) protein DETOXIFICATION 34-like (A)	--	G-type lectin S-receptor-like serine/threonine-protein kinase LECRK3 [Cinnamomum micranthum f. kanehirae]	LERK3_ORYSJ RecName: Full=G-type lectin S-receptor-like serine/threonine-protein kinase LECRK3 {ECO:0000305}; Short=OsLecRK3 {ECO:0000303|PubMed:25485617}; EC=2.7.11.1 {ECO:0000305}; AltName: Full=OsRLCK135 {ECO:0000303|PubMed:19825577}; Flags: Precursor;	A0A443N2H7_9MAGN RecName: Full=Receptor-like serine/threonine-protein kinase {ECO:0000256|PIRNR:PIRNR000641}; EC=2.7.11.1 {ECO:0000256|PIRNR:PIRNR000641};	--	GO:0016021,integral component of membrane; GO:0005524,ATP binding; GO:0030246,carbohydrate binding; GO:0106310,protein serine kinase activity; GO:0004674,protein serine/threonine kinase activity; GO:0006952,defense response; GO:0006468,protein phosphorylation; GO:0000166,nucleotide binding; GO:0003674,molecular_function; GO:0005488,binding; GO:0017076,purine nucleotide binding; GO:0030554,adenyl …	PF00069.28:Protein kinase domain	--	--	--
Ccam01G000984	turquoise	312.662626233742	236.242863997959	76.4197622357826	159.823101762177	10.4644	14.5624	16.5586	18.1507	23.8584	18.6022	28.1939	25.0695	26.5158	11.5893	13.3424	11.976	GWHBGBX00000001	17463381	17465798	-	Ccam01G000984	--	K03327 multidrug resistance protein, MATE family | (RefSeq) protein DETOXIFICATION 34-like (A)	--	G-type lectin S-receptor-like serine/threonine-protein kinase LECRK2 [Cinnamomum micranthum f. kanehirae]	LERK3_ORYSI RecName: Full=G-type lectin S-receptor-like serine/threonine-protein kinase LECRK3 {ECO:0000305}; Short=OsLecRK3 {ECO:0000303|PubMed:25485617}; EC=2.7.11.1 {ECO:0000305}; AltName: Full=OsRLCK135 {ECO:0000305}; Flags: Precursor;	A0A443N2I3_9MAGN RecName: Full=Receptor-like serine/threonine-protein kinase {ECO:0000256|PIRNR:PIRNR000641}; EC=2.7.11.1 {ECO:0000256|PIRNR:PIRNR000641};	--	GO:0016021,integral component of membrane; GO:0005524,ATP binding; GO:0030246,carbohydrate binding; GO:0106310,protein serine kinase activity; GO:0004674,protein serine/threonine kinase activity; GO:0006952,defense response; GO:0006468,protein phosphorylation; GO:0000166,nucleotide binding; GO:0003674,molecular_function; GO:0005488,binding; GO:0017076,purine nucleotide binding; GO:0030554,adenyl …	PF00069.28:Protein kinase domain	--	--	--
Ccam01G000985	turquoise	483.989336789556	313.264095691349	170.725241098208	142.538854593141	28.6235	47.1099	50.5365	64.4162	66.7244	66.6709	66.7795	61.2945	63.7682	23.3252	25.3692	28.7587	GWHBGBX00000001	17473003	17475492	+	Ccam01G000985	--	K03327 multidrug resistance protein, MATE family | (RefSeq) protein DETOXIFICATION 34-like (A)	--	G-type lectin S-receptor-like serine/threonine-protein kinase LECRK3 [Cinnamomum micranthum f. kanehirae]	LERK2_ORYSI RecName: Full=G-type lectin S-receptor-like serine/threonine-protein kinase LECRK2 {ECO:0000305}; Short=OsLecRK2 {ECO:0000303|PubMed:25485617}; EC=2.7.11.1 {ECO:0000305}; Flags: Precursor;	A0A3S3PTU6_9MAGN RecName: Full=Receptor-like serine/threonine-protein kinase {ECO:0000256|PIRNR:PIRNR000641}; EC=2.7.11.1 {ECO:0000256|PIRNR:PIRNR000641};	--	GO:0016021,integral component of membrane; GO:0005524,ATP binding; GO:0030246,carbohydrate binding; GO:0106310,protein serine kinase activity; GO:0004674,protein serine/threonine kinase activity; GO:0006952,defense response; GO:0006468,protein phosphorylation; GO:0000166,nucleotide binding; GO:0003674,molecular_function; GO:0005488,binding; GO:0017076,purine nucleotide binding; GO:0030554,adenyl …	PF00069.28:Protein kinase domain	--	--	--
Ccam01G000986	lightgreen	272.616710416699	31.2649201842113	241.351790232487	-210.087	8.4189	8.4836	10.0565	9.9522	9.7711	12.118	9.9296	9.6363	10.1068	9.2063	8.7995	7.6121	GWHBGBX00000001	17480528	17495833	+	Ccam01G000986	--	--	--	protein EMSY-LIKE 3 [Cinnamomum micranthum f. kanehirae]	EML3_ARATH RecName: Full=Protein EMSY-LIKE 3 {ECO:0000303|PubMed:21830950}; Short=AtEML3 {ECO:0000303|PubMed:21830950};	A0A443N2F6_9MAGN SubName: Full=Protein EMSY-LIKE 3 {ECO:0000313|EMBL:RWR72727.1};	Uncharacterized conserved protein, contains ENT domain	GO:0005634,nucleus; GO:0003682,chromatin binding; GO:0031491,nucleosome binding; GO:0050832,defense response to fungus; GO:0006357,regulation of transcription by RNA polymerase II; GO:0003674,molecular_function; GO:0005488,binding; GO:0044877,protein-containing complex binding; GO:0006950,response to stress; GO:0006952,defense response; GO:0008150,biological_process; GO:0009605,response to extern…	PF03735.17:ENT domain	--	--	--
Ccam01G000990	lightgreen	352.29221096746	28.9582500799179	323.333960887542	-294.376	4.7133	5.0975	6.0034	6.052	6.5265	6.4197	6.9681	6.324	7.0705	5.7349	5.8346	5.6743	GWHBGBX00000001	17579693	17584618	-	Ccam01G000990	--	K22825 non-structural maintenance of chromosomes element 4 | (RefSeq) non-structural maintenance of chromosomes element 4 homolog A-like (A)	--	SANT/Myb domain-containing protein [Cinnamomum micranthum f. kanehirae]	--	A0A3S3M3S4_9MAGN SubName: Full=SANT/Myb domain-containing protein {ECO:0000313|EMBL:RWR72731.1};	--	--	PF00439.28:Bromodomain	MYB-related	TF	MYB->MYB-related
Ccam01G000994	yellow	102.117747693645	57.5306773015074	44.5870703921378	12.9436069093696	7.7008	7.9103	7.1732	7.732	7.3322	8.5125	8.6063	8.1714	8.5626	13.465	12.0382	11.2185	GWHBGBX00000001	17646785	17667934	+	Ccam01G000994	--	K01647 citrate synthase [EC:2.3.3.1] | (RefSeq) citrate synthase, mitochondrial isoform X1 (A)	ko00020: Citrate cycle (TCA cycle); ko00630: Glyoxylate and dicarboxylate metabolism; ko01100: Metabolic pathways; ko01110: Biosynthesis of secondary metabolites; ko01200: Carbon metabolism; ko01210: 2-Oxocarboxylic acid metabolism; ko01230: Biosynthesis of amino acids	citrate synthase, mitochondrial [Cinnamomum micranthum f. kanehirae]	CISY_DAUCA RecName: Full=Citrate synthase, mitochondrial; EC=2.3.3.16; Flags: Precursor;	A0A3S3N4T4_9MAGN RecName: Full=Citrate synthase {ECO:0000256|RuleBase:RU000441};	Citrate synthase	GO:0005759,mitochondrial matrix; GO:0004108,citrate (Si)-synthase activity; GO:0006101,citrate metabolic process; GO:0006099,tricarboxylic acid cycle; GO:0003674,molecular_function; GO:0003824,catalytic activity; GO:0016740,transferase activity; GO:0016746,transferase activity, transferring acyl groups; GO:0036440,citrate synthase activity; GO:0046912,transferase activity, transferring acyl group…	PF00285.24:Citrate synthase, C-terminal domain	--	--	--
Ccam01G000995	turquoise	98.2449804553662	23.4908788084971	74.7541016468691	-51.2632	19.4516	7.999	5.7919	8.4304	7.5026	5.8883	10.2419	6.3953	10.398	10.8752	8.0935	8.4312	GWHBGBX00000001	17674691	17674903	-	Ccam01G000995	--	--	--	chloroplast outer envelope membrane-like protein [Cinnamomum micranthum f. kanehirae]	OEP7_ARATH RecName: Full=Outer envelope membrane protein 7 {ECO:0000303|PubMed:11595795}; Short=AtOEP7 {ECO:0000303|PubMed:11595795};	A0A3S3MFD9_9MAGN SubName: Full=Chloroplast outer envelope membrane-like protein {ECO:0000313|EMBL:RWR72735.1};	--	GO:0009707,chloroplast outer membrane; GO:0031359,integral component of chloroplast outer membrane; GO:0005575,cellular_component; GO:0005622,intracellular anatomical structure; GO:0005737,cytoplasm; GO:0009507,chloroplast; GO:0009526,plastid envelope; GO:0009527,plastid outer membrane; GO:0009536,plastid; GO:0009941,chloroplast envelope; GO:0016020,membrane; GO:0019867,outer membrane; GO:0031090…	--	--	--	--
Ccam01G001004	turquoise	106.26775300716	26.8687483525872	79.3990046545729	-52.5303	141.725	143.069	129.224	136.639	129.775	134.191	122.457	106.379	116.928	128.186	126.608	129.032	GWHBGBX00000001	17782793	17789002	+	Ccam01G001004	--	K09264 MADS-box transcription factor, plant | (RefSeq) agamous-like MADS-box protein MADS3 (A)	--	psbP domain-containing protein 3, chloroplastic isoform X1 [Cinnamomum micranthum f. kanehirae]	PPD3_ARATH RecName: Full=PsbP domain-containing protein 3, chloroplastic; AltName: Full=OEC23-like protein 2; Flags: Precursor;	A0A3S4N4S2_9MAGN SubName: Full=PsbP domain-containing protein 3, chloroplastic isoform X1 {ECO:0000313|EMBL:RWR72742.1};	--	GO:0009507,chloroplast; GO:0009543,chloroplast thylakoid lumen; GO:0009535,chloroplast thylakoid membrane; GO:0019898,extrinsic component of membrane; GO:0005739,mitochondrion; GO:0009654,photosystem II oxygen evolving complex; GO:0009579,thylakoid; GO:0031977,thylakoid lumen; GO:0005509,calcium ion binding; GO:0015979,photosynthesis; GO:0003674,molecular_function; GO:0005488,binding; GO:0043167,…	PF01789.19:PsbP	--	--	--
Ccam01G001007	lightgreen	422.981946112192	26.4363225946681	396.545623517523	-370.109	4.3257	3.4743	4.6705	3.4957	3.3495	3.4589	4.3953	4.3046	3.7901	2.5865	3.396	2.4918	GWHBGBX00000001	17836028	17843472	-	Ccam01G001007	--	K25006 RNA-binding protein 24/38 | (RefSeq) RNA-binding protein 38 isoform X1 (A)	--	RNA-binding protein 38-like protein [Cinnamomum micranthum f. kanehirae]	ARP1_ARATH RecName: Full=Probable RNA-binding protein ARP1; AltName: Full=ABA-regulated RNA-binding protein 1 {ECO:0000303|PubMed:23040517};	A0A3S3MA90_9MAGN SubName: Full=RNA-binding protein 38-like protein {ECO:0000313|EMBL:RWR72745.1};	Predicted RNA-binding protein SEB4 (RRM superfamily)	GO:0005634,nucleus; GO:0003730,mRNA 3'-UTR binding; GO:0003729,mRNA binding; GO:0010029,regulation of seed germination; GO:0009737,response to abscisic acid; GO:0009651,response to salt stress; GO:0009414,response to water deprivation; GO:0003674,molecular_function; GO:0003676,nucleic acid binding; GO:0003723,RNA binding; GO:0005488,binding; GO:0097159,organic cyclic compound binding; GO:1901363,…	--	--	--	--
Ccam01G001008	turquoise	717.187103497443	547.254737567817	169.932365929626	377.322371638191	50.9474	37.9446	41.0224	34.5446	38.968	37.0263	35.8953	36.8222	36.5536	16.5623	15.3065	14.4138	GWHBGBX00000001	17851490	17965727	-	Ccam01G001008	--	K08695 anthocyanidin reductase [EC:1.3.1.77] | (RefSeq) uncharacterized protein LOC8066842 (A)	ko00941: Flavonoid biosynthesis; ko01100: Metabolic pathways; ko01110: Biosynthesis of secondary metabolites	Cinnamoyl-CoA reductase 2 [Cinnamomum micranthum f. kanehirae]	CCR1_PETHY RecName: Full=Cinnamoyl-CoA reductase 1 {ECO:0000303|PubMed:24985707, ECO:0000303|PubMed:25217505}; Short=PhCCR1 {ECO:0000303|PubMed:24985707, ECO:0000303|PubMed:25217505}; EC=1.2.1.44 {ECO:0000250|UniProtKB:Q9S9N9}; AltName: Full=Coniferylaldehyde synthase {ECO:0000305}; EC=1.2.1.- {ECO:0000269|PubMed:24985707, ECO:0000269|PubMed:25217505};	A0A443N2J2_9MAGN SubName: Full=Cinnamoyl-CoA reductase 2 {ECO:0000313|EMBL:RWR72748.1};	Flavonol reductase/cinnamoyl-CoA reductase	GO:0005737,cytoplasm; GO:0016621,cinnamoyl-CoA reductase activity; GO:0000166,nucleotide binding; GO:0007623,circadian rhythm; GO:0010597,green leaf volatile biosynthetic process; GO:0009809,lignin biosynthetic process; GO:0009699,phenylpropanoid biosynthetic process; GO:0003674,molecular_function; GO:0003824,catalytic activity; GO:0016491,oxidoreductase activity; GO:0016620,oxidoreductase activi…	PF01370.24:NAD dependent epimerase/dehydratase family	--	--	--
Ccam01G001010	turquoise	417.944387405956	313.715758933665	104.228628472291	209.487130461374	2.2166	2.1302	2.451	3.3698	2.3125	1.5858	2.2913	2.0938	1.9084	1.9215	1.3866	1.6256	GWHBGBX00000001	17988543	17993185	+	Ccam01G001010	--	K00021 hydroxymethylglutaryl-CoA reductase (NADPH) [EC:1.1.1.34] | (RefSeq) 3-hydroxy-3-methylglutaryl-coenzyme A reductase 1 (A)	ko00900: Terpenoid backbone biosynthesis; ko01100: Metabolic pathways; ko01110: Biosynthesis of secondary metabolites	3-hydroxy-3-methylglutaryl coenzyme A reductase 2 [Cinnamomum camphora]	HMDH1_HEVBR RecName: Full=3-hydroxy-3-methylglutaryl-coenzyme A reductase 1; Short=HMG-CoA reductase 1; EC=1.1.1.34;	A0A6G6C933_CINCA RecName: Full=3-hydroxy-3-methylglutaryl coenzyme A reductase {ECO:0000256|RuleBase:RU361219}; Short=HMG-CoA reductase {ECO:0000256|RuleBase:RU361219}; EC=1.1.1.34 {ECO:0000256|RuleBase:RU361219};	3-hydroxy-3-methylglutaryl-CoA (HMG-CoA) reductase	GO:0005789,endoplasmic reticulum membrane; GO:0016021,integral component of membrane; GO:0031966,mitochondrial membrane; GO:0042170,plastid membrane; GO:0004420,hydroxymethylglutaryl-CoA reductase (NADPH) activity; GO:0015936,coenzyme A metabolic process; GO:0008299,isoprenoid biosynthetic process; GO:0003674,molecular_function; GO:0003824,catalytic activity; GO:0016491,oxidoreductase activity; G…	PF00368.21:Hydroxymethylglutaryl-coenzyme A reductase	--	--	--
Ccam01G001013	turquoise	1488.42669402453	912.402303084487	576.02439094004	336.377912144448	8.9114	8.5224	9.8286	12.2366	10.0078	11.4976	9.8936	10.4591	9.783	4.1712	5.2847	4.9855	GWHBGBX00000001	18041370	18059439	+	Ccam01G001013	--	K24139 auxin efflux carrier family protein | (RefSeq) protein PIN-LIKES 3-like (A)	--	protein PIN-LIKES 3-like protein [Cinnamomum micranthum f. kanehirae]	PILS1_ARATH RecName: Full=Protein PIN-LIKES 1 {ECO:0000303|PubMed:22504182}; AltName: Full=Auxin efflux carrier-like protein 1 {ECO:0000303|PubMed:22504182};	A0A3S3N4U4_9MAGN SubName: Full=Protein PIN-LIKES 3-like protein {ECO:0000313|EMBL:RWR72752.1};	Predicted membrane protein	GO:0005789,endoplasmic reticulum membrane; GO:0016021,integral component of membrane; GO:0009734,auxin-activated signaling pathway; GO:0080162,intracellular auxin transport; GO:0007154,cell communication; GO:0007165,signal transduction; GO:0008150,biological_process; GO:0009719,response to endogenous stimulus; GO:0009725,response to hormone; GO:0009733,response to auxin; GO:0009755,hormone-mediat…	PF03547.21:Membrane transport protein	--	--	--
Ccam01G001016	turquoise	1123.58	650.846805955685	472.737481639315	178.109324316369	97.6663	61.7997	63.2986	73.1194	76.3713	72.0712	55.4908	58.5321	59.1018	35.7392	33.4663	29.548	GWHBGBX00000001	18080795	18101755	-	Ccam01G001016	--	K22848 diacylglycerol O-acyltransferase 2, plant [EC:2.3.1.20] | (RefSeq) diacylglycerol O-acyltransferase 2D-like (A)	ko00561: Glycerolipid metabolism; ko01100: Metabolic pathways	diacylglycerol O-acyltransferase 2D-like protein [Cinnamomum micranthum f. kanehirae]	DAT2D_SOYBN RecName: Full=Diacylglycerol O-acyltransferase 2D {ECO:0000305}; Short=GmDGAT2D {ECO:0000303|PubMed:27345221}; EC=2.3.1.20 {ECO:0000269|PubMed:27345221};	A0A443N2L6_9MAGN RecName: Full=Acyltransferase {ECO:0000256|RuleBase:RU367023}; EC=2.3.1.- {ECO:0000256|RuleBase:RU367023};	Acyl-CoA:diacylglycerol acyltransferase (DGAT)	GO:0005789,endoplasmic reticulum membrane; GO:0016021,integral component of membrane; GO:0005811,lipid droplet; GO:0004144,diacylglycerol O-acyltransferase activity; GO:0006071,glycerol metabolic process; GO:0006629,lipid metabolic process; GO:0019432,triglyceride biosynthetic process; GO:0003674,molecular_function; GO:0003824,catalytic activity; GO:0008374,O-acyltransferase activity; GO:0016411,…	PF03982.16:Diacylglycerol acyltransferase	--	--	--
Ccam01G001019	purple	263.061893163993	108.106168852111	154.955724311882	-46.8496	4.3895	4.6552	5.7346	3.7312	5.489	3.538	6.6464	7.333	7.1596	33.9825	33.7402	33.8429	GWHBGBX00000001	18159197	18164522	-	Ccam01G001019	--	--	--	bZIP transcription factor 60 [Cinnamomum micranthum f. kanehirae]	BZP50_ORYSJ RecName: Full=bZIP transcription factor 50 {ECO:0000303|PubMed:18065552}; Short=OsbZIP50 {ECO:0000303|PubMed:18065552}; AltName: Full=OsBZIP74 {ECO:0000303|PubMed:22199238};	A0A3S3PTX1_9MAGN SubName: Full=BZIP transcription factor 60 {ECO:0000313|EMBL:RWR72759.1};	--	GO:0005789,endoplasmic reticulum membrane; GO:0016021,integral component of membrane; GO:0005634,nucleus; GO:0003677,DNA binding; GO:0003700,DNA-binding transcription factor activity; GO:0034976,response to endoplasmic reticulum stress; GO:0006986,response to unfolded protein; GO:0003674,molecular_function; GO:0003676,nucleic acid binding; GO:0005488,binding; GO:0097159,organic cyclic compound bi…	PF00170.24:bZIP transcription factor	bZIP	TF	bZIP
Ccam01G001022	turquoise	230.691240002062	31.0735792989735	199.617660703088	-168.544	71.2852	76.5031	60.4427	70.6757	88.262	75.7347	53.8158	64.63	73.9228	63.7835	66.8117	74.9633	GWHBGBX00000001	18192554	18192964	+	Ccam01G001022	--	--	--	calvin cycle protein CP12-3, chloroplastic [Cinnamomum micranthum f. kanehirae]	CP123_ARATH RecName: Full=Calvin cycle protein CP12-3, chloroplastic; AltName: Full=CP12 domain-containing protein 3; AltName: Full=Chloroplast protein 12-3; Flags: Precursor;	A0A3S3M3U7_9MAGN SubName: Full=Calvin cycle protein CP12-3, chloroplastic {ECO:0000313|EMBL:RWR72762.1};	--	GO:0009507,chloroplast; GO:0032991,protein-containing complex; GO:0005507,copper ion binding; GO:0016151,nickel cation binding; GO:0071454,cellular response to anoxia; GO:0034605,cellular response to heat; GO:0080153,negative regulation of reductive pentose-phosphate cycle; GO:0019253,reductive pentose-phosphate cycle; GO:0003674,molecular_function; GO:0005488,binding; GO:0043167,ion binding; GO:…	PF02672.18:CP12 domain	--	--	--
Ccam01G001039	turquoise	140.763492634555	73.0271921978592	67.7363004366956	5.29089176116364	0.7155	0.8426	0.5084	0.4788	0.821	0.2067	0.5494	0.3602	0.3604	0.3073	0.1675	0.3053	GWHBGBX00000001	18521382	18523417	-	Ccam01G001039	--	K03283 heat shock 70kDa protein 1/2/6/8 | (RefSeq) heat shock 70 kDa protein-like (A)	ko03040: Spliceosome; ko04141: Protein processing in endoplasmic reticulum; ko04144: Endocytosis	diacylglycerol kinase theta [Cinnamomum micranthum f. kanehirae]	--	A0A443N2L8_9MAGN SubName: Full=Diacylglycerol kinase theta {ECO:0000313|EMBL:RWR72778.1};	--	GO:0016301,kinase activity; GO:0016310,phosphorylation; GO:0003674,molecular_function; GO:0003824,catalytic activity; GO:0016740,transferase activity; GO:0016772,transferase activity, transferring phosphorus-containing groups; GO:0006793,phosphorus metabolic process; GO:0006796,phosphate-containing compound metabolic process; GO:0008150,biological_process; GO:0008152,metabolic process; GO:0009987…	PF03107.19:C1 domain	--	--	--
Ccam01G001041	yellow	289.600124557752	148.042223792229	141.557900765523	6.48432302670608	0.1496	0.1914	0.189	0.1602	0.1795	0.2498	0.4902	0.2869	0.0383	1.828	2.5731	2.3265	GWHBGBX00000001	18549147	18555767	+	Ccam01G001041	--	K01176 alpha-amylase [EC:3.2.1.1] | (RefSeq) alpha-amylase isozyme 2A (A)	ko00500: Starch and sucrose metabolism; ko01100: Metabolic pathways; ko01110: Biosynthesis of secondary metabolites	Protein kinase domain-containing protein [Cinnamomum micranthum f. kanehirae]	LRKS5_ARATH RecName: Full=Probable L-type lectin-domain containing receptor kinase S.5; Short=LecRK-S.5; EC=2.7.11.1; Flags: Precursor;	A0A3S3MAB4_9MAGN SubName: Full=Protein kinase domain-containing protein {ECO:0000313|EMBL:RWR72779.1};	--	GO:0016021,integral component of membrane; GO:0005886,plasma membrane; GO:0005524,ATP binding; GO:0030246,carbohydrate binding; GO:0106310,protein serine kinase activity; GO:0004675,transmembrane receptor protein serine/threonine kinase activity; GO:0042742,defense response to bacterium; GO:0002229,defense response to oomycetes; GO:0006468,protein phosphorylation; GO:0000166,nucleotide binding; G…	PF00139.22:Legume lectin domain	--	--	--
Ccam01G001042	turquoise	1073.14259804733	592.571995890635	480.570602156691	112.001393733944	35.8931	60.2352	66.8514	67.6995	71.2505	69.8694	82.3734	72.5146	71.4689	38.6549	42.9739	43.4007	GWHBGBX00000001	18603109	18605391	+	Ccam01G001042	--	K23869 galactan beta-1,4-galactosyltransferase [EC:2.4.1.-] | (RefSeq) galactan beta-1,4-galactosyltransferase GALS1 (A)	--	galactan beta-1,4-galactosyltransferase GALS1 [Cinnamomum micranthum f. kanehirae]	GALS1_ARATH RecName: Full=Galactan beta-1,4-galactosyltransferase GALS1 {ECO:0000305}; EC=2.4.1.- {ECO:0000305}; AltName: Full=Beta-1,4-galactan synthase; AltName: Full=Galactan synthase 1 {ECO:0000303|PubMed:23243126};	A0A3S3M3W2_9MAGN RecName: Full=Glycosyltransferase family 92 protein {ECO:0000256|RuleBase:RU366017}; EC=2.4.1.- {ECO:0000256|RuleBase:RU366017};	Extracellular protein with conserved cysteines	GO:0005794,Golgi apparatus; GO:0000139,Golgi membrane; GO:0016021,integral component of membrane; GO:0003831,beta-N-acetylglucosaminylglycopeptide beta-1,4-galactosyltransferase activity; GO:0042546,cell wall biogenesis; GO:0071555,cell wall organization; GO:0045489,pectin biosynthetic process; GO:0003674,molecular_function; GO:0003824,catalytic activity; GO:0008194,UDP-glycosyltransferase activi…	PF01697.30:Glycosyltransferase family 92	--	--	--
Ccam01G001044	purple	81.332292988146	15.4844639939837	65.8478289941624	-50.3634	1.3845	1.9927	2.3611	1.8531	1.1214	1.1002	3.5083	2.0911	3.1882	2.9736	3.0244	2.7568	GWHBGBX00000001	18670497	18671066	+	Ccam01G001044	--	--	--	poly polymerase [Cinnamomum micranthum f. kanehirae]	--	A0A443N2P8_9MAGN SubName: Full=Poly polymerase {ECO:0000313|EMBL:RWR72782.1};	--	--	PF14009.9:PADRE domain	--	--	--
Ccam01G001046	royalblue	624.643772683388	29.0341572254106	595.609615457978	-566.575	79.3747	98.9107	120.199	113.371	104.694	128.872	132.863	126.63	115.555	101.709	106.325	103.333	GWHBGBX00000001	18705433	18801511	-	Ccam01G001046	--	K20715 phototropin [EC:2.7.11.1] | (RefSeq) phototropin-2 (A)	--	putative LOV domain-containing protein [Cinnamomum camphora]	PHOT2_ARATH RecName: Full=Phototropin-2; EC=2.7.11.1; AltName: Full=Defective in chloroplast avoidance protein 1; AltName: Full=Non-phototropic hypocotyl 1-like protein 1; Short=AtKin7; Short=NPH1-like protein 1;	A0A126WV75_CINCA SubName: Full=Putative LOV domain-containing protein {ECO:0000313|EMBL:AML76439.1};	--	GO:0005737,cytoplasm; GO:0005794,Golgi apparatus; GO:0016020,membrane; GO:0005634,nucleus; GO:0005886,plasma membrane; GO:0009536,plastid; GO:0005524,ATP binding; GO:0009882,blue light photoreceptor activity; GO:0010181,FMN binding; GO:0042802,identical protein binding; GO:0016301,kinase activity; GO:0106310,protein serine kinase activity; GO:0004674,protein serine/threonine kinase activity; GO:0…	PF00069.28:Protein kinase domain	--	--	--
Ccam01G001049	turquoise	787.066544941488	506.199242200336	280.867302741152	225.331939459184	5.9884	6.7887	9.3226	8.3146	7.6615	10.3966	10.3642	9.4502	7.9677	6.646	6.6997	6.5733	GWHBGBX00000001	18858060	18883227	-	Ccam01G001049	--	K12600 superkiller protein 3 | (RefSeq) tetratricopeptide repeat protein SKI3 (A)	ko03018: RNA degradation	Tetratricopeptide repeat-containing domain-containing protein [Cinnamomum micranthum f. kanehirae]	SKI3_ARATH RecName: Full=Tetratricopeptide repeat protein SKI3 {ECO:0000305}; AltName: Full=Protein SKI3 homolog {ECO:0000303|PubMed:22511887}; Short=AtSKI3 {ECO:0000303|PubMed:22511887};	A0A3S3MQ47_9MAGN SubName: Full=Tetratricopeptide repeat-containing domain-containing protein {ECO:0000313|EMBL:RWR72788.1};	TPR repeat-containing protein	GO:0005737,cytoplasm; GO:0055087,Ski complex; GO:0003677,DNA binding; GO:0070478,nuclear-transcribed mRNA catabolic process, 3'-5' exonucleolytic nonsense-mediated decay; GO:0034427,nuclear-transcribed mRNA catabolic process, exonucleolytic, 3'-5'; GO:1904278,positive regulation of wax biosynthetic process; GO:0016441,posttranscriptional gene silencing; GO:0003674,molecular_function; GO:0003676,n…	PF13414.9:TPR repeat	--	--	--
Ccam01G001050	purple	218.824996989139	88.9707026262148	129.854294362924	-40.8836	5.7793	6.7276	8.7797	6.8552	10.2232	9.4151	19.0057	17.3428	17.5531	28.5628	34.9822	31.5746	GWHBGBX00000001	18887951	18889930	-	Ccam01G001050	--	K13429 chitin elicitor receptor kinase 1 | (RefSeq) hypothetical protein (A)	ko04626: Plant-pathogen interaction	protein LYK5-like protein [Cinnamomum micranthum f. kanehirae]	LYK5_ARATH RecName: Full=Protein LYK5; AltName: Full=LysM domain receptor-like kinase 5; AltName: Full=LysM-containing receptor-like kinase 5; Flags: Precursor;	A0A443N2P6_9MAGN SubName: Full=Protein LYK5-like protein {ECO:0000313|EMBL:RWR72789.1};	--	GO:0016021,integral component of membrane; GO:0005886,plasma membrane; GO:0005524,ATP binding; GO:0008061,chitin binding; GO:0042803,protein homodimerization activity; GO:0004672,protein kinase activity; GO:0071323,cellular response to chitin; GO:0045087,innate immune response; GO:0006468,protein phosphorylation; GO:0000166,nucleotide binding; GO:0003674,molecular_function; GO:0005488,binding; GO…	PF00069.28:Protein kinase domain	--	--	--
Ccam01G001051	turquoise	85.6423509018127	17.2441281396088	68.3982227622039	-51.1541	3.6666	2.0046	2.5224	2.5007	2.9509	2.1324	2.3241	2.3381	2.3662	1.8726	2.5654	2.4712	GWHBGBX00000001	18892660	18909427	-	Ccam01G001051	--	K01113 alkaline phosphatase D [EC:3.1.3.1] | (RefSeq) uncharacterized protein LOC122662660 (A)	ko00790: Folate biosynthesis; ko01100: Metabolic pathways; ko01240: Biosynthesis of cofactors	hypothetical protein CKAN_00103000 [Cinnamomum micranthum f. kanehirae]	--	A0A3S3PTZ4_9MAGN RecName: Full=PhoD domain-containing protein {ECO:0000259|Pfam:PF09423};	--	GO:0016021,integral component of membrane; GO:0005575,cellular_component; GO:0016020,membrane; GO:0031224,intrinsic component of membrane; GO:0110165,cellular anatomical entity	PF09423.13:PhoD-like phosphatase	--	--	--
Ccam01G001053	turquoise	42.6183768437708	7.24578540622187	35.372591437549	-28.1268	7.2984	7.6042	9.8414	9.2688	10.0084	8.0825	9.3837	9.6876	9.263	6.338	6.9069	6.9522	GWHBGBX00000001	18934097	18945050	+	Ccam01G001053	--	K02180 cell cycle arrest protein BUB3 | (RefSeq) mitotic checkpoint protein BUB3.2-like (A)	--	hypothetical protein CKAN_00103200 [Cinnamomum micranthum f. kanehirae]	BUB32_ARATH RecName: Full=Mitotic checkpoint protein BUB3.2; AltName: Full=Protein BUDDING UNINHIBITED BY BENZYMIDAZOL 3.2;	A0A3S4N4Y2_9MAGN SubName: Full=Uncharacterized protein {ECO:0000313|EMBL:RWR72792.1};	Mitotic spindle checkpoint protein BUB3, WD repeat superfamily	GO:1990298,bub1-bub3 complex; GO:0000776,kinetochore; GO:0033597,mitotic checkpoint complex; GO:0009524,phragmoplast; GO:0005819,spindle; GO:0043130,ubiquitin binding; GO:0051301,cell division; GO:0007059,chromosome segregation; GO:0051321,meiotic cell cycle; GO:0007094,mitotic spindle assembly checkpoint; GO:0003674,molecular_function; GO:0005488,binding; GO:0005515,protein binding; GO:0032182,u…	PF00400.35:WD domain, G-beta repeat	--	--	--
Ccam01G001056	yellow	169.431263442035	36.088782447568	133.342480994467	-97.2537	2.3828	6.8175	6.9531	8.1645	12.7809	12.7605	17.955	15.9947	17.0094	18.6507	13.8802	17.4415	GWHBGBX00000001	18982178	18982798	+	Ccam01G001056	--	--	--	zinc finger protein ZAT10 [Cinnamomum micranthum f. kanehirae]	ZAT10_ARATH RecName: Full=Zinc finger protein ZAT10; AltName: Full=Salt-tolerance zinc finger;	A0A443N2Q6_9MAGN SubName: Full=Zinc finger protein ZAT10 {ECO:0000313|EMBL:RWR72795.1};	FOG: Zn-finger	GO:0005634,nucleus; GO:0003700,DNA-binding transcription factor activity; GO:0046872,metal ion binding; GO:0043565,sequence-specific DNA binding; GO:0000976,transcription regulatory region sequence-specific DNA binding; GO:0071456,cellular response to hypoxia; GO:0035264,multicellular organism growth; GO:0045892,negative regulation of transcription, DNA-templated; GO:0010117,photoprotection; GO:0…	PF13912.9:C2H2-type zinc finger	C2H2	TF	C2H2
Ccam01G001057	turquoise	551.736546249194	313.653649309934	238.08289693926	75.5707523706743	5.6104	8.3225	9.36	7.8309	7.7177	8.3805	7.8684	8.2354	7.1453	4.5356	5.3861	5.3493	GWHBGBX00000001	19012149	19025633	+	Ccam01G001057	--	K01738 cysteine synthase [EC:2.5.1.47] | (RefSeq) cysteine synthase (A)	ko00270: Cysteine and methionine metabolism; ko00920: Sulfur metabolism; ko01100: Metabolic pathways; ko01110: Biosynthesis of secondary metabolites; ko01200: Carbon metabolism; ko01230: Biosynthesis of amino acids	BTB/POZ domain-containing protein NPY2 [Cinnamomum micranthum f. kanehirae]	NPY2_ARATH RecName: Full=BTB/POZ domain-containing protein NPY2; AltName: Full=Protein NAKED PINS IN YUC MUTANTS 2;	A0A3S3M3X3_9MAGN SubName: Full=BTB/POZ domain-containing protein NPY2 {ECO:0000313|EMBL:RWR72796.1};	--	GO:0071944,cell periphery; GO:0009958,positive gravitropism; GO:0016567,protein ubiquitination; GO:0008150,biological_process; GO:0009605,response to external stimulus; GO:0009606,tropism; GO:0009628,response to abiotic stimulus; GO:0009629,response to gravity; GO:0009630,gravitropism; GO:0050896,response to stimulus; GO:0006464,cellular protein modification process; GO:0006807,nitrogen compound …	PF03000.17:NPH3 family	--	--	--
Ccam01G001059	yellow	382.463557386313	252.056826319516	130.406731066798	121.650095252718	23.6658	17.872	20.4895	11.2738	11.7293	9.3736	7.9826	10.9696	10.921	92.0263	86.1369	104.362	GWHBGBX00000001	19067525	19068666	+	Ccam01G001059	--	K07025 putative hydrolase of the HAD superfamily | (RefSeq) uncharacterized protein LOC114292903 (A)	--	LOB domain-containing protein 38 [Cinnamomum micranthum f. kanehirae]	LBD37_ARATH RecName: Full=LOB domain-containing protein 37; AltName: Full=ASYMMETRIC LEAVES 2-like protein 39; Short=AS2-like protein 39;	A0A443N2P1_9MAGN SubName: Full=LOB domain-containing protein 38 {ECO:0000313|EMBL:RWR72798.1};	--	GO:0000976,transcription regulatory region sequence-specific DNA binding; GO:0006807,nitrogen compound metabolic process; GO:0010468,regulation of gene expression; GO:0060776,simple leaf morphogenesis; GO:0001067,regulatory region nucleic acid binding; GO:0003674,molecular_function; GO:0003676,nucleic acid binding; GO:0003677,DNA binding; GO:0003690,double-stranded DNA binding; GO:0005488,binding…	PF03195.17:Lateral organ boundaries (LOB) domain	LOB	TF	LOB
Ccam01G001066	turquoise	91.436042123139	35.5947175053576	55.8413246177813	-20.2466	10.4465	8.6512	5.6001	8.2124	7.7475	9.476	7.4326	8.8637	9.9724	7.1948	5.0344	5.6045	GWHBGBX00000001	19193207	19215395	-	Ccam01G001066	--	K00472 prolyl 4-hydroxylase [EC:1.14.11.2] | (RefSeq) probable prolyl 4-hydroxylase 9 isoform X2 (A)	ko00330: Arginine and proline metabolism; ko01100: Metabolic pathways	putative prolyl 4-hydroxylase 9 isoform X2 [Cinnamomum micranthum f. kanehirae]	P4H9_ARATH RecName: Full=Probable prolyl 4-hydroxylase 9 {ECO:0000305}; Short=AtP4H9 {ECO:0000303|Ref.6}; EC=1.14.11.2 {ECO:0000305};	A0A3S3LWG3_9MAGN SubName: Full=Putative prolyl 4-hydroxylase 9 isoform X2 {ECO:0000313|EMBL:RWR72804.1};	Prolyl 4-hydroxylase alpha subunit	GO:0005783,endoplasmic reticulum; GO:0005789,endoplasmic reticulum membrane; GO:0005794,Golgi apparatus; GO:0005797,Golgi medial cisterna; GO:0016021,integral component of membrane; GO:0005506,iron ion binding; GO:0031418,L-ascorbic acid binding; GO:0004656,procollagen-proline 4-dioxygenase activity; GO:0018401,peptidyl-proline hydroxylation to 4-hydroxy-L-proline; GO:0003674,molecular_function; …	PF13640.9:2OG-Fe(II) oxygenase superfamily	--	--	--
Ccam01G001070	turquoise	1057.91601821728	764.858627751938	293.057390465344	471.801237286594	25.0406	26.5405	23.8257	28.2176	24.788	28.3657	25.8603	25.5189	27.5329	15.8126	12.6644	12.3636	GWHBGBX00000001	19347109	19354905	-	Ccam01G001070	--	--	--	RNA recognition motif domain-containing protein [Cinnamomum micranthum f. kanehirae]	C3H18_ARATH RecName: Full=Zinc finger CCCH domain-containing protein 18; Short=AtC3H18; EC=3.1.-.-;	A0A443N2T2_9MAGN SubName: Full=RNA recognition motif domain-containing protein {ECO:0000313|EMBL:RWR72810.1};	--	GO:0003677,DNA binding; GO:0046872,metal ion binding; GO:0004518,nuclease activity; GO:0003723,RNA binding; GO:0003674,molecular_function; GO:0003676,nucleic acid binding; GO:0005488,binding; GO:0097159,organic cyclic compound binding; GO:1901363,heterocyclic compound binding; GO:0043167,ion binding; GO:0043169,cation binding; GO:0003824,catalytic activity; GO:0016787,hydrolase activity; GO:00167…	PF12872.10:OST-HTH/LOTUS domain	--	--	--
Ccam01G001074	turquoise	260.325785384098	40.9439591986657	219.381826185432	-178.438	5.5198	5.5922	5.7711	4.9982	5.3096	6.2363	5.9748	6.0864	5.824	7.0139	6.6022	6.4218	GWHBGBX00000001	19425446	19460169	-	Ccam01G001074	--	K16302 metal transporter CNNM | (RefSeq) metal transporter, ACDP family (A)	--	putative DUF21 domain-containing protein, chloroplastic [Cinnamomum micranthum f. kanehirae]	Y1559_ARATH RecName: Full=DUF21 domain-containing protein At1g55930, chloroplastic; AltName: Full=CBS domain-containing protein CBSDUFCH2; Flags: Precursor;	A0A443N2S6_9MAGN SubName: Full=Putative DUF21 domain-containing protein, chloroplastic {ECO:0000313|EMBL:RWR72815.1};	Predicted membrane protein, contains two CBS domains	GO:0009941,chloroplast envelope; GO:0031969,chloroplast membrane; GO:0016021,integral component of membrane; GO:0005634,nucleus; GO:0009536,plastid; GO:0050660,flavin adenine dinucleotide binding; GO:0000166,nucleotide binding; GO:0003674,molecular_function; GO:0005488,binding; GO:0036094,small molecule binding; GO:0043167,ion binding; GO:0043168,anion binding; GO:0097159,organic cyclic compound …	PF01595.23:Cyclin M transmembrane N-terminal domain	--	--	--
Ccam01G001082	cyan	405.01528079663	37.300304155178	367.714976641452	-330.415	40.6136	28.394	27.5007	27.3397	29.4023	23.9887	23.1141	26.5751	27.9649	20.581	20.2537	20.1035	GWHBGBX00000001	19524138	19536158	-	Ccam01G001082	--	K01881 prolyl-tRNA synthetase [EC:6.1.1.15] | (RefSeq) prolyl-tRNA synthetase (A)	ko00970: Aminoacyl-tRNA biosynthesis	transmembrane protein 256 [Cinnamomum micranthum f. kanehirae]	--	A0A3S3PSR8_9MAGN SubName: Full=Transmembrane protein 256 {ECO:0000313|EMBL:RWR72820.1};	Predicted small membrane protein	GO:0016021,integral component of membrane; GO:0005575,cellular_component; GO:0016020,membrane; GO:0031224,intrinsic component of membrane; GO:0110165,cellular anatomical entity	PF04241.18:Protein of unknown function (DUF423)	--	--	--
Ccam01G001083	turquoise	710.777941048639	462.888922888016	247.889018160623	214.999904727392	118.454	113.183	102.208	97.6647	97.3394	96.871	89.098	91.0795	98.0947	48.288	50.0245	53.2702	GWHBGBX00000001	19540007	19544195	+	Ccam01G001083	--	K20855 beta-1,3-galactosyltransferase 1/2/3/4/5/7/8 [EC:2.4.1.-] | (RefSeq) probable beta-1,3-galactosyltransferase 4 isoform X1 (A)	--	CASP-like protein 2B1 [Cinnamomum micranthum f. kanehirae]	CSPLC_VITVI RecName: Full=CASP-like protein 2B1; Short=VvCASPL2B1;	A0A443N2U0_9MAGN RecName: Full=CASP-like protein {ECO:0000256|RuleBase:RU361233};	--	GO:0016021,integral component of membrane; GO:0005886,plasma membrane; GO:0005575,cellular_component; GO:0016020,membrane; GO:0031224,intrinsic component of membrane; GO:0110165,cellular anatomical entity; GO:0071944,cell periphery	PF04535.15:Casparian strip membrane protein domain	--	--	--
Ccam01G001087	yellow	205.143461437192	67.8113563743525	137.332105062839	-69.5207	19.1551	19.4398	19.643	25.2244	24.0781	23.5258	19.8892	20.6807	20.3831	37.2676	39.2535	38.67	GWHBGBX00000001	19635097	19664117	-	Ccam01G001087	--	K23806 alpha-guaiene 2-oxidase | (RefSeq) premnaspirodiene oxygenase-like (A)	--	Cytochrome P450 [Macleaya cordata]	C7D55_HYOMU RecName: Full=Premnaspirodiene oxygenase; Short=HPO; EC=1.14.14.151 {ECO:0000269|PubMed:17715131}; AltName: Full=Cytochrome P450 71D55;	A0A200RBS5_9MAGN SubName: Full=Cytochrome P450 {ECO:0000313|EMBL:OVA20161.1};	Cytochrome P450 CYP2 subfamily	GO:0016021,integral component of membrane; GO:0020037,heme binding; GO:0005506,iron ion binding; GO:0004497,monooxygenase activity; GO:0016705,oxidoreductase activity, acting on paired donors, with incorporation or reduction of molecular oxygen; GO:0003674,molecular_function; GO:0005488,binding; GO:0046906,tetrapyrrole binding; GO:0097159,organic cyclic compound binding; GO:1901363,heterocyclic c…	PF00067.25:Cytochrome P450	--	--	--
Ccam01G001088	turquoise	67.5104262261176	12.9687918348909	54.5416343912267	-41.5728	27.6803	26.689	23.6938	29.7767	26.9809	27.4282	23.316	24.7948	25.6587	19.9361	20.3625	19.1086	GWHBGBX00000001	19688310	19714479	+	Ccam01G001088	--	K14849 ribosomal RNA-processing protein 1 | (RefSeq) uncharacterized protein LOC112294706 (A)	--	hypothetical protein CKAN_00107300 [Cinnamomum micranthum f. kanehirae]	--	A0A3S3MQ73_9MAGN SubName: Full=Uncharacterized protein {ECO:0000313|EMBL:RWR72831.1};	--	GO:0016021,integral component of membrane; GO:0005575,cellular_component; GO:0016020,membrane; GO:0031224,intrinsic component of membrane; GO:0110165,cellular anatomical entity	--	--	--	--
Ccam01G001091	turquoise	1226.2958016646	517.211948125858	709.08385353874	-191.872	70.1884	97.1266	99.2444	103.869	96.7384	110.642	78.293	76.189	79.0469	90.957	95.0873	94.565	GWHBGBX00000001	19751698	19764004	-	Ccam01G001091	--	K04773 protease IV [EC:3.4.21.-] | (GenBank) S49 protease IV family peptidase (A)	--	Oligopeptide transporter [Cinnamomum micranthum f. kanehirae]	OPT3_ARATH RecName: Full=Oligopeptide transporter 3; Short=AtOPT3;	A0A3S4N518_9MAGN SubName: Full=Oligopeptide transporter {ECO:0000313|EMBL:RWR72834.1};	Sexual differentiation process protein ISP4	GO:0005829,cytosol; GO:0005887,integral component of plasma membrane; GO:0016020,membrane; GO:0005886,plasma membrane; GO:0009506,plasmodesma; GO:0035673,oligopeptide transmembrane transporter activity; GO:0046915,transition metal ion transmembrane transporter activity; GO:0006875,cellular metal ion homeostasis; GO:0055072,iron ion homeostasis; GO:0015031,protein transport; GO:1990388,xylem-to-ph…	PF03169.18:OPT oligopeptide transporter protein	--	--	--
Ccam01G001096	turquoise	155.427994485009	90.8922592744564	64.5357352105522	26.3565240639042	12.2706	16.5143	14.7727	16.0953	16.7306	18.5387	15.8023	16.1879	15.6669	13.5535	12.4997	11.967	GWHBGBX00000001	20011599	20016599	+	Ccam01G001096	--	K00736 alpha-1,6-mannosyl-glycoprotein beta-1,2-N-acetylglucosaminyltransferase [EC:2.4.1.143] | (RefSeq) alpha-1,6-mannosyl-glycoprotein 2-beta-N-acetylglucosaminyltransferase-like (A)	ko00510: N-Glycan biosynthesis; ko00513: Various types of N-glycan biosynthesis; ko01100: Metabolic pathways	alpha-1,6-mannosyl-glycoprotein 2-beta-N-acetylglucosaminyltransferase-like protein [Cinnamomum micranthum f. kanehirae]	MGAT2_ARATH RecName: Full=Alpha-1,6-mannosyl-glycoprotein 2-beta-N-acetylglucosaminyltransferase {ECO:0000305}; EC=2.4.1.143 {ECO:0000269|PubMed:11229321}; AltName: Full=Beta-1,2-N-acetylglucosaminyltransferase II {ECO:0000303|PubMed:11229321}; AltName: Full=GlcNAc-T II {ECO:0000303|PubMed:11229321}; Short=GNT-II {ECO:0000303|PubMed:11229321}; AltName: Full=Mannoside acetylglucosaminyltransferase…	A0A3S3PSS9_9MAGN RecName: Full=Alpha-1,6-mannosyl-glycoprotein 2-beta-N-acetylglucosaminyltransferase {ECO:0000256|ARBA:ARBA00014817}; EC=2.4.1.143 {ECO:0000256|ARBA:ARBA00012613}; AltName: Full=Beta-1,2-N-acetylglucosaminyltransferase II {ECO:0000256|ARBA:ARBA00032915}; AltName: Full=GlcNAc-T II {ECO:0000256|ARBA:ARBA00032552}; AltName: Full=Mannoside acetylglucosaminyltransferase 2 {ECO:0000256…	N-acetylglucosaminyltransferase	GO:0000139,Golgi membrane; GO:0005795,Golgi stack; GO:0016021,integral component of membrane; GO:0008455,alpha-1,6-mannosylglycoprotein 2-beta-N-acetylglucosaminyltransferase activity; GO:0046872,metal ion binding; GO:0009312,oligosaccharide biosynthetic process; GO:0006487,protein N-linked glycosylation; GO:0003674,molecular_function; GO:0003824,catalytic activity; GO:0008194,UDP-glycosyltransfe…	PF05060.17:N-acetylglucosaminyltransferase II (MGAT2)	--	--	--
Ccam01G001098	yellow	1130.63855602968	129.305327123476	1001.33322890621	-872.028	11.7269	15.7707	17.5309	25.8076	23.0171	27.9256	23.6021	24.0279	24.1315	29.7902	27.4619	26.8867	GWHBGBX00000001	20038248	20048936	-	Ccam01G001098	--	--	--	Microtubule-associated protein 70 [Cinnamomum micranthum f. kanehirae]	MP705_ARATH RecName: Full=Microtubule-associated protein 70-5; Short=AtMAP70-5; AltName: Full=70 kDa microtubule-associated protein 5;	A0A3S3MFK5_9MAGN SubName: Full=Microtubule-associated protein 70 {ECO:0000313|EMBL:RWR72839.1};	--	GO:0005737,cytoplasm; GO:0005874,microtubule; GO:0008017,microtubule binding; GO:0071555,cell wall organization; GO:0007010,cytoskeleton organization; GO:0009832,plant-type cell wall biogenesis; GO:0010051,xylem and phloem pattern formation; GO:0003674,molecular_function; GO:0005488,binding; GO:0005515,protein binding; GO:0008092,cytoskeletal protein binding; GO:0015631,tubulin binding; GO:000815…	PF07058.14:Microtubule-associated protein 70	--	--	--
Ccam01G001099	turquoise	1018.15126486528	670.906145315882	347.245	323.661025766482	69.8432	103.127	89.5487	104.946	105.573	106.064	82.05	83.8909	87.4585	44.6727	43.9094	44.519	GWHBGBX00000001	20062346	20062732	+	Ccam01G001099	--	K02888 large subunit ribosomal protein L21 | (RefSeq) 50S ribosomal protein L21, mitochondrial-like (A)	ko03010: Ribosome	TPA_asm: hypothetical protein HUJ06_025115 [Nelumbo nucifera]	--	A0A822XUI5_NELNU SubName: Full=Uncharacterized protein {ECO:0000313|EMBL:DAD23652.1};	--	GO:0016021,integral component of membrane; GO:0005575,cellular_component; GO:0016020,membrane; GO:0031224,intrinsic component of membrane; GO:0110165,cellular anatomical entity	--	--	--	--
Ccam01G001101	yellow	115.876612216297	70.743285731904	45.1333264843928	25.6099592475111	2.9345	4.7472	4.7517	3.9357	3.9375	4.3168	4.4793	4.3319	3.5152	14.3961	13.2461	13.9288	GWHBGBX00000001	20093994	20100297	-	Ccam01G001101	--	K05389 potassium channel subfamily K, other eukaryote | (RefSeq) two pore potassium channel a-like (A)	--	two-pore potassium channel 1-like protein [Cinnamomum micranthum f. kanehirae]	KCO1_ARATH RecName: Full=Two-pore potassium channel 1; Short=AtTPK1; AltName: Full=Calcium-activated outward-rectifying potassium channel 1; Short=AtKCO1;	A0A443N2W2_9MAGN SubName: Full=Two-pore potassium channel 1-like protein {ECO:0000313|EMBL:RWR72841.1};	Tandem pore domain K+ channel	GO:0005887,integral component of plasma membrane; GO:0009705,plant-type vacuole membrane; GO:0005774,vacuolar membrane; GO:0005216,ion channel activity; GO:0046872,metal ion binding; GO:0015271,outward rectifier potassium channel activity; GO:0022841,potassium ion leak channel activity; GO:0030007,cellular potassium ion homeostasis; GO:0071257,cellular response to electrical stimulus; GO:0097623,…	PF07885.19:Ion channel	--	--	--
Ccam01G001103	turquoise	916.422292321733	653.801169852158	262.621122469575	391.180047382583	7.8176	11.7265	4.4898	8.3709	9.4873	9.5947	6.8321	5.2863	4.4541	1.1078	1.8108	1.4672	GWHBGBX00000001	20132772	20133383	-	Ccam01G001103	--	--	--	PREDICTED: uncharacterized protein LOC104594431 [Nelumbo nucifera]	--	A0A1U7ZVH6_NELNU SubName: Full=uncharacterized protein LOC104594431 {ECO:0000313|RefSeq:XP_010253017.1};	--	GO:0016021,integral component of membrane; GO:0005575,cellular_component; GO:0016020,membrane; GO:0031224,intrinsic component of membrane; GO:0110165,cellular anatomical entity	--	--	--	--
Ccam01G001115	yellow	488.135677481245	148.694775286678	339.440902194567	-190.746	21.6846	21.5513	20.5446	19.7299	19.2597	21.9134	19.3623	17.7945	19.8848	34.3398	32.7627	33.2676	GWHBGBX00000001	20291273	20304085	-	Ccam01G001115	--	K17500 integrin-linked kinase-associated serine/threonine phosphatase 2C [EC:3.1.3.16] | (RefSeq) WAT1-related protein At3g18200 isoform X1 (A)	--	WAT1-related-like protein [Cinnamomum micranthum f. kanehirae]	WTR42_ARATH RecName: Full=WAT1-related protein At5g40240;	A0A443N2T7_9MAGN RecName: Full=WAT1-related protein {ECO:0000256|RuleBase:RU363077};	--	GO:0016021,integral component of membrane; GO:0005886,plasma membrane; GO:0022857,transmembrane transporter activity; GO:0003674,molecular_function; GO:0005215,transporter activity; GO:0005575,cellular_component; GO:0016020,membrane; GO:0031224,intrinsic component of membrane; GO:0110165,cellular anatomical entity; GO:0071944,cell periphery	PF00892.23:EamA-like transporter family	--	--	--
Ccam01G001117	turquoise	600.38747658325	357.827772633234	242.559703950016	115.268068683218	26.2093	28.7102	28.6747	33.3525	31.1857	30.9021	20.4286	22.3169	22.1016	16.0668	17.9609	18.7691	GWHBGBX00000001	20324259	20373800	-	Ccam01G001117	--	K09264 MADS-box transcription factor, plant | (RefSeq) truncated transcription factor CAULIFLOWER A-like (A)	--	AP1, partial [Persea americana]	AP1_VITVI RecName: Full=Agamous-like MADS-box protein AP1 {ECO:0000305}; AltName: Full=APETALA1-like protein {ECO:0000303|PubMed:15247405}; Short=AP1-like protein {ECO:0000303|PubMed:15247405}; Short=VvAP1 {ECO:0000303|PubMed:18997115}; Short=VviAP1 {ECO:0000303|PubMed:26818751};	A3QQT1_PERAE SubName: Full=AP1 {ECO:0000313|EMBL:ABD62862.1}; Flags: Fragment;	MADS box transcription factor	GO:0005634,nucleus; GO:0000981,DNA-binding transcription factor activity, RNA polymerase II-specific; GO:0046983,protein dimerization activity; GO:0000978,RNA polymerase II cis-regulatory region sequence-specific DNA binding; GO:0010582,floral meristem determinacy; GO:0045944,positive regulation of transcription by RNA polymerase II; GO:0006357,regulation of transcription by RNA polymerase II; GO…	PF01486.20:K-box region	MADS-MIKC	TF	MADS->MADS-MIKC
Ccam01G001122	purple	159.907093099335	47.6985488207485	112.208544278586	-64.51	29.9846	32.7491	33.0541	46.5432	46.8592	45.3365	61.5893	61.0415	59.7262	75.5789	77.3263	72.9116	GWHBGBX00000001	20520460	20528051	-	Ccam01G001122	--	--	--	protein COBRA-like protein isoform X1 [Cinnamomum micranthum f. kanehirae]	COBL3_ORYSJ RecName: Full=COBRA-like protein 3; AltName: Full=Protein BRITTLE CULM1-like 4; Flags: Precursor;	A0A443N2U3_9MAGN RecName: Full=COBRA-like protein {ECO:0000256|PIRNR:PIRNR038122};	--	GO:0046658,anchored component of plasma membrane; GO:0016021,integral component of membrane; GO:0010215,cellulose microfibril organization; GO:0052324,plant-type cell wall cellulose biosynthetic process; GO:0008150,biological_process; GO:0009664,plant-type cell wall organization; GO:0009832,plant-type cell wall biogenesis; GO:0009987,cellular process; GO:0016043,cellular component organization; G…	PF04833.18:COBRA-like protein	--	--	--
Ccam01G001125	yellow	80.8462239827458	19.8299984616018	61.016225521144	-41.1862	6.0511	6.4563	7.4105	5.4793	5.4844	7.129	5.7371	5.799	5.8918	13.1048	12.7266	14.0577	GWHBGBX00000001	20572068	20579410	-	Ccam01G001125	--	K13941 2-amino-4-hydroxy-6-hydroxymethyldihydropteridine diphosphokinase / dihydropteroate synthase [EC:2.7.6.3 2.5.1.15] | (RefSeq) folate synthesis bifunctional protein, mitochondrial-like isoform X1 (A)	ko00790: Folate biosynthesis; ko01100: Metabolic pathways; ko01240: Biosynthesis of cofactors	folate synthesis bifunctional protein, mitochondrial-like protein isoform X3 [Cinnamomum micranthum f. kanehirae]	FOLM_PEA RecName: Full=Folate synthesis bifunctional protein, mitochondrial {ECO:0000303|PubMed:9118956}; Includes: RecName: Full=6-hydroxymethyl-7,8-dihydropterin pyrophosphokinase {ECO:0000303|PubMed:9118956}; Short=HPPK {ECO:0000303|PubMed:9118956}; EC=2.7.6.3 {ECO:0000269|PubMed:9118956}; AltName: Full=2-amino-4-hydroxy-6-hydroxymethyldihydropteridine diphosphokinase; AltName: Full=7,8-dihydr…	A0A443N2Y2_9MAGN SubName: Full=Folate synthesis bifunctional protein, mitochondrial-like protein isoform X3 {ECO:0000313|EMBL:RWR72860.1};	Dihydropteroate synthase/7,8-dihydro-6-hydroxymethylpterin-pyrophosphokinase/Dihydroneopterin aldolase	GO:0005739,mitochondrion; GO:0003848,2-amino-4-hydroxy-6-hydroxymethyldihydropteridine diphosphokinase activity; GO:0005524,ATP binding; GO:0004156,dihydropteroate synthase activity; GO:0016301,kinase activity; GO:0000287,magnesium ion binding; GO:0046656,folic acid biosynthetic process; GO:0016310,phosphorylation; GO:0046654,tetrahydrofolate biosynthetic process; GO:0003674,molecular_function; G…	PF00809.25:Pterin binding enzyme	--	--	--
Ccam01G001126	turquoise	150.781749418025	53.8215310063547	96.9602184116702	-43.1387	4.7025	5.8107	4.3012	4.0131	3.1312	5.1901	4.2571	4.1908	4.9665	2.997	3.0895	2.977	GWHBGBX00000001	20581826	20604049	-	Ccam01G001126	--	K15121 solute carrier family 25, member 44 | (RefSeq) solute carrier family 25 member 44 (A)	--	Mitochondrial carrier protein [Cinnamomum micranthum f. kanehirae]	MFL1_ARATH RecName: Full=Protein MITOFERRINLIKE 1, chloroplastic; Short=AtMFL1; Flags: Precursor;	A0A443N2Y3_9MAGN SubName: Full=Mitochondrial carrier protein {ECO:0000313|EMBL:RWR72861.1};	Predicted mitochondrial carrier protein	GO:0009507,chloroplast; GO:0009941,chloroplast envelope; GO:0009706,chloroplast inner membrane; GO:0016021,integral component of membrane; GO:0005743,mitochondrial inner membrane; GO:0009536,plastid; GO:0000095,S-adenosyl-L-methionine transmembrane transporter activity; GO:0006826,iron ion transport; GO:0010039,response to iron ion; GO:0003674,molecular_function; GO:0005215,transporter activity; …	PF00153.30:Mitochondrial carrier protein	--	--	--
Ccam01G001129	turquoise	863.592245108584	552.331789030574	311.260456078009	241.071332952565	821.083	442.52	362.74	416.76	369.186	364.068	289.791	336.991	393.589	196.53	146.302	159.84	GWHBGBX00000001	20641035	20641337	+	Ccam01G001129	--	--	--	protein ralf-like protein 32 [Cinnamomum micranthum f. kanehirae]	--	A0A3S3MQ98_9MAGN SubName: Full=Protein ralf-like protein 32 {ECO:0000313|EMBL:RWR72864.1};	--	GO:0005576,extracellular region; GO:0016021,integral component of membrane; GO:0005575,cellular_component; GO:0110165,cellular anatomical entity; GO:0016020,membrane; GO:0031224,intrinsic component of membrane	--	--	--	--
Ccam01G001133	turquoise	457.309805591749	174.641013805783	282.668791785965	-108.028	26.0281	15.8884	14.2729	17.7882	17.5613	13.2281	19.3794	22.9151	25.482	23.6777	22.0202	22.4726	GWHBGBX00000001	20669678	20676376	+	Ccam01G001133	--	--	--	protein ralf-like protein 32 [Cinnamomum micranthum f. kanehirae]	--	A0A3S3MQ98_9MAGN SubName: Full=Protein ralf-like protein 32 {ECO:0000313|EMBL:RWR72864.1};	--	GO:0005576,extracellular region; GO:0016021,integral component of membrane; GO:0005575,cellular_component; GO:0110165,cellular anatomical entity; GO:0016020,membrane; GO:0031224,intrinsic component of membrane	PF05498.14:Rapid ALkalinization Factor (RALF)	--	--	--
Ccam01G001135	turquoise	434.997489874366	199.326132567393	235.671357306974	-36.3452	26.3444	15.0965	10.7125	13.2807	12.8758	8.2235	4.8431	5.3107	10.0737	11.674	7.321	11.1584	GWHBGBX00000001	20702540	20703090	+	Ccam01G001135	--	--	--	protein ralf-like protein 32 [Cinnamomum micranthum f. kanehirae]	--	A0A3S3MQ98_9MAGN SubName: Full=Protein ralf-like protein 32 {ECO:0000313|EMBL:RWR72864.1};	--	GO:0005576,extracellular region; GO:0016021,integral component of membrane; GO:0005575,cellular_component; GO:0110165,cellular anatomical entity; GO:0016020,membrane; GO:0031224,intrinsic component of membrane	PF05498.14:Rapid ALkalinization Factor (RALF)	--	--	--
Ccam01G001137	turquoise	92.9017018505075	17.9818723080782	74.9198295424294	-56.938	4.8121	2.9383	4.1032	3.6498	2.5985	3.7079	3.2023	5.3067	2.0777	2.067	1.752	1.3688	GWHBGBX00000001	20743433	20743678	-	Ccam01G001137	--	--	--	protein RALF-like protein 32 [Cinnamomum micranthum f. kanehirae]	--	A0A443N2X5_9MAGN SubName: Full=Protein RALF-like protein 32 {ECO:0000313|EMBL:RWR72865.1};	--	GO:0005576,extracellular region; GO:0005575,cellular_component; GO:0110165,cellular anatomical entity	PF05498.14:Rapid ALkalinization Factor (RALF)	--	--	--
Ccam01G001142	cyan	445.278945052285	40.0933716558573	405.185573396428	-365.092	57.8099	40.5631	36.5937	42.0705	39.0144	32.8399	36.8369	40.4377	42.2141	26.6109	28.5604	27.7666	GWHBGBX00000001	20869814	20878964	-	Ccam01G001142	--	K18635 protein SPIRAL1 and related proteins | (RefSeq) protein SPIRAL1-like 3 (A)	--	protein SPIRAL1-like protein 1 [Cinnamomum micranthum f. kanehirae]	SP1L1_ARATH RecName: Full=Protein SPIRAL1-like 1;	A0A443N2V2_9MAGN SubName: Full=Protein SPIRAL1-like protein 1 {ECO:0000313|EMBL:RWR72867.1};	--	GO:0010005,cortical microtubule, transverse to long axis; GO:0043622,cortical microtubule organization; GO:0000226,microtubule cytoskeleton organization; GO:0006996,organelle organization; GO:0007010,cytoskeleton organization; GO:0007017,microtubule-based process; GO:0008150,biological_process; GO:0009987,cellular process; GO:0016043,cellular component organization; GO:0030865,cortical cytoskelet…	--	--	--	--
Ccam01G001152	cyan	50.2663005685708	10.7007517125402	39.5655488560306	-28.8648	7.8668	6.3176	6.3885	5.9277	4.9223	5.8933	4.9348	5.7716	5.3914	6.4126	6.001	5.5173	GWHBGBX00000001	21108985	21119676	-	Ccam01G001152	--	--	--	plant/F20M13-60 protein [Cinnamomum micranthum f. kanehirae]	MUC70_ARATH RecName: Full=Probable hexosyltransferase MUCI70 {ECO:0000305}; EC=2.4.1.- {ECO:0000269|PubMed:30228108}; AltName: Full=Protein MUCILAGE-RELATED 70 {ECO:0000303|PubMed:30228108};	A0A3S3N531_9MAGN SubName: Full=Plant/F20M13-60 protein {ECO:0000313|EMBL:RWR72876.1};	--	GO:0005794,Golgi apparatus; GO:0000139,Golgi membrane; GO:0016021,integral component of membrane; GO:0016757,transferase activity, transferring glycosyl groups; GO:0080001,mucilage extrusion from seed coat; GO:0048358,mucilage pectin biosynthetic process; GO:0010246,rhamnogalacturonan I biosynthetic process; GO:0045491,xylan metabolic process; GO:0003674,molecular_function; GO:0003824,catalytic a…	PF04765.16:Protein of unknown function (DUF616)	--	--	--
Ccam01G001154	turquoise	91.3078221590977	27.6876663180171	63.6201558410806	-35.9325	16.4613	13.4055	14.8004	13.6159	11.5474	12.8122	12.5797	15.2236	16.9359	9.8257	9.0864	9.6569	GWHBGBX00000001	21140156	21151130	+	Ccam01G001154	--	K01126 glycerophosphoryl diester phosphodiesterase [EC:3.1.4.46] | (RefSeq) glycerophosphodiester phosphodiesterase GDPD6-like (A)	ko00564: Glycerophospholipid metabolism	glycerophosphodiester phosphodiesterase GDPD6-like protein [Cinnamomum micranthum f. kanehirae]	GDPD6_ARATH RecName: Full=Glycerophosphodiester phosphodiesterase GDPD6 {ECO:0000305}; EC=3.1.4.46 {ECO:0000250|UniProtKB:Q9SGA2}; AltName: Full=Glycerophosphodiester phosphodiesterase 6 {ECO:0000303|PubMed:21323773}; Short=ATGDPD6 {ECO:0000303|PubMed:21323773}; Flags: Precursor;	A0A443N2W8_9MAGN RecName: Full=Glycerophosphodiester phosphodiesterase {ECO:0000256|ARBA:ARBA00012247}; EC=3.1.4.46 {ECO:0000256|ARBA:ARBA00012247};	Glycerophosphoryl diester phosphodiesterase	GO:0008889,glycerophosphodiester phosphodiesterase activity; GO:0006071,glycerol metabolic process; GO:0006629,lipid metabolic process; GO:0003674,molecular_function; GO:0003824,catalytic activity; GO:0008081,phosphoric diester hydrolase activity; GO:0016787,hydrolase activity; GO:0016788,hydrolase activity, acting on ester bonds; GO:0042578,phosphoric ester hydrolase activity; GO:0005975,carbohy…	PF03009.20:Glycerophosphoryl diester phosphodiesterase family	--	--	--
Ccam01G001161	purple	230.235579059853	62.0524923673003	168.183086692553	-106.131	12.8211	18.21	21.7028	18.1969	20.0729	23.0322	24.6469	23.3166	22.654	42.0038	43.2842	41.8374	GWHBGBX00000001	21232957	21238034	+	Ccam01G001161	--	K07195 exocyst complex component 7 | (RefSeq) exocyst complex component EXO70B1-like (A)	--	exocyst complex component EXO70B1-like protein [Cinnamomum micranthum f. kanehirae]	E70E2_ARATH RecName: Full=Exocyst complex component EXO70E2 {ECO:0000303|PubMed:16942608}; Short=AtExo70e2 {ECO:0000303|PubMed:16942608}; AltName: Full=Exocyst subunit Exo70 family protein E2 {ECO:0000303|PubMed:16942608};	A0A3S3LWL0_9MAGN RecName: Full=Exocyst subunit Exo70 family protein {ECO:0000256|RuleBase:RU365026};	Exocyst component protein and related proteins	GO:0005829,cytosol; GO:0012505,endomembrane system; GO:0000145,exocyst; GO:0070062,extracellular exosome; GO:0005576,extracellular region; GO:0005886,plasma membrane; GO:0005546,phosphatidylinositol-4,5-bisphosphate binding; GO:0052542,defense response by callose deposition; GO:0006887,exocytosis; GO:0006955,immune response; GO:1903553,positive regulation of extracellular exosome assembly; GO:001…	PF03081.18:Exo70 exocyst complex subunit	--	--	--
Ccam01G001162	turquoise	220.232151114185	65.8116132516538	154.420537862531	-88.6089	5.2719	4.9239	5.0813	5.0501	4.7068	4.6521	5.4606	5.754	4.5773	3.1113	3.6987	2.7533	GWHBGBX00000001	21245680	21253628	+	Ccam01G001162	--	K16075 magnesium transporter | (RefSeq) magnesium transporter MRS2-5 (A)	--	magnesium transporter MRS2-5 [Cinnamomum micranthum f. kanehirae]	MRS21_ARATH RecName: Full=Magnesium transporter MRS2-1; AltName: Full=Magnesium Transporter 2; Short=AtMGT2;	A0A443N2X9_9MAGN RecName: Full=Magnesium transporter {ECO:0000256|RuleBase:RU366041};	Magnesium transporters: CorA family	GO:0016021,integral component of membrane; GO:0000325,plant-type vacuole; GO:0015095,magnesium ion transmembrane transporter activity; GO:0015693,magnesium ion transport; GO:0003674,molecular_function; GO:0005215,transporter activity; GO:0008324,cation transmembrane transporter activity; GO:0015075,ion transmembrane transporter activity; GO:0015318,inorganic molecular entity transmembrane transpo…	PF01544.21:CorA-like Mg2+ transporter protein	--	--	--
Ccam01G001166	turquoise	433.080670729592	179.394901657417	253.685769072174	-74.2909	41.4912	47.6387	42.4617	48.8635	45.3659	52.2206	62.5985	62.2611	58.4505	46.4874	50.4024	44.9335	GWHBGBX00000001	21290395	21330505	-	Ccam01G001166	--	K22390 acid phosphatase type 7 | (RefSeq) probable inactive purple acid phosphatase 1 isoform X1 (A)	--	probable inactive purple acid phosphatase 1 isoform X1 [Telopea speciosissima]	PPA1_ARATH RecName: Full=Probable inactive purple acid phosphatase 1; Flags: Precursor;	A0A5J5AQS1_9ASTE RecName: Full=Purple acid phosphatase {ECO:0000256|RuleBase:RU361203}; EC=3.1.3.2 {ECO:0000256|RuleBase:RU361203};	Purple acid phosphatase	GO:0005576,extracellular region; GO:0003993,acid phosphatase activity; GO:0046872,metal ion binding; GO:0003674,molecular_function; GO:0003824,catalytic activity; GO:0016787,hydrolase activity; GO:0016788,hydrolase activity, acting on ester bonds; GO:0016791,phosphatase activity; GO:0042578,phosphoric ester hydrolase activity; GO:0005488,binding; GO:0043167,ion binding; GO:0043169,cation binding;…	PF17808.4:Fn3-like domain from Purple Acid Phosphatase	--	--	--
Ccam01G001168	greenyellow	145.602520074071	34.5693410201403	111.033179053931	-76.4638	46.7465	52.8535	44.6296	46.7176	43.9803	49.805	45.6878	41.8274	44.0928	40.1938	44.8486	40.1296	GWHBGBX00000001	21365892	21381612	-	Ccam01G001168	--	K23341 erlin | (RefSeq) erlin-2-B (A)	--	erlin-2-B [Cinnamomum micranthum f. kanehirae]	--	A0A443N2Z6_9MAGN SubName: Full=Erlin-2-B {ECO:0000313|EMBL:RWR72889.1};	Prohibitin-related membrane protease subunits	GO:0005783,endoplasmic reticulum; GO:0016021,integral component of membrane; GO:0031625,ubiquitin protein ligase binding; GO:0003674,molecular_function; GO:0005488,binding; GO:0005515,protein binding; GO:0019899,enzyme binding; GO:0044389,ubiquitin-like protein ligase binding; GO:0005575,cellular_component; GO:0005622,intracellular anatomical structure; GO:0005737,cytoplasm; GO:0012505,endomembra…	PF01145.28:SPFH domain / Band 7 family	--	--	--
Ccam01G001170	turquoise	70.7808533954545	33.3795563171439	37.4012970783106	-4.02174	15.2037	20.9111	16.5315	19.3084	20.62	16.3978	14.0092	12.3587	12.8743	6.4294	8.7167	7.3922	GWHBGBX00000001	21438499	21439614	-	Ccam01G001170	--	K12870 pre-mRNA-splicing factor ISY1 | (RefSeq) pre-mRNA-splicing factor ISY1 homolog-like (A)	ko03040: Spliceosome	pre-mRNA-splicing factor ISY1 [Cinnamomum micranthum f. kanehirae]	--	A0A3S3PU60_9MAGN SubName: Full=Pre-mRNA-splicing factor ISY1 {ECO:0000313|EMBL:RWR72892.1};	mRNA splicing factor	GO:0005634,nucleus; GO:0000350,generation of catalytic spliceosome for second transesterification step; GO:0000375,RNA splicing, via transesterification reactions; GO:0000377,RNA splicing, via transesterification reactions with bulged adenosine as nucleophile; GO:0000393,spliceosomal conformational changes to generate catalytic conformation; GO:0000398,mRNA splicing, via spliceosome; GO:0006139,n…	PF06246.15:Isy1-like splicing family	--	--	--
Ccam01G001171	yellow	148.505375102895	48.8635820624544	99.6417930404403	-50.7782	10.5699	11.1609	19.5966	16.066	15.1067	20.6432	19.1148	17.8505	15.4848	20.9872	19.8919	20.3651	GWHBGBX00000001	21444833	21570569	+	Ccam01G001171	--	K18663 activating signal cointegrator complex subunit 3 [EC:5.6.2.4] | (RefSeq) DExH-box ATP-dependent RNA helicase DExH14 (A)	--	Helicase [Macleaya cordata]	DEXHE_ARATH RecName: Full=DExH-box ATP-dependent RNA helicase DExH14 {ECO:0000305}; EC=3.6.4.13 {ECO:0000305}; AltName: Full=BRR2 homolog C {ECO:0000305}; Short=AtBRR2C {ECO:0000305}; AltName: Full=Pre-mRNA-splicing helicase BRR2C {ECO:0000305};	A0A200R859_9MAGN SubName: Full=Helicase {ECO:0000313|EMBL:OVA18891.1};	DNA/RNA helicase MER3/SLH1, DEAD-box superfamily	GO:0005634,nucleus; GO:0005681,spliceosomal complex; GO:0043138,3'-5' DNA helicase activity; GO:0005524,ATP binding; GO:0016887,ATPase activity; GO:0003729,mRNA binding; GO:0003724,RNA helicase activity; GO:0006397,mRNA processing; GO:0008380,RNA splicing; GO:0003674,molecular_function; GO:0003678,DNA helicase activity; GO:0003824,catalytic activity; GO:0004386,helicase activity; GO:0016462,pyrop…	PF02889.19:Sec63 Brl domain	--	--	--
Ccam01G001173	turquoise	429.736136574349	221.517761614786	208.218374959564	13.299386655222	26.2623	51.3509	74.7412	66.7316	74.1932	69.3695	137.373	114.41	103.22	65.8308	83.6958	85.1181	GWHBGBX00000001	21581503	21587027	-	Ccam01G001173	--	K05280 flavonoid 3'-monooxygenase [EC:1.14.14.82] | (RefSeq) flavonoid 3'-monooxygenase-like (A)	ko00941: Flavonoid biosynthesis; ko00944: Flavone and flavonol biosynthesis; ko01100: Metabolic pathways; ko01110: Biosynthesis of secondary metabolites	flavonoid 3'-hydroxylase [Cinnamomum micranthum f. kanehirae]	F3PH_PETHY RecName: Full=Flavonoid 3'-monooxygenase; EC=1.14.14.82; AltName: Full=Cytochrome P450 75B2; AltName: Full=Flavonoid 3'-hydroxylase;	A0A443N304_9MAGN SubName: Full=Flavonoid 3'-hydroxylase {ECO:0000313|EMBL:RWR72895.1};	Cytochrome P450 CYP2 subfamily	GO:0005789,endoplasmic reticulum membrane; GO:0016021,integral component of membrane; GO:0016711,flavonoid 3'-monooxygenase activity; GO:0020037,heme binding; GO:0005506,iron ion binding; GO:0009813,flavonoid biosynthetic process; GO:0003674,molecular_function; GO:0003824,catalytic activity; GO:0004497,monooxygenase activity; GO:0016491,oxidoreductase activity; GO:0016705,oxidoreductase activity,…	PF00067.25:Cytochrome P450	--	--	--
Ccam01G001175	turquoise	109.316885374458	56.3343712225202	52.9825141519373	3.35185707058291	9.5479	10.9742	11.903	12.7216	12.5355	14.7308	12.0311	12.0808	11.9548	6.0704	6.4355	6.4231	GWHBGBX00000001	21608891	21674278	+	Ccam01G001175	--	K01176 alpha-amylase [EC:3.2.1.1] | (RefSeq) uncharacterized LOC104598963 (A)	ko00500: Starch and sucrose metabolism; ko01100: Metabolic pathways; ko01110: Biosynthesis of secondary metabolites	alpha-amylase 3, chloroplastic [Cinnamomum micranthum f. kanehirae]	AMY3_ARATH RecName: Full=Alpha-amylase 3, chloroplastic {ECO:0000303|PubMed:15637061}; Short=AtAMY3 {ECO:0000303|PubMed:15637061}; EC=3.2.1.1 {ECO:0000269|PubMed:24089528}; AltName: Full=1,4-alpha-D-glucan glucanohydrolase; Flags: Precursor;	A0A443N2Y4_9MAGN RecName: Full=Alpha-amylase {ECO:0000256|ARBA:ARBA00012595}; EC=3.2.1.1 {ECO:0000256|ARBA:ARBA00012595}; AltName: Full=1,4-alpha-D-glucan glucanohydrolase {ECO:0000256|ARBA:ARBA00030238};	Alpha-amylase	GO:0009507,chloroplast; GO:0009570,chloroplast stroma; GO:0004556,alpha-amylase activity; GO:0005509,calcium ion binding; GO:0005983,starch catabolic process; GO:0005987,sucrose catabolic process; GO:0003674,molecular_function; GO:0003824,catalytic activity; GO:0004553,hydrolase activity, hydrolyzing O-glycosyl compounds; GO:0016160,amylase activity; GO:0016787,hydrolase activity; GO:0016798,hydr…	PF00128.27:Alpha amylase, catalytic domain	--	--	--
Ccam01G001176	cyan	98.8361909443885	30.5128076989513	68.3233832454372	-37.8106	60.711	43.1753	33.0438	39.6991	38.4675	31.1446	29.1196	30.8552	36.3604	32.3062	29.0075	29.9809	GWHBGBX00000001	21684763	21695698	-	Ccam01G001176	--	--	--	hypothetical protein CKAN_00114500 [Cinnamomum micranthum f. kanehirae]	--	A0A443N2Y8_9MAGN SubName: Full=Uncharacterized protein {ECO:0000313|EMBL:RWR72898.1};	--	GO:0043189,H4/H2A histone acetyltransferase complex; GO:0006355,regulation of transcription, DNA-templated; GO:0006139,nucleobase-containing compound metabolic process; GO:0006351,transcription, DNA-templated; GO:0006725,cellular aromatic compound metabolic process; GO:0006807,nitrogen compound metabolic process; GO:0008150,biological_process; GO:0008152,metabolic process; GO:0009058,biosynthetic…	--	--	--	--
Ccam01G001180	turquoise	180.186679966474	83.7039380126055	96.4827419538688	-12.7788	7.8591	7.3967	6.4428	7.4914	7.178	6.7117	6.0455	7.1384	7.7062	2.511	2.5617	2.3881	GWHBGBX00000001	21740955	21762578	+	Ccam01G001180	--	K15691 E3 ubiquitin-protein ligase RFWD3 [EC:2.3.2.27] | (RefSeq) E3 ubiquitin-protein ligase RFWD3 (A)	--	E3 ubiquitin-protein ligase RFWD3 [Cinnamomum micranthum f. kanehirae]	--	A0A3S3MAJ1_9MAGN SubName: Full=E3 ubiquitin-protein ligase RFWD3 {ECO:0000313|EMBL:RWR72901.1};	RING-finger-containing E3 ubiquitin ligase	GO:0005634,nucleus; GO:0004842,ubiquitin-protein transferase activity; GO:0036297,interstrand cross-link repair; GO:0003674,molecular_function; GO:0003824,catalytic activity; GO:0016740,transferase activity; GO:0019787,ubiquitin-like protein transferase activity; GO:0140096,catalytic activity, acting on a protein; GO:0006139,nucleobase-containing compound metabolic process; GO:0006259,DNA metabol…	PF13639.9:Ring finger domain	--	--	--
Ccam01G001186	turquoise	72.2953970540111	41.1791130965126	31.1162839574984	10.0628291390142	1.2111	1.1525	1.3456	1.1199	0.9512	0.6363	2.1304	1.457	1.0775	0.4099	0.1718	0.4698	GWHBGBX00000001	21824604	21858677	+	Ccam01G001186	--	K15283 solute carrier family 35, member E1 | (RefSeq) triose phosphate/phosphate translocator, chloroplastic-like isoform X1 (A)	--	Drug/metabolite transporter [Cinnamomum micranthum f. kanehirae]	TPT_FLATR RecName: Full=Triose phosphate/phosphate translocator, chloroplastic; Short=cTPT; Flags: Precursor;	A0A443N2Z3_9MAGN SubName: Full=Drug/metabolite transporter {ECO:0000313|EMBL:RWR72907.1};	Glucose-6-phosphate/phosphate and phosphoenolpyruvate/phosphate antiporter	GO:0031969,chloroplast membrane; GO:0016021,integral component of membrane; GO:0015605,organophosphate ester transmembrane transporter activity; GO:0015120,phosphoglycerate transmembrane transporter activity; GO:0003674,molecular_function; GO:0005215,transporter activity; GO:0008509,anion transmembrane transporter activity; GO:0015075,ion transmembrane transporter activity; GO:0022857,transmembra…	PF03151.19:Triose-phosphate Transporter family	--	--	--
Ccam01G001198	turquoise	198.144214662136	116.10128452512	82.0429301370159	34.0583543881039	59.867	89.3908	91.0269	83.0491	84.2432	90.0193	66.1566	61.221	67.1612	49.0018	54.7613	62.1411	GWHBGBX00000001	22136414	22139161	-	Ccam01G001198	--	--	--	putative membrane metalloprotease ARASP2, chloroplastic [Cinnamomum micranthum f. kanehirae]	ARASP_ARATH RecName: Full=Membrane metalloprotease ARASP, chloroplastic {ECO:0000303|PubMed:16413549}; EC=3.4.24.-; Flags: Precursor;	A0A3S3PSX9_9MAGN SubName: Full=Putative membrane metalloprotease ARASP2, chloroplastic {ECO:0000313|EMBL:RWR72922.1};	--	GO:0009507,chloroplast; GO:0009706,chloroplast inner membrane; GO:0016021,integral component of membrane; GO:0046872,metal ion binding; GO:0004222,metalloendopeptidase activity; GO:0009658,chloroplast organization; GO:0006508,proteolysis; GO:0003674,molecular_function; GO:0005488,binding; GO:0043167,ion binding; GO:0043169,cation binding; GO:0003824,catalytic activity; GO:0004175,endopeptidase ac…	PF02163.25:Peptidase family M50	--	--	--
Ccam01G001213	yellow	276.34027739839	168.08713451273	108.25314288566	59.8339916270702	12.4916	9.502	7.4891	7.7415	11.8856	10.1205	14.36	12.5719	13.6886	26.5006	24.9684	24.8153	GWHBGBX00000001	22564071	22566039	+	Ccam01G001213	--	K18835 WRKY transcription factor 2 | (RefSeq) probable WRKY transcription factor 2 isoform X1 (A)	ko04626: Plant-pathogen interaction	putative WRKY transcription factor 51 isoform X1 [Cinnamomum micranthum f. kanehirae]	WRK51_ARATH RecName: Full=Probable WRKY transcription factor 51; AltName: Full=WRKY DNA-binding protein 51;	A0A3S3MAL9_9MAGN SubName: Full=Putative WRKY transcription factor 51 isoform X1 {ECO:0000313|EMBL:RWR72935.1};	--	GO:0005634,nucleus; GO:0003700,DNA-binding transcription factor activity; GO:0043565,sequence-specific DNA binding; GO:0042742,defense response to bacterium; GO:0050832,defense response to fungus; GO:0009867,jasmonic acid mediated signaling pathway; GO:0003674,molecular_function; GO:0140110,transcription regulator activity; GO:0003676,nucleic acid binding; GO:0003677,DNA binding; GO:0005488,bindi…	PF03106.18:WRKY DNA -binding domain	WRKY	TF	WRKY
Ccam01G001215	turquoise	122.346511816459	77.6502	44.6963463378488	32.9538191407612	4.0019	4.9938	5.648	6.6493	5.3013	5.9242	5.183	5.6713	4.8573	4.042	4.1833	4.2393	GWHBGBX00000001	22599724	22696855	-	Ccam01G001215	--	--	--	protein MICRORCHIDIA 2 [Cinnamomum micranthum f. kanehirae]	MORC2_ARATH RecName: Full=Protein MICRORCHIDIA 2 {ECO:0000303|PubMed:24799676}; Short=AtMORC2 {ECO:0000303|PubMed:24799676}; EC=3.6.-.-; AltName: Full=Protein CRT1-homolog 1 {ECO:0000303|PubMed:19704828}; Short=CRT1-h1 {ECO:0000303|PubMed:19704828};	A0A3S3PSZ3_9MAGN SubName: Full=Protein MICRORCHIDIA 2 {ECO:0000313|EMBL:RWR72937.1};	MORC family ATPases	GO:0005768,endosome; GO:0005634,nucleus; GO:0005524,ATP binding; GO:0016887,ATPase activity; GO:0003677,DNA binding; GO:0004519,endonuclease activity; GO:0016301,kinase activity; GO:0003723,RNA binding; GO:0006325,chromatin organization; GO:0051607,defense response to virus; GO:0006281,DNA repair; GO:0031047,gene silencing by RNA; GO:0016310,phosphorylation; GO:0009626,plant-type hypersensitive r…	PF17942.4:Morc6 ribosomal protein S5 domain 2-like	--	--	--
Ccam01G001228	turquoise	489.321301585775	207.840514617415	281.480786968361	-73.6403	105.478	113.513	100.847	98.6364	98.1828	99.2144	70.4714	74.965	79.054	76.8072	85.2055	80.0082	GWHBGBX00000001	22914407	22920048	+	Ccam01G001228	--	--	--	PH domain-containing protein-like protein [Cinnamomum micranthum f. kanehirae]	OHP2_ARATH RecName: Full=Light-harvesting complex-like protein OHP2, chloroplastic {ECO:0000305}; AltName: Full=One-helix protein 2 {ECO:0000303|PubMed:12805611}; AltName: Full=Protein LIGHT-HARVESTING LIKE 6 {ECO:0000303|PubMed:29438089}; Flags: Precursor;	A0A443N352_9MAGN SubName: Full=PH domain-containing protein-like protein {ECO:0000313|EMBL:RWR72945.1};	--	GO:0009507,chloroplast; GO:0009534,chloroplast thylakoid; GO:0009535,chloroplast thylakoid membrane; GO:0016021,integral component of membrane; GO:0005634,nucleus; GO:0010207,photosystem II assembly; GO:0009642,response to light intensity; GO:0006091,generation of precursor metabolites and energy; GO:0008150,biological_process; GO:0008152,metabolic process; GO:0009987,cellular process; GO:0015979…	PF00504.24:Chlorophyll A-B binding protein	--	--	--
Ccam01G001229	turquoise	212.318912479826	44.4904421474599	167.828470332366	-123.338	20.8485	19.3613	14.2217	16.18	16.935	16.2707	15.1057	17.3064	17.9313	17.6352	17.4385	17.72	GWHBGBX00000001	22929421	22939460	+	Ccam01G001229	--	--	--	nuclear ubiquitous casein and cyclin-dependent kinase substrate 1-like protein isoform X1 [Cinnamomum micranthum f. kanehirae]	--	A0A3S3MFR3_9MAGN SubName: Full=Nuclear ubiquitous casein and cyclin-dependent kinase substrate 1-like protein isoform X1 {ECO:0000313|EMBL:RWR72946.1};	--	GO:0016301,kinase activity; GO:0016310,phosphorylation; GO:0003674,molecular_function; GO:0003824,catalytic activity; GO:0016740,transferase activity; GO:0016772,transferase activity, transferring phosphorus-containing groups; GO:0006793,phosphorus metabolic process; GO:0006796,phosphate-containing compound metabolic process; GO:0008150,biological_process; GO:0008152,metabolic process; GO:0009987…	--	--	--	--
Ccam01G001230	yellow	148.309658887258	101.751814377947	46.5578445093105	55.1939698686367	1.8297	1.3324	1.221	2.1296	3.6944	2.0229	2.0525	2.3802	1.6029	4.374	3.8232	3.2586	GWHBGBX00000001	22945653	22965457	+	Ccam01G001230	--	K12835 ATP-dependent RNA helicase DDX42 [EC:3.6.4.13] | (RefSeq) DEAD-box ATP-dependent RNA helicase 24 isoform X1 (A)	ko03040: Spliceosome	putative WRKY transcription factor 57 [Cinnamomum micranthum f. kanehirae]	WRK57_ARATH RecName: Full=Probable WRKY transcription factor 57; AltName: Full=WRKY DNA-binding protein 57;	A0A443N338_9MAGN SubName: Full=Putative WRKY transcription factor 57 {ECO:0000313|EMBL:RWR72947.1};	--	GO:0005634,nucleus; GO:0003700,DNA-binding transcription factor activity; GO:0000976,transcription regulatory region sequence-specific DNA binding; GO:0006970,response to osmotic stress; GO:0009651,response to salt stress; GO:0009414,response to water deprivation; GO:0003674,molecular_function; GO:0140110,transcription regulator activity; GO:0001067,regulatory region nucleic acid binding; GO:0003…	PF03106.18:WRKY DNA -binding domain	WRKY	TF	WRKY
Ccam01G001237	turquoise	19.5063291358173	3.85931057454932	15.6470185612679	-11.7877	17.0787	18.436	15.8774	13.4297	13.6893	14.3422	11.0923	13.2556	12.8019	12.2268	12.6579	13.2077	GWHBGBX00000001	23022901	23031357	+	Ccam01G001237	--	--	--	Monopolar spindle 2 [Cinnamomum micranthum f. kanehirae]	--	A0A3S3LWP9_9MAGN SubName: Full=Monopolar spindle 2 {ECO:0000313|EMBL:RWR72950.1};	--	--	PF06592.16:Protein of unknown function (DUF1138)	--	--	--
Ccam01G001240	greenyellow	278.878228559374	58.7552241800981	220.123004379276	-161.368	7.6584	9.0603	8.4416	9.109	8.752	9.195	9.3308	9.1302	8.2802	6.318	6.9116	6.5413	GWHBGBX00000001	23092416	23118773	-	Ccam01G001240	--	K10695 E3 ubiquitin-protein ligase RNF1/2 [EC:2.3.2.27] | (RefSeq) putative E3 ubiquitin-protein ligase RING1a (A)	--	putative E3 ubiquitin-protein ligase RING1a isoform X2 [Cinnamomum micranthum f. kanehirae]	RNG1A_ARATH RecName: Full=Putative E3 ubiquitin-protein ligase RING1a; EC=2.3.2.27; AltName: Full=Polycomb complex protein RING1a; AltName: Full=Protein RING1a; Short=AtRING1a; AltName: Full=RING-type E3 ubiquitin transferase RING1a {ECO:0000305}; AltName: Full=Ring finger protein 434;	A0A443N369_9MAGN SubName: Full=Putative E3 ubiquitin-protein ligase RING1a isoform X2 {ECO:0000313|EMBL:RWR72953.1};	Predicted E3 ubiquitin ligase	GO:0005634,nucleus; GO:0035102,PRC1 complex; GO:0046872,metal ion binding; GO:0016740,transferase activity; GO:0001709,cell fate determination; GO:0010076,maintenance of floral meristem identity; GO:0010077,maintenance of inflorescence meristem identity; GO:0010492,maintenance of shoot apical meristem identity; GO:0045814,negative regulation of gene expression, epigenetic; GO:0045892,negative reg…	PF13923.9:Zinc finger, C3HC4 type (RING finger)	--	--	--
Ccam01G001241	yellow	15.2775489258456	2.02966433259919	13.2478845932464	-11.2182	2.6136	3.1006	2.8495	3.3296	3.4016	4.0278	3.6062	4.7504	3.5339	4.0685	4.1492	3.8278	GWHBGBX00000001	23129458	23158167	+	Ccam01G001241	--	K20098 DNA excision repair protein ERCC-6-like 2 [EC:5.6.2.-] | (RefSeq) switch 2 (A)	--	switch 2 [Cinnamomum micranthum f. kanehirae]	CHR9_ARATH RecName: Full=Switch 2 {ECO:0000312|EMBL:AEE27606.1}; EC=3.6.4.-; AltName: Full=Protein CHROMATIN REMODELING 9 {ECO:0000303|PubMed:16547115}; Short=AtCHR9;	A0A3S3MQE4_9MAGN SubName: Full=Switch 2 {ECO:0000313|EMBL:RWR72954.1};	Transcription-coupled repair protein CSB/RAD26 (contains SNF2 family DNA-dependent ATPase domain)	GO:0005524,ATP binding; GO:0140658,NA; GO:0003677,DNA binding; GO:0004386,helicase activity; GO:0016787,hydrolase activity; GO:0006281,DNA repair; GO:0000166,nucleotide binding; GO:0003674,molecular_function; GO:0005488,binding; GO:0017076,purine nucleotide binding; GO:0030554,adenyl nucleotide binding; GO:0032553,ribonucleotide binding; GO:0032555,purine ribonucleotide binding; GO:0032559,adenyl…	PF00176.26:SNF2-related domain	SNF2	TR	SNF2
Ccam01G001248	cyan	160.645584755494	61.1511631864531	99.4944215690412	-38.3433	81.125	60.6641	54.5305	47.3814	52.082	44.0113	41.5125	42.3732	45.1665	29.5371	28.4012	28.6254	GWHBGBX00000001	23276947	23291554	+	Ccam01G001248	--	K07512 mitochondrial enoyl-[acyl-carrier protein] reductase / trans-2-enoyl-CoA reductase [EC:1.3.1.- 1.3.1.38] | (RefSeq) probable trans-2-enoyl-CoA reductase, mitochondrial (A)	ko00061: Fatty acid biosynthesis; ko00062: Fatty acid elongation; ko01100: Metabolic pathways; ko01212: Fatty acid metabolism	Alcohol dehydrogenase superfamily [Cinnamomum micranthum f. kanehirae]	MECR_ARATH RecName: Full=Enoyl-[acyl-carrier-protein] reductase, mitochondrial; EC=1.3.1.104; AltName: Full=2-enoyl thioester reductase; Flags: Precursor;	A0A3S3MAM7_9MAGN SubName: Full=Alcohol dehydrogenase superfamily {ECO:0000313|EMBL:RWR72961.1};	Zn2+-binding dehydrogenase (nuclear receptor binding factor-1)	GO:0009507,chloroplast; GO:0005829,cytosol; GO:0005739,mitochondrion; GO:0005634,nucleus; GO:0005524,ATP binding; GO:0005507,copper ion binding; GO:0016631,enoyl-[acyl-carrier-protein] reductase activity; GO:0019166,trans-2-enoyl-CoA reductase (NADPH) activity; GO:0006633,fatty acid biosynthetic process; GO:0006631,fatty acid metabolic process; GO:0000166,nucleotide binding; GO:0003674,molecular_…	--	--	--	--
Ccam01G001250	yellow	86.8354658187519	13.3187757134126	73.5166901053393	-60.1979	66.979	55.4433	49.033	48.0594	51.6027	48.3732	45.5384	49.3232	52.1666	117.991	109.197	106.189	GWHBGBX00000001	23336724	23355399	+	Ccam01G001250	--	K03064 26S proteasome regulatory subunit T4 | (RefSeq) 26S proteasome regulatory subunit S10B homolog B (A)	ko03050: Proteasome	26S protease regulatory subunit 10B A [Cinnamomum micranthum f. kanehirae]	PS10B_ARATH RecName: Full=26S proteasome regulatory subunit S10B homolog B; AltName: Full=26S proteasome AAA-ATPase subunit RPT4b; AltName: Full=26S proteasome subunit S10B homolog B; AltName: Full=Regulatory particle triple-A ATPase subunit 4b;	A0A3S3PT02_9MAGN SubName: Full=26S protease regulatory subunit 10B A {ECO:0000313|EMBL:RWR72963.1};	26S proteasome regulatory complex, ATPase RPT4	GO:0031597,cytosolic proteasome complex; GO:0005730,nucleolus; GO:0005634,nucleus; GO:0009505,plant-type cell wall; GO:0009506,plasmodesma; GO:0000502,proteasome complex; GO:0008540,proteasome regulatory particle, base subcomplex; GO:0005524,ATP binding; GO:0016887,ATPase activity; GO:0036402,proteasome-activating ATPase activity; GO:0045899,positive regulation of RNA polymerase II transcription …	PF00004.32:ATPase family associated with various cellular activities (AAA)	--	--	--
Ccam01G001251	purple	125.405376420328	48.8668125184463	76.5385639018822	-27.6718	0.4806	0.4802	0.2235	0.1403	0.2359	0.1515	0.0268	0.0754	0.1509	0.7506	1.3088	1.4167	GWHBGBX00000001	23369763	23378438	+	Ccam01G001251	--	K00279 cytokinin dehydrogenase [EC:1.5.99.12] | (RefSeq) cytokinin dehydrogenase 5 isoform X1 (A)	ko00908: Zeatin biosynthesis; ko01110: Biosynthesis of secondary metabolites	cytokinin dehydrogenase 5-like protein [Cinnamomum micranthum f. kanehirae]	CKX5_ARATH RecName: Full=Cytokinin dehydrogenase 5; EC=1.5.99.12; AltName: Full=Cytokinin oxidase 5; Short=AtCKX5; Short=AtCKX6; Short=CKO5; Flags: Precursor;	A0A443N365_9MAGN RecName: Full=Cytokinin dehydrogenase {ECO:0000256|ARBA:ARBA00011928}; EC=1.5.99.12 {ECO:0000256|ARBA:ARBA00011928};	Proteins containing the FAD binding domain	GO:0005576,extracellular region; GO:0005615,extracellular space; GO:0019139,cytokinin dehydrogenase activity; GO:0071949,FAD binding; GO:0016491,oxidoreductase activity; GO:0009823,cytokinin catabolic process; GO:0003674,molecular_function; GO:0003824,catalytic activity; GO:0016645,oxidoreductase activity, acting on the CH-NH group of donors; GO:0000166,nucleotide binding; GO:0005488,binding; GO:…	PF09265.13:Cytokinin dehydrogenase 1, FAD and cytokinin binding	--	--	--
Ccam01G001252	yellow	94.7091538539368	53.4504683962052	41.2586854577316	12.1917829384736	0.6045	0.2606	0.0809	0.0762	0.2304	0.0411	0.3058	0.0409	0.0819	1.0591	0.7546	1.4162	GWHBGBX00000001	23388786	23396142	+	Ccam01G001252	--	--	--	microtubule-associated protein futsch-like protein [Cinnamomum micranthum f. kanehirae]	--	A0A443N373_9MAGN SubName: Full=Microtubule-associated protein futsch-like protein {ECO:0000313|EMBL:RWR72965.1};	--	--	--	--	--	--
Ccam01G001259	turquoise	242.430116842688	130.647269862554	111.782846980134	18.8644228824194	2.7006	3.0288	3.7452	2.8917	3.0448	3.5674	3.3179	4.0469	3.1436	2.0226	1.7596	1.4688	GWHBGBX00000001	23560349	23570616	+	Ccam01G001259	--	K17710 pentatricopeptide repeat domain-containing protein 1 | (RefSeq) pentatricopeptide repeat-containing protein At5g25630 (A)	--	putative pentatricopeptide repeat-containing protein isoform X1 [Cinnamomum micranthum f. kanehirae]	PPR41_ARATH RecName: Full=Putative pentatricopeptide repeat-containing protein At1g13630;	A0A3S3MQF4_9MAGN SubName: Full=Putative pentatricopeptide repeat-containing protein isoform X1 {ECO:0000313|EMBL:RWR72974.1};	FOG: PPR repeat	--	PF13041.9:PPR repeat family	--	--	--
Ccam01G001267	turquoise	174.779286133325	79.2030189982167	95.5762671351078	-16.3732	26.3831	26.5964	29.5103	28.8373	28.197	26.2333	58.8763	59.6331	60.2268	43.5512	44.874	43.3292	GWHBGBX00000001	23736459	23745795	+	Ccam01G001267	--	K01850 chorismate mutase [EC:5.4.99.5] | (RefSeq) chorismate mutase 1, chloroplastic (A)	ko00400: Phenylalanine, tyrosine and tryptophan biosynthesis; ko01100: Metabolic pathways; ko01110: Biosynthesis of secondary metabolites; ko01230: Biosynthesis of amino acids	chorismate mutase 3, chloroplastic-like protein [Cinnamomum micranthum f. kanehirae]	CM1_PETHY RecName: Full=Chorismate mutase 1, chloroplastic {ECO:0000303|PubMed:19811620}; Short=PhCM1 {ECO:0000303|PubMed:19811620}; EC=5.4.99.5 {ECO:0000255|PROSITE-ProRule:PRU00516, ECO:0000269|PubMed:19811620}; Flags: Precursor;	A0A443N3A6_9MAGN RecName: Full=Chorismate mutase {ECO:0000256|ARBA:ARBA00012404, ECO:0000256|PIRNR:PIRNR017318}; EC=5.4.99.5 {ECO:0000256|ARBA:ARBA00012404, ECO:0000256|PIRNR:PIRNR017318};	Chorismate mutase	GO:0009570,chloroplast stroma; GO:0004106,chorismate mutase activity; GO:0009073,aromatic amino acid family biosynthetic process; GO:0008652,cellular amino acid biosynthetic process; GO:0046417,chorismate metabolic process; GO:0010597,green leaf volatile biosynthetic process; GO:0003674,molecular_function; GO:0003824,catalytic activity; GO:0016853,isomerase activity; GO:0016866,intramolecular tra…	--	--	--	--
Ccam01G001268	turquoise	1245.18147618596	452.147697695489	793.033778490467	-340.886	12.2461	9.1613	10.4903	13.8755	15.9365	14.2719	19.3797	16.0828	16.0916	15.737	17.5305	14.1651	GWHBGBX00000001	23768793	23773817	-	Ccam01G001268	--	K12126 phytochrome-interacting factor 3 | (RefSeq) hormone receptor 4-like isoform X1 (A)	ko04075: Plant hormone signal transduction; ko04712: Circadian rhythm - plant	DNA binding protein, putative isoform 1 [Cinnamomum micranthum f. kanehirae]	UNE10_ARATH RecName: Full=Transcription factor UNE10; AltName: Full=Basic helix-loop-helix protein 16; Short=AtbHLH16; Short=bHLH 16; AltName: Full=Protein UNFERTILIZED EMBRYO SAC 10; AltName: Full=Transcription factor EN 108; AltName: Full=bHLH transcription factor bHLH016;	A0A3S3M498_9MAGN SubName: Full=DNA binding protein, putative isoform 1 {ECO:0000313|EMBL:RWR72982.1};	--	GO:0005634,nucleus; GO:0009506,plasmodesma; GO:0003677,DNA binding; GO:0003700,DNA-binding transcription factor activity; GO:0046983,protein dimerization activity; GO:0009704,de-etiolation; GO:0009567,double fertilization forming a zygote and endosperm; GO:0009959,negative gravitropism; GO:0010187,negative regulation of seed germination; GO:0006355,regulation of transcription, DNA-templated; GO:0…	PF00010.29:Helix-loop-helix DNA-binding domain	bHLH	TF	bHLH
Ccam01G001269	yellow	420.384357989859	115.843334082931	304.541023906928	-188.698	17.7127	13.2217	14.1935	14.9816	14.8223	13.3658	13.601	14.1819	13.6368	19.6474	20.1455	19.2884	GWHBGBX00000001	23781398	23814725	+	Ccam01G001269	--	K12862 pleiotropic regulator 1 | (RefSeq) protein pleiotropic regulatory locus 1 (A)	ko03040: Spliceosome	protein pleiotropic regulatory locus 1 [Cinnamomum micranthum f. kanehirae]	PRL1_ARATH RecName: Full=Protein pleiotropic regulatory locus 1; Short=Protein PRL1; AltName: Full=MOS4-associated complex protein 2; Short=MAC protein 2;	A0A3S3PT19_9MAGN SubName: Full=Protein pleiotropic regulatory locus 1 {ECO:0000313|EMBL:RWR72983.1};	Pleiotropic regulator 1	GO:0071013,catalytic step 2 spliceosome; GO:0080008,Cul4-RING E3 ubiquitin ligase complex; GO:0005829,cytosol; GO:0005634,nucleus; GO:0000974,Prp19 complex; GO:0048825,cotyledon development; GO:0042742,defense response to bacterium; GO:0050832,defense response to fungus; GO:0010154,fruit development; GO:0009755,hormone-mediated signaling pathway; GO:0045087,innate immune response; GO:0048366,leaf…	PF00400.35:WD domain, G-beta repeat	--	--	--
Ccam01G001270	turquoise	340.250874306374	175.536585043767	164.714289262607	10.8222957811602	37.1552	30.6281	29.1472	25.0643	23.2735	28.2362	24.0794	26.8293	20.7479	21.4926	20.4069	17.2271	GWHBGBX00000001	23823142	23828619	-	Ccam01G001270	--	K00760 hypoxanthine phosphoribosyltransferase [EC:2.4.2.8] | (RefSeq) hypoxanthine phosphoribosyltransferase isoform X1 (A)	ko00230: Purine metabolism; ko01100: Metabolic pathways; ko01110: Biosynthesis of secondary metabolites; ko01232: Nucleotide metabolism	Phosphoribosyltransferase domain-containing protein [Cinnamomum micranthum f. kanehirae]	--	A0A3S3N586_9MAGN RecName: Full=Hypoxanthine phosphoribosyltransferase {ECO:0000256|RuleBase:RU364099}; EC=2.4.2.8 {ECO:0000256|RuleBase:RU364099};	Hypoxanthine-guanine phosphoribosyltransferase	GO:0005737,cytoplasm; GO:0052657,guanine phosphoribosyltransferase activity; GO:0004422,hypoxanthine phosphoribosyltransferase activity; GO:0046872,metal ion binding; GO:0000166,nucleotide binding; GO:0032264,IMP salvage; GO:0006166,purine ribonucleoside salvage; GO:0003674,molecular_function; GO:0003824,catalytic activity; GO:0016740,transferase activity; GO:0016757,transferase activity, transfe…	PF00156.30:Phosphoribosyl transferase domain	--	--	--
Ccam01G001271	greenyellow	232.446696551971	52.5947	179.851958995611	-127.257	0.9123	1.1102	1.517	1.0013	0.8498	1.0018	0.7286	0.8005	0.7484	1.0973	1.0107	1.051	GWHBGBX00000001	23839465	23904444	+	Ccam01G001271	--	K14440 SWI/SNF-related matrix-associated actin-dependent regulator of chromatin subfamily A-like protein 1 [EC:5.6.2.-] | (RefSeq) SWI/SNF-related matrix-associated actin-dependent regulator of chromatin subfamily A-like protein 1 isoform X1 (A)	--	DNA annealing helicase and endonuclease ZRANB3 [Cinnamomum micranthum f. kanehirae]	BTAF1_ARATH RecName: Full=TATA-binding protein-associated factor BTAF1; Short=AtBTAF1; EC=3.6.4.-; AltName: Full=Protein BTAF1 homolog; AltName: Full=Protein ROOT GROWTH DEFECTIVE 3;	A0A443N394_9MAGN SubName: Full=DNA annealing helicase and endonuclease ZRANB3 {ECO:0000313|EMBL:RWR72985.1};	Chromatin remodeling protein HARP/SMARCAL1, DEAD-box superfamily	GO:0005634,nucleus; GO:0005524,ATP binding; GO:0016887,ATPase activity; GO:0008094,DNA-dependent ATPase activity; GO:0140658,NA; GO:0003677,DNA binding; GO:0004386,helicase activity; GO:0017025,TBP-class protein binding; GO:1902185,positive regulation of shoot apical meristem development; GO:0000166,nucleotide binding; GO:0003674,molecular_function; GO:0005488,binding; GO:0017076,purine nucleotid…	PF00271.34:Helicase conserved C-terminal domain	SNF2	TR	SNF2
Ccam01G001278	turquoise	159.347346513126	78.8085248892103	80.5388216239153	-1.7303	5.4881	4.4624	3.9521	4.9593	4.6362	4.9388	4.2707	4.9171	4.2202	4.2556	3.8418	4.1251	GWHBGBX00000001	24034456	24041959	+	Ccam01G001278	--	--	--	EID1-like F-box protein 2 [Cinnamomum micranthum f. kanehirae]	EDL2_ARATH RecName: Full=EID1-like F-box protein 2;	A0A443N392_9MAGN SubName: Full=EID1-like F-box protein 2 {ECO:0000313|EMBL:RWR72989.1};	--	--	PF12937.10:F-box-like	--	--	--
Ccam01G001279	lightgreen	111.924343400766	17.7805414977598	94.1438019030061	-76.3633	2.8318	5.8099	6.9971	5.8757	6.1301	7.1716	7.0046	7.0966	6.4629	5.9396	6.237	7.0025	GWHBGBX00000001	24053312	24138609	+	Ccam01G001279	--	K08518 syntaxin-binding protein 5 | (RefSeq) uncharacterized protein LOC122671267 isoform X1 (A)	--	hypothetical protein CKAN_00123900 [Cinnamomum micranthum f. kanehirae]	--	A0A3S3NQ27_9MAGN SubName: Full=Uncharacterized protein {ECO:0000313|EMBL:RWR72990.1};	Tomosyn and related SNARE-interacting proteins	--	PF12894.10:Anaphase-promoting complex subunit 4 WD40 domain	--	--	--
Ccam01G001290	yellow	106.040630150951	26.3340195230091	79.7066106279415	-53.3726	2.5354	2.2302	1.9136	1.7339	1.7027	1.8962	2.382	2.1085	1.6926	4.1489	5.2925	5.0181	GWHBGBX00000001	24366914	24376886	-	Ccam01G001290	--	--	--	zinc finger BED domain-containing protein RICESLEEPER 1-like protein [Cinnamomum micranthum f. kanehirae]	--	A0A443N393_9MAGN SubName: Full=Zinc finger BED domain-containing protein RICESLEEPER 1-like protein {ECO:0000313|EMBL:RWR72994.1};	--	GO:0003677,DNA binding; GO:0046983,protein dimerization activity; GO:0003674,molecular_function; GO:0003676,nucleic acid binding; GO:0005488,binding; GO:0097159,organic cyclic compound binding; GO:1901363,heterocyclic compound binding; GO:0005515,protein binding	--	--	--	--
Ccam01G001291	turquoise	74.0127467081831	40.4683577715554	33.5443889366278	6.92396883492759	1.0864	0.4549	0.5764	0.1551	1.0951	0.4186	0.178	0.5001	0.5003	0	0	0	GWHBGBX00000001	24386800	24389497	-	Ccam01G001291	--	--	--	--	--	--	--	--	--	--	--	--
Ccam01G001295	turquoise	119.091519039181	36.7957617355599	82.2957573036215	-45.5	0.9281	0.8744	1.7486	1.4623	1.7899	1.7471	0.7168	1.0375	0.4885	1.3669	1.9861	1.403	GWHBGBX00000001	24423306	24446338	-	Ccam01G001295	--	K15639 PHYB activation tagged suppressor 1 [EC:1.14.-.-] | (RefSeq) cytochrome P450 734A1 (A)	ko00905: Brassinosteroid biosynthesis; ko01110: Biosynthesis of secondary metabolites	uncharacterized protein LOC120004446 isoform X1 [Tripterygium wilfordii]	C734A_ARATH RecName: Full=Cytochrome P450 734A1; EC=1.14.-.-; AltName: Full=Protein PHYB ACTIVATION-TAGGED SUPPRESSOR 1;	A0A7J7DCE7_TRIWF SubName: Full=Uncharacterized protein {ECO:0000313|EMBL:KAF5744017.1};	Cytochrome P450 CYP4/CYP19/CYP26 subfamilies	GO:0016021,integral component of membrane; GO:0020037,heme binding; GO:0005506,iron ion binding; GO:0004497,monooxygenase activity; GO:0016705,oxidoreductase activity, acting on paired donors, with incorporation or reduction of molecular oxygen; GO:0008395,steroid hydroxylase activity; GO:0010268,brassinosteroid homeostasis; GO:0016131,brassinosteroid metabolic process; GO:0040008,regulation of g…	PF03004.17:Plant transposase (Ptta/En/Spm family)	--	--	--
Ccam01G001300	lightgreen	92.7667826058415	12.2364769270657	80.5303056787758	-68.2938	10.7625	14.4361	12.8201	15.8095	15.0109	17.3465	15.2492	12.7271	13.7303	8.9827	11.6454	8.9226	GWHBGBX00000001	24532571	24566151	+	Ccam01G001300	--	K03885 NADH:quinone reductase (non-electrogenic) [EC:1.6.5.9] | (RefSeq) internal alternative NAD(P)H-ubiquinone oxidoreductase A2, mitochondrial (A)	ko00190: Oxidative phosphorylation; ko01100: Metabolic pathways	FAD-dependent pyridine nucleotide-disulfide oxidoreductase [Cinnamomum micranthum f. kanehirae]	NDA2_ARATH RecName: Full=Internal alternative NAD(P)H-ubiquinone oxidoreductase A2, mitochondrial; EC=1.6.5.9; AltName: Full=Internal alternative NADH dehydrogenase NDA2; AltName: Full=NADH:ubiquinone reductase (non-electrogenic) NDA2; Flags: Precursor;	A0A443N389_9MAGN RecName: Full=NADH:ubiquinone reductase (non-electrogenic) {ECO:0000256|ARBA:ARBA00012637}; EC=1.6.5.9 {ECO:0000256|ARBA:ARBA00012637};	NADH-dehydrogenase (ubiquinone)	GO:0031304,intrinsic component of mitochondrial inner membrane; GO:0005759,mitochondrial matrix; GO:0005739,mitochondrion; GO:0005777,peroxisome; GO:0050136,NADH dehydrogenase (quinone) activity; GO:0003959,NADPH dehydrogenase activity; GO:0016491,oxidoreductase activity; GO:0006116,NADH oxidation; GO:0003674,molecular_function; GO:0003824,catalytic activity; GO:0003954,NADH dehydrogenase activit…	PF07992.17:Pyridine nucleotide-disulphide oxidoreductase	--	--	--
Ccam01G001301	purple	243.403938553206	57.3390528494593	186.064885703746	-128.726	0.1301	0.0817	0.0887	0.0557	0.0702	0.1203	0.1758	0.0898	0.0449	0.7003	1.0878	0.6956	GWHBGBX00000001	24569191	24573651	-	Ccam01G001301	--	K13415 protein brassinosteroid insensitive 1 [EC:2.7.10.1 2.7.11.1] | (RefSeq) systemin receptor SR160-like (A)	ko04075: Plant hormone signal transduction	putative LRR receptor-like serine/threonine-protein kinase [Cinnamomum micranthum f. kanehirae]	Y1743_ARATH RecName: Full=Probable LRR receptor-like serine/threonine-protein kinase At1g74360; EC=2.7.11.1; Flags: Precursor;	A0A443N3A3_9MAGN SubName: Full=Putative LRR receptor-like serine/threonine-protein kinase {ECO:0000313|EMBL:RWR72999.1};	--	GO:0016021,integral component of membrane; GO:0031966,mitochondrial membrane; GO:0005739,mitochondrion; GO:0005886,plasma membrane; GO:0005524,ATP binding; GO:0106310,protein serine kinase activity; GO:0004674,protein serine/threonine kinase activity; GO:0002215,defense response to nematode; GO:0009825,multidimensional cell growth; GO:0006468,protein phosphorylation; GO:0009845,seed germination; …	PF00069.28:Protein kinase domain	--	--	--
Ccam01G001306	turquoise	112.735335837026	56.144551357304	56.5907844797224	-0.446233	29.5477	26.2874	21.0177	23.2735	22.4991	23.3937	21.9838	23.6469	21.5223	22.1207	19.5359	19.1272	GWHBGBX00000001	24662303	24705573	+	Ccam01G001306	--	K22824 pre-mRNA-splicing regulator WTAP | (RefSeq) FKBP12-interacting protein of 37 kDa (A)	--	FKBP12-interacting protein of isoform X2 [Cinnamomum micranthum f. kanehirae]	FIP37_ARATH RecName: Full=FKBP12-interacting protein of 37 kDa {ECO:0000305}; Short=FIP-37 {ECO:0000305}; AltName: Full=Immunophilin-interacting protein AtFIP37 {ECO:0000303|PubMed:9807817}; AltName: Full=Protein WTAP homolog {ECO:0000303|PubMed:28503769};	A0A443N3A1_9MAGN SubName: Full=FKBP12-interacting protein of isoform X2 {ECO:0000313|EMBL:RWR73004.1};	Splicing regulator	GO:0016607,nuclear speck; GO:0005634,nucleus; GO:0009506,plasmodesma; GO:0043621,protein self-association; GO:0010073,meristem maintenance; GO:0080009,mRNA methylation; GO:0006397,mRNA processing; GO:0000381,regulation of alternative mRNA splicing, via spliceosome; GO:0001510,RNA methylation; GO:0008380,RNA splicing; GO:0003674,molecular_function; GO:0005488,binding; GO:0005515,protein binding; G…	PF17098.8:WTAP/Mum2p family	--	--	--
Ccam01G001309	cyan	367.561384632308	40.7864231292502	326.774961503058	-285.989	72.1601	60.2069	48.8826	53.7696	59.0068	52.8366	47.5415	47.3764	53.4268	39.9109	34.3792	40.1517	GWHBGBX00000001	24838941	24849094	+	Ccam01G001309	--	K02137 F-type H+-transporting ATPase subunit O | (RefSeq) ATP synthase subunit O, mitochondrial-like (A)	ko00190: Oxidative phosphorylation; ko01100: Metabolic pathways	ATP synthase subunit O, mitochondrial [Cinnamomum micranthum f. kanehirae]	ATPO_IPOBA RecName: Full=ATP synthase subunit O, mitochondrial; AltName: Full=Oligomycin sensitivity conferral protein; Short=OSCP; Flags: Precursor;	A0A443N3D6_9MAGN SubName: Full=ATP synthase subunit O, mitochondrial {ECO:0000313|EMBL:RWR73011.1};	Mitochondrial F1F0-ATP synthase, subunit OSCP/ATP5	GO:0005743,mitochondrial inner membrane; GO:0046933,proton-transporting ATP synthase activity, rotational mechanism; GO:0003674,molecular_function; GO:0003824,catalytic activity; GO:0005215,transporter activity; GO:0005216,ion channel activity; GO:0005261,cation channel activity; GO:0008324,cation transmembrane transporter activity; GO:0015075,ion transmembrane transporter activity; GO:0015078,pr…	PF00213.21:ATP synthase delta (OSCP) subunit	--	--	--
Ccam01G001315	turquoise	193.178516097633	92.5729714448916	100.605544652741	-8.03257	5.1351	6.8517	7.5921	7.3156	7.3071	8.4571	6.8775	6.67	6.8513	4.7208	5.0619	4.0122	GWHBGBX00000001	24944419	24995248	-	Ccam01G001315	--	K18270 Rab3 GTPase-activating protein catalytic subunit | (RefSeq) uncharacterized LOC104588309 (A)	--	Rab3 GTPase-activating protein catalytic subunit [Cinnamomum micranthum f. kanehirae]	--	A0A3S3PT36_9MAGN RecName: Full=Rab3 GTPase-activating protein catalytic subunit {ECO:0000256|ARBA:ARBA00015817};	Uncharacterized conserved protein	GO:0005737,cytoplasm; GO:0005096,GTPase activator activity; GO:0043547,positive regulation of GTPase activity; GO:0003674,molecular_function; GO:0008047,enzyme activator activity; GO:0030234,enzyme regulator activity; GO:0030695,GTPase regulator activity; GO:0060589,nucleoside-triphosphatase regulator activity; GO:0098772,molecular function regulator; GO:0008150,biological_process; GO:0043085,pos…	PF13890.9:Rab3 GTPase-activating protein catalytic subunit	--	--	--
Ccam01G001322	turquoise	24.7723156388366	13.4887790984134	11.2835365404232	2.20524255799017	3.8013	3.2997	5.9028	5.9565	5.5071	5.2508	4.898	2.8806	5.0171	3.2922	2.8933	3.5866	GWHBGBX00000001	25202809	25205600	+	Ccam01G001322	--	K02160 acetyl-CoA carboxylase biotin carboxyl carrier protein | (RefSeq) biotin carboxyl carrier protein of acetyl-CoA carboxylase, chloroplastic isoform X1 (A)	ko00061: Fatty acid biosynthesis; ko00620: Pyruvate metabolism; ko00640: Propanoate metabolism; ko01100: Metabolic pathways; ko01110: Biosynthesis of secondary metabolites; ko01200: Carbon metabolism; ko01212: Fatty acid metabolism	biotin carboxyl carrier protein [Cinnamomum micranthum f. kanehirae]	BCCP_SOYBN RecName: Full=Biotin carboxyl carrier protein of acetyl-CoA carboxylase, chloroplastic; Short=BCCP; Flags: Precursor;	A0A3S3LWV4_9MAGN RecName: Full=Biotin carboxyl carrier protein of acetyl-CoA carboxylase {ECO:0000256|RuleBase:RU364072};	--	GO:0009317,acetyl-CoA carboxylase complex; GO:0009507,chloroplast; GO:0003989,acetyl-CoA carboxylase activity; GO:0006633,fatty acid biosynthetic process; GO:0003674,molecular_function; GO:0003824,catalytic activity; GO:0016421,CoA carboxylase activity; GO:0016874,ligase activity; GO:0016885,ligase activity, forming carbon-carbon bonds; GO:0006082,organic acid metabolic process; GO:0006629,lipid …	--	--	--	--
Ccam01G001329	cyan	156.841836959996	44.2476283280156	112.59420863198	-68.3466	17.8742	10.6248	7.078	8.519	7.8795	8.639	5.4133	7.2462	7.7431	6.7021	8.172	6.4137	GWHBGBX00000001	25370650	25373673	+	Ccam01G001329	--	K24826 cysteine-rich PDZ-binding protein | (RefSeq) cysteine-rich PDZ-binding protein-like (A)	--	Cysteine-rich PDZ-binding protein [Glycine max]	--	A0A5N6NNQ0_9ASTR RecName: Full=Cysteine-rich PDZ-binding protein {ECO:0000256|ARBA:ARBA00018615}; AltName: Full=Cysteine-rich interactor of PDZ three {ECO:0000256|ARBA:ARBA00032518};	Microtubule-associated protein CRIPT	GO:0005737,cytoplasm; GO:0005575,cellular_component; GO:0005622,intracellular anatomical structure; GO:0110165,cellular anatomical entity	PF10235.12:Microtubule-associated protein CRIPT	--	--	--
Ccam01G001334	turquoise	633.344739536705	317.409755703705	315.935	1.47477187070569	935.573	636.053	482.093	543.193	509.517	475.123	554.762	626.364	666.263	600.376	502.685	529.762	GWHBGBX00000001	25514742	25518555	-	Ccam01G001334	--	K03113 translation initiation factor 1 | (RefSeq) protein translation factor SUI1 homolog (A)	--	Protein translation factor SUI1 like 1 [Cinnamomum micranthum f. kanehirae]	SUI1_ORYSI RecName: Full=Protein translation factor SUI1 homolog; AltName: Full=Protein GOS2; AltName: Full=Protein eIF1; AltName: Full=Translation initiation factor 1;	A0A3S3MAS9_9MAGN SubName: Full=Protein translation factor SUI1 like 1 {ECO:0000313|EMBL:RWR73032.1};	Translation initiation factor 1 (eIF-1/SUI1)	GO:0003743,translation initiation factor activity; GO:0003674,molecular_function; GO:0003676,nucleic acid binding; GO:0003723,RNA binding; GO:0005488,binding; GO:0008135,translation factor activity, RNA binding; GO:0045182,translation regulator activity; GO:0090079,translation regulator activity, nucleic acid binding; GO:0097159,organic cyclic compound binding; GO:1901363,heterocyclic compound bi…	PF01253.25:Translation initiation factor SUI1	--	--	--
Ccam01G001337	turquoise	261.866507201387	188.766224945989	73.1002822553981	115.665942690591	10.4034	11.8849	12.5782	11.9595	12.9178	13.3672	12.3272	12.9438	11.2788	8.015	7.9433	7.9313	GWHBGBX00000001	25770697	25776729	+	Ccam01G001337	--	K02202 cyclin-dependent kinase 7 [EC:2.7.11.22 2.7.11.23] | (RefSeq) Pkinase-domain-containing protein (A)	ko03022: Basal transcription factors; ko03420: Nucleotide excision repair	cyclin-dependent kinase F-1-like protein [Cinnamomum micranthum f. kanehirae]	CDKF1_ARATH RecName: Full=Cyclin-dependent kinase F-1; Short=CDKF;1; EC=2.7.11.22; EC=2.7.11.23; AltName: Full=CDK-activating kinase 1-At; Short=CAK1-At;	A0A443N3E4_9MAGN SubName: Full=Cyclin-dependent kinase F-1-like protein {ECO:0000313|EMBL:RWR73035.1};	Protein kinase PCTAIRE and related kinases	GO:0005737,cytoplasm; GO:0016592,mediator complex; GO:0005634,nucleus; GO:0005524,ATP binding; GO:0019912,cyclin-dependent protein kinase activating kinase activity; GO:0004693,cyclin-dependent protein serine/threonine kinase activity; GO:0106310,protein serine kinase activity; GO:0004674,protein serine/threonine kinase activity; GO:0008353,RNA polymerase II CTD heptapeptide repeat kinase activit…	PF00069.28:Protein kinase domain	--	--	--
Ccam01G001340	turquoise	174.425750742397	82.0271793613283	92.3985713810691	-10.3714	76.2592	91.1767	70.8359	66.5066	65.7772	67.6562	54.1514	53.3591	52.0457	42.0729	42.6468	45.7717	GWHBGBX00000001	25819239	25838218	-	Ccam01G001340	--	--	--	ycf3-interacting protein 1, chloroplastic isoform X1 [Cinnamomum micranthum f. kanehirae]	CEST_ORYSI RecName: Full=Protein CHLOROPLAST ENHANCING STRESS TOLERANCE, chloroplastic {ECO:0000305}; Short=OsCEST {ECO:0000305}; Flags: Precursor;	A0A443N3C7_9MAGN SubName: Full=Ycf3-interacting protein 1, chloroplastic isoform X1 {ECO:0000313|EMBL:RWR73038.1};	--	GO:0009535,chloroplast thylakoid membrane; GO:0016021,integral component of membrane; GO:0009658,chloroplast organization; GO:0010286,heat acclimation; GO:0042538,hyperosmotic salinity response; GO:0048564,photosystem I assembly; GO:0080183,response to photooxidative stress; GO:0009414,response to water deprivation; GO:0006996,organelle organization; GO:0008150,biological_process; GO:0009657,plas…	--	--	--	--
Ccam01G001342	turquoise	763.280063354165	604.408120421749	158.871942932416	445.536177489333	2.5575	2.6771	3.24	1.6431	3.3934	4.2229	2.8728	4.2043	2.6922	0	0	0	GWHBGBX00000001	25864584	25870502	+	Ccam01G001342	--	--	--	putative inorganic phosphate transporter 1-9 [Cinnamomum micranthum f. kanehirae]	--	A0A443NIF0_9MAGN SubName: Full=Putative inorganic phosphate transporter 1-9 {ECO:0000313|EMBL:RWR78293.1};	--	GO:0016021,integral component of membrane; GO:0022857,transmembrane transporter activity; GO:0003674,molecular_function; GO:0005215,transporter activity; GO:0005575,cellular_component; GO:0016020,membrane; GO:0031224,intrinsic component of membrane; GO:0110165,cellular anatomical entity	--	--	--	--
Ccam01G001345	greenyellow	245.248452317231	59.1381633143261	186.110289002905	-126.972	4.434	4.0658	5.8879	3.9501	3.5052	4.2434	4.0529	5.0207	3.7369	2.1738	1.9261	1.6144	GWHBGBX00000001	25886831	25900373	-	Ccam01G001345	--	K20241 WD repeat-containing protein 44 | (RefSeq) WD repeat-containing protein 44-like (A)	--	uncharacterized protein LOC122275612 [Carya illinoinensis]	--	A0A443PBB9_9MAGN SubName: Full=Uncharacterized protein {ECO:0000313|EMBL:RWR88040.1};	WD40 repeat-containing protein	--	PF03004.17:Plant transposase (Ptta/En/Spm family)	--	--	--
Ccam01G001347	turquoise	28.0846387235402	10.3591730602061	17.7254656633341	-7.36629	2.0551	1.1951	0.2596	0.978	1.2331	1.0557	0	1.0511	0.7887	0	0.5701	0.5196	GWHBGBX00000001	25937423	25937638	-	Ccam01G001347	--	K01179 endoglucanase [EC:3.2.1.4] | (RefSeq) endoglucanase 6 (A)	ko00500: Starch and sucrose metabolism; ko01100: Metabolic pathways	endoglucanase 6-like protein [Cinnamomum micranthum f. kanehirae]	GUN19_ARATH RecName: Full=Endoglucanase 19; EC=3.2.1.4; AltName: Full=Endo-1,4-beta glucanase 19; Flags: Precursor;	A0A3S3NQ61_9MAGN RecName: Full=Cellulase {ECO:0000256|ARBA:ARBA00012601}; EC=3.2.1.4 {ECO:0000256|ARBA:ARBA00012601};	--	GO:0005576,extracellular region; GO:0030246,carbohydrate binding; GO:0008810,cellulase activity; GO:0071555,cell wall organization; GO:0030245,cellulose catabolic process; GO:0003674,molecular_function; GO:0005488,binding; GO:0003824,catalytic activity; GO:0004553,hydrolase activity, hydrolyzing O-glycosyl compounds; GO:0016787,hydrolase activity; GO:0016798,hydrolase activity, acting on glycosyl…	PF00759.22:Glycosyl hydrolase family 9	--	--	--
Ccam01G001348	turquoise	136.028408656605	59.863964167908	76.1644444886967	-16.3005	1.0532	0.9187	0.7317	0.6892	0.4423	1.0144	1.0064	1.5486	0.4716	0.8713	0.7304	0.7989	GWHBGBX00000001	25945489	25954273	-	Ccam01G001348	--	K15255 ATP-dependent DNA helicase PIF1 [EC:5.6.2.3] | (RefSeq) ATP-dependent DNA helicase PIF1-like (A)	--	hypothetical protein CKAN_00144600 [Cinnamomum micranthum f. kanehirae]	--	A0A3S4N5Z8_9MAGN SubName: Full=Uncharacterized protein {ECO:0000313|EMBL:RWR73190.1};	--	--	PF03004.17:Plant transposase (Ptta/En/Spm family)	--	--	--
Ccam01G001358	turquoise	28.9854223679606	8.53524261062272	20.4501797573379	-11.9149	9.0725	6.8885	6.3922	6.636	5.106	3.3969	6.6721	6.1758	5.37	6.7329	5.5029	7.7783	GWHBGBX00000001	26205078	26212579	-	Ccam01G001358	--	K20302 trafficking protein particle complex subunit 3 | (RefSeq) trafficking protein particle complex subunit 3 (A)	--	trafficking protein particle complex subunit 3 isoform X2 [Cinnamomum micranthum f. kanehirae]	--	A0A3S4N5K4_9MAGN RecName: Full=Trafficking protein particle complex subunit {ECO:0000256|PIRNR:PIRNR018293};	Transport protein particle (TRAPP) complex subunit	GO:0005783,endoplasmic reticulum; GO:0005794,Golgi apparatus; GO:0030008,TRAPP complex; GO:0048193,Golgi vesicle transport; GO:0006810,transport; GO:0008150,biological_process; GO:0009987,cellular process; GO:0016192,vesicle-mediated transport; GO:0051179,localization; GO:0051234,establishment of localization; GO:0005575,cellular_component; GO:0005622,intracellular anatomical structure; GO:000573…	--	--	--	--
Ccam01G001359	turquoise	1180.06636921268	507.093597041155	672.972772171527	-165.879	58.4536	46.7103	41.0901	43.6743	41.2493	40.6494	39.4252	43.2682	44.6602	40.0992	36.4152	36.143	GWHBGBX00000001	26214409	26223780	-	Ccam01G001359	--	K20302 trafficking protein particle complex subunit 3 | (RefSeq) trafficking protein particle complex subunit 3 (A)	--	trafficking protein particle complex subunit 3 isoform X2 [Cinnamomum micranthum f. kanehirae]	--	A0A3S4N5K4_9MAGN RecName: Full=Trafficking protein particle complex subunit {ECO:0000256|PIRNR:PIRNR018293};	Transport protein particle (TRAPP) complex subunit	GO:0005783,endoplasmic reticulum; GO:0005794,Golgi apparatus; GO:0030008,TRAPP complex; GO:0048193,Golgi vesicle transport; GO:0006810,transport; GO:0008150,biological_process; GO:0009987,cellular process; GO:0016192,vesicle-mediated transport; GO:0051179,localization; GO:0051234,establishment of localization; GO:0005575,cellular_component; GO:0005622,intracellular anatomical structure; GO:000573…	PF04051.19:Transport protein particle (TRAPP) component	--	--	--
Ccam01G001360	turquoise	400.268521774736	224.106941187379	176.161580587357	47.9453606000226	5.5654	9.6817	11.277	9.9891	11.3666	12.0543	12.4213	10.5149	10.3003	9.0966	9.933	8.7274	GWHBGBX00000001	26238593	26308674	+	Ccam01G001360	--	K21989 calcium permeable stress-gated cation channel | (RefSeq) CSC1-like protein HYP1 (A)	--	CSC1-like protein HYP1 [Cinnamomum micranthum f. kanehirae]	CSCLC_ARATH RecName: Full=CSC1-like protein HYP1; AltName: Full=HYPOTHETICAL PROTEIN 1;	A0A3S3MAU2_9MAGN SubName: Full=CSC1-like protein HYP1 {ECO:0000313|EMBL:RWR73046.1};	Uncharacterized conserved protein	GO:0016021,integral component of membrane; GO:0005886,plasma membrane; GO:0005227,calcium activated cation channel activity; GO:0008381,mechanosensitive ion channel activity; GO:0003674,molecular_function; GO:0005215,transporter activity; GO:0005216,ion channel activity; GO:0005261,cation channel activity; GO:0008324,cation transmembrane transporter activity; GO:0015075,ion transmembrane transpor…	PF02714.18:Calcium-dependent channel, 7TM region, putative phosphate	--	--	--
Ccam01G001362	turquoise	234.793064185213	101.955725902236	132.837338282977	-30.8816	6.2242	10.8177	9.8802	7.5449	6.7219	11.809	12.841	8.2435	10.817	8.2056	10.8478	8.6852	GWHBGBX00000001	26330673	26331825	+	Ccam01G001362	--	K21989 calcium permeable stress-gated cation channel | (RefSeq) CSC1-like protein HYP1 (A)	--	hypothetical protein JRO89_XS05G0036900 [Xanthoceras sorbifolium]	CSCLB_ARATH RecName: Full=CSC1-like protein At1g69450;	A0A067GAW9_CITSI SubName: Full=Uncharacterized protein {ECO:0000313|EMBL:KDO72652.1};	Uncharacterized conserved protein	GO:0016021,integral component of membrane; GO:0005886,plasma membrane; GO:0005227,calcium activated cation channel activity; GO:0003674,molecular_function; GO:0005215,transporter activity; GO:0005216,ion channel activity; GO:0005261,cation channel activity; GO:0008324,cation transmembrane transporter activity; GO:0015075,ion transmembrane transporter activity; GO:0015267,channel activity; GO:0015…	--	--	--	--
Ccam01G001367	turquoise	374.917400920184	193.228708859506	181.688692060678	11.5400167988285	6.6087	5.9054	9.8959	5.3504	8.1817	8.1974	10.8918	10.5726	10.2072	8.3085	5.0301	4.585	GWHBGBX00000001	26555539	26556281	-	Ccam01G001367	--	--	--	--	--	--	--	--	--	--	--	--
Ccam01G001369	turquoise	37.0905024327078	15.6110697673138	21.479432665394	-5.86836	4.6698	4.7305	6.9729	5.899	5.5778	7.3376	7.35	5.349	4.7077	5.916	5.3456	6.3906	GWHBGBX00000001	26561953	26582404	-	Ccam01G001369	--	K14400 pre-mRNA cleavage complex 2 protein Pcf11 | (RefSeq) LOW QUALITY PROTEIN: uncharacterized protein LOC111982967 (A)	ko03015: mRNA surveillance pathway	serine/threonine-protein phosphatase 7 long form [Cinnamomum micranthum f. kanehirae]	MAIL2_ARATH RecName: Full=Protein MAIN-LIKE 2 {ECO:0000303|PubMed:24635680};	A0A443N3G5_9MAGN SubName: Full=Serine/threonine-protein phosphatase 7 long form {ECO:0000313|EMBL:RWR73053.1};	--	GO:0005634,nucleus; GO:0008483,transaminase activity; GO:0010073,meristem maintenance; GO:0003674,molecular_function; GO:0003824,catalytic activity; GO:0016740,transferase activity; GO:0016769,transferase activity, transferring nitrogenous groups; GO:0008150,biological_process; GO:0009888,tissue development; GO:0032501,multicellular organismal process; GO:0032502,developmental process; GO:0048507…	PF10536.12:Plant mobile domain	--	--	--
Ccam01G001375	turquoise	123.430060237931	72.1837399170808	51.2463203208501	20.9374195962307	0.5378	0.4021	1.1355	0.0823	1.6594	0.888	1.2271	0.7073	1.1499	0.792	0.2877	0.2622	GWHBGBX00000001	26700819	26715778	+	Ccam01G001375	--	K18195 rhamnogalacturonan endolyase [EC:4.2.2.23] | (RefSeq) uncharacterized protein LOC18111221 (A)	--	putative rhamnogalacturonate lyase B [Cinnamomum micranthum f. kanehirae]	--	A0A443N3G9_9MAGN SubName: Full=Putative rhamnogalacturonate lyase B {ECO:0000313|EMBL:RWR73059.1};	--	GO:0016829,lyase activity; GO:0003674,molecular_function; GO:0003824,catalytic activity	PF06045.14:Rhamnogalacturonate lyase family	--	--	--
Ccam01G001377	turquoise	70.5850946079084	27.8833959052205	42.7016987026879	-14.8183	0.8491	0.5656	0.5265	0.7439	1.0837	0.8029	1.0432	0.6218	0.1777	0.7957	0.3854	0.7026	GWHBGBX00000001	26752375	26758017	-	Ccam01G001377	--	--	--	--	--	--	--	--	--	--	--	--
Ccam01G001382	turquoise	218.351714408586	103.832	114.519823231786	-10.6879	2.9876	3.8536	3.6376	3.6943	3.2473	3.9655	4.5703	3.9924	4.2387	1.9429	2.1172	1.9518	GWHBGBX00000001	26867540	26954272	-	Ccam01G001382	--	K10884 ATP-dependent DNA helicase 2 subunit 1 | (RefSeq) ATP-dependent DNA helicase 2 subunit KU70 isoform X1 (A)	ko03450: Non-homologous end-joining	SAP domain-containing protein [Cinnamomum micranthum f. kanehirae]	KU70_ORYSJ RecName: Full=ATP-dependent DNA helicase 2 subunit KU70; Short=OsKU70; EC=3.6.4.12; AltName: Full=ATP-dependent DNA helicase 2 subunit 1; AltName: Full=ATP-dependent DNA helicase II 70 kDa subunit;	A0A3S3PUH4_9MAGN SubName: Full=SAP domain-containing protein {ECO:0000313|EMBL:RWR73068.1};	DNA-binding subunit of a DNA-dependent protein kinase (Ku70 autoantigen)	GO:0043564,Ku70:Ku80 complex; GO:0005524,ATP binding; GO:0016887,ATPase activity; GO:0003684,damaged DNA binding; GO:0003678,DNA helicase activity; GO:0003690,double-stranded DNA binding; GO:0042162,telomeric DNA binding; GO:0071480,cellular response to gamma radiation; GO:0071481,cellular response to X-ray; GO:0006310,DNA recombination; GO:0006281,DNA repair; GO:0006303,double-strand break repai…	PF03731.18:Ku70/Ku80 N-terminal alpha/beta domain	--	--	--
Ccam01G001385	yellow	60.5412742692622	13.4862726376177	47.0550016316446	-33.5687	1.5265	0.9737	1.7897	1.4302	0.9788	1.1303	0.7033	1.0704	0.4394	1.9124	2.7093	2.7951	GWHBGBX00000001	27027824	27033199	+	Ccam01G001385	--	--	--	sentrin-specific protease 1-like protein [Cinnamomum micranthum f. kanehirae]	--	A0A443NDT4_9MAGN SubName: Full=Sentrin-specific protease 1-like protein {ECO:0000313|EMBL:RWR76672.1};	Protease, Ulp1 family	GO:0008234,cysteine-type peptidase activity; GO:0006508,proteolysis; GO:0003674,molecular_function; GO:0003824,catalytic activity; GO:0008233,peptidase activity; GO:0016787,hydrolase activity; GO:0140096,catalytic activity, acting on a protein; GO:0006807,nitrogen compound metabolic process; GO:0008150,biological_process; GO:0008152,metabolic process; GO:0019538,protein metabolic process; GO:0043…	PF02902.22:Ulp1 protease family, C-terminal catalytic domain	--	--	--
Ccam01G001392	lightgreen	77.7019803321662	7.78854098608272	69.9134393460835	-62.1249	4.5489	5.8136	5.4122	3.823	5.2554	6.4804	6.7909	5.3563	5.5724	2.6356	3.2352	3.0693	GWHBGBX00000001	27133941	27143026	-	Ccam01G001392	--	K11593 eukaryotic translation initiation factor 2C | (RefSeq) AGO1; Stabilizer of iron transporter SufD / Polynucleotidyl transferase (A)	--	protein argonaute 5 [Cinnamomum micranthum f. kanehirae]	AGO1_ARATH RecName: Full=Protein argonaute 1 {ECO:0000303|PubMed:9427751};	A0A3S3N5W9_9MAGN SubName: Full=Protein argonaute 5 {ECO:0000313|EMBL:RWR81425.1};	Translation initiation factor 2C (eIF-2C) and related proteins	GO:0005737,cytoplasm; GO:0005634,nucleus; GO:0004521,endoribonuclease activity; GO:0046872,metal ion binding; GO:0035198,miRNA binding; GO:0003729,mRNA binding; GO:0003723,RNA binding; GO:0035197,siRNA binding; GO:0009955,adaxial/abaxial pattern specification; GO:0048830,adventitious root development; GO:0009850,auxin metabolic process; GO:0030154,cell differentiation; GO:0051607,defense response…	PF08699.13:Argonaute linker 1 domain	--	--	--
Ccam01G001396	turquoise	720.914493455022	564.27977448766	156.634718967362	407.645055520298	1.0933	1.4085	2.2469	0.8104	1.2261	1.1664	2.2731	2.8549	1.7913	0	0.105	0	GWHBGBX00000001	27203883	27205055	-	Ccam01G001396	--	--	--	SKP1-interacting partner 15-like protein [Cinnamomum micranthum f. kanehirae]	SKI15_ARATH RecName: Full=SKP1-interacting partner 15; AltName: Full=F-box only protein 3;	A0A3S3MG03_9MAGN SubName: Full=SKP1-interacting partner 15-like protein {ECO:0000313|EMBL:RWR73081.1};	--	GO:0005634,nucleus; GO:0016567,protein ubiquitination; GO:0006511,ubiquitin-dependent protein catabolic process; GO:0006464,cellular protein modification process; GO:0006807,nitrogen compound metabolic process; GO:0008150,biological_process; GO:0008152,metabolic process; GO:0009987,cellular process; GO:0019538,protein metabolic process; GO:0032446,protein modification by small protein conjugation…	PF00646.36:F-box domain	--	--	--
Ccam01G001398	yellow	440.717818930187	61.6628694267047	379.054949503482	-317.392	138.212	148.284	132.112	137.771	143.939	133.083	124.715	130.178	123.227	189.602	181.992	185.196	GWHBGBX00000001	27227108	27235560	-	Ccam01G001398	--	K00224 chloroplastic oxoene reductase [EC:1.3.1.-] | (RefSeq) chloroplast envelope quinone oxidoreductase homolog (A)	ko00592: alpha-Linolenic acid metabolism; ko01110: Biosynthesis of secondary metabolites	chloroplast envelope quinone oxidoreductase isoform X2 [Cinnamomum micranthum f. kanehirae]	QORH_ARATH RecName: Full=Chloroplast envelope quinone oxidoreductase homolog {ECO:0000303|PubMed:20424175}; Short=ceQORH {ECO:0000303|PubMed:20424175}; EC=1.3.1.- {ECO:0000269|PubMed:26678323};	A0A3S3LWZ6_9MAGN SubName: Full=Chloroplast envelope quinone oxidoreductase isoform X2 {ECO:0000313|EMBL:RWR73083.1};	Zinc-binding oxidoreductase	GO:0009507,chloroplast; GO:0009941,chloroplast envelope; GO:0009706,chloroplast inner membrane; GO:0009535,chloroplast thylakoid membrane; GO:0005829,cytosol; GO:0000325,plant-type vacuole; GO:0005886,plasma membrane; GO:0016491,oxidoreductase activity; GO:0003674,molecular_function; GO:0003824,catalytic activity; GO:0005575,cellular_component; GO:0005622,intracellular anatomical structure; GO:00…	PF13602.9:Zinc-binding dehydrogenase	--	--	--
Ccam01G001407	turquoise	238.679837437183	93.0134538418017	145.666383595382	-52.6529	19.8428	17.5068	16.5974	26.1035	20.3583	19.003	17.7615	25.9327	20.888	10.7151	15.9229	9.6759	GWHBGBX00000001	27535360	27535707	+	Ccam01G001407	--	K00326 cytochrome-b5 reductase [EC:1.6.2.2] | (RefSeq) NADH-cytochrome b5 reductase-like protein (A)	ko00520: Amino sugar and nucleotide sugar metabolism	MAPK kinase substrate protein [Cinnamomum micranthum f. kanehirae]	Y1801_ARATH RecName: Full=MAPK kinase substrate protein At1g80180;	A0A3S3MAX2_9MAGN SubName: Full=MAPK kinase substrate protein {ECO:0000313|EMBL:RWR73088.1};	--	GO:0005634,nucleus; GO:0005886,plasma membrane; GO:0010375,stomatal complex patterning; GO:0003002,regionalization; GO:0007275,multicellular organism development; GO:0007389,pattern specification process; GO:0008150,biological_process; GO:0032501,multicellular organismal process; GO:0032502,developmental process; GO:0048856,anatomical structure development; GO:0005575,cellular_component; GO:00056…	PF15697.8:Domain of unknown function (DUF4666)	--	--	--
Ccam01G001409	turquoise	136.305495802625	74.697645874133	61.6078499284918	13.0897959456412	2.6836	2.676	4.2347	3.3195	2.8483	4.4522	3.5529	3.5141	3.0632	1.9875	2.9023	1.961	GWHBGBX00000001	27595385	27613818	-	Ccam01G001409	--	K00850 6-phosphofructokinase 1 [EC:2.7.1.11] | (RefSeq) ATP-dependent 6-phosphofructokinase 2-like (A)	ko00010: Glycolysis / Gluconeogenesis; ko00030: Pentose phosphate pathway; ko00051: Fructose and mannose metabolism; ko00052: Galactose metabolism; ko01100: Metabolic pathways; ko01110: Biosynthesis of secondary metabolites; ko01200: Carbon metabolism; ko01230: Biosynthesis of amino acids; ko03018: RNA degradation	Phosphofructokinase domain-containing protein [Cinnamomum micranthum f. kanehirae]	PFKA2_ARATH RecName: Full=ATP-dependent 6-phosphofructokinase 2 {ECO:0000255|HAMAP-Rule:MF_03186}; Short=ATP-PFK 2 {ECO:0000255|HAMAP-Rule:MF_03186}; Short=Phosphofructokinase 2 {ECO:0000255|HAMAP-Rule:MF_03186}; EC=2.7.1.11 {ECO:0000255|HAMAP-Rule:MF_03186}; AltName: Full=Phosphohexokinase 2 {ECO:0000255|HAMAP-Rule:MF_03186};	A0A443N3L5_9MAGN SubName: Full=Phosphofructokinase domain-containing protein {ECO:0000313|EMBL:RWR73090.1};	Pyrophosphate-dependent phosphofructo-1-kinase	GO:0005737,cytoplasm; GO:0005829,cytosol; GO:0003872,6-phosphofructokinase activity; GO:0005524,ATP binding; GO:0046872,metal ion binding; GO:0006002,fructose 6-phosphate metabolic process; GO:0006096,glycolytic process; GO:0003674,molecular_function; GO:0003824,catalytic activity; GO:0008443,phosphofructokinase activity; GO:0016301,kinase activity; GO:0016740,transferase activity; GO:0016772,tra…	PF00365.23:Phosphofructokinase	--	--	--
Ccam01G001428	cyan	64.9845528381294	5.27828772280003	59.7062651153294	-54.428	212.232	152.07	115.616	152.546	157.78	136.023	169.775	167.309	169.626	141.983	131.546	122.904	GWHBGBX00000001	28307810	28317673	+	Ccam01G001428	--	K17434 large subunit ribosomal protein L53 | (RefSeq) uncharacterized protein LOC109788280 (A)	--	nuclear transport factor 2 isoform X2 [Cinnamomum micranthum f. kanehirae]	NTF2B_ARATH RecName: Full=Nuclear transport factor 2B {ECO:0000303|PubMed:16428596}; Short=AtNTF2b {ECO:0000303|PubMed:16428596}; Short=NTF-2;	A0A443N3J9_9MAGN SubName: Full=Nuclear transport factor 2 isoform X2 {ECO:0000313|EMBL:RWR73104.1};	Nuclear transport factor 2	GO:0005737,cytoplasm; GO:0005635,nuclear envelope; GO:0044613,nuclear pore central transport channel; GO:0005634,nucleus; GO:0006913,nucleocytoplasmic transport; GO:0006606,protein import into nucleus; GO:0006810,transport; GO:0008150,biological_process; GO:0009987,cellular process; GO:0046907,intracellular transport; GO:0051169,nuclear transport; GO:0051179,localization; GO:0051234,establishment…	PF02136.23:Nuclear transport factor 2 (NTF2) domain	--	--	--
Ccam01G001436	turquoise	209.003989881928	127.11125594035	81.8927339415777	45.2185219987723	7.3273	8.2381	8.5876	6.3445	6.3502	7.1098	5.9459	5.1267	5.2597	2.176	2.2866	2.007	GWHBGBX00000001	28642043	28644223	+	Ccam01G001436	--	K00423 L-ascorbate oxidase [EC:1.10.3.3] | (RefSeq) L-ascorbate oxidase homolog (A)	ko00053: Ascorbate and aldarate metabolism; ko01100: Metabolic pathways	pentatricopeptide repeat-containing protein, mitochondrial-like protein isoform X1 [Cinnamomum micranthum f. kanehirae]	PPR36_ARATH RecName: Full=Pentatricopeptide repeat-containing protein At1g12300, mitochondrial; Flags: Precursor;	A0A443P894_9MAGN SubName: Full=Pentatricopeptide repeat-containing protein, mitochondrial-like protein isoform X1 {ECO:0000313|EMBL:RWR86970.1};	FOG: PPR repeat	GO:0005739,mitochondrion; GO:0003723,RNA binding; GO:0090615,mitochondrial mRNA processing; GO:0003674,molecular_function; GO:0003676,nucleic acid binding; GO:0005488,binding; GO:0097159,organic cyclic compound binding; GO:1901363,heterocyclic compound binding; GO:0000959,mitochondrial RNA metabolic process; GO:0000963,mitochondrial RNA processing; GO:0006139,nucleobase-containing compound metabo…	PF13041.9:PPR repeat family	--	--	--
Ccam01G001438	purple	292.627401994744	116.816056441765	175.81134555298	-58.9953	21.8925	26.614	27.7656	27.9247	41.0227	22.7331	83.7978	75.6277	66.8316	165.797	190.204	199.571	GWHBGBX00000001	28687465	28688595	-	Ccam01G001438	--	K07761 metalloendoproteinase 5-MMP [EC:3.4.24.-] | (RefSeq) metalloendoproteinase 5-MMP (A)	--	metalloendoproteinase 2-MMP-like protein [Cinnamomum micranthum f. kanehirae]	2MMP_ARATH RecName: Full=Metalloendoproteinase 2-MMP {ECO:0000303|PubMed:10574937}; Short=At2-MMP {ECO:0000303|PubMed:10574937}; EC=3.4.24.- {ECO:0000305}; Flags: Precursor;	A0A443N3L4_9MAGN SubName: Full=Metalloendoproteinase 2-MMP-like protein {ECO:0000313|EMBL:RWR73117.1};	Gelatinase A and related matrix metalloproteases	GO:0031225,anchored component of membrane; GO:0048046,apoplast; GO:0031012,extracellular matrix; GO:0005886,plasma membrane; GO:0004222,metalloendopeptidase activity; GO:0008237,metallopeptidase activity; GO:0008270,zinc ion binding; GO:0030574,collagen catabolic process; GO:0050832,defense response to fungus; GO:0080186,developmental vegetative growth; GO:0030198,extracellular matrix organizatio…	PF00413.27:Matrixin	--	--	--
Ccam01G001439	yellow	289.07122517527	56.9849	232.08630219282	-175.101	10.4912	17.076	17.505	21.5496	23.0435	21.1436	23.9633	19.9964	17.8296	18.4828	22.8346	24.8152	GWHBGBX00000001	28706963	28709282	+	Ccam01G001439	--	K21844 protein FAM126 | (RefSeq) uncharacterized protein LOC122669625 (A)	--	hypothetical protein CKAN_00137100 [Cinnamomum micranthum f. kanehirae]	--	A0A3S3N5G6_9MAGN SubName: Full=Uncharacterized protein {ECO:0000313|EMBL:RWR73118.1};	Putative beta-catenin-Tcf/Lef signaling pathway component DRCTNNB1A	GO:0005829,cytosol; GO:0016020,membrane; GO:0005575,cellular_component; GO:0005622,intracellular anatomical structure; GO:0005737,cytoplasm; GO:0110165,cellular anatomical entity	PF09790.12:Hyccin	--	--	--
Ccam01G001446	greenyellow	484.896410860109	60.4090655470667	424.487345313042	-364.078	1.7049	1.8962	3.6345	3.0094	2.2009	3.6641	4.0093	3.6786	2.4844	1.007	1.3634	1.8641	GWHBGBX00000001	28841276	28855503	-	Ccam01G001446	--	K13459 disease resistance protein RPS2 | (RefSeq) putative disease resistance protein At1g63350 (A)	ko04626: Plant-pathogen interaction	putative disease resistance protein [Cinnamomum micranthum f. kanehirae]	DRL27_ARATH RecName: Full=Disease resistance protein At4g27190;	A0A3S3PUD8_9MAGN SubName: Full=Putative disease resistance protein {ECO:0000313|EMBL:RWR73013.1};	Apoptotic ATPase	GO:0043531,ADP binding; GO:0005524,ATP binding; GO:0006952,defense response; GO:0000166,nucleotide binding; GO:0003674,molecular_function; GO:0005488,binding; GO:0017076,purine nucleotide binding; GO:0030554,adenyl nucleotide binding; GO:0032553,ribonucleotide binding; GO:0032555,purine ribonucleotide binding; GO:0032559,adenyl ribonucleotide binding; GO:0036094,small molecule binding; GO:0043167…	PF00931.25:NB-ARC domain	--	--	--
Ccam01G001447	purple	206.943112645848	52.1586093939613	154.784503251886	-102.626	0.1039	0.1243	0.3037	0.0794	0.0962	0.2573	0.0912	0.1195	0.1025	0.7649	0.7039	0.7429	GWHBGBX00000001	28867136	28886872	-	Ccam01G001447	--	K13459 disease resistance protein RPS2 | (RefSeq) putative disease resistance protein At1g63350 (A)	ko04626: Plant-pathogen interaction	putative disease resistance protein [Cinnamomum micranthum f. kanehirae]	DRL27_ARATH RecName: Full=Disease resistance protein At4g27190;	A0A3S3M2D7_9MAGN SubName: Full=Putative disease resistance protein {ECO:0000313|EMBL:RWR72015.1};	Apoptotic ATPase	GO:0043531,ADP binding; GO:0005524,ATP binding; GO:0006952,defense response; GO:0000166,nucleotide binding; GO:0003674,molecular_function; GO:0005488,binding; GO:0017076,purine nucleotide binding; GO:0030554,adenyl nucleotide binding; GO:0032553,ribonucleotide binding; GO:0032555,purine ribonucleotide binding; GO:0032559,adenyl ribonucleotide binding; GO:0036094,small molecule binding; GO:0043167…	PF00931.25:NB-ARC domain	--	--	--
Ccam01G001450	yellow	692.417837753597	247.344552605812	445.073285147785	-197.729	34.3718	44.3744	42.1389	41.4661	40.0904	38.602	66.3693	66.0533	75.1255	94.36	106.476	101.681	GWHBGBX00000001	28954119	28957505	-	Ccam01G001450	--	--	--	--	--	--	--	--	--	--	--	--
Ccam01G001455	greenyellow	224.112598880748	34.4287589786113	189.683839902137	-155.255	16.7579	22.0587	25.0896	22.8518	23.8693	25.804	22.8822	21.7668	20.0153	15.405	15.6713	16.2433	GWHBGBX00000001	29033935	29042742	+	Ccam01G001455	--	K14486 auxin response factor | (RefSeq) auxin response factor 7-like (A)	ko04075: Plant hormone signal transduction	AUX/IAA protein [Cinnamomum micranthum f. kanehirae]	ARF2A_SOLLC RecName: Full=Auxin response factor 2A {ECO:0000303|PubMed:26716451, ECO:0000303|PubMed:26959229}; Short=SlARF2A {ECO:0000303|PubMed:26716451};	A0A443P827_9MAGN RecName: Full=Auxin response factor {ECO:0000256|RuleBase:RU004561};	--	GO:0005634,nucleus; GO:0003677,DNA binding; GO:0046982,protein heterodimerization activity; GO:0042803,protein homodimerization activity; GO:0009734,auxin-activated signaling pathway; GO:0009835,fruit ripening; GO:0009836,fruit ripening, climacteric; GO:0009911,positive regulation of flower development; GO:0006355,regulation of transcription, DNA-templated; GO:0003674,molecular_function; GO:00036…	PF06507.16:Auxin response factor	B3-ARF	TF	B3->B3-ARF
Ccam01G001458	yellow	1219.27364265845	211.264064399919	1008.00957825853	-796.746	54.4619	64.271	76.7941	67.3118	62.4936	83.5716	92.6817	88.6678	76.6469	100.864	106.155	102.879	GWHBGBX00000001	29141411	29178310	-	Ccam01G001458	--	K01191 alpha-mannosidase [EC:3.2.1.24] | (RefSeq) alpha-mannosidase At3g26720-like isoform X1 (A)	ko00511: Other glycan degradation	alpha-mannosidase-like protein isoform X1 [Cinnamomum micranthum f. kanehirae]	MANA1_ARATH RecName: Full=Alpha-mannosidase At3g26720 {ECO:0000305}; EC=3.2.1.24 {ECO:0000269|PubMed:16233119}; Flags: Precursor;	A0A3S3LX34_9MAGN RecName: Full=Alpha-mannosidase {ECO:0000256|ARBA:ARBA00012752, ECO:0000256|RuleBase:RU361199}; EC=3.2.1.- {ECO:0000256|RuleBase:RU361199};	Glycosyl hydrolase, family 38 - alpha-mannosidase	GO:0000325,plant-type vacuole; GO:0099503,secretory vesicle; GO:0005773,vacuole; GO:0004559,alpha-mannosidase activity; GO:0030246,carbohydrate binding; GO:0046872,metal ion binding; GO:0006013,mannose metabolic process; GO:0003674,molecular_function; GO:0003824,catalytic activity; GO:0004553,hydrolase activity, hydrolyzing O-glycosyl compounds; GO:0015923,mannosidase activity; GO:0016787,hydrola…	PF01074.25:Glycosyl hydrolases family 38 N-terminal domain	--	--	--
[truncated: 9,128 more rows]
