# Supplementary material for: Integrated transcriptomic and metabolomic analysis reveal the mechanism of citral production in Camphora officinarum Nees ex Wall leaves
Source: Front Plant Sci. 2025 Dec 15;16:1651615. doi: 10.3389/fpls.2025.1651615 (PMC12745418; doi:10.3389/fpls.2025.1651615)
Supplement: Supplementary file 4 [file Table4.xlsx]

## Sheet: C0 vs_C1.ninequadrants_1_3_7_9
geneID	Log2FC_gene	Regulation_gene	KO	KEGG_map_gene	metaID	Log2FC_meta	Regulation_meta	Compounds	物质	Class I	CID	KEGG_map_meta	coefficient	pvalue	ninequadrants
Ccam01G001355	-7.87267	down	K02218	--	XMW0670	-7.81929	down	Acetonitrile, 2,2'-iminobis-	2,2'-亚氨基二-乙腈	Nitrogen compounds	--	--	0.960286	2.74638e-10	7
Ccam02G000434	-5.61403	down	--	--	XMW0670	-7.81929	down	Acetonitrile, 2,2'-iminobis-	2,2'-亚氨基二-乙腈	Nitrogen compounds	--	--	0.910665	1.53659e-07	7
Ccam02G002009	-2.57238	down	K13457	ko04626	XMW0670	-7.81929	down	Acetonitrile, 2,2'-iminobis-	2,2'-亚氨基二-乙腈	Nitrogen compounds	--	--	0.96853	4.38231e-11	7
Ccam03G002604	-8.54889	down	--	--	XMW0670	-7.81929	down	Acetonitrile, 2,2'-iminobis-	2,2'-亚氨基二-乙腈	Nitrogen compounds	--	--	0.909315	1.72488e-07	7
Ccam04G000559	-8.31169	down	K01593	ko00350,ko00360,ko00380,ko00901,ko00950,ko00965,ko01100,ko01110	XMW0670	-7.81929	down	Acetonitrile, 2,2'-iminobis-	2,2'-亚氨基二-乙腈	Nitrogen compounds	--	--	0.944032	4.05861e-09	7
Ccam04G000560	-8.3724	down	K01593	ko00350,ko00360,ko00380,ko00901,ko00950,ko00965,ko01100,ko01110	XMW0670	-7.81929	down	Acetonitrile, 2,2'-iminobis-	2,2'-亚氨基二-乙腈	Nitrogen compounds	--	--	0.945822	3.1472e-09	7
Ccam04G001209	-3.47706	down	K00993	ko00440,ko00564,ko00565,ko01100,ko01110	XMW0670	-7.81929	down	Acetonitrile, 2,2'-iminobis-	2,2'-亚氨基二-乙腈	Nitrogen compounds	--	--	0.916517	9.10683e-08	7
Ccam04G001212	-2.08722	down	--	--	XMW0670	-7.81929	down	Acetonitrile, 2,2'-iminobis-	2,2'-亚氨基二-乙腈	Nitrogen compounds	--	--	0.907918	1.94047e-07	7
Ccam04G001879	-1.03271	down	K00850	ko00010,ko00030,ko00051,ko00052,ko01100,ko01110,ko01200,ko01230,ko03018	XMW0670	-7.81929	down	Acetonitrile, 2,2'-iminobis-	2,2'-亚氨基二-乙腈	Nitrogen compounds	--	--	0.901137	3.35166e-07	7
Ccam05G000621	-8.71982	down	K13428	ko04626	XMW0670	-7.81929	down	Acetonitrile, 2,2'-iminobis-	2,2'-亚氨基二-乙腈	Nitrogen compounds	--	--	0.93837	8.6169e-09	7
Ccam05G001065	-1.69331	down	K10406	--	XMW0670	-7.81929	down	Acetonitrile, 2,2'-iminobis-	2,2'-亚氨基二-乙腈	Nitrogen compounds	--	--	0.94204	5.33456e-09	7
Ccam05G001867	-8.59388	down	K11593	--	XMW0670	-7.81929	down	Acetonitrile, 2,2'-iminobis-	2,2'-亚氨基二-乙腈	Nitrogen compounds	--	--	0.908399	1.86369e-07	7
Ccam05G002227	-3.46166	down	K13457	ko04626	XMW0670	-7.81929	down	Acetonitrile, 2,2'-iminobis-	2,2'-亚氨基二-乙腈	Nitrogen compounds	--	--	0.91037	1.57606e-07	7
Ccam07G001772	2.96982	up	K04733	--	XMW0670	-7.81929	down	Acetonitrile, 2,2'-iminobis-	2,2'-亚氨基二-乙腈	Nitrogen compounds	--	--	-0.901159	3.34575e-07	9
Ccam08G000039	-2.56365	down	K02113	ko00190,ko00195,ko01100	XMW0670	-7.81929	down	Acetonitrile, 2,2'-iminobis-	2,2'-亚氨基二-乙腈	Nitrogen compounds	--	--	0.949271	1.87995e-09	7
Ccam08G001503	-5.91274	down	K12235	ko00260,ko00470,ko01100	XMW0670	-7.81929	down	Acetonitrile, 2,2'-iminobis-	2,2'-亚氨基二-乙腈	Nitrogen compounds	--	--	0.913932	1.15259e-07	7
Ccam08G001582	10.3151	up	K19747	--	XMW0670	-7.81929	down	Acetonitrile, 2,2'-iminobis-	2,2'-亚氨基二-乙腈	Nitrogen compounds	--	--	-0.938333	8.65716e-09	9
Ccam09G000957	-2.20092	down	K23222	--	XMW0670	-7.81929	down	Acetonitrile, 2,2'-iminobis-	2,2'-亚氨基二-乙腈	Nitrogen compounds	--	--	0.935292	1.26006e-08	7
Ccam09G001589	-6.95256	down	K15078	--	XMW0670	-7.81929	down	Acetonitrile, 2,2'-iminobis-	2,2'-亚氨基二-乙腈	Nitrogen compounds	--	--	0.951271	1.37136e-09	7
Ccam10G000277	1.06914	up	--	--	XMW0670	-7.81929	down	Acetonitrile, 2,2'-iminobis-	2,2'-亚氨基二-乙腈	Nitrogen compounds	--	--	-0.902315	3.05672e-07	9
Ccam10G001072	2.73087	up	K09753	ko00940,ko01100,ko01110	XMW0670	-7.81929	down	Acetonitrile, 2,2'-iminobis-	2,2'-亚氨基二-乙腈	Nitrogen compounds	--	--	-0.900165	3.61319e-07	9
Ccam11G001047	2.4533	up	K01773	--	XMW0670	-7.81929	down	Acetonitrile, 2,2'-iminobis-	2,2'-亚氨基二-乙腈	Nitrogen compounds	--	--	-0.948914	1.98596e-09	9
Ccam12G000082	1.2947	up	--	--	XMW0670	-7.81929	down	Acetonitrile, 2,2'-iminobis-	2,2'-亚氨基二-乙腈	Nitrogen compounds	--	--	-0.909996	1.62756e-07	9
Ccam12G001459	-1.82794	down	K13430	ko04626	XMW0670	-7.81929	down	Acetonitrile, 2,2'-iminobis-	2,2'-亚氨基二-乙腈	Nitrogen compounds	--	--	0.913178	1.23296e-07	7
novel.2723	-2.19235	down	K19026	--	XMW0670	-7.81929	down	Acetonitrile, 2,2'-iminobis-	2,2'-亚氨基二-乙腈	Nitrogen compounds	--	--	0.918368	7.65667e-08	7
novel.4965	-3.68732	down	--	--	XMW0670	-7.81929	down	Acetonitrile, 2,2'-iminobis-	2,2'-亚氨基二-乙腈	Nitrogen compounds	--	--	0.95127	1.37161e-09	7
novel.5099	-7.49199	down	K09955	--	XMW0670	-7.81929	down	Acetonitrile, 2,2'-iminobis-	2,2'-亚氨基二-乙腈	Nitrogen compounds	--	--	0.916188	9.38772e-08	7
novel.6799	-9.2915	down	--	--	XMW0670	-7.81929	down	Acetonitrile, 2,2'-iminobis-	2,2'-亚氨基二-乙腈	Nitrogen compounds	--	--	0.943078	4.63182e-09	7
novel.6800	-2.20131	down	--	--	XMW0670	-7.81929	down	Acetonitrile, 2,2'-iminobis-	2,2'-亚氨基二-乙腈	Nitrogen compounds	--	--	0.901661	3.21745e-07	7
novel.7066	-2.44375	down	K12393	--	XMW0670	-7.81929	down	Acetonitrile, 2,2'-iminobis-	2,2'-亚氨基二-乙腈	Nitrogen compounds	--	--	0.913465	1.2018e-07	7
novel.720	-10.917	down	K22804	--	XMW0670	-7.81929	down	Acetonitrile, 2,2'-iminobis-	2,2'-亚氨基二-乙腈	Nitrogen compounds	--	--	0.92486	4.02891e-08	7
Ccam01G000982	-1.25647	down	K03327	--	D389	2.53874	up	(S)-3,3,6-Trimethylhepta-1,5-dien-4-yl acetate	（S）-3,3,6-三甲基庚-1,5-二烯-4-基乙酸酯	Ester	--	--	-0.940838	6.26253e-09	1
Ccam01G001034	-5.36288	down	K13435	ko04626	D389	2.53874	up	(S)-3,3,6-Trimethylhepta-1,5-dien-4-yl acetate	（S）-3,3,6-三甲基庚-1,5-二烯-4-基乙酸酯	Ester	--	--	-0.945422	3.3333e-09	1
Ccam01G002054	-7.00129	down	K13457	ko04626	D389	2.53874	up	(S)-3,3,6-Trimethylhepta-1,5-dien-4-yl acetate	（S）-3,3,6-三甲基庚-1,5-二烯-4-基乙酸酯	Ester	--	--	-0.957603	4.59462e-10	1
Ccam02G000170	-3.91669	down	K03255	--	D389	2.53874	up	(S)-3,3,6-Trimethylhepta-1,5-dien-4-yl acetate	（S）-3,3,6-三甲基庚-1,5-二烯-4-基乙酸酯	Ester	--	--	-0.9017	3.20773e-07	1
Ccam02G000434	-5.61403	down	--	--	D389	2.53874	up	(S)-3,3,6-Trimethylhepta-1,5-dien-4-yl acetate	（S）-3,3,6-三甲基庚-1,5-二烯-4-基乙酸酯	Ester	--	--	-0.920667	6.13766e-08	1
Ccam02G000494	-8.09492	down	K00895	ko00010,ko00030,ko00051,ko01100,ko01110	D389	2.53874	up	(S)-3,3,6-Trimethylhepta-1,5-dien-4-yl acetate	（S）-3,3,6-三甲基庚-1,5-二烯-4-基乙酸酯	Ester	--	--	-0.917137	8.59641e-08	1
Ccam02G000783	-1.67193	down	K12818	ko03040	D389	2.53874	up	(S)-3,3,6-Trimethylhepta-1,5-dien-4-yl acetate	（S）-3,3,6-三甲基庚-1,5-二烯-4-基乙酸酯	Ester	--	--	-0.979235	1.62874e-12	1
Ccam02G001437	-1.99796	down	K00430	ko00940,ko01100,ko01110	D389	2.53874	up	(S)-3,3,6-Trimethylhepta-1,5-dien-4-yl acetate	（S）-3,3,6-三甲基庚-1,5-二烯-4-基乙酸酯	Ester	--	--	-0.964601	1.10945e-10	1
Ccam02G003313	-3.43758	down	K16224	ko04016,ko04626	D389	2.53874	up	(S)-3,3,6-Trimethylhepta-1,5-dien-4-yl acetate	（S）-3,3,6-三甲基庚-1,5-二烯-4-基乙酸酯	Ester	--	--	-0.922535	5.1027e-08	1
Ccam03G000648	-1.16849	insig	K13459	ko04626	D389	2.53874	up	(S)-3,3,6-Trimethylhepta-1,5-dien-4-yl acetate	（S）-3,3,6-三甲基庚-1,5-二烯-4-基乙酸酯	Ester	--	--	-0.940024	6.96769e-09	1
Ccam03G001821	-1.12208	down	K17592	--	D389	2.53874	up	(S)-3,3,6-Trimethylhepta-1,5-dien-4-yl acetate	（S）-3,3,6-三甲基庚-1,5-二烯-4-基乙酸酯	Ester	--	--	-0.980493	9.91806e-13	1
Ccam04G000306	-8.99134	down	--	--	D389	2.53874	up	(S)-3,3,6-Trimethylhepta-1,5-dien-4-yl acetate	（S）-3,3,6-三甲基庚-1,5-二烯-4-基乙酸酯	Ester	--	--	-0.916412	9.19538e-08	1
Ccam04G001347	-1.89284	down	K11406	--	D389	2.53874	up	(S)-3,3,6-Trimethylhepta-1,5-dien-4-yl acetate	（S）-3,3,6-三甲基庚-1,5-二烯-4-基乙酸酯	Ester	--	--	-0.966608	6.9994e-11	1
Ccam04G002714	-1.82332	down	K02901	ko03010	D389	2.53874	up	(S)-3,3,6-Trimethylhepta-1,5-dien-4-yl acetate	（S）-3,3,6-三甲基庚-1,5-二烯-4-基乙酸酯	Ester	--	--	-0.972908	1.34056e-11	1
Ccam04G003024	-2.25448	down	--	--	D389	2.53874	up	(S)-3,3,6-Trimethylhepta-1,5-dien-4-yl acetate	（S）-3,3,6-三甲基庚-1,5-二烯-4-基乙酸酯	Ester	--	--	-0.928598	2.71078e-08	1
Ccam05G000621	-8.71982	down	K13428	ko04626	D389	2.53874	up	(S)-3,3,6-Trimethylhepta-1,5-dien-4-yl acetate	（S）-3,3,6-三甲基庚-1,5-二烯-4-基乙酸酯	Ester	--	--	-0.917204	8.54302e-08	1
Ccam05G001867	-8.59388	down	K11593	--	D389	2.53874	up	(S)-3,3,6-Trimethylhepta-1,5-dien-4-yl acetate	（S）-3,3,6-三甲基庚-1,5-二烯-4-基乙酸酯	Ester	--	--	-0.95325	9.90378e-10	1
Ccam05G001878	-10.6215	down	K13457	ko04626	D389	2.53874	up	(S)-3,3,6-Trimethylhepta-1,5-dien-4-yl acetate	（S）-3,3,6-三甲基庚-1,5-二烯-4-基乙酸酯	Ester	--	--	-0.917864	8.03041e-08	1
Ccam08G000083	-3.6693	down	K00430	ko00940,ko01100,ko01110	D389	2.53874	up	(S)-3,3,6-Trimethylhepta-1,5-dien-4-yl acetate	（S）-3,3,6-三甲基庚-1,5-二烯-4-基乙酸酯	Ester	--	--	-0.90979	1.6565e-07	1
Ccam08G000706	-1.27769	down	--	--	D389	2.53874	up	(S)-3,3,6-Trimethylhepta-1,5-dien-4-yl acetate	（S）-3,3,6-三甲基庚-1,5-二烯-4-基乙酸酯	Ester	--	--	-0.90019	3.6061e-07	1
Ccam08G001865	-1.61567	down	K05768	--	D389	2.53874	up	(S)-3,3,6-Trimethylhepta-1,5-dien-4-yl acetate	（S）-3,3,6-三甲基庚-1,5-二烯-4-基乙酸酯	Ester	--	--	-0.967727	5.34751e-11	1
Ccam09G000957	-2.20092	down	K23222	--	D389	2.53874	up	(S)-3,3,6-Trimethylhepta-1,5-dien-4-yl acetate	（S）-3,3,6-三甲基庚-1,5-二烯-4-基乙酸酯	Ester	--	--	-0.922995	4.87283e-08	1
Ccam09G001399	-8.85816	down	K01412	--	D389	2.53874	up	(S)-3,3,6-Trimethylhepta-1,5-dien-4-yl acetate	（S）-3,3,6-三甲基庚-1,5-二烯-4-基乙酸酯	Ester	--	--	-0.907081	2.08061e-07	1
Ccam09G001567	-4.41174	down	K15078	--	D389	2.53874	up	(S)-3,3,6-Trimethylhepta-1,5-dien-4-yl acetate	（S）-3,3,6-三甲基庚-1,5-二烯-4-基乙酸酯	Ester	--	--	-0.966911	6.5127e-11	1
Ccam10G000230	-2.17388	down	--	--	D389	2.53874	up	(S)-3,3,6-Trimethylhepta-1,5-dien-4-yl acetate	（S）-3,3,6-三甲基庚-1,5-二烯-4-基乙酸酯	Ester	--	--	-0.913536	1.19418e-07	1
Ccam11G001324	-1.92504	down	K20890	--	D389	2.53874	up	(S)-3,3,6-Trimethylhepta-1,5-dien-4-yl acetate	（S）-3,3,6-三甲基庚-1,5-二烯-4-基乙酸酯	Ester	--	--	-0.975573	5.90449e-12	1
Ccam12G001096	-6.63083	down	K16818	ko00564,ko00592,ko01100,ko01110	D389	2.53874	up	(S)-3,3,6-Trimethylhepta-1,5-dien-4-yl acetate	（S）-3,3,6-三甲基庚-1,5-二烯-4-基乙酸酯	Ester	--	--	-0.909213	1.73993e-07	1
novel.1898	-7.96847	down	K03070	ko03060	D389	2.53874	up	(S)-3,3,6-Trimethylhepta-1,5-dien-4-yl acetate	（S）-3,3,6-三甲基庚-1,5-二烯-4-基乙酸酯	Ester	--	--	-0.950904	1.45448e-09	1
novel.4404	-1.51457	down	--	--	D389	2.53874	up	(S)-3,3,6-Trimethylhepta-1,5-dien-4-yl acetate	（S）-3,3,6-三甲基庚-1,5-二烯-4-基乙酸酯	Ester	--	--	-0.92723	3.14157e-08	1
novel.4645	-2.50803	down	--	--	D389	2.53874	up	(S)-3,3,6-Trimethylhepta-1,5-dien-4-yl acetate	（S）-3,3,6-三甲基庚-1,5-二烯-4-基乙酸酯	Ester	--	--	-0.906047	2.26555e-07	1
novel.4965	-3.68732	down	--	--	D389	2.53874	up	(S)-3,3,6-Trimethylhepta-1,5-dien-4-yl acetate	（S）-3,3,6-三甲基庚-1,5-二烯-4-基乙酸酯	Ester	--	--	-0.918633	7.46668e-08	1
novel.5099	-7.49199	down	K09955	--	D389	2.53874	up	(S)-3,3,6-Trimethylhepta-1,5-dien-4-yl acetate	（S）-3,3,6-三甲基庚-1,5-二烯-4-基乙酸酯	Ester	--	--	-0.947031	2.63711e-09	1
novel.6176	-7.47984	down	K21437	--	D389	2.53874	up	(S)-3,3,6-Trimethylhepta-1,5-dien-4-yl acetate	（S）-3,3,6-三甲基庚-1,5-二烯-4-基乙酸酯	Ester	--	--	-0.926028	3.56749e-08	1
novel.6346	-2.11233	down	K10798	ko03410	D389	2.53874	up	(S)-3,3,6-Trimethylhepta-1,5-dien-4-yl acetate	（S）-3,3,6-三甲基庚-1,5-二烯-4-基乙酸酯	Ester	--	--	-0.979174	1.66695e-12	1
novel.6800	-2.20131	down	--	--	D389	2.53874	up	(S)-3,3,6-Trimethylhepta-1,5-dien-4-yl acetate	（S）-3,3,6-三甲基庚-1,5-二烯-4-基乙酸酯	Ester	--	--	-0.933323	1.59143e-08	1
novel.7332	-7.52772	down	K01209	ko00520,ko01100	D389	2.53874	up	(S)-3,3,6-Trimethylhepta-1,5-dien-4-yl acetate	（S）-3,3,6-三甲基庚-1,5-二烯-4-基乙酸酯	Ester	--	--	-0.973991	9.70496e-12	1
novel.7536	-1.65876	down	--	--	D389	2.53874	up	(S)-3,3,6-Trimethylhepta-1,5-dien-4-yl acetate	（S）-3,3,6-三甲基庚-1,5-二烯-4-基乙酸酯	Ester	--	--	-0.926456	3.41056e-08	1
Ccam04G000318	9.14055	up	K17873	--	NMW0176	1.51269	up	Benzeneacetamide	2-苯基乙酰胺	Amine	C02505	ko00360,ko01100	0.932494	1.75217e-08	3
Ccam10G000238	-1.24621	down	--	--	NMW0176	1.51269	up	Benzeneacetamide	2-苯基乙酰胺	Amine	C02505	ko00360,ko01100	-0.928391	2.77251e-08	1
Ccam01G000243	-5.19662	down	K13459	ko04626	KMW0483	9.13421	up	Undecanal	十一醛	Aldehyde	--	--	-0.908664	1.82256e-07	1
Ccam01G000982	-1.25647	down	K03327	--	KMW0483	9.13421	up	Undecanal	十一醛	Aldehyde	--	--	-0.970189	2.85677e-11	1
Ccam01G001034	-5.36288	down	K13435	ko04626	KMW0483	9.13421	up	Undecanal	十一醛	Aldehyde	--	--	-0.917495	8.3136e-08	1
Ccam01G001405	-1.22833	down	K18801	--	KMW0483	9.13421	up	Undecanal	十一醛	Aldehyde	--	--	-0.917311	8.4582e-08	1
Ccam01G002054	-7.00129	down	K13457	ko04626	KMW0483	9.13421	up	Undecanal	十一醛	Aldehyde	--	--	-0.933877	1.49137e-08	1
Ccam02G000574	-2.04716	down	K13466	ko04626	KMW0483	9.13421	up	Undecanal	十一醛	Aldehyde	--	--	-0.943545	4.34271e-09	1
Ccam02G000783	-1.67193	down	K12818	ko03040	KMW0483	9.13421	up	Undecanal	十一醛	Aldehyde	--	--	-0.917199	8.5469e-08	1
Ccam02G001437	-1.99796	down	K00430	ko00940,ko01100,ko01110	KMW0483	9.13421	up	Undecanal	十一醛	Aldehyde	--	--	-0.95121	1.38487e-09	1
Ccam03G001821	-1.12208	down	K17592	--	KMW0483	9.13421	up	Undecanal	十一醛	Aldehyde	--	--	-0.920698	6.11906e-08	1
Ccam04G000306	-8.99134	down	--	--	KMW0483	9.13421	up	Undecanal	十一醛	Aldehyde	--	--	-0.937881	9.16431e-09	1
Ccam04G000559	-8.31169	down	K01593	ko00350,ko00360,ko00380,ko00901,ko00950,ko00965,ko01100,ko01110	KMW0483	9.13421	up	Undecanal	十一醛	Aldehyde	--	--	-0.906393	2.20216e-07	1
Ccam04G000630	-1.17966	down	K01940	ko00220,ko00250,ko01100,ko01110,ko01230	KMW0483	9.13421	up	Undecanal	十一醛	Aldehyde	--	--	-0.914475	1.09762e-07	1
Ccam04G001209	-3.47706	down	K00993	ko00440,ko00564,ko00565,ko01100,ko01110	KMW0483	9.13421	up	Undecanal	十一醛	Aldehyde	--	--	-0.922036	5.36311e-08	1
Ccam04G001347	-1.89284	down	K11406	--	KMW0483	9.13421	up	Undecanal	十一醛	Aldehyde	--	--	-0.936183	1.13104e-08	1
Ccam04G002714	-1.82332	down	K02901	ko03010	KMW0483	9.13421	up	Undecanal	十一醛	Aldehyde	--	--	-0.951708	1.27778e-09	1
Ccam05G001006	-2.60852	down	K13457	ko04626	KMW0483	9.13421	up	Undecanal	十一醛	Aldehyde	--	--	-0.954457	8.06481e-10	1
Ccam05G001867	-8.59388	down	K11593	--	KMW0483	9.13421	up	Undecanal	十一醛	Aldehyde	--	--	-0.933772	1.50989e-08	1
Ccam08G001865	-1.61567	down	K05768	--	KMW0483	9.13421	up	Undecanal	十一醛	Aldehyde	--	--	-0.917483	8.32311e-08	1
Ccam09G001567	-4.41174	down	K15078	--	KMW0483	9.13421	up	Undecanal	十一醛	Aldehyde	--	--	-0.946583	2.81688e-09	1
Ccam11G000528	-1.01466	down	--	--	KMW0483	9.13421	up	Undecanal	十一醛	Aldehyde	--	--	-0.919178	7.08829e-08	1
Ccam11G001324	-1.92504	down	K20890	--	KMW0483	9.13421	up	Undecanal	十一醛	Aldehyde	--	--	-0.917807	8.07295e-08	1
Ccam12G000469	1.30745	up	--	--	KMW0483	9.13421	up	Undecanal	十一醛	Aldehyde	--	--	0.900009	3.65664e-07	3
novel.1898	-7.96847	down	K03070	ko03060	KMW0483	9.13421	up	Undecanal	十一醛	Aldehyde	--	--	-0.935296	1.25948e-08	1
novel.1900	-6.38135	down	--	--	KMW0483	9.13421	up	Undecanal	十一醛	Aldehyde	--	--	-0.952865	1.05619e-09	1
novel.2316	-2.5628	down	--	--	KMW0483	9.13421	up	Undecanal	十一醛	Aldehyde	--	--	-0.909936	1.63584e-07	1
novel.4404	-1.51457	down	--	--	KMW0483	9.13421	up	Undecanal	十一醛	Aldehyde	--	--	-0.936988	1.02436e-08	1
novel.5099	-7.49199	down	K09955	--	KMW0483	9.13421	up	Undecanal	十一醛	Aldehyde	--	--	-0.918374	7.65213e-08	1
novel.6176	-7.47984	down	K21437	--	KMW0483	9.13421	up	Undecanal	十一醛	Aldehyde	--	--	-0.903859	2.70438e-07	1
novel.6346	-2.11233	down	K10798	ko03410	KMW0483	9.13421	up	Undecanal	十一醛	Aldehyde	--	--	-0.927628	3.01056e-08	1
novel.6800	-2.20131	down	--	--	KMW0483	9.13421	up	Undecanal	十一醛	Aldehyde	--	--	-0.919917	6.60176e-08	1
novel.7332	-7.52772	down	K01209	ko00520,ko01100	KMW0483	9.13421	up	Undecanal	十一醛	Aldehyde	--	--	-0.947334	2.52128e-09	1
novel.7536	-1.65876	down	--	--	KMW0483	9.13421	up	Undecanal	十一醛	Aldehyde	--	--	-0.911519	1.42682e-07	1
Ccam01G001355	-7.87267	down	K02218	--	D294	4.52759	up	2-Cyclopenten-1-one, 2-pentyl-	2-戊基-2-环戊烯-1-酮	Ketone	D84134	--	-0.963616	1.37749e-10	1
Ccam01G001526	-1.38205	down	K08286	--	D294	4.52759	up	2-Cyclopenten-1-one, 2-pentyl-	2-戊基-2-环戊烯-1-酮	Ketone	D84134	--	-0.925107	3.92711e-08	1
Ccam02G002009	-2.57238	down	K13457	ko04626	D294	4.52759	up	2-Cyclopenten-1-one, 2-pentyl-	2-戊基-2-环戊烯-1-酮	Ketone	D84134	--	-0.944837	3.62377e-09	1
Ccam03G002604	-8.54889	down	--	--	D294	4.52759	up	2-Cyclopenten-1-one, 2-pentyl-	2-戊基-2-环戊烯-1-酮	Ketone	D84134	--	-0.910063	1.61818e-07	1
Ccam04G000559	-8.31169	down	K01593	ko00350,ko00360,ko00380,ko00901,ko00950,ko00965,ko01100,ko01110	D294	4.52759	up	2-Cyclopenten-1-one, 2-pentyl-	2-戊基-2-环戊烯-1-酮	Ketone	D84134	--	-0.922859	4.93959e-08	1
Ccam04G000560	-8.3724	down	K01593	ko00350,ko00360,ko00380,ko00901,ko00950,ko00965,ko01100,ko01110	D294	4.52759	up	2-Cyclopenten-1-one, 2-pentyl-	2-戊基-2-环戊烯-1-酮	Ketone	D84134	--	-0.928421	2.76361e-08	1
Ccam05G000621	-8.71982	down	K13428	ko04626	D294	4.52759	up	2-Cyclopenten-1-one, 2-pentyl-	2-戊基-2-环戊烯-1-酮	Ketone	D84134	--	-0.953672	9.22389e-10	1
Ccam05G001065	-1.69331	down	K10406	--	D294	4.52759	up	2-Cyclopenten-1-one, 2-pentyl-	2-戊基-2-环戊烯-1-酮	Ketone	D84134	--	-0.937042	1.01763e-08	1
Ccam05G001069	-1.25989	down	K02218	--	D294	4.52759	up	2-Cyclopenten-1-one, 2-pentyl-	2-戊基-2-环戊烯-1-酮	Ketone	D84134	--	-0.918022	7.91114e-08	1
Ccam05G001867	-8.59388	down	K11593	--	D294	4.52759	up	2-Cyclopenten-1-one, 2-pentyl-	2-戊基-2-环戊烯-1-酮	Ketone	D84134	--	-0.909013	1.76963e-07	1
Ccam05G002227	-3.46166	down	K13457	ko04626	D294	4.52759	up	2-Cyclopenten-1-one, 2-pentyl-	2-戊基-2-环戊烯-1-酮	Ketone	D84134	--	-0.900364	3.55805e-07	1
Ccam08G000039	-2.56365	down	K02113	ko00190,ko00195,ko01100	D294	4.52759	up	2-Cyclopenten-1-one, 2-pentyl-	2-戊基-2-环戊烯-1-酮	Ketone	D84134	--	-0.92158	5.61106e-08	1
Ccam08G001503	-5.91274	down	K12235	ko00260,ko00470,ko01100	D294	4.52759	up	2-Cyclopenten-1-one, 2-pentyl-	2-戊基-2-环戊烯-1-酮	Ketone	D84134	--	-0.908092	1.91242e-07	1
Ccam09G000957	-2.20092	down	K23222	--	D294	4.52759	up	2-Cyclopenten-1-one, 2-pentyl-	2-戊基-2-环戊烯-1-酮	Ketone	D84134	--	-0.900185	3.60748e-07	1
Ccam09G001589	-6.95256	down	K15078	--	D294	4.52759	up	2-Cyclopenten-1-one, 2-pentyl-	2-戊基-2-环戊烯-1-酮	Ketone	D84134	--	-0.965114	9.88751e-11	1
Ccam10G000277	1.06914	up	--	--	D294	4.52759	up	2-Cyclopenten-1-one, 2-pentyl-	2-戊基-2-环戊烯-1-酮	Ketone	D84134	--	0.905975	2.2789e-07	3
Ccam10G001072	2.73087	up	K09753	ko00940,ko01100,ko01110	D294	4.52759	up	2-Cyclopenten-1-one, 2-pentyl-	2-戊基-2-环戊烯-1-酮	Ketone	D84134	--	0.934406	1.40094e-08	3
Ccam11G000434	-3.08456	down	K02945	ko03010	D294	4.52759	up	2-Cyclopenten-1-one, 2-pentyl-	2-戊基-2-环戊烯-1-酮	Ketone	D84134	--	-0.909685	1.67135e-07	1
Ccam11G001047	2.4533	up	K01773	--	D294	4.52759	up	2-Cyclopenten-1-one, 2-pentyl-	2-戊基-2-环戊烯-1-酮	Ketone	D84134	--	0.911302	1.45408e-07	3
Ccam12G000082	1.2947	up	--	--	D294	4.52759	up	2-Cyclopenten-1-one, 2-pentyl-	2-戊基-2-环戊烯-1-酮	Ketone	D84134	--	0.947372	2.50711e-09	3
Ccam12G001459	-1.82794	down	K13430	ko04626	D294	4.52759	up	2-Cyclopenten-1-one, 2-pentyl-	2-戊基-2-环戊烯-1-酮	Ketone	D84134	--	-0.935735	1.19444e-08	1
novel.4965	-3.68732	down	--	--	D294	4.52759	up	2-Cyclopenten-1-one, 2-pentyl-	2-戊基-2-环戊烯-1-酮	Ketone	D84134	--	-0.938904	8.05105e-09	1
novel.5099	-7.49199	down	K09955	--	D294	4.52759	up	2-Cyclopenten-1-one, 2-pentyl-	2-戊基-2-环戊烯-1-酮	Ketone	D84134	--	-0.926584	3.36458e-08	1
novel.6799	-9.2915	down	--	--	D294	4.52759	up	2-Cyclopenten-1-one, 2-pentyl-	2-戊基-2-环戊烯-1-酮	Ketone	D84134	--	-0.928348	2.78541e-08	1
novel.7066	-2.44375	down	K12393	--	D294	4.52759	up	2-Cyclopenten-1-one, 2-pentyl-	2-戊基-2-环戊烯-1-酮	Ketone	D84134	--	-0.919409	6.93297e-08	1
novel.720	-10.917	down	K22804	--	D294	4.52759	up	2-Cyclopenten-1-one, 2-pentyl-	2-戊基-2-环戊烯-1-酮	Ketone	D84134	--	-0.935881	1.17333e-08	1
Ccam01G000469	-1.3752	down	K16586	--	NMW0119	13.778	up	1,2-Benzenediol, 4-methyl-	4-甲基-1,2-苯二醇	Alcohol	C06730	ko01100	-0.906254	2.22745e-07	1
Ccam01G000821	-2.34184	down	K15078	--	NMW0119	13.778	up	1,2-Benzenediol, 4-methyl-	4-甲基-1,2-苯二醇	Alcohol	C06730	ko01100	-0.906557	2.17264e-07	1
Ccam01G000824	-2.33189	down	K15078	--	NMW0119	13.778	up	1,2-Benzenediol, 4-methyl-	4-甲基-1,2-苯二醇	Alcohol	C06730	ko01100	-0.955671	6.5225e-10	1
Ccam01G000850	-2.77461	down	K15078	--	NMW0119	13.778	up	1,2-Benzenediol, 4-methyl-	4-甲基-1,2-苯二醇	Alcohol	C06730	ko01100	-0.908366	1.86896e-07	1
Ccam01G000965	-2.76595	down	K17302	--	NMW0119	13.778	up	1,2-Benzenediol, 4-methyl-	4-甲基-1,2-苯二醇	Alcohol	C06730	ko01100	-0.911971	1.37153e-07	1
Ccam01G001143	-3.74289	down	--	--	NMW0119	13.778	up	1,2-Benzenediol, 4-methyl-	4-甲基-1,2-苯二醇	Alcohol	C06730	ko01100	-0.905791	2.31356e-07	1
Ccam01G001256	-1.52411	down	K24739	--	NMW0119	13.778	up	1,2-Benzenediol, 4-methyl-	4-甲基-1,2-苯二醇	Alcohol	C06730	ko01100	-0.904328	2.60456e-07	1
Ccam01G001772	-2.74096	down	K09571	--	NMW0119	13.778	up	1,2-Benzenediol, 4-methyl-	4-甲基-1,2-苯二醇	Alcohol	C06730	ko01100	-0.902618	2.98455e-07	1
Ccam01G002151	-2.88556	down	--	--	NMW0119	13.778	up	1,2-Benzenediol, 4-methyl-	4-甲基-1,2-苯二醇	Alcohol	C06730	ko01100	-0.929578	2.43481e-08	1
Ccam01G002613	-6.50947	down	--	--	NMW0119	13.778	up	1,2-Benzenediol, 4-methyl-	4-甲基-1,2-苯二醇	Alcohol	C06730	ko01100	-0.963095	1.54089e-10	1
Ccam01G003135	-11.7731	down	K01193	ko00052,ko00500,ko01100,ko01110	NMW0119	13.778	up	1,2-Benzenediol, 4-methyl-	4-甲基-1,2-苯二醇	Alcohol	C06730	ko01100	-0.903519	2.7788e-07	1
Ccam02G000306	-2.56103	down	K01193	ko00052,ko00500,ko01100,ko01110	NMW0119	13.778	up	1,2-Benzenediol, 4-methyl-	4-甲基-1,2-苯二醇	Alcohol	C06730	ko01100	-0.924346	4.24788e-08	1
Ccam02G001170	-4.346	down	K14686	--	NMW0119	13.778	up	1,2-Benzenediol, 4-methyl-	4-甲基-1,2-苯二醇	Alcohol	C06730	ko01100	-0.909003	1.77114e-07	1
Ccam02G001603	-4.19618	down	K14486	ko04075	NMW0119	13.778	up	1,2-Benzenediol, 4-methyl-	4-甲基-1,2-苯二醇	Alcohol	C06730	ko01100	-0.970457	2.65951e-11	1
Ccam02G002230	-1.22008	down	K10846	ko03420	NMW0119	13.778	up	1,2-Benzenediol, 4-methyl-	4-甲基-1,2-苯二醇	Alcohol	C06730	ko01100	-0.927742	2.97387e-08	1
Ccam02G002249	-3.1794	down	K02350	--	NMW0119	13.778	up	1,2-Benzenediol, 4-methyl-	4-甲基-1,2-苯二醇	Alcohol	C06730	ko01100	-0.93608	1.1453e-08	1
Ccam02G002923	-7.1538	down	K19613	--	NMW0119	13.778	up	1,2-Benzenediol, 4-methyl-	4-甲基-1,2-苯二醇	Alcohol	C06730	ko01100	-0.92577	3.66555e-08	1
Ccam03G000719	-2.07817	down	K19355	ko00051,ko01100	NMW0119	13.778	up	1,2-Benzenediol, 4-methyl-	4-甲基-1,2-苯二醇	Alcohol	C06730	ko01100	-0.977879	2.69042e-12	1
Ccam03G000789	-2.94335	down	K20718	ko04016	NMW0119	13.778	up	1,2-Benzenediol, 4-methyl-	4-甲基-1,2-苯二醇	Alcohol	C06730	ko01100	-0.960991	2.38498e-10	1
Ccam03G000915	-2.29393	down	K09838	ko00906,ko01100,ko01110	NMW0119	13.778	up	1,2-Benzenediol, 4-methyl-	4-甲基-1,2-苯二醇	Alcohol	C06730	ko01100	-0.925614	3.72564e-08	1
Ccam03G001452	-2.83722	down	K07375	ko04145	NMW0119	13.778	up	1,2-Benzenediol, 4-methyl-	4-甲基-1,2-苯二醇	Alcohol	C06730	ko01100	-0.924843	4.03612e-08	1
Ccam03G002050	-2.59949	down	K03231	ko03013	NMW0119	13.778	up	1,2-Benzenediol, 4-methyl-	4-甲基-1,2-苯二醇	Alcohol	C06730	ko01100	-0.927004	3.21824e-08	1
Ccam03G002276	-2.21603	down	K13466	ko04626	NMW0119	13.778	up	1,2-Benzenediol, 4-methyl-	4-甲基-1,2-苯二醇	Alcohol	C06730	ko01100	-0.939941	7.04346e-09	1
Ccam03G002604	-8.54889	down	--	--	NMW0119	13.778	up	1,2-Benzenediol, 4-methyl-	4-甲基-1,2-苯二醇	Alcohol	C06730	ko01100	-0.934704	1.35212e-08	1
Ccam03G002857	3.40382	up	--	--	NMW0119	13.778	up	1,2-Benzenediol, 4-methyl-	4-甲基-1,2-苯二醇	Alcohol	C06730	ko01100	0.910708	1.53086e-07	3
Ccam03G003128	-5.52669	down	K05391	ko04626	NMW0119	13.778	up	1,2-Benzenediol, 4-methyl-	4-甲基-1,2-苯二醇	Alcohol	C06730	ko01100	-0.921993	5.38652e-08	1
Ccam04G001210	-4.09966	down	K10739	ko03030,ko03420,ko03430,ko03440	NMW0119	13.778	up	1,2-Benzenediol, 4-methyl-	4-甲基-1,2-苯二醇	Alcohol	C06730	ko01100	-0.931479	1.96809e-08	1
Ccam04G001970	-2.53232	down	K01792	ko00010,ko01100,ko01110	NMW0119	13.778	up	1,2-Benzenediol, 4-methyl-	4-甲基-1,2-苯二醇	Alcohol	C06730	ko01100	-0.903876	2.70077e-07	1
Ccam05G000303	-5.43082	down	K13457	ko04626	NMW0119	13.778	up	1,2-Benzenediol, 4-methyl-	4-甲基-1,2-苯二醇	Alcohol	C06730	ko01100	-0.982905	3.47696e-13	1
Ccam05G001003	-7.24514	down	K13457	ko04626	NMW0119	13.778	up	1,2-Benzenediol, 4-methyl-	4-甲基-1,2-苯二醇	Alcohol	C06730	ko01100	-0.956339	5.78891e-10	1
Ccam05G001535	-4.27462	down	K08494	--	NMW0119	13.778	up	1,2-Benzenediol, 4-methyl-	4-甲基-1,2-苯二醇	Alcohol	C06730	ko01100	-0.921309	5.76298e-08	1
Ccam05G001546	-5.82178	down	K00921	ko00562,ko01100,ko04070,ko04145	NMW0119	13.778	up	1,2-Benzenediol, 4-methyl-	4-甲基-1,2-苯二醇	Alcohol	C06730	ko01100	-0.910425	1.5686e-07	1
Ccam05G001627	-4.86591	down	--	--	NMW0119	13.778	up	1,2-Benzenediol, 4-methyl-	4-甲基-1,2-苯二醇	Alcohol	C06730	ko01100	-0.901562	3.24261e-07	1
Ccam05G002226	-3.35671	down	K13457	ko04626	NMW0119	13.778	up	1,2-Benzenediol, 4-methyl-	4-甲基-1,2-苯二醇	Alcohol	C06730	ko01100	-0.941401	5.81192e-09	1
Ccam05G002227	-3.46166	down	K13457	ko04626	NMW0119	13.778	up	1,2-Benzenediol, 4-methyl-	4-甲基-1,2-苯二醇	Alcohol	C06730	ko01100	-0.902861	2.92791e-07	1
Ccam05G002232	-3.66224	down	K13457	ko04626	NMW0119	13.778	up	1,2-Benzenediol, 4-methyl-	4-甲基-1,2-苯二醇	Alcohol	C06730	ko01100	-0.918383	7.64586e-08	1
Ccam05G002591	-1.56091	down	K12819	ko03040	NMW0119	13.778	up	1,2-Benzenediol, 4-methyl-	4-甲基-1,2-苯二醇	Alcohol	C06730	ko01100	-0.95403	8.67868e-10	1
Ccam06G001246	-2.06224	down	K18823	--	NMW0119	13.778	up	1,2-Benzenediol, 4-methyl-	4-甲基-1,2-苯二醇	Alcohol	C06730	ko01100	-0.917826	8.05916e-08	1
Ccam07G000462	-7.0858	down	--	--	NMW0119	13.778	up	1,2-Benzenediol, 4-methyl-	4-甲基-1,2-苯二醇	Alcohol	C06730	ko01100	-0.917027	8.6854e-08	1
Ccam07G001080	-1.71122	down	K13495	ko00908,ko01110	NMW0119	13.778	up	1,2-Benzenediol, 4-methyl-	4-甲基-1,2-苯二醇	Alcohol	C06730	ko01100	-0.90232	3.05567e-07	1
Ccam07G001698	-4.10198	down	K06677	--	NMW0119	13.778	up	1,2-Benzenediol, 4-methyl-	4-甲基-1,2-苯二醇	Alcohol	C06730	ko01100	-0.916061	9.49824e-08	1
Ccam07G001743	-9.58501	down	K05387	--	NMW0119	13.778	up	1,2-Benzenediol, 4-methyl-	4-甲基-1,2-苯二醇	Alcohol	C06730	ko01100	-0.916982	8.72186e-08	1
Ccam07G001874	-12.5084	down	K09578	ko03250	NMW0119	13.778	up	1,2-Benzenediol, 4-methyl-	4-甲基-1,2-苯二醇	Alcohol	C06730	ko01100	-0.946414	2.88779e-09	1
Ccam07G001980	-8.55775	down	--	--	NMW0119	13.778	up	1,2-Benzenediol, 4-methyl-	4-甲基-1,2-苯二醇	Alcohol	C06730	ko01100	-0.916174	9.39956e-08	1
Ccam07G002011	-3.43396	down	--	--	NMW0119	13.778	up	1,2-Benzenediol, 4-methyl-	4-甲基-1,2-苯二醇	Alcohol	C06730	ko01100	-0.929768	2.38406e-08	1
Ccam08G001230	-8.26024	down	K01915	ko00220,ko00250,ko00630,ko00910,ko01100,ko01230	NMW0119	13.778	up	1,2-Benzenediol, 4-methyl-	4-甲基-1,2-苯二醇	Alcohol	C06730	ko01100	-0.903303	2.82711e-07	1
Ccam08G001372	1.22287	up	K10260	ko04120	NMW0119	13.778	up	1,2-Benzenediol, 4-methyl-	4-甲基-1,2-苯二醇	Alcohol	C06730	ko01100	0.900719	3.46206e-07	3
Ccam08G001503	-5.91274	down	K12235	ko00260,ko00470,ko01100	NMW0119	13.778	up	1,2-Benzenediol, 4-methyl-	4-甲基-1,2-苯二醇	Alcohol	C06730	ko01100	-0.908488	1.84982e-07	1
Ccam09G000087	-3.82274	down	K10752	--	NMW0119	13.778	up	1,2-Benzenediol, 4-methyl-	4-甲基-1,2-苯二醇	Alcohol	C06730	ko01100	-0.906015	2.27154e-07	1
Ccam09G000191	-1.96387	down	K08518	--	NMW0119	13.778	up	1,2-Benzenediol, 4-methyl-	4-甲基-1,2-苯二醇	Alcohol	C06730	ko01100	-0.916674	8.97471e-08	1
Ccam09G000571	-4.13654	down	K15363	--	NMW0119	13.778	up	1,2-Benzenediol, 4-methyl-	4-甲基-1,2-苯二醇	Alcohol	C06730	ko01100	-0.939038	7.91356e-09	1
Ccam09G001183	-5.88969	down	--	--	NMW0119	13.778	up	1,2-Benzenediol, 4-methyl-	4-甲基-1,2-苯二醇	Alcohol	C06730	ko01100	-0.912285	1.33425e-07	1
Ccam09G001235	-2.1649	down	K08472	--	NMW0119	13.778	up	1,2-Benzenediol, 4-methyl-	4-甲基-1,2-苯二醇	Alcohol	C06730	ko01100	-0.943007	4.67724e-09	1
Ccam09G001403	-1.39912	down	K03363	ko04120	NMW0119	13.778	up	1,2-Benzenediol, 4-methyl-	4-甲基-1,2-苯二醇	Alcohol	C06730	ko01100	-0.905459	2.37698e-07	1
Ccam09G001589	-6.95256	down	K15078	--	NMW0119	13.778	up	1,2-Benzenediol, 4-methyl-	4-甲基-1,2-苯二醇	Alcohol	C06730	ko01100	-0.921877	5.4486e-08	1
Ccam09G001817	-9.03482	down	K22763	--	NMW0119	13.778	up	1,2-Benzenediol, 4-methyl-	4-甲基-1,2-苯二醇	Alcohol	C06730	ko01100	-0.961353	2.21642e-10	1
Ccam10G000279	3.1447	up	--	--	NMW0119	13.778	up	1,2-Benzenediol, 4-methyl-	4-甲基-1,2-苯二醇	Alcohol	C06730	ko01100	0.912904	1.26331e-07	3
Ccam10G000826	-4.38506	down	K14175	ko00909,ko01100	NMW0119	13.778	up	1,2-Benzenediol, 4-methyl-	4-甲基-1,2-苯二醇	Alcohol	C06730	ko01100	-0.978287	2.32101e-12	1
Ccam10G001707	-2.601	down	--	--	NMW0119	13.778	up	1,2-Benzenediol, 4-methyl-	4-甲基-1,2-苯二醇	Alcohol	C06730	ko01100	-0.902878	2.9239e-07	1
Ccam10G001772	-4.59805	down	K10400	--	NMW0119	13.778	up	1,2-Benzenediol, 4-methyl-	4-甲基-1,2-苯二醇	Alcohol	C06730	ko01100	-0.923368	4.69273e-08	1
Ccam10G001789	-3.08092	down	K23947	ko00380	NMW0119	13.778	up	1,2-Benzenediol, 4-methyl-	4-甲基-1,2-苯二醇	Alcohol	C06730	ko01100	-0.967244	6.01351e-11	1
Ccam11G000434	-3.08456	down	K02945	ko03010	NMW0119	13.778	up	1,2-Benzenediol, 4-methyl-	4-甲基-1,2-苯二醇	Alcohol	C06730	ko01100	-0.911198	1.46723e-07	1
Ccam11G000577	-4.73656	down	--	--	NMW0119	13.778	up	1,2-Benzenediol, 4-methyl-	4-甲基-1,2-苯二醇	Alcohol	C06730	ko01100	-0.915864	9.67186e-08	1
Ccam11G001034	3.61423	up	K22683	--	NMW0119	13.778	up	1,2-Benzenediol, 4-methyl-	4-甲基-1,2-苯二醇	Alcohol	C06730	ko01100	0.90147	3.26586e-07	3
Ccam12G000153	-4.3989	down	--	--	NMW0119	13.778	up	1,2-Benzenediol, 4-methyl-	4-甲基-1,2-苯二醇	Alcohol	C06730	ko01100	-0.913391	1.20979e-07	1
novel.2276	-9.37384	down	--	--	NMW0119	13.778	up	1,2-Benzenediol, 4-methyl-	4-甲基-1,2-苯二醇	Alcohol	C06730	ko01100	-0.948768	2.03101e-09	1
novel.2870	-6.4026	down	K13519	ko00561,ko00564,ko00565,ko01100,ko01110	NMW0119	13.778	up	1,2-Benzenediol, 4-methyl-	4-甲基-1,2-苯二醇	Alcohol	C06730	ko01100	-0.930374	2.22866e-08	1
novel.3353	-7.85892	down	K13519	ko00561,ko00564,ko00565,ko01100,ko01110	NMW0119	13.778	up	1,2-Benzenediol, 4-methyl-	4-甲基-1,2-苯二醇	Alcohol	C06730	ko01100	-0.949004	1.95886e-09	1
novel.3420	-5.30928	down	--	--	NMW0119	13.778	up	1,2-Benzenediol, 4-methyl-	4-甲基-1,2-苯二醇	Alcohol	C06730	ko01100	-0.913086	1.24298e-07	1
novel.3425	-8.60349	down	--	--	NMW0119	13.778	up	1,2-Benzenediol, 4-methyl-	4-甲基-1,2-苯二醇	Alcohol	C06730	ko01100	-0.926051	3.55918e-08	1
novel.4024	-5.21082	down	--	--	NMW0119	13.778	up	1,2-Benzenediol, 4-methyl-	4-甲基-1,2-苯二醇	Alcohol	C06730	ko01100	-0.93425	1.42703e-08	1
novel.453	-9.40163	down	--	--	NMW0119	13.778	up	1,2-Benzenediol, 4-methyl-	4-甲基-1,2-苯二醇	Alcohol	C06730	ko01100	-0.905762	2.31904e-07	1
novel.5194	-6.60838	down	--	--	NMW0119	13.778	up	1,2-Benzenediol, 4-methyl-	4-甲基-1,2-苯二醇	Alcohol	C06730	ko01100	-0.959354	3.29707e-10	1
novel.5305	-5.04525	down	--	--	NMW0119	13.778	up	1,2-Benzenediol, 4-methyl-	4-甲基-1,2-苯二醇	Alcohol	C06730	ko01100	-0.912713	1.28483e-07	1
novel.5530	-3.41905	down	K01535	ko00190,ko01100	NMW0119	13.778	up	1,2-Benzenediol, 4-methyl-	4-甲基-1,2-苯二醇	Alcohol	C06730	ko01100	-0.921436	5.69162e-08	1
novel.6539	-4.60723	down	--	--	NMW0119	13.778	up	1,2-Benzenediol, 4-methyl-	4-甲基-1,2-苯二醇	Alcohol	C06730	ko01100	-0.940809	6.28661e-09	1
novel.7083	-3.82408	down	K15032	--	NMW0119	13.778	up	1,2-Benzenediol, 4-methyl-	4-甲基-1,2-苯二醇	Alcohol	C06730	ko01100	-0.947931	2.30597e-09	1
novel.7111	-3.06963	down	--	--	NMW0119	13.778	up	1,2-Benzenediol, 4-methyl-	4-甲基-1,2-苯二醇	Alcohol	C06730	ko01100	-0.912866	1.26752e-07	1
novel.720	-10.917	down	K22804	--	NMW0119	13.778	up	1,2-Benzenediol, 4-methyl-	4-甲基-1,2-苯二醇	Alcohol	C06730	ko01100	-0.960194	2.79708e-10	1
novel.787	-3.53015	down	K19026	--	NMW0119	13.778	up	1,2-Benzenediol, 4-methyl-	4-甲基-1,2-苯二醇	Alcohol	C06730	ko01100	-0.926112	3.53644e-08	1
Ccam02G003117	-1.9903	down	K01537	--	KMW0188	1.34041	up	2-Methyl-1,3-dithiacyclopentane	2-甲基-1,3-二硫戊环	Heterocyclic compound	--	--	-0.934281	1.42179e-08	1
Ccam01G002592	-1.26566	insig	K20043	--	KMW0319	1.89954	up	7-Oxabicyclo[4.1.0]heptane, 1-methyl-4-(1-methylethenyl)-	(R)-氧化柠檬烯	Terpenoids	C07271	ko00903,ko01110	-0.921865	5.45538e-08	1
Ccam07G000431	-2.85243	down	K12742	ko00900,ko01100,ko01110	KMW0319	1.89954	up	7-Oxabicyclo[4.1.0]heptane, 1-methyl-4-(1-methylethenyl)-	(R)-氧化柠檬烯	Terpenoids	C07271	ko00903,ko01110	-0.921188	5.83241e-08	3
Ccam02G000185	1.29551	up	K16055	ko00500,ko01100,ko01110	KMW0319	1.89954	up	7-Oxabicyclo[4.1.0]heptane, 1-methyl-4-(1-methylethenyl)-	(R)-氧化柠檬烯	Terpenoids	C07271	ko00903,ko01110	-0.934262	1.42507e-08	3
Ccam03G000630	1.7514	up	K01512	ko00620,ko01100	KMW0319	1.89954	up	7-Oxabicyclo[4.1.0]heptane, 1-methyl-4-(1-methylethenyl)-	(R)-氧化柠檬烯	Terpenoids	C07271	ko00903,ko01110	-0.928527	2.73198e-08	3
Ccam03G002699	1.37981	up	K15333	--	KMW0319	1.89954	up	7-Oxabicyclo[4.1.0]heptane, 1-methyl-4-(1-methylethenyl)-	(R)-氧化柠檬烯	Terpenoids	C07271	ko00903,ko01110	-0.905388	2.39073e-07	3
Ccam04G002145	-1.78565	down	K08343	ko04136	KMW0319	1.89954	up	7-Oxabicyclo[4.1.0]heptane, 1-methyl-4-(1-methylethenyl)-	(R)-氧化柠檬烯	Terpenoids	C07271	ko00903,ko01110	-0.957508	4.67585e-10	1
Ccam05G000123	-1.51756	down	--	--	KMW0319	1.89954	up	7-Oxabicyclo[4.1.0]heptane, 1-methyl-4-(1-methylethenyl)-	(R)-氧化柠檬烯	Terpenoids	C07271	ko00903,ko01110	-0.960054	2.87519e-10	1
Ccam05G001780	2.74222	up	K19891	ko00500,ko01100	KMW0319	1.89954	up	7-Oxabicyclo[4.1.0]heptane, 1-methyl-4-(1-methylethenyl)-	(R)-氧化柠檬烯	Terpenoids	C07271	ko00903,ko01110	-0.925836	3.64035e-08	3
Ccam06G000736	5.10551	up	K13435	ko04626	KMW0319	1.89954	up	7-Oxabicyclo[4.1.0]heptane, 1-methyl-4-(1-methylethenyl)-	(R)-氧化柠檬烯	Terpenoids	C07271	ko00903,ko01110	-0.906798	2.12986e-07	3
Ccam07G000538	1.86456	up	K16221	ko04712	KMW0319	1.89954	up	7-Oxabicyclo[4.1.0]heptane, 1-methyl-4-(1-methylethenyl)-	(R)-氧化柠檬烯	Terpenoids	C07271	ko00903,ko01110	-0.952595	1.10467e-09	3
Ccam07G000851	1.71191	up	K25731	--	KMW0319	1.89954	up	7-Oxabicyclo[4.1.0]heptane, 1-methyl-4-(1-methylethenyl)-	(R)-氧化柠檬烯	Terpenoids	C07271	ko00903,ko01110	-0.94128	5.9061e-09	3
Ccam08G002024	-1.21077	down	K22503	ko00970	KMW0319	1.89954	up	7-Oxabicyclo[4.1.0]heptane, 1-methyl-4-(1-methylethenyl)-	(R)-氧化柠檬烯	Terpenoids	C07271	ko00903,ko01110	-0.941508	5.72913e-09	1
Ccam09G000745	2.10038	up	K00020	ko00280,ko01100	KMW0319	1.89954	up	7-Oxabicyclo[4.1.0]heptane, 1-methyl-4-(1-methylethenyl)-	(R)-氧化柠檬烯	Terpenoids	C07271	ko00903,ko01110	-0.923753	4.51307e-08	3
Ccam11G000467	-2.08436	down	K03283	ko03040,ko04141,ko04144	KMW0319	1.89954	up	7-Oxabicyclo[4.1.0]heptane, 1-methyl-4-(1-methylethenyl)-	(R)-氧化柠檬烯	Terpenoids	C07271	ko00903,ko01110	-0.976427	4.45335e-12	1
Ccam11G001505	1.59253	up	K02875	ko03010	KMW0319	1.89954	up	7-Oxabicyclo[4.1.0]heptane, 1-methyl-4-(1-methylethenyl)-	(R)-氧化柠檬烯	Terpenoids	C07271	ko00903,ko01110	-0.931754	1.90736e-08	3
Ccam01G003136	1.43143	up	K20890	--	XMW0472	-2.85877	down	1,2-Ethanediol, monobenzoate	2-羟乙基苯甲酸酯	Ester	--	--	-0.927951	2.90767e-08	9
Ccam02G001863	-1.52404	down	K03283	ko03040,ko04141,ko04144	XMW0472	-2.85877	down	1,2-Ethanediol, monobenzoate	2-羟乙基苯甲酸酯	Ester	--	--	0.901516	3.25429e-07	7
Ccam06G001690	1.39952	up	K17362	--	XMW0472	-2.85877	down	1,2-Ethanediol, monobenzoate	2-羟乙基苯甲酸酯	Ester	--	--	-0.901628	3.22581e-07	9
Ccam09G000854	1.31745	up	K21398	--	XMW0472	-2.85877	down	1,2-Ethanediol, monobenzoate	2-羟乙基苯甲酸酯	Ester	--	--	-0.925019	3.96317e-08	9
novel.6853	1.02579	up	--	--	XMW0472	-2.85877	down	1,2-Ethanediol, monobenzoate	2-羟乙基苯甲酸酯	Ester	--	--	-0.925839	3.63903e-08	9
Ccam01G000298	-1.98044	down	K13993	ko04141	XMW1309	-4.1982	down	Pyrazine, tetramethyl-	2,3,5,6-四甲基吡嗪	Heterocyclic compound	--	--	0.937926	9.11318e-09	7
Ccam01G000604	1.12565	up	K03011	ko03020	XMW1309	-4.1982	down	Pyrazine, tetramethyl-	2,3,5,6-四甲基吡嗪	Heterocyclic compound	--	--	-0.917103	8.62402e-08	9
Ccam01G002799	1.096	up	K01823	ko00900,ko01100,ko01110	XMW1309	-4.1982	down	Pyrazine, tetramethyl-	2,3,5,6-四甲基吡嗪	Heterocyclic compound	--	--	-0.91441	1.10405e-07	9
Ccam01G003651	-1.34865	down	K20224	ko03013	XMW1309	-4.1982	down	Pyrazine, tetramethyl-	2,3,5,6-四甲基吡嗪	Heterocyclic compound	--	--	0.959159	3.42346e-10	7
Ccam02G001640	-2.27081	down	K20660	--	XMW1309	-4.1982	down	Pyrazine, tetramethyl-	2,3,5,6-四甲基吡嗪	Heterocyclic compound	--	--	0.963838	1.31251e-10	7
Ccam02G002643	-1.26661	down	K09489	--	XMW1309	-4.1982	down	Pyrazine, tetramethyl-	2,3,5,6-四甲基吡嗪	Heterocyclic compound	--	--	0.933533	1.5529e-08	7
Ccam02G003232	-1.99935	down	K09419	--	XMW1309	-4.1982	down	Pyrazine, tetramethyl-	2,3,5,6-四甲基吡嗪	Heterocyclic compound	--	--	0.911701	1.40431e-07	7
Ccam03G000954	-5.50456	down	K13993	ko04141	XMW1309	-4.1982	down	Pyrazine, tetramethyl-	2,3,5,6-四甲基吡嗪	Heterocyclic compound	--	--	0.954149	8.50402e-10	7
Ccam03G002416	-2.08694	down	K13993	ko04141	XMW1309	-4.1982	down	Pyrazine, tetramethyl-	2,3,5,6-四甲基吡嗪	Heterocyclic compound	--	--	0.961549	2.12915e-10	7
Ccam03G002417	-2.44232	down	K13993	ko04141	XMW1309	-4.1982	down	Pyrazine, tetramethyl-	2,3,5,6-四甲基吡嗪	Heterocyclic compound	--	--	0.913224	1.2279e-07	7
Ccam04G000240	-1.97773	down	K13993	ko04141	XMW1309	-4.1982	down	Pyrazine, tetramethyl-	2,3,5,6-四甲基吡嗪	Heterocyclic compound	--	--	0.956782	5.34206e-10	7
Ccam04G001747	-2.35477	down	K00454	ko00591,ko00592,ko01100,ko01110	XMW1309	-4.1982	down	Pyrazine, tetramethyl-	2,3,5,6-四甲基吡嗪	Heterocyclic compound	--	--	0.926339	3.45278e-08	7
Ccam04G003012	-1.51098	down	K03283	ko03040,ko04141,ko04144	XMW1309	-4.1982	down	Pyrazine, tetramethyl-	2,3,5,6-四甲基吡嗪	Heterocyclic compound	--	--	0.965092	9.93692e-11	7
Ccam04G003091	-1.28294	down	K13993	ko04141	XMW1309	-4.1982	down	Pyrazine, tetramethyl-	2,3,5,6-四甲基吡嗪	Heterocyclic compound	--	--	0.936137	1.13738e-08	7
Ccam07G000856	-1.50396	down	K03695	--	XMW1309	-4.1982	down	Pyrazine, tetramethyl-	2,3,5,6-四甲基吡嗪	Heterocyclic compound	--	--	0.919235	7.04973e-08	7
Ccam07G000961	-2.40885	down	K24205	--	XMW1309	-4.1982	down	Pyrazine, tetramethyl-	2,3,5,6-四甲基吡嗪	Heterocyclic compound	--	--	0.932162	1.82041e-08	7
Ccam08G000030	-1.87943	down	K13993	ko04141	XMW1309	-4.1982	down	Pyrazine, tetramethyl-	2,3,5,6-四甲基吡嗪	Heterocyclic compound	--	--	0.934847	1.32918e-08	7
Ccam12G000884	1.29951	up	K12462	--	XMW1309	-4.1982	down	Pyrazine, tetramethyl-	2,3,5,6-四甲基吡嗪	Heterocyclic compound	--	--	-0.904227	2.62583e-07	9
Ccam12G001383	-2.59352	down	K13993	ko04141	XMW1309	-4.1982	down	Pyrazine, tetramethyl-	2,3,5,6-四甲基吡嗪	Heterocyclic compound	--	--	0.959263	3.35571e-10	7
novel.51	-4.92728	down	--	--	XMW1309	-4.1982	down	Pyrazine, tetramethyl-	2,3,5,6-四甲基吡嗪	Heterocyclic compound	--	--	0.92195	5.40917e-08	7
Ccam01G001704	9.61834	up	K19825	--	NMW0143	-1.65943	down	BenzenAmine, 2,6-diethyl-	2,6-二乙基苯甲胺	Amine	C11001	--	-0.958465	3.90876e-10	9
Ccam01G001976	1.29451	up	K17613	--	NMW0143	-1.65943	down	BenzenAmine, 2,6-diethyl-	2,6-二乙基苯甲胺	Amine	C11001	--	-0.931803	1.89676e-08	9
Ccam01G003019	1.41755	up	K00696	ko00500,ko01100,ko01110	NMW0143	-1.65943	down	BenzenAmine, 2,6-diethyl-	2,6-二乙基苯甲胺	Amine	C11001	--	-0.905425	2.38354e-07	9
Ccam01G003067	1.05574	up	K01495	ko00790,ko01100,ko01240	NMW0143	-1.65943	down	BenzenAmine, 2,6-diethyl-	2,6-二乙基苯甲胺	Amine	C11001	--	-0.904152	2.64172e-07	9
Ccam01G003308	-1.16109	down	K00799	ko00480,ko01100	NMW0143	-1.65943	down	BenzenAmine, 2,6-diethyl-	2,6-二乙基苯甲胺	Amine	C11001	--	0.903648	2.75052e-07	7
Ccam02G000092	8.19498	up	--	--	NMW0143	-1.65943	down	BenzenAmine, 2,6-diethyl-	2,6-二乙基苯甲胺	Amine	C11001	--	-0.939289	7.66354e-09	9
Ccam02G000213	1.96636	up	K13418	--	NMW0143	-1.65943	down	BenzenAmine, 2,6-diethyl-	2,6-二乙基苯甲胺	Amine	C11001	--	-0.900107	3.62926e-07	9
Ccam02G001050	1.45959	up	K12135	ko04712	NMW0143	-1.65943	down	BenzenAmine, 2,6-diethyl-	2,6-二乙基苯甲胺	Amine	C11001	--	-0.908603	1.83206e-07	9
Ccam02G001447	1.19577	insig	K21842	--	NMW0143	-1.65943	down	BenzenAmine, 2,6-diethyl-	2,6-二乙基苯甲胺	Amine	C11001	--	-0.90257	2.99596e-07	9
Ccam02G002217	6.38649	up	K23643	--	NMW0143	-1.65943	down	BenzenAmine, 2,6-diethyl-	2,6-二乙基苯甲胺	Amine	C11001	--	-0.90698	2.09798e-07	9
Ccam02G002369	1.05237	up	K03264	ko03008	NMW0143	-1.65943	down	BenzenAmine, 2,6-diethyl-	2,6-二乙基苯甲胺	Amine	C11001	--	-0.912433	1.31695e-07	9
Ccam02G002570	1.79914	insig	K21776	--	NMW0143	-1.65943	down	BenzenAmine, 2,6-diethyl-	2,6-二乙基苯甲胺	Amine	C11001	--	-0.909467	1.70278e-07	9
Ccam02G003319	8.95449	up	K16224	ko04016,ko04626	NMW0143	-1.65943	down	BenzenAmine, 2,6-diethyl-	2,6-二乙基苯甲胺	Amine	C11001	--	-0.92563	3.71953e-08	9
Ccam03G000636	-1.4106	down	K14207	--	NMW0143	-1.65943	down	BenzenAmine, 2,6-diethyl-	2,6-二乙基苯甲胺	Amine	C11001	--	0.901253	3.32145e-07	7
Ccam03G001183	1.78545	up	K10773	ko03410	NMW0143	-1.65943	down	BenzenAmine, 2,6-diethyl-	2,6-二乙基苯甲胺	Amine	C11001	--	-0.914122	1.13307e-07	9
Ccam03G003091	1.85972	up	--	--	NMW0143	-1.65943	down	BenzenAmine, 2,6-diethyl-	2,6-二乙基苯甲胺	Amine	C11001	--	-0.94056	6.49625e-09	9
Ccam03G003256	-1.15507	down	K08819	--	NMW0143	-1.65943	down	BenzenAmine, 2,6-diethyl-	2,6-二乙基苯甲胺	Amine	C11001	--	0.909138	1.75106e-07	7
Ccam04G000358	-1.05261	down	--	--	NMW0143	-1.65943	down	BenzenAmine, 2,6-diethyl-	2,6-二乙基苯甲胺	Amine	C11001	--	0.901563	3.24229e-07	7
Ccam04G000833	5.06793	up	K14439	--	NMW0143	-1.65943	down	BenzenAmine, 2,6-diethyl-	2,6-二乙基苯甲胺	Amine	C11001	--	-0.904488	2.57125e-07	9
Ccam04G001139	1.09598	up	K02893	ko03010	NMW0143	-1.65943	down	BenzenAmine, 2,6-diethyl-	2,6-二乙基苯甲胺	Amine	C11001	--	-0.926127	3.53077e-08	9
Ccam04G001643	1.29003	up	K13066	ko00380,ko00940,ko01100,ko01110	NMW0143	-1.65943	down	BenzenAmine, 2,6-diethyl-	2,6-二乙基苯甲胺	Amine	C11001	--	-0.944957	3.56244e-09	9
Ccam04G002063	7.39885	up	K15692	--	NMW0143	-1.65943	down	BenzenAmine, 2,6-diethyl-	2,6-二乙基苯甲胺	Amine	C11001	--	-0.92341	4.67268e-08	9
Ccam05G000536	1.07496	up	K13436	ko04626	NMW0143	-1.65943	down	BenzenAmine, 2,6-diethyl-	2,6-二乙基苯甲胺	Amine	C11001	--	-0.940367	6.66262e-09	9
Ccam05G000933	1.3251	up	K14564	ko03008	NMW0143	-1.65943	down	BenzenAmine, 2,6-diethyl-	2,6-二乙基苯甲胺	Amine	C11001	--	-0.910265	1.59039e-07	9
Ccam05G002290	-1.23893	down	--	--	NMW0143	-1.65943	down	BenzenAmine, 2,6-diethyl-	2,6-二乙基苯甲胺	Amine	C11001	--	0.938503	8.47246e-09	7
Ccam06G000891	1.33151	up	--	--	NMW0143	-1.65943	down	BenzenAmine, 2,6-diethyl-	2,6-二乙基苯甲胺	Amine	C11001	--	-0.937916	9.12499e-09	9
Ccam06G001004	2.33458	up	K03363	ko04120	NMW0143	-1.65943	down	BenzenAmine, 2,6-diethyl-	2,6-二乙基苯甲胺	Amine	C11001	--	-0.91716	8.57824e-08	9
Ccam06G001820	1.47963	insig	K13425	ko04016,ko04626	NMW0143	-1.65943	down	BenzenAmine, 2,6-diethyl-	2,6-二乙基苯甲胺	Amine	C11001	--	-0.90295	2.90742e-07	9
Ccam06G001908	-1.4068	down	K16818	ko00564,ko00592,ko01100,ko01110	NMW0143	-1.65943	down	BenzenAmine, 2,6-diethyl-	2,6-二乙基苯甲胺	Amine	C11001	--	0.912086	1.35781e-07	7
Ccam07G000001	1.30957	up	K20456	--	NMW0143	-1.65943	down	BenzenAmine, 2,6-diethyl-	2,6-二乙基苯甲胺	Amine	C11001	--	-0.900087	3.63472e-07	9
Ccam07G000671	1.06407	up	K07517	ko00071	NMW0143	-1.65943	down	BenzenAmine, 2,6-diethyl-	2,6-二乙基苯甲胺	Amine	C11001	--	-0.938648	8.31768e-09	9
Ccam07G000726	-1.03845	down	K15333	--	NMW0143	-1.65943	down	BenzenAmine, 2,6-diethyl-	2,6-二乙基苯甲胺	Amine	C11001	--	0.923922	4.43607e-08	7
Ccam07G000971	6.13071	up	K08099	ko00860,ko01100,ko01110	NMW0143	-1.65943	down	BenzenAmine, 2,6-diethyl-	2,6-二乙基苯甲胺	Amine	C11001	--	-0.933759	1.51226e-08	9
Ccam07G000973	1.32156	up	K17471	--	NMW0143	-1.65943	down	BenzenAmine, 2,6-diethyl-	2,6-二乙基苯甲胺	Amine	C11001	--	-0.923214	4.76626e-08	9
Ccam07G001140	2.34421	up	--	--	NMW0143	-1.65943	down	BenzenAmine, 2,6-diethyl-	2,6-二乙基苯甲胺	Amine	C11001	--	-0.906351	2.20977e-07	9
Ccam07G001338	1.20923	up	K00457	ko00130,ko00350,ko00360,ko01100,ko01240	NMW0143	-1.65943	down	BenzenAmine, 2,6-diethyl-	2,6-二乙基苯甲胺	Amine	C11001	--	-0.929318	2.50562e-08	9
Ccam07G001463	9.52132	up	K24028	--	NMW0143	-1.65943	down	BenzenAmine, 2,6-diethyl-	2,6-二乙基苯甲胺	Amine	C11001	--	-0.925059	3.94683e-08	9
Ccam07G001528	1.42833	up	K02911	ko03010	NMW0143	-1.65943	down	BenzenAmine, 2,6-diethyl-	2,6-二乙基苯甲胺	Amine	C11001	--	-0.957577	4.61698e-10	9
Ccam07G001970	5.56517	up	--	--	NMW0143	-1.65943	down	BenzenAmine, 2,6-diethyl-	2,6-二乙基苯甲胺	Amine	C11001	--	-0.905295	2.40892e-07	9
Ccam08G000380	1.18129	insig	--	--	NMW0143	-1.65943	down	BenzenAmine, 2,6-diethyl-	2,6-二乙基苯甲胺	Amine	C11001	--	-0.920722	6.10458e-08	9
Ccam08G000687	1.25489	up	K01915	ko00220,ko00250,ko00630,ko00910,ko01100,ko01230	NMW0143	-1.65943	down	BenzenAmine, 2,6-diethyl-	2,6-二乙基苯甲胺	Amine	C11001	--	-0.91077	1.52261e-07	9
Ccam08G001067	1.94892	up	K21777	--	NMW0143	-1.65943	down	BenzenAmine, 2,6-diethyl-	2,6-二乙基苯甲胺	Amine	C11001	--	-0.952182	1.18256e-09	9
Ccam08G001081	2.34588	up	K00558	ko00270,ko01100	NMW0143	-1.65943	down	BenzenAmine, 2,6-diethyl-	2,6-二乙基苯甲胺	Amine	C11001	--	-0.915853	9.68163e-08	9
Ccam08G001478	1.36344	up	K10747	ko03030,ko03410,ko03420,ko03430	NMW0143	-1.65943	down	BenzenAmine, 2,6-diethyl-	2,6-二乙基苯甲胺	Amine	C11001	--	-0.901497	3.259e-07	9
Ccam09G000504	-1.07111	down	K01514	ko00230,ko01100	NMW0143	-1.65943	down	BenzenAmine, 2,6-diethyl-	2,6-二乙基苯甲胺	Amine	C11001	--	0.922172	5.29107e-08	7
Ccam09G001161	1.25717	up	K20896	ko00730,ko01100	NMW0143	-1.65943	down	BenzenAmine, 2,6-diethyl-	2,6-二乙基苯甲胺	Amine	C11001	--	-0.908656	1.8238e-07	9
Ccam09G001438	1.77354	up	K11883	ko03008	NMW0143	-1.65943	down	BenzenAmine, 2,6-diethyl-	2,6-二乙基苯甲胺	Amine	C11001	--	-0.902648	2.97763e-07	9
Ccam10G000122	2.83136	up	K17604	--	NMW0143	-1.65943	down	BenzenAmine, 2,6-diethyl-	2,6-二乙基苯甲胺	Amine	C11001	--	-0.91151	1.42796e-07	9
Ccam11G000419	1.44092	up	K07735	--	NMW0143	-1.65943	down	BenzenAmine, 2,6-diethyl-	2,6-二乙基苯甲胺	Amine	C11001	--	-0.9447	3.69458e-09	9
Ccam12G001462	1.55131	up	K14847	--	NMW0143	-1.65943	down	BenzenAmine, 2,6-diethyl-	2,6-二乙基苯甲胺	Amine	C11001	--	-0.958553	3.84416e-10	9
novel.6088	6.86365	up	--	--	NMW0143	-1.65943	down	BenzenAmine, 2,6-diethyl-	2,6-二乙基苯甲胺	Amine	C11001	--	-0.948481	2.12191e-09	9
novel.816	2.85792	up	--	--	NMW0143	-1.65943	down	BenzenAmine, 2,6-diethyl-	2,6-二乙基苯甲胺	Amine	C11001	--	-0.923263	4.74271e-08	9
Ccam01G001355	-7.87267	down	K02218	--	KMW0045	15.3034	up	DiSulfur compounds, dimethyl	二甲基二硫醚	Sulfur compounds	C08371	--	-0.954758	7.65606e-10	1
Ccam02G000434	-5.61403	down	--	--	KMW0045	15.3034	up	DiSulfur compounds, dimethyl	二甲基二硫醚	Sulfur compounds	C08371	--	-0.912236	1.33997e-07	1
Ccam02G002009	-2.57238	down	K13457	ko04626	KMW0045	15.3034	up	DiSulfur compounds, dimethyl	二甲基二硫醚	Sulfur compounds	C08371	--	-0.962516	1.74191e-10	1
Ccam04G000559	-8.31169	down	K01593	ko00350,ko00360,ko00380,ko00901,ko00950,ko00965,ko01100,ko01110	KMW0045	15.3034	up	DiSulfur compounds, dimethyl	二甲基二硫醚	Sulfur compounds	C08371	--	-0.95	1.6782e-09	1
Ccam04G000560	-8.3724	down	K01593	ko00350,ko00360,ko00380,ko00901,ko00950,ko00965,ko01100,ko01110	KMW0045	15.3034	up	DiSulfur compounds, dimethyl	二甲基二硫醚	Sulfur compounds	C08371	--	-0.948517	2.11035e-09	1
Ccam04G001209	-3.47706	down	K00993	ko00440,ko00564,ko00565,ko01100,ko01110	KMW0045	15.3034	up	DiSulfur compounds, dimethyl	二甲基二硫醚	Sulfur compounds	C08371	--	-0.942228	5.20088e-09	1
Ccam05G000621	-8.71982	down	K13428	ko04626	KMW0045	15.3034	up	DiSulfur compounds, dimethyl	二甲基二硫醚	Sulfur compounds	C08371	--	-0.927816	2.95013e-08	1
Ccam05G001065	-1.69331	down	K10406	--	KMW0045	15.3034	up	DiSulfur compounds, dimethyl	二甲基二硫醚	Sulfur compounds	C08371	--	-0.939397	7.55743e-09	1
Ccam05G001867	-8.59388	down	K11593	--	KMW0045	15.3034	up	DiSulfur compounds, dimethyl	二甲基二硫醚	Sulfur compounds	C08371	--	-0.903854	2.70553e-07	1
Ccam05G002227	-3.46166	down	K13457	ko04626	KMW0045	15.3034	up	DiSulfur compounds, dimethyl	二甲基二硫醚	Sulfur compounds	C08371	--	-0.90461	2.54611e-07	1
Ccam07G001772	2.96982	up	K04733	--	KMW0045	15.3034	up	DiSulfur compounds, dimethyl	二甲基二硫醚	Sulfur compounds	C08371	--	0.914149	1.13036e-07	3
Ccam08G000039	-2.56365	down	K02113	ko00190,ko00195,ko01100	KMW0045	15.3034	up	DiSulfur compounds, dimethyl	二甲基二硫醚	Sulfur compounds	C08371	--	-0.943973	4.09183e-09	1
Ccam08G001503	-5.91274	down	K12235	ko00260,ko00470,ko01100	KMW0045	15.3034	up	DiSulfur compounds, dimethyl	二甲基二硫醚	Sulfur compounds	C08371	--	-0.910509	1.5573e-07	1
Ccam08G001582	10.3151	up	K19747	--	KMW0045	15.3034	up	DiSulfur compounds, dimethyl	二甲基二硫醚	Sulfur compounds	C08371	--	0.944552	3.77261e-09	3
Ccam09G000957	-2.20092	down	K23222	--	KMW0045	15.3034	up	DiSulfur compounds, dimethyl	二甲基二硫醚	Sulfur compounds	C08371	--	-0.932964	1.65946e-08	1
Ccam09G001589	-6.95256	down	K15078	--	KMW0045	15.3034	up	DiSulfur compounds, dimethyl	二甲基二硫醚	Sulfur compounds	C08371	--	-0.945998	3.06776e-09	1
Ccam10G000277	1.06914	up	--	--	KMW0045	15.3034	up	DiSulfur compounds, dimethyl	二甲基二硫醚	Sulfur compounds	C08371	--	0.910504	1.55801e-07	3
Ccam11G001047	2.4533	up	K01773	--	KMW0045	15.3034	up	DiSulfur compounds, dimethyl	二甲基二硫醚	Sulfur compounds	C08371	--	0.926199	3.50411e-08	3
Ccam12G000082	1.2947	up	--	--	KMW0045	15.3034	up	DiSulfur compounds, dimethyl	二甲基二硫醚	Sulfur compounds	C08371	--	0.901902	3.15747e-07	3
novel.2723	-2.19235	down	K19026	--	KMW0045	15.3034	up	DiSulfur compounds, dimethyl	二甲基二硫醚	Sulfur compounds	C08371	--	-0.926167	3.51579e-08	1
novel.4965	-3.68732	down	--	--	KMW0045	15.3034	up	DiSulfur compounds, dimethyl	二甲基二硫醚	Sulfur compounds	C08371	--	-0.948202	2.21374e-09	1
novel.5099	-7.49199	down	K09955	--	KMW0045	15.3034	up	DiSulfur compounds, dimethyl	二甲基二硫醚	Sulfur compounds	C08371	--	-0.906618	2.16164e-07	1
novel.6799	-9.2915	down	--	--	KMW0045	15.3034	up	DiSulfur compounds, dimethyl	二甲基二硫醚	Sulfur compounds	C08371	--	-0.94345	4.40056e-09	1
novel.7066	-2.44375	down	K12393	--	KMW0045	15.3034	up	DiSulfur compounds, dimethyl	二甲基二硫醚	Sulfur compounds	C08371	--	-0.912379	1.32329e-07	1
novel.720	-10.917	down	K22804	--	KMW0045	15.3034	up	DiSulfur compounds, dimethyl	二甲基二硫醚	Sulfur compounds	C08371	--	-0.907217	2.05716e-07	1
Ccam04G000318	9.14055	up	K17873	--	XMW0555	1.64443	up	2-Acetylbenzofuran	2-乙酰基苯并呋喃	Heterocyclic compound	--	--	0.925211	3.8851e-08	3
Ccam08G000387	7.29813	up	K21435	--	XMW0555	1.64443	up	2-Acetylbenzofuran	2-乙酰基苯并呋喃	Heterocyclic compound	--	--	0.929483	2.4605e-08	3
Ccam10G000238	-1.24621	down	--	--	XMW0555	1.64443	up	2-Acetylbenzofuran	2-乙酰基苯并呋喃	Heterocyclic compound	--	--	-0.932064	1.84094e-08	1
Ccam01G000714	2.47678	up	K15503	--	XMW0887	3.14884	up	Butanoic acid, 2-methyl-, propyl ester	2-甲基丙酯-丁酸	Ester	D92159	--	0.919181	7.08615e-08	3
Ccam01G001910	5.20085	up	K01188	ko00460,ko00500,ko00999,ko01100,ko01110	XMW0887	3.14884	up	Butanoic acid, 2-methyl-, propyl ester	2-甲基丙酯-丁酸	Ester	D92159	--	0.975726	5.61667e-12	3
Ccam01G001966	3.19918	up	K13466	ko04626	XMW0887	3.14884	up	Butanoic acid, 2-methyl-, propyl ester	2-甲基丙酯-丁酸	Ester	D92159	--	0.935137	1.28375e-08	3
Ccam01G002076	1.67653	up	K15015	--	XMW0887	3.14884	up	Butanoic acid, 2-methyl-, propyl ester	2-甲基丙酯-丁酸	Ester	D92159	--	0.942478	5.02728e-09	3
Ccam01G002330	3.92306	up	K00889	ko00562,ko01100,ko04070,ko04144	XMW0887	3.14884	up	Butanoic acid, 2-methyl-, propyl ester	2-甲基丙酯-丁酸	Ester	D92159	--	0.925255	3.86736e-08	3
Ccam01G002376	1.60896	up	K14207	--	XMW0887	3.14884	up	Butanoic acid, 2-methyl-, propyl ester	2-甲基丙酯-丁酸	Ester	D92159	--	0.954228	8.38945e-10	3
Ccam01G002575	1.66012	up	K13466	ko04626	XMW0887	3.14884	up	Butanoic acid, 2-methyl-, propyl ester	2-甲基丙酯-丁酸	Ester	D92159	--	0.941364	5.84027e-09	3
Ccam01G002785	1.44032	up	K14640	--	XMW0887	3.14884	up	Butanoic acid, 2-methyl-, propyl ester	2-甲基丙酯-丁酸	Ester	D92159	--	0.918373	7.65268e-08	3
Ccam01G003033	4.57032	up	K05391	ko04626	XMW0887	3.14884	up	Butanoic acid, 2-methyl-, propyl ester	2-甲基丙酯-丁酸	Ester	D92159	--	0.923568	4.59873e-08	3
Ccam01G003053	2.49169	up	K05391	ko04626	XMW0887	3.14884	up	Butanoic acid, 2-methyl-, propyl ester	2-甲基丙酯-丁酸	Ester	D92159	--	0.940239	6.775e-09	3
Ccam01G003181	1.04094	up	K00006	ko00564,ko01110	XMW0887	3.14884	up	Butanoic acid, 2-methyl-, propyl ester	2-甲基丙酯-丁酸	Ester	D92159	--	0.939592	7.36959e-09	3
Ccam02G000084	1.18422	insig	K14504	ko04075	XMW0887	3.14884	up	Butanoic acid, 2-methyl-, propyl ester	2-甲基丙酯-丁酸	Ester	D92159	--	0.905676	2.33529e-07	3
Ccam02G000463	4.10502	up	K16280	--	XMW0887	3.14884	up	Butanoic acid, 2-methyl-, propyl ester	2-甲基丙酯-丁酸	Ester	D92159	--	0.945997	3.06836e-09	3
Ccam02G000700	1.54944	up	K00026	ko00020,ko00270,ko00620,ko00630,ko00710,ko01100,ko01110,ko01200	XMW0887	3.14884	up	Butanoic acid, 2-methyl-, propyl ester	2-甲基丙酯-丁酸	Ester	D92159	--	0.955818	6.35462e-10	3
Ccam02G000813	2.18606	up	K20617	--	XMW0887	3.14884	up	Butanoic acid, 2-methyl-, propyl ester	2-甲基丙酯-丁酸	Ester	D92159	--	0.911003	1.49232e-07	3
Ccam02G000841	5.21311	up	K00434	ko00053,ko00480,ko01100	XMW0887	3.14884	up	Butanoic acid, 2-methyl-, propyl ester	2-甲基丙酯-丁酸	Ester	D92159	--	0.985348	1.02006e-13	3
Ccam02G000905	1.47101	up	K04733	--	XMW0887	3.14884	up	Butanoic acid, 2-methyl-, propyl ester	2-甲基丙酯-丁酸	Ester	D92159	--	0.936765	1.053e-08	3
Ccam02G000916	-1.47911	down	K13691	--	XMW0887	3.14884	up	Butanoic acid, 2-methyl-, propyl ester	2-甲基丙酯-丁酸	Ester	D92159	--	-0.92623	3.49288e-08	1
Ccam02G001837	1.23421	up	K12471	ko04144	XMW0887	3.14884	up	Butanoic acid, 2-methyl-, propyl ester	2-甲基丙酯-丁酸	Ester	D92159	--	0.94241	5.07455e-09	3
Ccam02G001873	2.57192	up	K01176	ko00500,ko01100,ko01110	XMW0887	3.14884	up	Butanoic acid, 2-methyl-, propyl ester	2-甲基丙酯-丁酸	Ester	D92159	--	0.933063	1.64036e-08	3
Ccam02G002247	4.13554	up	K04733	--	XMW0887	3.14884	up	Butanoic acid, 2-methyl-, propyl ester	2-甲基丙酯-丁酸	Ester	D92159	--	0.970012	2.99311e-11	3
Ccam02G002672	1.01016	up	K13429	ko04626	XMW0887	3.14884	up	Butanoic acid, 2-methyl-, propyl ester	2-甲基丙酯-丁酸	Ester	D92159	--	0.938395	8.58891e-09	3
Ccam02G003334	1.56989	up	K16224	ko04016,ko04626	XMW0887	3.14884	up	Butanoic acid, 2-methyl-, propyl ester	2-甲基丙酯-丁酸	Ester	D92159	--	0.956194	5.9415e-10	3
Ccam03G001439	2.08845	up	K15078	--	XMW0887	3.14884	up	Butanoic acid, 2-methyl-, propyl ester	2-甲基丙酯-丁酸	Ester	D92159	--	0.903333	2.82041e-07	3
Ccam03G002941	2.18062	up	K17893	--	XMW0887	3.14884	up	Butanoic acid, 2-methyl-, propyl ester	2-甲基丙酯-丁酸	Ester	D92159	--	0.918155	7.81236e-08	3
Ccam03G003354	3.88565	up	K19825	--	XMW0887	3.14884	up	Butanoic acid, 2-methyl-, propyl ester	2-甲基丙酯-丁酸	Ester	D92159	--	0.918646	7.45738e-08	3
Ccam04G000317	7.87255	up	K13415	ko04075	XMW0887	3.14884	up	Butanoic acid, 2-methyl-, propyl ester	2-甲基丙酯-丁酸	Ester	D92159	--	0.926017	3.57176e-08	3
Ccam04G000402	9.62099	up	--	--	XMW0887	3.14884	up	Butanoic acid, 2-methyl-, propyl ester	2-甲基丙酯-丁酸	Ester	D92159	--	0.958944	3.56782e-10	3
Ccam04G001233	1.77507	up	K16290	--	XMW0887	3.14884	up	Butanoic acid, 2-methyl-, propyl ester	2-甲基丙酯-丁酸	Ester	D92159	--	0.921577	5.61268e-08	3
Ccam04G001604	1.22069	up	K01206	ko00511	XMW0887	3.14884	up	Butanoic acid, 2-methyl-, propyl ester	2-甲基丙酯-丁酸	Ester	D92159	--	0.907964	1.93311e-07	3
Ccam04G001611	1.0538	up	K23136	ko00999,ko01110	XMW0887	3.14884	up	Butanoic acid, 2-methyl-, propyl ester	2-甲基丙酯-丁酸	Ester	D92159	--	0.903229	2.84372e-07	3
Ccam04G002273	1.07619	up	K15255	--	XMW0887	3.14884	up	Butanoic acid, 2-methyl-, propyl ester	2-甲基丙酯-丁酸	Ester	D92159	--	0.940534	6.51824e-09	3
Ccam04G002471	2.46248	up	K13420	ko04016,ko04626	XMW0887	3.14884	up	Butanoic acid, 2-methyl-, propyl ester	2-甲基丙酯-丁酸	Ester	D92159	--	0.948239	2.20138e-09	3
Ccam04G002472	1.59335	up	K03327	--	XMW0887	3.14884	up	Butanoic acid, 2-methyl-, propyl ester	2-甲基丙酯-丁酸	Ester	D92159	--	0.961633	2.09297e-10	3
Ccam04G002560	1.56795	up	K09287	--	XMW0887	3.14884	up	Butanoic acid, 2-methyl-, propyl ester	2-甲基丙酯-丁酸	Ester	D92159	--	0.923226	4.76034e-08	3
Ccam04G002731	1.24111	up	K17756	--	XMW0887	3.14884	up	Butanoic acid, 2-methyl-, propyl ester	2-甲基丙酯-丁酸	Ester	D92159	--	0.936748	1.05518e-08	3
Ccam04G003003	1.09225	up	K11252	--	XMW0887	3.14884	up	Butanoic acid, 2-methyl-, propyl ester	2-甲基丙酯-丁酸	Ester	D92159	--	0.91221	1.3431e-07	3
Ccam05G000635	1.40405	up	K00521	--	XMW0887	3.14884	up	Butanoic acid, 2-methyl-, propyl ester	2-甲基丙酯-丁酸	Ester	D92159	--	0.981772	5.78769e-13	3
Ccam05G000729	11.1034	up	K04733	--	XMW0887	3.14884	up	Butanoic acid, 2-methyl-, propyl ester	2-甲基丙酯-丁酸	Ester	D92159	--	0.944287	3.91604e-09	3
Ccam05G001198	6.22035	up	K13466	ko04626	XMW0887	3.14884	up	Butanoic acid, 2-methyl-, propyl ester	2-甲基丙酯-丁酸	Ester	D92159	--	0.938927	8.02717e-09	3
Ccam05G001200	3.4083	up	K19613	--	XMW0887	3.14884	up	Butanoic acid, 2-methyl-, propyl ester	2-甲基丙酯-丁酸	Ester	D92159	--	0.955809	6.36417e-10	3
Ccam05G001214	5.83218	up	K13466	ko04626	XMW0887	3.14884	up	Butanoic acid, 2-methyl-, propyl ester	2-甲基丙酯-丁酸	Ester	D92159	--	0.958017	4.2532e-10	3
Ccam06G000813	1.77045	up	K08472	--	XMW0887	3.14884	up	Butanoic acid, 2-methyl-, propyl ester	2-甲基丙酯-丁酸	Ester	D92159	--	0.937404	9.7281e-09	3
Ccam06G000870	1.0523	up	K14503	ko04075	XMW0887	3.14884	up	Butanoic acid, 2-methyl-, propyl ester	2-甲基丙酯-丁酸	Ester	D92159	--	0.914758	1.06989e-07	3
Ccam06G001946	1.57549	up	K22684	--	XMW0887	3.14884	up	Butanoic acid, 2-methyl-, propyl ester	2-甲基丙酯-丁酸	Ester	D92159	--	0.907566	1.9984e-07	3
Ccam07G000164	1.51979	up	K01184	ko00040,ko01100	XMW0887	3.14884	up	Butanoic acid, 2-methyl-, propyl ester	2-甲基丙酯-丁酸	Ester	D92159	--	0.950924	1.44987e-09	3
Ccam07G000331	2.64022	up	K13066	ko00380,ko00940,ko01100,ko01110	XMW0887	3.14884	up	Butanoic acid, 2-methyl-, propyl ester	2-甲基丙酯-丁酸	Ester	D92159	--	0.923523	4.61938e-08	3
Ccam07G000770	6.64451	up	K19891	ko00500,ko01100	XMW0887	3.14884	up	Butanoic acid, 2-methyl-, propyl ester	2-甲基丙酯-丁酸	Ester	D92159	--	0.966655	6.92114e-11	3
Ccam07G001426	7.76985	up	K13420	ko04016,ko04626	XMW0887	3.14884	up	Butanoic acid, 2-methyl-, propyl ester	2-甲基丙酯-丁酸	Ester	D92159	--	0.959736	3.06054e-10	3
Ccam07G001447	4.70655	up	K03327	--	XMW0887	3.14884	up	Butanoic acid, 2-methyl-, propyl ester	2-甲基丙酯-丁酸	Ester	D92159	--	0.949878	1.7106e-09	3
Ccam07G001818	3.18632	up	K21444	--	XMW0887	3.14884	up	Butanoic acid, 2-methyl-, propyl ester	2-甲基丙酯-丁酸	Ester	D92159	--	0.915338	1.01487e-07	3
Ccam08G001074	2.96537	up	K13459	ko04626	XMW0887	3.14884	up	Butanoic acid, 2-methyl-, propyl ester	2-甲基丙酯-丁酸	Ester	D92159	--	0.922671	5.03412e-08	3
Ccam08G001500	5.25234	up	K04733	--	XMW0887	3.14884	up	Butanoic acid, 2-methyl-, propyl ester	2-甲基丙酯-丁酸	Ester	D92159	--	0.979053	1.74523e-12	3
Ccam09G000469	1.01344	up	K17108	ko00511,ko00600,ko01100	XMW0887	3.14884	up	Butanoic acid, 2-methyl-, propyl ester	2-甲基丙酯-丁酸	Ester	D92159	--	0.902334	3.05222e-07	3
Ccam09G001133	1.93726	up	--	--	XMW0887	3.14884	up	Butanoic acid, 2-methyl-, propyl ester	2-甲基丙酯-丁酸	Ester	D92159	--	0.928328	2.7915e-08	3
Ccam09G001398	2.0162	up	K13466	ko04626	XMW0887	3.14884	up	Butanoic acid, 2-methyl-, propyl ester	2-甲基丙酯-丁酸	Ester	D92159	--	0.935047	1.29767e-08	3
Ccam10G000613	1.8647	up	K08770	ko04120	XMW0887	3.14884	up	Butanoic acid, 2-methyl-, propyl ester	2-甲基丙酯-丁酸	Ester	D92159	--	0.900706	3.46535e-07	3
Ccam11G001135	1.53686	up	K13457	ko04626	XMW0887	3.14884	up	Butanoic acid, 2-methyl-, propyl ester	2-甲基丙酯-丁酸	Ester	D92159	--	0.950691	1.50465e-09	3
Ccam12G001260	2.39994	up	K00031	ko00020,ko00480,ko01100,ko01110,ko01200,ko01210,ko01230,ko04146	XMW0887	3.14884	up	Butanoic acid, 2-methyl-, propyl ester	2-甲基丙酯-丁酸	Ester	D92159	--	0.916929	8.76495e-08	3
Ccam12G001369	2.18159	up	K25731	--	XMW0887	3.14884	up	Butanoic acid, 2-methyl-, propyl ester	2-甲基丙酯-丁酸	Ester	D92159	--	0.952563	1.11067e-09	3
novel.1868	2.78511	up	K02209	ko03030	XMW0887	3.14884	up	Butanoic acid, 2-methyl-, propyl ester	2-甲基丙酯-丁酸	Ester	D92159	--	0.949008	1.9576e-09	3
novel.5782	8.03995	up	--	--	XMW0887	3.14884	up	Butanoic acid, 2-methyl-, propyl ester	2-甲基丙酯-丁酸	Ester	D92159	--	0.904364	2.59708e-07	3
novel.6004	2.72261	up	K03006	ko03020	XMW0887	3.14884	up	Butanoic acid, 2-methyl-, propyl ester	2-甲基丙酯-丁酸	Ester	D92159	--	0.972843	1.36624e-11	3
novel.6186	4.31589	up	K01968	ko00280,ko01100	XMW0887	3.14884	up	Butanoic acid, 2-methyl-, propyl ester	2-甲基丙酯-丁酸	Ester	D92159	--	0.956031	6.11772e-10	3
novel.924	8.02906	up	--	--	XMW0887	3.14884	up	Butanoic acid, 2-methyl-, propyl ester	2-甲基丙酯-丁酸	Ester	D92159	--	0.914717	1.07388e-07	3
Ccam01G000136	4.81856	up	K20183	--	NMW0057	-1.81092	down	Glutarimide	戊二酰亚胺	Amine	C07275	--	-0.943212	4.54721e-09	9
Ccam01G000609	2.80923	up	K00789	ko00270,ko00999,ko01100,ko01110,ko01230,ko01240	NMW0057	-1.81092	down	Glutarimide	戊二酰亚胺	Amine	C07275	--	-0.903787	2.72014e-07	9
Ccam01G000686	1.17049	up	K10418	--	NMW0057	-1.81092	down	Glutarimide	戊二酰亚胺	Amine	C07275	--	-0.91013	1.60892e-07	9
Ccam01G000957	1.5901	up	--	--	NMW0057	-1.81092	down	Glutarimide	戊二酰亚胺	Amine	C07275	--	-0.946601	2.80985e-09	9
Ccam01G001185	2.16733	up	K23452	ko00908,ko01110	NMW0057	-1.81092	down	Glutarimide	戊二酰亚胺	Amine	C07275	--	-0.969985	3.01471e-11	9
Ccam01G001556	2.8373	up	--	--	NMW0057	-1.81092	down	Glutarimide	戊二酰亚胺	Amine	C07275	--	-0.920746	6.09054e-08	9
Ccam01G001797	3.17093	up	--	--	NMW0057	-1.81092	down	Glutarimide	戊二酰亚胺	Amine	C07275	--	-0.95734	4.82368e-10	9
Ccam01G001900	1.37363	up	K13420	ko04016,ko04626	NMW0057	-1.81092	down	Glutarimide	戊二酰亚胺	Amine	C07275	--	-0.905641	2.34194e-07	9
Ccam01G002054	-7.00129	down	K13457	ko04626	NMW0057	-1.81092	down	Glutarimide	戊二酰亚胺	Amine	C07275	--	-0.951522	1.31683e-09	7
Ccam02G000170	-3.91669	down	K03255	--	NMW0057	-1.81092	down	Glutarimide	戊二酰亚胺	Amine	C07275	--	-0.948026	2.27323e-09	7
Ccam02G000288	1.79184	up	K16297	--	NMW0057	-1.81092	down	Glutarimide	戊二酰亚胺	Amine	C07275	--	-0.908358	1.87027e-07	9
Ccam02G000439	1.47399	up	--	--	NMW0057	-1.81092	down	Glutarimide	戊二酰亚胺	Amine	C07275	--	-0.960888	2.43521e-10	9
Ccam02G000783	-1.67193	down	K12818	ko03040	NMW0057	-1.81092	down	Glutarimide	戊二酰亚胺	Amine	C07275	--	-0.939714	7.2546e-09	7
Ccam02G001337	2.52638	up	--	--	NMW0057	-1.81092	down	Glutarimide	戊二酰亚胺	Amine	C07275	--	-0.90758	1.99611e-07	9
Ccam02G001390	-1.18492	insig	K14376	ko03015	NMW0057	-1.81092	down	Glutarimide	戊二酰亚胺	Amine	C07275	--	-0.902837	2.93342e-07	7
Ccam02G002226	1.34866	up	K13430	ko04626	NMW0057	-1.81092	down	Glutarimide	戊二酰亚胺	Amine	C07275	--	-0.93165	1.93001e-08	9
Ccam02G002277	1.20559	up	K11275	--	NMW0057	-1.81092	down	Glutarimide	戊二酰亚胺	Amine	C07275	--	-0.971003	2.29484e-11	9
Ccam02G002549	1.55233	up	K08150	--	NMW0057	-1.81092	down	Glutarimide	戊二酰亚胺	Amine	C07275	--	-0.907979	1.93061e-07	9
Ccam02G002698	1.13197	insig	K09284	--	NMW0057	-1.81092	down	Glutarimide	戊二酰亚胺	Amine	C07275	--	-0.954743	7.6759e-10	9
Ccam02G002897	-1.8427	down	K09955	--	NMW0057	-1.81092	down	Glutarimide	戊二酰亚胺	Amine	C07275	--	-0.939686	7.28083e-09	7
Ccam02G003331	2.20587	up	K16224	ko04016,ko04626	NMW0057	-1.81092	down	Glutarimide	戊二酰亚胺	Amine	C07275	--	-0.906079	2.25963e-07	9
Ccam03G000053	1.57946	up	K09422	--	NMW0057	-1.81092	down	Glutarimide	戊二酰亚胺	Amine	C07275	--	-0.942988	4.68951e-09	9
Ccam03G000214	2.71932	up	--	--	NMW0057	-1.81092	down	Glutarimide	戊二酰亚胺	Amine	C07275	--	-0.941442	5.78009e-09	9
Ccam03G000544	1.80353	up	K00799	ko00480,ko01100	NMW0057	-1.81092	down	Glutarimide	戊二酰亚胺	Amine	C07275	--	-0.970273	2.79367e-11	9
Ccam03G001302	1.7114	up	K14641	ko00230,ko00240,ko01100,ko01110,ko01232	NMW0057	-1.81092	down	Glutarimide	戊二酰亚胺	Amine	C07275	--	-0.915645	9.86823e-08	9
Ccam03G001686	5.33934	up	--	--	NMW0057	-1.81092	down	Glutarimide	戊二酰亚胺	Amine	C07275	--	-0.934361	1.40849e-08	9
Ccam03G001821	-1.12208	down	K17592	--	NMW0057	-1.81092	down	Glutarimide	戊二酰亚胺	Amine	C07275	--	-0.923258	4.74513e-08	7
Ccam03G002628	1.09553	up	K01784	ko00052,ko00520,ko01100,ko01250	NMW0057	-1.81092	down	Glutarimide	戊二酰亚胺	Amine	C07275	--	-0.960287	2.74597e-10	9
Ccam03G002829	2.40788	up	K08516	ko04130	NMW0057	-1.81092	down	Glutarimide	戊二酰亚胺	Amine	C07275	--	-0.92901	2.59164e-08	9
Ccam03G003170	5.12409	up	K10357	--	NMW0057	-1.81092	down	Glutarimide	戊二酰亚胺	Amine	C07275	--	-0.919808	6.67141e-08	9
Ccam04G000727	2.06624	up	K12127	ko04712	NMW0057	-1.81092	down	Glutarimide	戊二酰亚胺	Amine	C07275	--	-0.923009	4.86597e-08	9
Ccam04G000854	5.15862	up	K14309	ko03013	NMW0057	-1.81092	down	Glutarimide	戊二酰亚胺	Amine	C07275	--	-0.912929	1.26045e-07	9
Ccam04G001145	1.0711	insig	K00787	ko00900,ko01100,ko01110	NMW0057	-1.81092	down	Glutarimide	戊二酰亚胺	Amine	C07275	--	-0.965303	9.47205e-11	9
Ccam04G001298	1.16828	up	K17471	--	NMW0057	-1.81092	down	Glutarimide	戊二酰亚胺	Amine	C07275	--	-0.934961	1.31117e-08	9
Ccam04G001347	-1.89284	down	K11406	--	NMW0057	-1.81092	down	Glutarimide	戊二酰亚胺	Amine	C07275	--	-0.928584	2.71507e-08	7
Ccam04G001485	-1.4756	insig	K02922	ko03010	NMW0057	-1.81092	down	Glutarimide	戊二酰亚胺	Amine	C07275	--	-0.91454	1.09117e-07	7
Ccam04G001700	1.89525	up	K02433	ko00970,ko01100	NMW0057	-1.81092	down	Glutarimide	戊二酰亚胺	Amine	C07275	--	-0.972256	1.61796e-11	9
Ccam04G002099	2.07453	up	K12135	ko04712	NMW0057	-1.81092	down	Glutarimide	戊二酰亚胺	Amine	C07275	--	-0.968989	3.90236e-11	9
Ccam04G002727	2.4723	up	--	--	NMW0057	-1.81092	down	Glutarimide	戊二酰亚胺	Amine	C07275	--	-0.950872	1.4618e-09	9
Ccam04G003024	-2.25448	down	--	--	NMW0057	-1.81092	down	Glutarimide	戊二酰亚胺	Amine	C07275	--	-0.935598	1.21442e-08	7
Ccam05G000290	1.18407	up	K14684	--	NMW0057	-1.81092	down	Glutarimide	戊二酰亚胺	Amine	C07275	--	-0.9806	9.49312e-13	9
Ccam05G000557	-1.17058	down	K07407	ko00052,ko00561,ko00600,ko00603,ko01100	NMW0057	-1.81092	down	Glutarimide	戊二酰亚胺	Amine	C07275	--	-0.940567	6.49033e-09	7
Ccam05G002176	1.34434	up	--	--	NMW0057	-1.81092	down	Glutarimide	戊二酰亚胺	Amine	C07275	--	-0.978812	1.91095e-12	9
Ccam05G002405	3.94391	up	--	--	NMW0057	-1.81092	down	Glutarimide	戊二酰亚胺	Amine	C07275	--	-0.972455	1.52837e-11	9
Ccam06G000238	2.88417	up	K08066	--	NMW0057	-1.81092	down	Glutarimide	戊二酰亚胺	Amine	C07275	--	-0.983646	2.44414e-13	9
Ccam06G000339	1.0933	up	K12198	ko04144	NMW0057	-1.81092	down	Glutarimide	戊二酰亚胺	Amine	C07275	--	-0.942751	4.84422e-09	9
Ccam06G000590	4.66142	up	--	--	NMW0057	-1.81092	down	Glutarimide	戊二酰亚胺	Amine	C07275	--	-0.946506	2.84896e-09	9
Ccam06G001532	-1.30811	down	K00924	--	NMW0057	-1.81092	down	Glutarimide	戊二酰亚胺	Amine	C07275	--	-0.90118	3.34039e-07	7
Ccam06G001569	2.21398	up	K18729	--	NMW0057	-1.81092	down	Glutarimide	戊二酰亚胺	Amine	C07275	--	-0.958249	4.07179e-10	9
Ccam06G001846	3.09721	up	--	--	NMW0057	-1.81092	down	Glutarimide	戊二酰亚胺	Amine	C07275	--	-0.936629	1.07078e-08	9
Ccam06G002077	4.19287	up	K19882	--	NMW0057	-1.81092	down	Glutarimide	戊二酰亚胺	Amine	C07275	--	-0.960939	2.41021e-10	9
Ccam07G000110	3.34827	up	K01177	ko00500,ko01100,ko01110	NMW0057	-1.81092	down	Glutarimide	戊二酰亚胺	Amine	C07275	--	-0.983717	2.3613e-13	9
Ccam07G000787	1.21782	up	--	--	NMW0057	-1.81092	down	Glutarimide	戊二酰亚胺	Amine	C07275	--	-0.924028	4.38832e-08	9
Ccam07G000990	2.88152	up	K22097	ko00950,ko01100,ko01110	NMW0057	-1.81092	down	Glutarimide	戊二酰亚胺	Amine	C07275	--	-0.956796	5.32896e-10	9
Ccam07G001125	1.14841	up	--	--	NMW0057	-1.81092	down	Glutarimide	戊二酰亚胺	Amine	C07275	--	-0.96814	4.83071e-11	9
Ccam07G001166	2.11747	up	K05665	ko02010	NMW0057	-1.81092	down	Glutarimide	戊二酰亚胺	Amine	C07275	--	-0.936234	1.12399e-08	9
Ccam07G001316	2.61798	up	K04733	--	NMW0057	-1.81092	down	Glutarimide	戊二酰亚胺	Amine	C07275	--	-0.913197	1.23078e-07	9
Ccam07G001738	6.57142	up	K00889	ko00562,ko01100,ko04070,ko04144	NMW0057	-1.81092	down	Glutarimide	戊二酰亚胺	Amine	C07275	--	-0.92418	4.32039e-08	9
Ccam08G000233	-1.38292	down	--	--	NMW0057	-1.81092	down	Glutarimide	戊二酰亚胺	Amine	C07275	--	-0.974292	8.84951e-12	7
Ccam08G000235	-2.35124	down	--	--	NMW0057	-1.81092	down	Glutarimide	戊二酰亚胺	Amine	C07275	--	-0.952916	1.04726e-09	7
Ccam08G000483	1.97615	up	K07761	--	NMW0057	-1.81092	down	Glutarimide	戊二酰亚胺	Amine	C07275	--	-0.969827	3.14217e-11	9
Ccam08G000706	-1.27769	down	--	--	NMW0057	-1.81092	down	Glutarimide	戊二酰亚胺	Amine	C07275	--	-0.980876	8.47204e-13	7
Ccam08G000727	1.76519	up	K08901	ko00195,ko01100	NMW0057	-1.81092	down	Glutarimide	戊二酰亚胺	Amine	C07275	--	-0.929662	2.41237e-08	9
Ccam08G000742	-1.14592	down	K14486	ko04075	NMW0057	-1.81092	down	Glutarimide	戊二酰亚胺	Amine	C07275	--	-0.936198	1.12891e-08	7
Ccam08G001865	-1.61567	down	K05768	--	NMW0057	-1.81092	down	Glutarimide	戊二酰亚胺	Amine	C07275	--	-0.938403	8.58015e-09	7
Ccam09G000425	1.20389	up	K10755	ko03030,ko03420,ko03430	NMW0057	-1.81092	down	Glutarimide	戊二酰亚胺	Amine	C07275	--	-0.901561	3.24282e-07	9
Ccam09G000677	-1.2065	insig	--	--	NMW0057	-1.81092	down	Glutarimide	戊二酰亚胺	Amine	C07275	--	-0.938405	8.57811e-09	7
Ccam09G000913	1.34032	up	K03686	--	NMW0057	-1.81092	down	Glutarimide	戊二酰亚胺	Amine	C07275	--	-0.966009	8.05306e-11	9
Ccam09G000916	1.0407	up	--	--	NMW0057	-1.81092	down	Glutarimide	戊二酰亚胺	Amine	C07275	--	-0.957901	4.34605e-10	9
Ccam09G001059	2.08761	up	K13430	ko04626	NMW0057	-1.81092	down	Glutarimide	戊二酰亚胺	Amine	C07275	--	-0.920478	6.25201e-08	9
Ccam09G001399	-8.85816	down	K01412	--	NMW0057	-1.81092	down	Glutarimide	戊二酰亚胺	Amine	C07275	--	-0.974612	8.01564e-12	7
Ccam09G001447	-1.74337	down	K16547	--	NMW0057	-1.81092	down	Glutarimide	戊二酰亚胺	Amine	C07275	--	-0.941613	5.6498e-09	7
Ccam09G001567	-4.41174	down	K15078	--	NMW0057	-1.81092	down	Glutarimide	戊二酰亚胺	Amine	C07275	--	-0.906842	2.12203e-07	7
Ccam09G001772	5.37882	up	K03327	--	NMW0057	-1.81092	down	Glutarimide	戊二酰亚胺	Amine	C07275	--	-0.923138	4.80279e-08	9
Ccam10G000230	-2.17388	down	--	--	NMW0057	-1.81092	down	Glutarimide	戊二酰亚胺	Amine	C07275	--	-0.940111	6.88967e-09	7
Ccam10G000241	1.14438	up	--	--	NMW0057	-1.81092	down	Glutarimide	戊二酰亚胺	Amine	C07275	--	-0.980221	1.10693e-12	9
Ccam10G000518	3.96375	up	K15015	--	NMW0057	-1.81092	down	Glutarimide	戊二酰亚胺	Amine	C07275	--	-0.939312	7.64054e-09	9
Ccam10G001741	2.82342	up	K14297	ko03013	NMW0057	-1.81092	down	Glutarimide	戊二酰亚胺	Amine	C07275	--	-0.909491	1.69919e-07	9
Ccam11G000471	1.89979	up	K03283	ko03040,ko04141,ko04144	NMW0057	-1.81092	down	Glutarimide	戊二酰亚胺	Amine	C07275	--	-0.937616	9.47389e-09	9
Ccam11G000533	1.49826	up	--	--	NMW0057	-1.81092	down	Glutarimide	戊二酰亚胺	Amine	C07275	--	-0.930501	2.19724e-08	9
Ccam11G000676	2.48116	up	--	--	NMW0057	-1.81092	down	Glutarimide	戊二酰亚胺	Amine	C07275	--	-0.948779	2.02767e-09	9
Ccam11G000787	1.39974	up	K03676	--	NMW0057	-1.81092	down	Glutarimide	戊二酰亚胺	Amine	C07275	--	-0.941199	5.97023e-09	9
Ccam12G000724	1.19503	up	K12373	ko00511,ko00513,ko00520,ko00531,ko00600,ko00603,ko00604,ko01100	NMW0057	-1.81092	down	Glutarimide	戊二酰亚胺	Amine	C07275	--	-0.979462	1.4927e-12	9
Ccam12G001096	-6.63083	down	K16818	ko00564,ko00592,ko01100,ko01110	NMW0057	-1.81092	down	Glutarimide	戊二酰亚胺	Amine	C07275	--	-0.946313	2.93035e-09	7
novel.1215	1.69845	up	K01209	ko00520,ko01100	NMW0057	-1.81092	down	Glutarimide	戊二酰亚胺	Amine	C07275	--	-0.975545	5.95737e-12	9
novel.1278	6.97988	up	K23222	--	NMW0057	-1.81092	down	Glutarimide	戊二酰亚胺	Amine	C07275	--	-0.916067	9.49291e-08	9
novel.1443	1.29756	insig	--	--	NMW0057	-1.81092	down	Glutarimide	戊二酰亚胺	Amine	C07275	--	-0.903832	2.71037e-07	9
novel.1612	1.34117	up	--	--	NMW0057	-1.81092	down	Glutarimide	戊二酰亚胺	Amine	C07275	--	-0.967821	5.2261e-11	9
novel.1898	-7.96847	down	K03070	ko03060	NMW0057	-1.81092	down	Glutarimide	戊二酰亚胺	Amine	C07275	--	-0.93251	1.74896e-08	7
novel.2302	1.25852	insig	K16292	--	NMW0057	-1.81092	down	Glutarimide	戊二酰亚胺	Amine	C07275	--	-0.956534	5.58803e-10	9
novel.4645	-2.50803	down	--	--	NMW0057	-1.81092	down	Glutarimide	戊二酰亚胺	Amine	C07275	--	-0.955583	6.62449e-10	7
novel.531	8.39367	up	K23222	--	NMW0057	-1.81092	down	Glutarimide	戊二酰亚胺	Amine	C07275	--	-0.933402	1.57678e-08	9
novel.6176	-7.47984	down	K21437	--	NMW0057	-1.81092	down	Glutarimide	戊二酰亚胺	Amine	C07275	--	-0.970506	2.62522e-11	7
novel.6245	1.47871	insig	--	--	NMW0057	-1.81092	down	Glutarimide	戊二酰亚胺	Amine	C07275	--	-0.902658	2.97525e-07	9
novel.7536	-1.65876	down	--	--	NMW0057	-1.81092	down	Glutarimide	戊二酰亚胺	Amine	C07275	--	-0.906969	2.09988e-07	7
Ccam03G001893	-7.16887	down	K01307	ko00790,ko01240	KMW0062	-1.04747	down	Prenol	甲基-2-丁烯醇	Alcohol	C01390	ko00740	0.927174	3.16038e-08	7
Ccam04G002938	1.28216	up	K01937	ko00240,ko01100,ko01232,ko01240	KMW0062	-1.04747	down	Prenol	甲基-2-丁烯醇	Alcohol	C01390	ko00740	-0.907864	1.94925e-07	9
Ccam04G003075	1.20808	up	--	--	KMW0062	-1.04747	down	Prenol	甲基-2-丁烯醇	Alcohol	C01390	ko00740	-0.902006	3.13173e-07	9
Ccam09G000388	1.14367	up	K09264	--	KMW0062	-1.04747	down	Prenol	甲基-2-丁烯醇	Alcohol	C01390	ko00740	-0.915327	1.01594e-07	9
Ccam09G000806	1.09644	up	K11699	--	KMW0062	-1.04747	down	Prenol	甲基-2-丁烯醇	Alcohol	C01390	ko00740	-0.906993	2.09576e-07	9
Ccam09G001063	1.09523	insig	K07151	ko00510,ko00513,ko01100,ko04141	KMW0062	-1.04747	down	Prenol	甲基-2-丁烯醇	Alcohol	C01390	ko00740	-0.900751	3.45346e-07	9
Ccam11G000348	-1.30976	down	K19891	ko00500,ko01100	KMW0062	-1.04747	down	Prenol	甲基-2-丁烯醇	Alcohol	C01390	ko00740	0.917705	8.15136e-08	7
Ccam01G000469	-1.3752	down	K16586	--	WMW0081	5.42847	up	cis-2-(2-Pentenyl)furan	顺-2-（2-戊烯基）呋喃	Heterocyclic compound	--	--	-0.935041	1.29864e-08	1
Ccam01G002871	2.78373	up	K00660	ko00941,ko00960,ko01100,ko01110,ko04712	WMW0081	5.42847	up	cis-2-(2-Pentenyl)furan	顺-2-（2-戊烯基）呋喃	Heterocyclic compound	--	--	0.93545	1.23623e-08	3
Ccam02G000463	4.10502	up	K16280	--	WMW0081	5.42847	up	cis-2-(2-Pentenyl)furan	顺-2-（2-戊烯基）呋喃	Heterocyclic compound	--	--	0.914061	1.1393e-07	3
Ccam02G000700	1.54944	up	K00026	ko00020,ko00270,ko00620,ko00630,ko00710,ko01100,ko01110,ko01200	WMW0081	5.42847	up	cis-2-(2-Pentenyl)furan	顺-2-（2-戊烯基）呋喃	Heterocyclic compound	--	--	0.917125	8.60578e-08	3
Ccam02G000812	1.28769	up	K20617	--	WMW0081	5.42847	up	cis-2-(2-Pentenyl)furan	顺-2-（2-戊烯基）呋喃	Heterocyclic compound	--	--	0.912139	1.35152e-07	3
Ccam02G000813	2.18606	up	K20617	--	WMW0081	5.42847	up	cis-2-(2-Pentenyl)furan	顺-2-（2-戊烯基）呋喃	Heterocyclic compound	--	--	0.991806	9.96155e-16	3
Ccam02G000916	-1.47911	down	K13691	--	WMW0081	5.42847	up	cis-2-(2-Pentenyl)furan	顺-2-（2-戊烯基）呋喃	Heterocyclic compound	--	--	-0.940904	6.20837e-09	1
Ccam02G001837	1.23421	up	K12471	ko04144	WMW0081	5.42847	up	cis-2-(2-Pentenyl)furan	顺-2-（2-戊烯基）呋喃	Heterocyclic compound	--	--	0.921295	5.77127e-08	3
Ccam02G002247	4.13554	up	K04733	--	WMW0081	5.42847	up	cis-2-(2-Pentenyl)furan	顺-2-（2-戊烯基）呋喃	Heterocyclic compound	--	--	0.932671	1.71677e-08	3
Ccam02G002609	-2.06368	down	K06627	--	WMW0081	5.42847	up	cis-2-(2-Pentenyl)furan	顺-2-（2-戊烯基）呋喃	Heterocyclic compound	--	--	-0.904769	2.5138e-07	1
Ccam03G000498	-1.03011	down	K07456	ko03430	WMW0081	5.42847	up	cis-2-(2-Pentenyl)furan	顺-2-（2-戊烯基）呋喃	Heterocyclic compound	--	--	-0.912131	1.35248e-07	1
Ccam04G000075	1.56031	up	K19038	--	WMW0081	5.42847	up	cis-2-(2-Pentenyl)furan	顺-2-（2-戊烯基）呋喃	Heterocyclic compound	--	--	0.926458	3.40976e-08	3
Ccam04G000402	9.62099	up	--	--	WMW0081	5.42847	up	cis-2-(2-Pentenyl)furan	顺-2-（2-戊烯基）呋喃	Heterocyclic compound	--	--	0.906483	2.18593e-07	3
Ccam04G001970	-2.53232	down	K01792	ko00010,ko01100,ko01110	WMW0081	5.42847	up	cis-2-(2-Pentenyl)furan	顺-2-（2-戊烯基）呋喃	Heterocyclic compound	--	--	-0.936877	1.03857e-08	1
Ccam04G002471	2.46248	up	K13420	ko04016,ko04626	WMW0081	5.42847	up	cis-2-(2-Pentenyl)furan	顺-2-（2-戊烯基）呋喃	Heterocyclic compound	--	--	0.936381	1.1039e-08	3
Ccam04G002731	1.24111	up	K17756	--	WMW0081	5.42847	up	cis-2-(2-Pentenyl)furan	顺-2-（2-戊烯基）呋喃	Heterocyclic compound	--	--	0.909271	1.7314e-07	3
Ccam05G000635	1.40405	up	K00521	--	WMW0081	5.42847	up	cis-2-(2-Pentenyl)furan	顺-2-（2-戊烯基）呋喃	Heterocyclic compound	--	--	0.924468	4.1947e-08	3
Ccam05G000729	11.1034	up	K04733	--	WMW0081	5.42847	up	cis-2-(2-Pentenyl)furan	顺-2-（2-戊烯基）呋喃	Heterocyclic compound	--	--	0.907244	2.05257e-07	3
Ccam05G001195	2.33333	up	K19613	--	WMW0081	5.42847	up	cis-2-(2-Pentenyl)furan	顺-2-（2-戊烯基）呋喃	Heterocyclic compound	--	--	0.914256	1.11956e-07	3
Ccam05G001198	6.22035	up	K13466	ko04626	WMW0081	5.42847	up	cis-2-(2-Pentenyl)furan	顺-2-（2-戊烯基）呋喃	Heterocyclic compound	--	--	0.915136	1.03381e-07	3
Ccam05G001200	3.4083	up	K19613	--	WMW0081	5.42847	up	cis-2-(2-Pentenyl)furan	顺-2-（2-戊烯基）呋喃	Heterocyclic compound	--	--	0.938916	8.03874e-09	3
Ccam07G000164	1.51979	up	K01184	ko00040,ko01100	WMW0081	5.42847	up	cis-2-(2-Pentenyl)furan	顺-2-（2-戊烯基）呋喃	Heterocyclic compound	--	--	0.90996	1.63255e-07	3
Ccam07G000321	1.42912	up	K14972	--	WMW0081	5.42847	up	cis-2-(2-Pentenyl)furan	顺-2-（2-戊烯基）呋喃	Heterocyclic compound	--	--	0.945403	3.34263e-09	3
Ccam07G000981	1.00867	up	K00547	ko00270,ko01100,ko01110	WMW0081	5.42847	up	cis-2-(2-Pentenyl)furan	顺-2-（2-戊烯基）呋喃	Heterocyclic compound	--	--	0.921152	5.85309e-08	3
Ccam07G001426	7.76985	up	K13420	ko04016,ko04626	WMW0081	5.42847	up	cis-2-(2-Pentenyl)furan	顺-2-（2-戊烯基）呋喃	Heterocyclic compound	--	--	0.906089	2.25773e-07	3
Ccam07G001447	4.70655	up	K03327	--	WMW0081	5.42847	up	cis-2-(2-Pentenyl)furan	顺-2-（2-戊烯基）呋喃	Heterocyclic compound	--	--	0.911471	1.43276e-07	3
Ccam07G001552	2.09441	up	K04121	ko00904,ko01100,ko01110	WMW0081	5.42847	up	cis-2-(2-Pentenyl)furan	顺-2-（2-戊烯基）呋喃	Heterocyclic compound	--	--	0.90389	2.69784e-07	3
Ccam07G001818	3.18632	up	K21444	--	WMW0081	5.42847	up	cis-2-(2-Pentenyl)furan	顺-2-（2-戊烯基）呋喃	Heterocyclic compound	--	--	0.904067	2.65982e-07	3
Ccam08G001500	5.25234	up	K04733	--	WMW0081	5.42847	up	cis-2-(2-Pentenyl)furan	顺-2-（2-戊烯基）呋喃	Heterocyclic compound	--	--	0.90856	1.83865e-07	3
Ccam08G001826	2.0727	up	K14826	--	WMW0081	5.42847	up	cis-2-(2-Pentenyl)furan	顺-2-（2-戊烯基）呋喃	Heterocyclic compound	--	--	0.907444	2.01874e-07	3
Ccam10G000656	4.00481	up	K03327	--	WMW0081	5.42847	up	cis-2-(2-Pentenyl)furan	顺-2-（2-戊烯基）呋喃	Heterocyclic compound	--	--	0.925456	3.78749e-08	3
Ccam11G001034	3.61423	up	K22683	--	WMW0081	5.42847	up	cis-2-(2-Pentenyl)furan	顺-2-（2-戊烯基）呋喃	Heterocyclic compound	--	--	0.926233	3.49175e-08	3
novel.2429	7.79059	up	--	--	WMW0081	5.42847	up	cis-2-(2-Pentenyl)furan	顺-2-（2-戊烯基）呋喃	Heterocyclic compound	--	--	0.902036	3.12457e-07	3
novel.7722	7.94052	up	K03006	ko03020	WMW0081	5.42847	up	cis-2-(2-Pentenyl)furan	顺-2-（2-戊烯基）呋喃	Heterocyclic compound	--	--	0.963396	1.44462e-10	3
novel.924	8.02906	up	--	--	WMW0081	5.42847	up	cis-2-(2-Pentenyl)furan	顺-2-（2-戊烯基）呋喃	Heterocyclic compound	--	--	0.906652	2.15563e-07	3
Ccam01G000239	1.28315	up	K13459	ko04626	XMW1463	-1.75984	down	2-Oxabicyclo[2.2.2]octan-6-ol, 1,3,3-trimethyl-, acetate	(1R,4S,6S)-1,3,3-三甲基-2-氧杂双环[2.2.2]辛基-6-基乙酸酯	Ester	--	--	-0.919209	7.06665e-08	9
Ccam01G001567	-1.40958	down	K00025	ko00020,ko00270,ko00620,ko00630,ko00710,ko01100,ko01110,ko01200	XMW1463	-1.75984	down	2-Oxabicyclo[2.2.2]octan-6-ol, 1,3,3-trimethyl-, acetate	(1R,4S,6S)-1,3,3-三甲基-2-氧杂双环[2.2.2]辛基-6-基乙酸酯	Ester	--	--	0.906991	2.09605e-07	7
Ccam01G001704	9.61834	up	K19825	--	XMW1463	-1.75984	down	2-Oxabicyclo[2.2.2]octan-6-ol, 1,3,3-trimethyl-, acetate	(1R,4S,6S)-1,3,3-三甲基-2-氧杂双环[2.2.2]辛基-6-基乙酸酯	Ester	--	--	-0.933297	1.59639e-08	9
Ccam01G001976	1.29451	up	K17613	--	XMW1463	-1.75984	down	2-Oxabicyclo[2.2.2]octan-6-ol, 1,3,3-trimethyl-, acetate	(1R,4S,6S)-1,3,3-三甲基-2-氧杂双环[2.2.2]辛基-6-基乙酸酯	Ester	--	--	-0.942995	4.68499e-09	9
Ccam01G003138	-1.26329	down	K01193	ko00052,ko00500,ko01100,ko01110	XMW1463	-1.75984	down	2-Oxabicyclo[2.2.2]octan-6-ol, 1,3,3-trimethyl-, acetate	(1R,4S,6S)-1,3,3-三甲基-2-氧杂双环[2.2.2]辛基-6-基乙酸酯	Ester	--	--	0.923458	4.65012e-08	7
Ccam01G003308	-1.16109	down	K00799	ko00480,ko01100	XMW1463	-1.75984	down	2-Oxabicyclo[2.2.2]octan-6-ol, 1,3,3-trimethyl-, acetate	(1R,4S,6S)-1,3,3-三甲基-2-氧杂双环[2.2.2]辛基-6-基乙酸酯	Ester	--	--	0.914928	1.05354e-07	7
Ccam02G000092	8.19498	up	--	--	XMW1463	-1.75984	down	2-Oxabicyclo[2.2.2]octan-6-ol, 1,3,3-trimethyl-, acetate	(1R,4S,6S)-1,3,3-三甲基-2-氧杂双环[2.2.2]辛基-6-基乙酸酯	Ester	--	--	-0.907081	2.08049e-07	9
Ccam02G000213	1.96636	up	K13418	--	XMW1463	-1.75984	down	2-Oxabicyclo[2.2.2]octan-6-ol, 1,3,3-trimethyl-, acetate	(1R,4S,6S)-1,3,3-三甲基-2-氧杂双环[2.2.2]辛基-6-基乙酸酯	Ester	--	--	-0.910108	1.61199e-07	9
Ccam02G001050	1.45959	up	K12135	ko04712	XMW1463	-1.75984	down	2-Oxabicyclo[2.2.2]octan-6-ol, 1,3,3-trimethyl-, acetate	(1R,4S,6S)-1,3,3-三甲基-2-氧杂双环[2.2.2]辛基-6-基乙酸酯	Ester	--	--	-0.909417	1.71002e-07	9
Ccam02G001935	-1.027	down	K21888	ko00053,ko00480,ko01100	XMW1463	-1.75984	down	2-Oxabicyclo[2.2.2]octan-6-ol, 1,3,3-trimethyl-, acetate	(1R,4S,6S)-1,3,3-三甲基-2-氧杂双环[2.2.2]辛基-6-基乙酸酯	Ester	--	--	0.90966	1.67489e-07	7
Ccam02G002369	1.05237	up	K03264	ko03008	XMW1463	-1.75984	down	2-Oxabicyclo[2.2.2]octan-6-ol, 1,3,3-trimethyl-, acetate	(1R,4S,6S)-1,3,3-三甲基-2-氧杂双环[2.2.2]辛基-6-基乙酸酯	Ester	--	--	-0.903227	2.84425e-07	9
Ccam02G002570	1.79914	insig	K21776	--	XMW1463	-1.75984	down	2-Oxabicyclo[2.2.2]octan-6-ol, 1,3,3-trimethyl-, acetate	(1R,4S,6S)-1,3,3-三甲基-2-氧杂双环[2.2.2]辛基-6-基乙酸酯	Ester	--	--	-0.916791	8.87808e-08	9
Ccam03G000636	-1.4106	down	K14207	--	XMW1463	-1.75984	down	2-Oxabicyclo[2.2.2]octan-6-ol, 1,3,3-trimethyl-, acetate	(1R,4S,6S)-1,3,3-三甲基-2-氧杂双环[2.2.2]辛基-6-基乙酸酯	Ester	--	--	0.920057	6.51256e-08	7
Ccam03G003091	1.85972	up	--	--	XMW1463	-1.75984	down	2-Oxabicyclo[2.2.2]octan-6-ol, 1,3,3-trimethyl-, acetate	(1R,4S,6S)-1,3,3-三甲基-2-氧杂双环[2.2.2]辛基-6-基乙酸酯	Ester	--	--	-0.928779	2.658e-08	9
Ccam03G003256	-1.15507	down	K08819	--	XMW1463	-1.75984	down	2-Oxabicyclo[2.2.2]octan-6-ol, 1,3,3-trimethyl-, acetate	(1R,4S,6S)-1,3,3-三甲基-2-氧杂双环[2.2.2]辛基-6-基乙酸酯	Ester	--	--	0.917948	7.96685e-08	7
Ccam04G000358	-1.05261	down	--	--	XMW1463	-1.75984	down	2-Oxabicyclo[2.2.2]octan-6-ol, 1,3,3-trimethyl-, acetate	(1R,4S,6S)-1,3,3-三甲基-2-氧杂双环[2.2.2]辛基-6-基乙酸酯	Ester	--	--	0.92874	2.66923e-08	7
Ccam04G000482	1.58319	up	K20562	--	XMW1463	-1.75984	down	2-Oxabicyclo[2.2.2]octan-6-ol, 1,3,3-trimethyl-, acetate	(1R,4S,6S)-1,3,3-三甲基-2-氧杂双环[2.2.2]辛基-6-基乙酸酯	Ester	--	--	-0.911131	1.47573e-07	9
Ccam04G000833	5.06793	up	K14439	--	XMW1463	-1.75984	down	2-Oxabicyclo[2.2.2]octan-6-ol, 1,3,3-trimethyl-, acetate	(1R,4S,6S)-1,3,3-三甲基-2-氧杂双环[2.2.2]辛基-6-基乙酸酯	Ester	--	--	-0.925921	3.60792e-08	9
Ccam04G001139	1.09598	up	K02893	ko03010	XMW1463	-1.75984	down	2-Oxabicyclo[2.2.2]octan-6-ol, 1,3,3-trimethyl-, acetate	(1R,4S,6S)-1,3,3-三甲基-2-氧杂双环[2.2.2]辛基-6-基乙酸酯	Ester	--	--	-0.922573	5.08366e-08	9
Ccam04G001643	1.29003	up	K13066	ko00380,ko00940,ko01100,ko01110	XMW1463	-1.75984	down	2-Oxabicyclo[2.2.2]octan-6-ol, 1,3,3-trimethyl-, acetate	(1R,4S,6S)-1,3,3-三甲基-2-氧杂双环[2.2.2]辛基-6-基乙酸酯	Ester	--	--	-0.934547	1.37762e-08	9
Ccam04G002063	7.39885	up	K15692	--	XMW1463	-1.75984	down	2-Oxabicyclo[2.2.2]octan-6-ol, 1,3,3-trimethyl-, acetate	(1R,4S,6S)-1,3,3-三甲基-2-氧杂双环[2.2.2]辛基-6-基乙酸酯	Ester	--	--	-0.926489	3.3988e-08	9
Ccam04G002402	-1.20594	down	K21867	--	XMW1463	-1.75984	down	2-Oxabicyclo[2.2.2]octan-6-ol, 1,3,3-trimethyl-, acetate	(1R,4S,6S)-1,3,3-三甲基-2-氧杂双环[2.2.2]辛基-6-基乙酸酯	Ester	--	--	0.900892	3.41594e-07	7
Ccam05G000166	3.17143	up	K13457	ko04626	XMW1463	-1.75984	down	2-Oxabicyclo[2.2.2]octan-6-ol, 1,3,3-trimethyl-, acetate	(1R,4S,6S)-1,3,3-三甲基-2-氧杂双环[2.2.2]辛基-6-基乙酸酯	Ester	--	--	-0.906851	2.12055e-07	9
Ccam05G000536	1.07496	up	K13436	ko04626	XMW1463	-1.75984	down	2-Oxabicyclo[2.2.2]octan-6-ol, 1,3,3-trimethyl-, acetate	(1R,4S,6S)-1,3,3-三甲基-2-氧杂双环[2.2.2]辛基-6-基乙酸酯	Ester	--	--	-0.947117	2.60376e-09	9
Ccam05G000933	1.3251	up	K14564	ko03008	XMW1463	-1.75984	down	2-Oxabicyclo[2.2.2]octan-6-ol, 1,3,3-trimethyl-, acetate	(1R,4S,6S)-1,3,3-三甲基-2-氧杂双环[2.2.2]辛基-6-基乙酸酯	Ester	--	--	-0.909928	1.63708e-07	9
Ccam05G002290	-1.23893	down	--	--	XMW1463	-1.75984	down	2-Oxabicyclo[2.2.2]octan-6-ol, 1,3,3-trimethyl-, acetate	(1R,4S,6S)-1,3,3-三甲基-2-氧杂双环[2.2.2]辛基-6-基乙酸酯	Ester	--	--	0.951855	1.24745e-09	7
Ccam05G002320	7.42442	up	--	--	XMW1463	-1.75984	down	2-Oxabicyclo[2.2.2]octan-6-ol, 1,3,3-trimethyl-, acetate	(1R,4S,6S)-1,3,3-三甲基-2-氧杂双环[2.2.2]辛基-6-基乙酸酯	Ester	--	--	-0.92565	3.71176e-08	9
Ccam06G000891	1.33151	up	--	--	XMW1463	-1.75984	down	2-Oxabicyclo[2.2.2]octan-6-ol, 1,3,3-trimethyl-, acetate	(1R,4S,6S)-1,3,3-三甲基-2-氧杂双环[2.2.2]辛基-6-基乙酸酯	Ester	--	--	-0.936923	1.03261e-08	9
Ccam06G001004	2.33458	up	K03363	ko04120	XMW1463	-1.75984	down	2-Oxabicyclo[2.2.2]octan-6-ol, 1,3,3-trimethyl-, acetate	(1R,4S,6S)-1,3,3-三甲基-2-氧杂双环[2.2.2]辛基-6-基乙酸酯	Ester	--	--	-0.912761	1.27938e-07	9
Ccam06G001908	-1.4068	down	K16818	ko00564,ko00592,ko01100,ko01110	XMW1463	-1.75984	down	2-Oxabicyclo[2.2.2]octan-6-ol, 1,3,3-trimethyl-, acetate	(1R,4S,6S)-1,3,3-三甲基-2-氧杂双环[2.2.2]辛基-6-基乙酸酯	Ester	--	--	0.930659	2.15891e-08	7
Ccam07G000001	1.30957	up	K20456	--	XMW1463	-1.75984	down	2-Oxabicyclo[2.2.2]octan-6-ol, 1,3,3-trimethyl-, acetate	(1R,4S,6S)-1,3,3-三甲基-2-氧杂双环[2.2.2]辛基-6-基乙酸酯	Ester	--	--	-0.912615	1.29594e-07	9
Ccam07G000671	1.06407	up	K07517	ko00071	XMW1463	-1.75984	down	2-Oxabicyclo[2.2.2]octan-6-ol, 1,3,3-trimethyl-, acetate	(1R,4S,6S)-1,3,3-三甲基-2-氧杂双环[2.2.2]辛基-6-基乙酸酯	Ester	--	--	-0.951011	1.42972e-09	9
Ccam07G000726	-1.03845	down	K15333	--	XMW1463	-1.75984	down	2-Oxabicyclo[2.2.2]octan-6-ol, 1,3,3-trimethyl-, acetate	(1R,4S,6S)-1,3,3-三甲基-2-氧杂双环[2.2.2]辛基-6-基乙酸酯	Ester	--	--	0.941955	5.39627e-09	7
Ccam07G000971	6.13071	up	K08099	ko00860,ko01100,ko01110	XMW1463	-1.75984	down	2-Oxabicyclo[2.2.2]octan-6-ol, 1,3,3-trimethyl-, acetate	(1R,4S,6S)-1,3,3-三甲基-2-氧杂双环[2.2.2]辛基-6-基乙酸酯	Ester	--	--	-0.901793	3.1844e-07	9
Ccam07G000973	1.32156	up	K17471	--	XMW1463	-1.75984	down	2-Oxabicyclo[2.2.2]octan-6-ol, 1,3,3-trimethyl-, acetate	(1R,4S,6S)-1,3,3-三甲基-2-氧杂双环[2.2.2]辛基-6-基乙酸酯	Ester	--	--	-0.923683	4.54506e-08	9
Ccam07G001338	1.20923	up	K00457	ko00130,ko00350,ko00360,ko01100,ko01240	XMW1463	-1.75984	down	2-Oxabicyclo[2.2.2]octan-6-ol, 1,3,3-trimethyl-, acetate	(1R,4S,6S)-1,3,3-三甲基-2-氧杂双环[2.2.2]辛基-6-基乙酸酯	Ester	--	--	-0.911708	1.40345e-07	9
Ccam07G001463	9.52132	up	K24028	--	XMW1463	-1.75984	down	2-Oxabicyclo[2.2.2]octan-6-ol, 1,3,3-trimethyl-, acetate	(1R,4S,6S)-1,3,3-三甲基-2-氧杂双环[2.2.2]辛基-6-基乙酸酯	Ester	--	--	-0.923761	4.5091e-08	9
Ccam07G001528	1.42833	up	K02911	ko03010	XMW1463	-1.75984	down	2-Oxabicyclo[2.2.2]octan-6-ol, 1,3,3-trimethyl-, acetate	(1R,4S,6S)-1,3,3-三甲基-2-氧杂双环[2.2.2]辛基-6-基乙酸酯	Ester	--	--	-0.953237	9.92624e-10	9
Ccam08G000380	1.18129	insig	--	--	XMW1463	-1.75984	down	2-Oxabicyclo[2.2.2]octan-6-ol, 1,3,3-trimethyl-, acetate	(1R,4S,6S)-1,3,3-三甲基-2-氧杂双环[2.2.2]辛基-6-基乙酸酯	Ester	--	--	-0.905826	2.30696e-07	9
Ccam08G000687	1.25489	up	K01915	ko00220,ko00250,ko00630,ko00910,ko01100,ko01230	XMW1463	-1.75984	down	2-Oxabicyclo[2.2.2]octan-6-ol, 1,3,3-trimethyl-, acetate	(1R,4S,6S)-1,3,3-三甲基-2-氧杂双环[2.2.2]辛基-6-基乙酸酯	Ester	--	--	-0.908608	1.8312e-07	9
Ccam08G001067	1.94892	up	K21777	--	XMW1463	-1.75984	down	2-Oxabicyclo[2.2.2]octan-6-ol, 1,3,3-trimethyl-, acetate	(1R,4S,6S)-1,3,3-三甲基-2-氧杂双环[2.2.2]辛基-6-基乙酸酯	Ester	--	--	-0.971446	2.03162e-11	9
Ccam08G001081	2.34588	up	K00558	ko00270,ko01100	XMW1463	-1.75984	down	2-Oxabicyclo[2.2.2]octan-6-ol, 1,3,3-trimethyl-, acetate	(1R,4S,6S)-1,3,3-三甲基-2-氧杂双环[2.2.2]辛基-6-基乙酸酯	Ester	--	--	-0.904793	2.5089e-07	9
Ccam09G000504	-1.07111	down	K01514	ko00230,ko01100	XMW1463	-1.75984	down	2-Oxabicyclo[2.2.2]octan-6-ol, 1,3,3-trimethyl-, acetate	(1R,4S,6S)-1,3,3-三甲基-2-氧杂双环[2.2.2]辛基-6-基乙酸酯	Ester	--	--	0.943447	4.40203e-09	7
Ccam11G000419	1.44092	up	K07735	--	XMW1463	-1.75984	down	2-Oxabicyclo[2.2.2]octan-6-ol, 1,3,3-trimethyl-, acetate	(1R,4S,6S)-1,3,3-三甲基-2-氧杂双环[2.2.2]辛基-6-基乙酸酯	Ester	--	--	-0.928557	2.72297e-08	9
Ccam12G001462	1.55131	up	K14847	--	XMW1463	-1.75984	down	2-Oxabicyclo[2.2.2]octan-6-ol, 1,3,3-trimethyl-, acetate	(1R,4S,6S)-1,3,3-三甲基-2-氧杂双环[2.2.2]辛基-6-基乙酸酯	Ester	--	--	-0.973923	9.9088e-12	9
novel.6088	6.86365	up	--	--	XMW1463	-1.75984	down	2-Oxabicyclo[2.2.2]octan-6-ol, 1,3,3-trimethyl-, acetate	(1R,4S,6S)-1,3,3-三甲基-2-氧杂双环[2.2.2]辛基-6-基乙酸酯	Ester	--	--	-0.941102	6.04734e-09	9
novel.816	2.85792	up	--	--	XMW1463	-1.75984	down	2-Oxabicyclo[2.2.2]octan-6-ol, 1,3,3-trimethyl-, acetate	(1R,4S,6S)-1,3,3-三甲基-2-氧杂双环[2.2.2]辛基-6-基乙酸酯	Ester	--	--	-0.944184	3.97291e-09	9
Ccam01G000477	4.6487	up	K13065	ko00940,ko00941,ko00945,ko01100,ko01110	NMW0145	-1.58079	down	Benzamide	苯甲酰胺	Amine	C09815	--	-0.922143	5.30662e-08	9
Ccam01G001704	9.61834	up	K19825	--	NMW0145	-1.58079	down	Benzamide	苯甲酰胺	Amine	C09815	--	-0.953288	9.8411e-10	9
Ccam01G003067	1.05574	up	K01495	ko00790,ko01100,ko01240	NMW0145	-1.58079	down	Benzamide	苯甲酰胺	Amine	C09815	--	-0.919923	6.59767e-08	9
Ccam02G000092	8.19498	up	--	--	NMW0145	-1.58079	down	Benzamide	苯甲酰胺	Amine	C09815	--	-0.960128	2.83404e-10	9
Ccam02G000642	1.04085	up	K16222	ko04712	NMW0145	-1.58079	down	Benzamide	苯甲酰胺	Amine	C09815	--	-0.911514	1.42742e-07	9
Ccam02G002217	6.38649	up	K23643	--	NMW0145	-1.58079	down	Benzamide	苯甲酰胺	Amine	C09815	--	-0.928981	2.59993e-08	9
Ccam02G002369	1.05237	up	K03264	ko03008	NMW0145	-1.58079	down	Benzamide	苯甲酰胺	Amine	C09815	--	-0.910904	1.50506e-07	9
Ccam02G003319	8.95449	up	K16224	ko04016,ko04626	NMW0145	-1.58079	down	Benzamide	苯甲酰胺	Amine	C09815	--	-0.954421	8.11568e-10	9
Ccam03G001183	1.78545	up	K10773	ko03410	NMW0145	-1.58079	down	Benzamide	苯甲酰胺	Amine	C09815	--	-0.921052	5.91073e-08	9
Ccam03G002376	1.3875	up	K13544	ko00860,ko01110	NMW0145	-1.58079	down	Benzamide	苯甲酰胺	Amine	C09815	--	-0.907884	1.94596e-07	9
Ccam03G003091	1.85972	up	--	--	NMW0145	-1.58079	down	Benzamide	苯甲酰胺	Amine	C09815	--	-0.906846	2.12146e-07	9
Ccam04G000482	1.58319	up	K20562	--	NMW0145	-1.58079	down	Benzamide	苯甲酰胺	Amine	C09815	--	-0.901245	3.32347e-07	9
Ccam04G001139	1.09598	up	K02893	ko03010	NMW0145	-1.58079	down	Benzamide	苯甲酰胺	Amine	C09815	--	-0.910852	1.51186e-07	9
Ccam04G001423	3.97959	up	K22314	--	NMW0145	-1.58079	down	Benzamide	苯甲酰胺	Amine	C09815	--	-0.905011	2.465e-07	9
Ccam04G001643	1.29003	up	K13066	ko00380,ko00940,ko01100,ko01110	NMW0145	-1.58079	down	Benzamide	苯甲酰胺	Amine	C09815	--	-0.921017	5.93091e-08	9
Ccam04G002063	7.39885	up	K15692	--	NMW0145	-1.58079	down	Benzamide	苯甲酰胺	Amine	C09815	--	-0.924982	3.97861e-08	9
Ccam05G000536	1.07496	up	K13436	ko04626	NMW0145	-1.58079	down	Benzamide	苯甲酰胺	Amine	C09815	--	-0.928606	2.70853e-08	9
Ccam05G000933	1.3251	up	K14564	ko03008	NMW0145	-1.58079	down	Benzamide	苯甲酰胺	Amine	C09815	--	-0.903551	2.77171e-07	9
Ccam05G001096	1.07293	up	K01835	ko00010,ko00030,ko00052,ko00230,ko00500,ko00520,ko01100,ko01110,ko01250	NMW0145	-1.58079	down	Benzamide	苯甲酰胺	Amine	C09815	--	-0.908098	1.91147e-07	9
Ccam05G002177	1.82867	up	K20538	ko04016	NMW0145	-1.58079	down	Benzamide	苯甲酰胺	Amine	C09815	--	-0.902371	3.04329e-07	9
Ccam05G002290	-1.23893	down	--	--	NMW0145	-1.58079	down	Benzamide	苯甲酰胺	Amine	C09815	--	0.920434	6.27871e-08	7
Ccam06G000891	1.33151	up	--	--	NMW0145	-1.58079	down	Benzamide	苯甲酰胺	Amine	C09815	--	-0.947311	2.53005e-09	9
Ccam06G001004	2.33458	up	K03363	ko04120	NMW0145	-1.58079	down	Benzamide	苯甲酰胺	Amine	C09815	--	-0.91044	1.5666e-07	9
Ccam06G001820	1.47963	insig	K13425	ko04016,ko04626	NMW0145	-1.58079	down	Benzamide	苯甲酰胺	Amine	C09815	--	-0.909432	1.70776e-07	9
Ccam07G000001	1.30957	up	K20456	--	NMW0145	-1.58079	down	Benzamide	苯甲酰胺	Amine	C09815	--	-0.906866	2.11787e-07	9
Ccam07G000671	1.06407	up	K07517	ko00071	NMW0145	-1.58079	down	Benzamide	苯甲酰胺	Amine	C09815	--	-0.925077	3.93951e-08	9
Ccam07G000971	6.13071	up	K08099	ko00860,ko01100,ko01110	NMW0145	-1.58079	down	Benzamide	苯甲酰胺	Amine	C09815	--	-0.927555	3.03423e-08	9
Ccam07G000973	1.32156	up	K17471	--	NMW0145	-1.58079	down	Benzamide	苯甲酰胺	Amine	C09815	--	-0.908659	1.82341e-07	9
Ccam07G001017	4.05348	up	--	--	NMW0145	-1.58079	down	Benzamide	苯甲酰胺	Amine	C09815	--	-0.900991	3.38992e-07	9
Ccam07G001140	2.34421	up	--	--	NMW0145	-1.58079	down	Benzamide	苯甲酰胺	Amine	C09815	--	-0.91995	6.58039e-08	9
Ccam07G001338	1.20923	up	K00457	ko00130,ko00350,ko00360,ko01100,ko01240	NMW0145	-1.58079	down	Benzamide	苯甲酰胺	Amine	C09815	--	-0.930707	2.14719e-08	9
Ccam07G001528	1.42833	up	K02911	ko03010	NMW0145	-1.58079	down	Benzamide	苯甲酰胺	Amine	C09815	--	-0.970955	2.32474e-11	9
Ccam07G001970	5.56517	up	--	--	NMW0145	-1.58079	down	Benzamide	苯甲酰胺	Amine	C09815	--	-0.916966	8.73473e-08	9
Ccam08G001067	1.94892	up	K21777	--	NMW0145	-1.58079	down	Benzamide	苯甲酰胺	Amine	C09815	--	-0.932252	1.80168e-08	9
Ccam08G001081	2.34588	up	K00558	ko00270,ko01100	NMW0145	-1.58079	down	Benzamide	苯甲酰胺	Amine	C09815	--	-0.923682	4.54582e-08	9
Ccam08G001478	1.36344	up	K10747	ko03030,ko03410,ko03420,ko03430	NMW0145	-1.58079	down	Benzamide	苯甲酰胺	Amine	C09815	--	-0.926994	3.22165e-08	9
Ccam10G000122	2.83136	up	K17604	--	NMW0145	-1.58079	down	Benzamide	苯甲酰胺	Amine	C09815	--	-0.900929	3.40624e-07	9
Ccam10G000969	7.25648	up	K03444	--	NMW0145	-1.58079	down	Benzamide	苯甲酰胺	Amine	C09815	--	-0.904139	2.64442e-07	9
Ccam11G000419	1.44092	up	K07735	--	NMW0145	-1.58079	down	Benzamide	苯甲酰胺	Amine	C09815	--	-0.930156	2.28374e-08	9
Ccam12G001462	1.55131	up	K14847	--	NMW0145	-1.58079	down	Benzamide	苯甲酰胺	Amine	C09815	--	-0.932224	1.80758e-08	9
novel.6088	6.86365	up	--	--	NMW0145	-1.58079	down	Benzamide	苯甲酰胺	Amine	C09815	--	-0.932539	1.74312e-08	9
Ccam01G000477	4.6487	up	K13065	ko00940,ko00941,ko00945,ko01100,ko01110	XMW1273	-1.31838	down	1-(5-Dimethylethyl)pyrazin-2-yl-ethan-1-one	1-(5-叔丁基吡嗪-2-基)乙酮	Heterocyclic compound	--	--	-0.906333	2.21305e-07	9
Ccam01G001704	9.61834	up	K19825	--	XMW1273	-1.31838	down	1-(5-Dimethylethyl)pyrazin-2-yl-ethan-1-one	1-(5-叔丁基吡嗪-2-基)乙酮	Heterocyclic compound	--	--	-0.944205	3.96129e-09	9
Ccam01G003067	1.05574	up	K01495	ko00790,ko01100,ko01240	XMW1273	-1.31838	down	1-(5-Dimethylethyl)pyrazin-2-yl-ethan-1-one	1-(5-叔丁基吡嗪-2-基)乙酮	Heterocyclic compound	--	--	-0.908043	1.92031e-07	9
Ccam02G000092	8.19498	up	--	--	XMW1273	-1.31838	down	1-(5-Dimethylethyl)pyrazin-2-yl-ethan-1-one	1-(5-叔丁基吡嗪-2-基)乙酮	Heterocyclic compound	--	--	-0.954675	7.76671e-10	9
Ccam02G000160	1.3726	up	K01662	ko00730,ko00900,ko01100,ko01110	XMW1273	-1.31838	down	1-(5-Dimethylethyl)pyrazin-2-yl-ethan-1-one	1-(5-叔丁基吡嗪-2-基)乙酮	Heterocyclic compound	--	--	-0.9071	2.07722e-07	9
Ccam02G000642	1.04085	up	K16222	ko04712	XMW1273	-1.31838	down	1-(5-Dimethylethyl)pyrazin-2-yl-ethan-1-one	1-(5-叔丁基吡嗪-2-基)乙酮	Heterocyclic compound	--	--	-0.914221	1.12301e-07	9
Ccam02G001695	7.36928	up	K01953	ko00250,ko01100,ko01110,ko01230	XMW1273	-1.31838	down	1-(5-Dimethylethyl)pyrazin-2-yl-ethan-1-one	1-(5-叔丁基吡嗪-2-基)乙酮	Heterocyclic compound	--	--	-0.907426	2.02186e-07	9
Ccam02G002217	6.38649	up	K23643	--	XMW1273	-1.31838	down	1-(5-Dimethylethyl)pyrazin-2-yl-ethan-1-one	1-(5-叔丁基吡嗪-2-基)乙酮	Heterocyclic compound	--	--	-0.950325	1.59447e-09	9
Ccam02G002308	1.97731	up	K09264	--	XMW1273	-1.31838	down	1-(5-Dimethylethyl)pyrazin-2-yl-ethan-1-one	1-(5-叔丁基吡嗪-2-基)乙酮	Heterocyclic compound	--	--	-0.909736	1.66417e-07	9
Ccam02G003319	8.95449	up	K16224	ko04016,ko04626	XMW1273	-1.31838	down	1-(5-Dimethylethyl)pyrazin-2-yl-ethan-1-one	1-(5-叔丁基吡嗪-2-基)乙酮	Heterocyclic compound	--	--	-0.932751	1.70093e-08	9
Ccam03G001183	1.78545	up	K10773	ko03410	XMW1273	-1.31838	down	1-(5-Dimethylethyl)pyrazin-2-yl-ethan-1-one	1-(5-叔丁基吡嗪-2-基)乙酮	Heterocyclic compound	--	--	-0.908669	1.82183e-07	9
Ccam03G002376	1.3875	up	K13544	ko00860,ko01110	XMW1273	-1.31838	down	1-(5-Dimethylethyl)pyrazin-2-yl-ethan-1-one	1-(5-叔丁基吡嗪-2-基)乙酮	Heterocyclic compound	--	--	-0.918668	7.44194e-08	9
Ccam04G001423	3.97959	up	K22314	--	XMW1273	-1.31838	down	1-(5-Dimethylethyl)pyrazin-2-yl-ethan-1-one	1-(5-叔丁基吡嗪-2-基)乙酮	Heterocyclic compound	--	--	-0.926053	3.55836e-08	9
Ccam04G001643	1.29003	up	K13066	ko00380,ko00940,ko01100,ko01110	XMW1273	-1.31838	down	1-(5-Dimethylethyl)pyrazin-2-yl-ethan-1-one	1-(5-叔丁基吡嗪-2-基)乙酮	Heterocyclic compound	--	--	-0.912403	1.3205e-07	9
Ccam04G002076	1.32645	up	K05658	ko02010	XMW1273	-1.31838	down	1-(5-Dimethylethyl)pyrazin-2-yl-ethan-1-one	1-(5-叔丁基吡嗪-2-基)乙酮	Heterocyclic compound	--	--	-0.908659	1.82335e-07	9
Ccam05G001096	1.07293	up	K01835	ko00010,ko00030,ko00052,ko00230,ko00500,ko00520,ko01100,ko01110,ko01250	XMW1273	-1.31838	down	1-(5-Dimethylethyl)pyrazin-2-yl-ethan-1-one	1-(5-叔丁基吡嗪-2-基)乙酮	Heterocyclic compound	--	--	-0.91605	9.5081e-08	9
Ccam05G002455	1.05206	up	--	--	XMW1273	-1.31838	down	1-(5-Dimethylethyl)pyrazin-2-yl-ethan-1-one	1-(5-叔丁基吡嗪-2-基)乙酮	Heterocyclic compound	--	--	-0.912322	1.32987e-07	9
Ccam06G000891	1.33151	up	--	--	XMW1273	-1.31838	down	1-(5-Dimethylethyl)pyrazin-2-yl-ethan-1-one	1-(5-叔丁基吡嗪-2-基)乙酮	Heterocyclic compound	--	--	-0.95106	1.41856e-09	9
Ccam06G001820	1.47963	insig	K13425	ko04016,ko04626	XMW1273	-1.31838	down	1-(5-Dimethylethyl)pyrazin-2-yl-ethan-1-one	1-(5-叔丁基吡嗪-2-基)乙酮	Heterocyclic compound	--	--	-0.902293	3.06198e-07	9
Ccam07G000351	2.7106	up	K17500	--	XMW1273	-1.31838	down	1-(5-Dimethylethyl)pyrazin-2-yl-ethan-1-one	1-(5-叔丁基吡嗪-2-基)乙酮	Heterocyclic compound	--	--	-0.914169	1.12829e-07	9
Ccam07G000971	6.13071	up	K08099	ko00860,ko01100,ko01110	XMW1273	-1.31838	down	1-(5-Dimethylethyl)pyrazin-2-yl-ethan-1-one	1-(5-叔丁基吡嗪-2-基)乙酮	Heterocyclic compound	--	--	-0.924581	4.14627e-08	9
Ccam07G001140	2.34421	up	--	--	XMW1273	-1.31838	down	1-(5-Dimethylethyl)pyrazin-2-yl-ethan-1-one	1-(5-叔丁基吡嗪-2-基)乙酮	Heterocyclic compound	--	--	-0.906947	2.10368e-07	9
Ccam07G001528	1.42833	up	K02911	ko03010	XMW1273	-1.31838	down	1-(5-Dimethylethyl)pyrazin-2-yl-ethan-1-one	1-(5-叔丁基吡嗪-2-基)乙酮	Heterocyclic compound	--	--	-0.96876	4.13521e-11	9
Ccam07G001970	5.56517	up	--	--	XMW1273	-1.31838	down	1-(5-Dimethylethyl)pyrazin-2-yl-ethan-1-one	1-(5-叔丁基吡嗪-2-基)乙酮	Heterocyclic compound	--	--	-0.912312	1.33102e-07	9
Ccam08G001478	1.36344	up	K10747	ko03030,ko03410,ko03420,ko03430	XMW1273	-1.31838	down	1-(5-Dimethylethyl)pyrazin-2-yl-ethan-1-one	1-(5-叔丁基吡嗪-2-基)乙酮	Heterocyclic compound	--	--	-0.903729	2.73261e-07	9
Ccam08G001899	1.54075	up	K21483	--	XMW1273	-1.31838	down	1-(5-Dimethylethyl)pyrazin-2-yl-ethan-1-one	1-(5-叔丁基吡嗪-2-基)乙酮	Heterocyclic compound	--	--	-0.902067	3.11684e-07	9
Ccam09G000005	1.35672	up	--	--	XMW1273	-1.31838	down	1-(5-Dimethylethyl)pyrazin-2-yl-ethan-1-one	1-(5-叔丁基吡嗪-2-基)乙酮	Heterocyclic compound	--	--	-0.90516	2.43536e-07	9
Ccam09G001057	-1.62494	down	--	--	XMW1273	-1.31838	down	1-(5-Dimethylethyl)pyrazin-2-yl-ethan-1-one	1-(5-叔丁基吡嗪-2-基)乙酮	Heterocyclic compound	--	--	-0.902506	3.01116e-07	7
Ccam10G000969	7.25648	up	K03444	--	XMW1273	-1.31838	down	1-(5-Dimethylethyl)pyrazin-2-yl-ethan-1-one	1-(5-叔丁基吡嗪-2-基)乙酮	Heterocyclic compound	--	--	-0.919411	6.93152e-08	9
Ccam11G000419	1.44092	up	K07735	--	XMW1273	-1.31838	down	1-(5-Dimethylethyl)pyrazin-2-yl-ethan-1-one	1-(5-叔丁基吡嗪-2-基)乙酮	Heterocyclic compound	--	--	-0.920151	6.45361e-08	9
Ccam12G000660	6.17319	up	K01593	ko00350,ko00360,ko00380,ko00901,ko00950,ko00965,ko01100,ko01110	XMW1273	-1.31838	down	1-(5-Dimethylethyl)pyrazin-2-yl-ethan-1-one	1-(5-叔丁基吡嗪-2-基)乙酮	Heterocyclic compound	--	--	-0.923096	4.82348e-08	9
Ccam12G001381	1.11238	up	K14190	ko00053,ko01100,ko01110,ko01240	XMW1273	-1.31838	down	1-(5-Dimethylethyl)pyrazin-2-yl-ethan-1-one	1-(5-叔丁基吡嗪-2-基)乙酮	Heterocyclic compound	--	--	-0.902463	3.0214e-07	9
Ccam02G001904	-1.29848	down	K09873	--	XMW0285	-1.754	down	BenzAldehyde, 4-hydroxy-	4-羟基苯甲醛	Aldehyde	C00633	ko01100	0.974163	9.20947e-12	7
Ccam05G001127	-2.11021	down	K05909	--	XMW0285	-1.754	down	BenzAldehyde, 4-hydroxy-	4-羟基苯甲醛	Aldehyde	C00633	ko01100	0.900786	3.44401e-07	7
Ccam05G001129	-2.53572	down	K05909	--	XMW0285	-1.754	down	BenzAldehyde, 4-hydroxy-	4-羟基苯甲醛	Aldehyde	C00633	ko01100	0.950645	1.5156e-09	7
Ccam06G000891	1.33151	up	--	--	XMW0285	-1.754	down	BenzAldehyde, 4-hydroxy-	4-羟基苯甲醛	Aldehyde	C00633	ko01100	-0.916105	9.45996e-08	9
Ccam08G000775	-1.55869	down	K20628	--	XMW0285	-1.754	down	BenzAldehyde, 4-hydroxy-	4-羟基苯甲醛	Aldehyde	C00633	ko01100	0.939319	7.63321e-09	7
Ccam12G000187	-1.0952	down	K19747	--	XMW0285	-1.754	down	BenzAldehyde, 4-hydroxy-	4-羟基苯甲醛	Aldehyde	C00633	ko01100	0.908647	1.82526e-07	7
Ccam12G001441	-2.51035	down	K00679	ko00561,ko01100	XMW0285	-1.754	down	BenzAldehyde, 4-hydroxy-	4-羟基苯甲醛	Aldehyde	C00633	ko01100	0.950166	1.63488e-09	7
novel.2127	-2.29373	down	--	--	XMW0285	-1.754	down	BenzAldehyde, 4-hydroxy-	4-羟基苯甲醛	Aldehyde	C00633	ko01100	0.922322	5.21294e-08	7
novel.5063	-3.38652	down	--	--	XMW0285	-1.754	down	BenzAldehyde, 4-hydroxy-	4-羟基苯甲醛	Aldehyde	C00633	ko01100	0.906116	2.25285e-07	7
novel.690	-1.87576	down	K17550	--	XMW0285	-1.754	down	BenzAldehyde, 4-hydroxy-	4-羟基苯甲醛	Aldehyde	C00633	ko01100	0.900062	3.64185e-07	7
Ccam02G001743	-2.35817	down	K22133	ko00630,ko01100	WMW0107	-3.50988	down	1,5-Heptadiene, 2-methyl-, (Z)-	（Z）-2-甲基-1,5-庚二烯	Hydrocarbons	--	--	0.901776	3.18881e-07	7
Ccam04G000302	-4.0094	down	--	--	WMW0107	-3.50988	down	1,5-Heptadiene, 2-methyl-, (Z)-	（Z）-2-甲基-1,5-庚二烯	Hydrocarbons	--	--	0.901249	3.32254e-07	7
Ccam04G001475	1.09167	up	--	--	WMW0107	-3.50988	down	1,5-Heptadiene, 2-methyl-, (Z)-	（Z）-2-甲基-1,5-庚二烯	Hydrocarbons	--	--	-0.914998	1.04683e-07	9
Ccam04G001606	3.01565	up	K13260	ko00943,ko01100,ko01110	WMW0107	-3.50988	down	1,5-Heptadiene, 2-methyl-, (Z)-	（Z）-2-甲基-1,5-庚二烯	Hydrocarbons	--	--	-0.951577	1.3051e-09	9
Ccam04G002692	2.64766	up	K17686	ko04016	WMW0107	-3.50988	down	1,5-Heptadiene, 2-methyl-, (Z)-	（Z）-2-甲基-1,5-庚二烯	Hydrocarbons	--	--	-0.904929	2.48137e-07	9
Ccam07G001811	4.26163	up	K13459	ko04626	WMW0107	-3.50988	down	1,5-Heptadiene, 2-methyl-, (Z)-	（Z）-2-甲基-1,5-庚二烯	Hydrocarbons	--	--	-0.905092	2.44889e-07	9
Ccam08G000697	3.65437	up	K09828	ko00100,ko01100,ko01110	WMW0107	-3.50988	down	1,5-Heptadiene, 2-methyl-, (Z)-	（Z）-2-甲基-1,5-庚二烯	Hydrocarbons	--	--	-0.937894	9.1502e-09	9
Ccam08G001340	8.2789	up	K09591	ko00905,ko01100,ko01110	WMW0107	-3.50988	down	1,5-Heptadiene, 2-methyl-, (Z)-	（Z）-2-甲基-1,5-庚二烯	Hydrocarbons	--	--	-0.917743	8.12175e-08	9
Ccam09G000286	2.9056	up	K15032	--	WMW0107	-3.50988	down	1,5-Heptadiene, 2-methyl-, (Z)-	（Z）-2-甲基-1,5-庚二烯	Hydrocarbons	--	--	-0.901419	3.27878e-07	9
Ccam09G001478	4.96505	up	--	--	WMW0107	-3.50988	down	1,5-Heptadiene, 2-methyl-, (Z)-	（Z）-2-甲基-1,5-庚二烯	Hydrocarbons	--	--	-0.90946	1.70376e-07	9
Ccam10G000235	10.1261	up	K00889	ko00562,ko01100,ko04070,ko04144	WMW0107	-3.50988	down	1,5-Heptadiene, 2-methyl-, (Z)-	（Z）-2-甲基-1,5-庚二烯	Hydrocarbons	--	--	-0.945363	3.36174e-09	9
Ccam10G001076	3.20651	up	K16818	ko00564,ko00592,ko01100,ko01110	WMW0107	-3.50988	down	1,5-Heptadiene, 2-methyl-, (Z)-	（Z）-2-甲基-1,5-庚二烯	Hydrocarbons	--	--	-0.905897	2.29358e-07	9
Ccam11G000446	6.40513	up	K02945	ko03010	WMW0107	-3.50988	down	1,5-Heptadiene, 2-methyl-, (Z)-	（Z）-2-甲基-1,5-庚二烯	Hydrocarbons	--	--	-0.912297	1.33281e-07	9
novel.7462	2.99547	up	K13459	ko04626	WMW0107	-3.50988	down	1,5-Heptadiene, 2-methyl-, (Z)-	（Z）-2-甲基-1,5-庚二烯	Hydrocarbons	--	--	-0.905484	2.37217e-07	9
Ccam01G000243	-5.19662	down	K13459	ko04626	XMW0689	2.36354	up	Ethanone, 1-(3,5-dimethylpyrazinyl)-	1-（3,5-二甲基吡嗪基）-乙酮	Heterocyclic compound	D81742	--	-0.936509	1.08674e-08	1
Ccam02G000574	-2.04716	down	K13466	ko04626	XMW0689	2.36354	up	Ethanone, 1-(3,5-dimethylpyrazinyl)-	1-（3,5-二甲基吡嗪基）-乙酮	Heterocyclic compound	D81742	--	-0.942894	4.7502e-09	1
Ccam03G000065	1.53515	up	K05909	--	XMW0689	2.36354	up	Ethanone, 1-(3,5-dimethylpyrazinyl)-	1-（3,5-二甲基吡嗪基）-乙酮	Heterocyclic compound	D81742	--	0.907224	2.05603e-07	3
Ccam05G001006	-2.60852	down	K13457	ko04626	XMW0689	2.36354	up	Ethanone, 1-(3,5-dimethylpyrazinyl)-	1-（3,5-二甲基吡嗪基）-乙酮	Heterocyclic compound	D81742	--	-0.932026	1.84908e-08	1
Ccam08G002024	-1.21077	down	K22503	ko00970	XMW0689	2.36354	up	Ethanone, 1-(3,5-dimethylpyrazinyl)-	1-（3,5-二甲基吡嗪基）-乙酮	Heterocyclic compound	D81742	--	-0.918722	7.40378e-08	1
Ccam09G001342	-1.01295	down	--	--	XMW0689	2.36354	up	Ethanone, 1-(3,5-dimethylpyrazinyl)-	1-（3,5-二甲基吡嗪基）-乙酮	Heterocyclic compound	D81742	--	-0.905629	2.34432e-07	1
Ccam12G000469	1.30745	up	--	--	XMW0689	2.36354	up	Ethanone, 1-(3,5-dimethylpyrazinyl)-	1-（3,5-二甲基吡嗪基）-乙酮	Heterocyclic compound	D81742	--	0.924766	4.06823e-08	3
novel.5186	-1.02931	down	--	--	XMW0689	2.36354	up	Ethanone, 1-(3,5-dimethylpyrazinyl)-	1-（3,5-二甲基吡嗪基）-乙酮	Heterocyclic compound	D81742	--	-0.936591	1.07579e-08	1
Ccam02G001865	-1.92395	down	K03283	ko03040,ko04141,ko04144	KMW0556	-1.28229	down	Naphthalene, decahydro-4a-methyl-1-methylene-7-(1-methylethenyl)-, [4aR-(4a.alpha.,7.alpha.,8a.beta.)]-	Β-瑟林烯	Terpenoids	C09723	ko00909,ko01110	0.942155	5.2528e-09	7
Ccam04G000497	1.25347	up	K13667	ko00514	KMW0556	-1.28229	down	Naphthalene, decahydro-4a-methyl-1-methylene-7-(1-methylethenyl)-, [4aR-(4a.alpha.,7.alpha.,8a.beta.)]-	Β-瑟林烯	Terpenoids	C09723	ko00909,ko01110	-0.910893	1.5065e-07	9
Ccam01G001036	1.00437	up	K13435	ko04626	XMW0544	-1.31633	down	Azulene, 1,2,3,3a,4,5,6,7-octahydro-1,4-dimethyl-7-(1-methylethenyl)-, [1R-(1.alpha.,3a.beta.,4.alpha.,7.beta.)]-	1,4-二甲基-7-丙-1-烯-2-基-1,2,3,3a,4,5,6,7-八氢甘菊环	Terpenoids	--	--	-0.949819	1.72632e-09	9
Ccam01G002351	-2.09869	down	K16296	--	XMW0544	-1.31633	down	Azulene, 1,2,3,3a,4,5,6,7-octahydro-1,4-dimethyl-7-(1-methylethenyl)-, [1R-(1.alpha.,3a.beta.,4.alpha.,7.beta.)]-	1,4-二甲基-7-丙-1-烯-2-基-1,2,3,3a,4,5,6,7-八氢甘菊环	Terpenoids	--	--	0.916775	8.89147e-08	7
Ccam01G002941	1.29048	up	K07375	ko04145	XMW0544	-1.31633	down	Azulene, 1,2,3,3a,4,5,6,7-octahydro-1,4-dimethyl-7-(1-methylethenyl)-, [1R-(1.alpha.,3a.beta.,4.alpha.,7.beta.)]-	1,4-二甲基-7-丙-1-烯-2-基-1,2,3,3a,4,5,6,7-八氢甘菊环	Terpenoids	--	--	-0.903169	2.85737e-07	9
Ccam02G001088	-1.04512	down	--	--	XMW0544	-1.31633	down	Azulene, 1,2,3,3a,4,5,6,7-octahydro-1,4-dimethyl-7-(1-methylethenyl)-, [1R-(1.alpha.,3a.beta.,4.alpha.,7.beta.)]-	1,4-二甲基-7-丙-1-烯-2-基-1,2,3,3a,4,5,6,7-八氢甘菊环	Terpenoids	--	--	0.902249	3.07259e-07	7
Ccam02G003248	-1.09711	down	K04077	ko03018	XMW0544	-1.31633	down	Azulene, 1,2,3,3a,4,5,6,7-octahydro-1,4-dimethyl-7-(1-methylethenyl)-, [1R-(1.alpha.,3a.beta.,4.alpha.,7.beta.)]-	1,4-二甲基-7-丙-1-烯-2-基-1,2,3,3a,4,5,6,7-八氢甘菊环	Terpenoids	--	--	0.904626	2.54282e-07	7
Ccam02G003358	1.14163	up	--	--	XMW0544	-1.31633	down	Azulene, 1,2,3,3a,4,5,6,7-octahydro-1,4-dimethyl-7-(1-methylethenyl)-, [1R-(1.alpha.,3a.beta.,4.alpha.,7.beta.)]-	1,4-二甲基-7-丙-1-烯-2-基-1,2,3,3a,4,5,6,7-八氢甘菊环	Terpenoids	--	--	-0.935207	1.27301e-08	9
Ccam02G003469	-1.74284	down	K13429	ko04626	XMW0544	-1.31633	down	Azulene, 1,2,3,3a,4,5,6,7-octahydro-1,4-dimethyl-7-(1-methylethenyl)-, [1R-(1.alpha.,3a.beta.,4.alpha.,7.beta.)]-	1,4-二甲基-7-丙-1-烯-2-基-1,2,3,3a,4,5,6,7-八氢甘菊环	Terpenoids	--	--	0.910924	1.50255e-07	7
Ccam03G000118	-1.36544	down	--	--	XMW0544	-1.31633	down	Azulene, 1,2,3,3a,4,5,6,7-octahydro-1,4-dimethyl-7-(1-methylethenyl)-, [1R-(1.alpha.,3a.beta.,4.alpha.,7.beta.)]-	1,4-二甲基-7-丙-1-烯-2-基-1,2,3,3a,4,5,6,7-八氢甘菊环	Terpenoids	--	--	0.909723	1.66592e-07	7
Ccam03G000901	-1.42202	down	--	--	XMW0544	-1.31633	down	Azulene, 1,2,3,3a,4,5,6,7-octahydro-1,4-dimethyl-7-(1-methylethenyl)-, [1R-(1.alpha.,3a.beta.,4.alpha.,7.beta.)]-	1,4-二甲基-7-丙-1-烯-2-基-1,2,3,3a,4,5,6,7-八氢甘菊环	Terpenoids	--	--	0.925963	3.59225e-08	7
Ccam03G001161	-1.89359	down	K09422	--	XMW0544	-1.31633	down	Azulene, 1,2,3,3a,4,5,6,7-octahydro-1,4-dimethyl-7-(1-methylethenyl)-, [1R-(1.alpha.,3a.beta.,4.alpha.,7.beta.)]-	1,4-二甲基-7-丙-1-烯-2-基-1,2,3,3a,4,5,6,7-八氢甘菊环	Terpenoids	--	--	0.907904	1.94284e-07	7
Ccam03G001399	-2.5983	down	--	--	XMW0544	-1.31633	down	Azulene, 1,2,3,3a,4,5,6,7-octahydro-1,4-dimethyl-7-(1-methylethenyl)-, [1R-(1.alpha.,3a.beta.,4.alpha.,7.beta.)]-	1,4-二甲基-7-丙-1-烯-2-基-1,2,3,3a,4,5,6,7-八氢甘菊环	Terpenoids	--	--	0.920738	6.09499e-08	7
Ccam03G002631	-2.35259	down	K09422	--	XMW0544	-1.31633	down	Azulene, 1,2,3,3a,4,5,6,7-octahydro-1,4-dimethyl-7-(1-methylethenyl)-, [1R-(1.alpha.,3a.beta.,4.alpha.,7.beta.)]-	1,4-二甲基-7-丙-1-烯-2-基-1,2,3,3a,4,5,6,7-八氢甘菊环	Terpenoids	--	--	0.902686	2.96859e-07	7
Ccam04G001311	-1.00206	down	--	--	XMW0544	-1.31633	down	Azulene, 1,2,3,3a,4,5,6,7-octahydro-1,4-dimethyl-7-(1-methylethenyl)-, [1R-(1.alpha.,3a.beta.,4.alpha.,7.beta.)]-	1,4-二甲基-7-丙-1-烯-2-基-1,2,3,3a,4,5,6,7-八氢甘菊环	Terpenoids	--	--	0.929493	2.45772e-08	7
Ccam05G000238	1.37885	insig	--	--	XMW0544	-1.31633	down	Azulene, 1,2,3,3a,4,5,6,7-octahydro-1,4-dimethyl-7-(1-methylethenyl)-, [1R-(1.alpha.,3a.beta.,4.alpha.,7.beta.)]-	1,4-二甲基-7-丙-1-烯-2-基-1,2,3,3a,4,5,6,7-八氢甘菊环	Terpenoids	--	--	0.926181	3.5109e-08	9
Ccam05G000537	1.04807	up	K11844	--	XMW0544	-1.31633	down	Azulene, 1,2,3,3a,4,5,6,7-octahydro-1,4-dimethyl-7-(1-methylethenyl)-, [1R-(1.alpha.,3a.beta.,4.alpha.,7.beta.)]-	1,4-二甲基-7-丙-1-烯-2-基-1,2,3,3a,4,5,6,7-八氢甘菊环	Terpenoids	--	--	-0.91812	7.83835e-08	9
Ccam05G000708	-1.48702	insig	K10706	--	XMW0544	-1.31633	down	Azulene, 1,2,3,3a,4,5,6,7-octahydro-1,4-dimethyl-7-(1-methylethenyl)-, [1R-(1.alpha.,3a.beta.,4.alpha.,7.beta.)]-	1,4-二甲基-7-丙-1-烯-2-基-1,2,3,3a,4,5,6,7-八氢甘菊环	Terpenoids	--	--	0.94012	6.88122e-09	7
Ccam05G002531	-1.72137	down	K00475	ko00941,ko01100,ko01110	XMW0544	-1.31633	down	Azulene, 1,2,3,3a,4,5,6,7-octahydro-1,4-dimethyl-7-(1-methylethenyl)-, [1R-(1.alpha.,3a.beta.,4.alpha.,7.beta.)]-	1,4-二甲基-7-丙-1-烯-2-基-1,2,3,3a,4,5,6,7-八氢甘菊环	Terpenoids	--	--	0.972561	1.48271e-11	7
Ccam05G002723	-1.94337	down	K01303	--	XMW0544	-1.31633	down	Azulene, 1,2,3,3a,4,5,6,7-octahydro-1,4-dimethyl-7-(1-methylethenyl)-, [1R-(1.alpha.,3a.beta.,4.alpha.,7.beta.)]-	1,4-二甲基-7-丙-1-烯-2-基-1,2,3,3a,4,5,6,7-八氢甘菊环	Terpenoids	--	--	0.911976	1.37089e-07	7
Ccam06G001599	1.10875	up	K15333	--	XMW0544	-1.31633	down	Azulene, 1,2,3,3a,4,5,6,7-octahydro-1,4-dimethyl-7-(1-methylethenyl)-, [1R-(1.alpha.,3a.beta.,4.alpha.,7.beta.)]-	1,4-二甲基-7-丙-1-烯-2-基-1,2,3,3a,4,5,6,7-八氢甘菊环	Terpenoids	--	--	-0.906366	2.20692e-07	9
Ccam06G001603	-1.19482	down	K15333	--	XMW0544	-1.31633	down	Azulene, 1,2,3,3a,4,5,6,7-octahydro-1,4-dimethyl-7-(1-methylethenyl)-, [1R-(1.alpha.,3a.beta.,4.alpha.,7.beta.)]-	1,4-二甲基-7-丙-1-烯-2-基-1,2,3,3a,4,5,6,7-八氢甘菊环	Terpenoids	--	--	0.930923	2.09557e-08	7
Ccam07G000927	-2.42042	down	K00660	ko00941,ko00960,ko01100,ko01110,ko04712	XMW0544	-1.31633	down	Azulene, 1,2,3,3a,4,5,6,7-octahydro-1,4-dimethyl-7-(1-methylethenyl)-, [1R-(1.alpha.,3a.beta.,4.alpha.,7.beta.)]-	1,4-二甲基-7-丙-1-烯-2-基-1,2,3,3a,4,5,6,7-八氢甘菊环	Terpenoids	--	--	0.918997	7.21213e-08	7
Ccam07G001134	-1.11713	down	K03327	--	XMW0544	-1.31633	down	Azulene, 1,2,3,3a,4,5,6,7-octahydro-1,4-dimethyl-7-(1-methylethenyl)-, [1R-(1.alpha.,3a.beta.,4.alpha.,7.beta.)]-	1,4-二甲基-7-丙-1-烯-2-基-1,2,3,3a,4,5,6,7-八氢甘菊环	Terpenoids	--	--	0.914223	1.12287e-07	7
Ccam08G000672	1.67242	up	K16297	--	XMW0544	-1.31633	down	Azulene, 1,2,3,3a,4,5,6,7-octahydro-1,4-dimethyl-7-(1-methylethenyl)-, [1R-(1.alpha.,3a.beta.,4.alpha.,7.beta.)]-	1,4-二甲基-7-丙-1-烯-2-基-1,2,3,3a,4,5,6,7-八氢甘菊环	Terpenoids	--	--	-0.92102	5.92934e-08	9
Ccam09G000261	-2.19721	down	K10775	ko00360,ko00940,ko01100,ko01110	XMW0544	-1.31633	down	Azulene, 1,2,3,3a,4,5,6,7-octahydro-1,4-dimethyl-7-(1-methylethenyl)-, [1R-(1.alpha.,3a.beta.,4.alpha.,7.beta.)]-	1,4-二甲基-7-丙-1-烯-2-基-1,2,3,3a,4,5,6,7-八氢甘菊环	Terpenoids	--	--	0.95827	4.05583e-10	7
Ccam10G000921	-1.32475	down	K13082	ko00941,ko01100,ko01110	XMW0544	-1.31633	down	Azulene, 1,2,3,3a,4,5,6,7-octahydro-1,4-dimethyl-7-(1-methylethenyl)-, [1R-(1.alpha.,3a.beta.,4.alpha.,7.beta.)]-	1,4-二甲基-7-丙-1-烯-2-基-1,2,3,3a,4,5,6,7-八氢甘菊环	Terpenoids	--	--	0.93748	9.63604e-09	7
Ccam10G001248	-3.3547	down	K18819	ko00052,ko01100	XMW0544	-1.31633	down	Azulene, 1,2,3,3a,4,5,6,7-octahydro-1,4-dimethyl-7-(1-methylethenyl)-, [1R-(1.alpha.,3a.beta.,4.alpha.,7.beta.)]-	1,4-二甲基-7-丙-1-烯-2-基-1,2,3,3a,4,5,6,7-八氢甘菊环	Terpenoids	--	--	0.901751	3.19498e-07	7
Ccam11G000136	1.12489	up	--	--	XMW0544	-1.31633	down	Azulene, 1,2,3,3a,4,5,6,7-octahydro-1,4-dimethyl-7-(1-methylethenyl)-, [1R-(1.alpha.,3a.beta.,4.alpha.,7.beta.)]-	1,4-二甲基-7-丙-1-烯-2-基-1,2,3,3a,4,5,6,7-八氢甘菊环	Terpenoids	--	--	-0.900794	3.44189e-07	9
Ccam12G000708	-1.19713	down	K19825	--	XMW0544	-1.31633	down	Azulene, 1,2,3,3a,4,5,6,7-octahydro-1,4-dimethyl-7-(1-methylethenyl)-, [1R-(1.alpha.,3a.beta.,4.alpha.,7.beta.)]-	1,4-二甲基-7-丙-1-烯-2-基-1,2,3,3a,4,5,6,7-八氢甘菊环	Terpenoids	--	--	0.912409	1.31972e-07	7
novel.2104	-8.51516	down	K13457	ko04626	XMW0544	-1.31633	down	Azulene, 1,2,3,3a,4,5,6,7-octahydro-1,4-dimethyl-7-(1-methylethenyl)-, [1R-(1.alpha.,3a.beta.,4.alpha.,7.beta.)]-	1,4-二甲基-7-丙-1-烯-2-基-1,2,3,3a,4,5,6,7-八氢甘菊环	Terpenoids	--	--	0.910703	1.5315e-07	7
Ccam01G000146	3.14533	up	K13459	ko04626	XMW1400	-2.81449	down	n-Pentyl methylphosphonofluoridate	1-[氟（甲基）磷酰基]氧戊烷	Others	--	--	-0.973902	9.97002e-12	9
Ccam01G000714	2.47678	up	K15503	--	XMW1400	-2.81449	down	n-Pentyl methylphosphonofluoridate	1-[氟（甲基）磷酰基]氧戊烷	Others	--	--	-0.988311	1.68957e-14	9
Ccam01G001910	5.20085	up	K01188	ko00460,ko00500,ko00999,ko01100,ko01110	XMW1400	-2.81449	down	n-Pentyl methylphosphonofluoridate	1-[氟（甲基）磷酰基]氧戊烷	Others	--	--	-0.94677	2.74079e-09	9
Ccam01G001966	3.19918	up	K13466	ko04626	XMW1400	-2.81449	down	n-Pentyl methylphosphonofluoridate	1-[氟（甲基）磷酰基]氧戊烷	Others	--	--	-0.959435	3.24525e-10	9
Ccam01G002076	1.67653	up	K15015	--	XMW1400	-2.81449	down	n-Pentyl methylphosphonofluoridate	1-[氟（甲基）磷酰基]氧戊烷	Others	--	--	-0.982691	3.83688e-13	9
Ccam01G002575	1.66012	up	K13466	ko04626	XMW1400	-2.81449	down	n-Pentyl methylphosphonofluoridate	1-[氟（甲基）磷酰基]氧戊烷	Others	--	--	-0.943764	4.2127e-09	9
Ccam01G002785	1.44032	up	K14640	--	XMW1400	-2.81449	down	n-Pentyl methylphosphonofluoridate	1-[氟（甲基）磷酰基]氧戊烷	Others	--	--	-0.976362	4.55059e-12	9
Ccam01G003033	4.57032	up	K05391	ko04626	XMW1400	-2.81449	down	n-Pentyl methylphosphonofluoridate	1-[氟（甲基）磷酰基]氧戊烷	Others	--	--	-0.976036	5.07334e-12	9
Ccam01G003040	1.55717	insig	K05391	ko04626	XMW1400	-2.81449	down	n-Pentyl methylphosphonofluoridate	1-[氟（甲基）磷酰基]氧戊烷	Others	--	--	-0.966701	6.84609e-11	9
Ccam01G003053	2.49169	up	K05391	ko04626	XMW1400	-2.81449	down	n-Pentyl methylphosphonofluoridate	1-[氟（甲基）磷酰基]氧戊烷	Others	--	--	-0.91251	1.308e-07	9
Ccam02G000084	1.18422	insig	K14504	ko04075	XMW1400	-2.81449	down	n-Pentyl methylphosphonofluoridate	1-[氟（甲基）磷酰基]氧戊烷	Others	--	--	-0.904157	2.64072e-07	9
Ccam02G000239	8.25891	up	K05387	--	XMW1400	-2.81449	down	n-Pentyl methylphosphonofluoridate	1-[氟（甲基）磷酰基]氧戊烷	Others	--	--	-0.910881	1.50811e-07	9
Ccam02G000805	2.16881	up	K15078	--	XMW1400	-2.81449	down	n-Pentyl methylphosphonofluoridate	1-[氟（甲基）磷酰基]氧戊烷	Others	--	--	-0.919351	6.97119e-08	9
Ccam02G000841	5.21311	up	K00434	ko00053,ko00480,ko01100	XMW1400	-2.81449	down	n-Pentyl methylphosphonofluoridate	1-[氟（甲基）磷酰基]氧戊烷	Others	--	--	-0.907663	1.98224e-07	9
Ccam02G000869	1.74226	up	--	--	XMW1400	-2.81449	down	n-Pentyl methylphosphonofluoridate	1-[氟（甲基）磷酰基]氧戊烷	Others	--	--	-0.949472	1.82231e-09	9
Ccam02G001427	1.22329	insig	K25075	ko00943,ko01100,ko01110	XMW1400	-2.81449	down	n-Pentyl methylphosphonofluoridate	1-[氟（甲基）磷酰基]氧戊烷	Others	--	--	-0.96486	1.04689e-10	9
Ccam02G001604	-1.92625	down	--	--	XMW1400	-2.81449	down	n-Pentyl methylphosphonofluoridate	1-[氟（甲基）磷酰基]氧戊烷	Others	--	--	-0.944979	3.55112e-09	7
Ccam02G001832	1.96647	up	K15078	--	XMW1400	-2.81449	down	n-Pentyl methylphosphonofluoridate	1-[氟（甲基）磷酰基]氧戊烷	Others	--	--	-0.939199	7.75228e-09	9
Ccam02G001873	2.57192	up	K01176	ko00500,ko01100,ko01110	XMW1400	-2.81449	down	n-Pentyl methylphosphonofluoridate	1-[氟（甲基）磷酰基]氧戊烷	Others	--	--	-0.959234	3.37431e-10	9
Ccam02G001942	2.6317	up	K07195	--	XMW1400	-2.81449	down	n-Pentyl methylphosphonofluoridate	1-[氟（甲基）磷酰基]氧戊烷	Others	--	--	-0.958204	4.10647e-10	9
Ccam02G002206	2.94853	up	--	--	XMW1400	-2.81449	down	n-Pentyl methylphosphonofluoridate	1-[氟（甲基）磷酰基]氧戊烷	Others	--	--	-0.94638	2.90189e-09	9
Ccam02G002245	-1.49755	down	K13081	ko00941,ko01110	XMW1400	-2.81449	down	n-Pentyl methylphosphonofluoridate	1-[氟（甲基）磷酰基]氧戊烷	Others	--	--	-0.905946	2.28433e-07	7
Ccam02G002835	2.78769	up	K03327	--	XMW1400	-2.81449	down	n-Pentyl methylphosphonofluoridate	1-[氟（甲基）磷酰基]氧戊烷	Others	--	--	-0.956985	5.1478e-10	9
Ccam02G003427	-1.15274	down	K21435	--	XMW1400	-2.81449	down	n-Pentyl methylphosphonofluoridate	1-[氟（甲基）磷酰基]氧戊烷	Others	--	--	-0.945194	3.44386e-09	7
Ccam03G000480	1.35583	up	K10257	--	XMW1400	-2.81449	down	n-Pentyl methylphosphonofluoridate	1-[氟（甲基）磷酰基]氧戊烷	Others	--	--	-0.911236	1.4624e-07	9
Ccam03G000969	2.19842	up	K15044	--	XMW1400	-2.81449	down	n-Pentyl methylphosphonofluoridate	1-[氟（甲基）磷酰基]氧戊烷	Others	--	--	-0.96468	1.09011e-10	9
Ccam03G001028	1.31532	up	K09286	--	XMW1400	-2.81449	down	n-Pentyl methylphosphonofluoridate	1-[氟（甲基）磷酰基]氧戊烷	Others	--	--	-0.969632	3.3067e-11	9
Ccam03G001140	1.10491	up	K13464	ko04075	XMW1400	-2.81449	down	n-Pentyl methylphosphonofluoridate	1-[氟（甲基）磷酰基]氧戊烷	Others	--	--	-0.953928	8.8305e-10	9
Ccam03G001433	2.10433	up	K15078	--	XMW1400	-2.81449	down	n-Pentyl methylphosphonofluoridate	1-[氟（甲基）磷酰基]氧戊烷	Others	--	--	-0.946349	2.9152e-09	9
Ccam03G001439	2.08845	up	K15078	--	XMW1400	-2.81449	down	n-Pentyl methylphosphonofluoridate	1-[氟（甲基）磷酰基]氧戊烷	Others	--	--	-0.963927	1.28728e-10	9
Ccam03G001518	1.0598	up	--	--	XMW1400	-2.81449	down	n-Pentyl methylphosphonofluoridate	1-[氟（甲基）磷酰基]氧戊烷	Others	--	--	-0.91296	1.25706e-07	9
Ccam03G001552	4.07494	up	K20769	ko00073	XMW1400	-2.81449	down	n-Pentyl methylphosphonofluoridate	1-[氟（甲基）磷酰基]氧戊烷	Others	--	--	-0.93551	1.22737e-08	9
Ccam03G002507	1.90225	up	--	--	XMW1400	-2.81449	down	n-Pentyl methylphosphonofluoridate	1-[氟（甲基）磷酰基]氧戊烷	Others	--	--	-0.964979	1.01934e-10	9
Ccam03G002915	-1.93904	down	K01904	ko00130,ko00940,ko01100,ko01110	XMW1400	-2.81449	down	n-Pentyl methylphosphonofluoridate	1-[氟（甲基）磷酰基]氧戊烷	Others	--	--	-0.940963	6.16025e-09	7
Ccam03G003066	-4.07396	down	--	--	XMW1400	-2.81449	down	n-Pentyl methylphosphonofluoridate	1-[氟（甲基）磷酰基]氧戊烷	Others	--	--	-0.931047	2.0666e-08	7
Ccam03G003094	1.93141	up	K12761	--	XMW1400	-2.81449	down	n-Pentyl methylphosphonofluoridate	1-[氟（甲基）磷酰基]氧戊烷	Others	--	--	-0.917229	8.52327e-08	9
Ccam03G003354	3.88565	up	K19825	--	XMW1400	-2.81449	down	n-Pentyl methylphosphonofluoridate	1-[氟（甲基）磷酰基]氧戊烷	Others	--	--	-0.945994	3.06975e-09	9
Ccam04G000234	-1.26726	down	K13993	ko04141	XMW1400	-2.81449	down	n-Pentyl methylphosphonofluoridate	1-[氟（甲基）磷酰基]氧戊烷	Others	--	--	-0.936311	1.11344e-08	7
Ccam04G000241	-2.04254	down	K13993	ko04141	XMW1400	-2.81449	down	n-Pentyl methylphosphonofluoridate	1-[氟（甲基）磷酰基]氧戊烷	Others	--	--	-0.93424	1.42872e-08	7
Ccam04G000317	7.87255	up	K13415	ko04075	XMW1400	-2.81449	down	n-Pentyl methylphosphonofluoridate	1-[氟（甲基）磷酰基]氧戊烷	Others	--	--	-0.951198	1.38744e-09	9
Ccam04G000633	2.49741	up	K13459	ko04626	XMW1400	-2.81449	down	n-Pentyl methylphosphonofluoridate	1-[氟（甲基）磷酰基]氧戊烷	Others	--	--	-0.971393	2.06153e-11	9
Ccam04G001611	1.0538	up	K23136	ko00999,ko01110	XMW1400	-2.81449	down	n-Pentyl methylphosphonofluoridate	1-[氟（甲基）磷酰基]氧戊烷	Others	--	--	-0.975503	6.03877e-12	9
Ccam04G002137	2.74359	up	K16296	--	XMW1400	-2.81449	down	n-Pentyl methylphosphonofluoridate	1-[氟（甲基）磷酰基]氧戊烷	Others	--	--	-0.964429	1.15275e-10	9
Ccam04G002273	1.07619	up	K15255	--	XMW1400	-2.81449	down	n-Pentyl methylphosphonofluoridate	1-[氟（甲基）磷酰基]氧戊烷	Others	--	--	-0.935758	1.19103e-08	9
Ccam04G002468	1.29285	up	K03327	--	XMW1400	-2.81449	down	n-Pentyl methylphosphonofluoridate	1-[氟（甲基）磷酰基]氧戊烷	Others	--	--	-0.975342	6.36071e-12	9
Ccam04G002472	1.59335	up	K03327	--	XMW1400	-2.81449	down	n-Pentyl methylphosphonofluoridate	1-[氟（甲基）磷酰基]氧戊烷	Others	--	--	-0.957	5.13437e-10	9
Ccam04G002560	1.56795	up	K09287	--	XMW1400	-2.81449	down	n-Pentyl methylphosphonofluoridate	1-[氟（甲基）磷酰基]氧戊烷	Others	--	--	-0.905323	2.40349e-07	9
Ccam04G002776	-1.57049	down	K00384	ko00450	XMW1400	-2.81449	down	n-Pentyl methylphosphonofluoridate	1-[氟（甲基）磷酰基]氧戊烷	Others	--	--	-0.920843	6.03279e-08	7
Ccam05G000192	1.18545	up	K17500	--	XMW1400	-2.81449	down	n-Pentyl methylphosphonofluoridate	1-[氟（甲基）磷酰基]氧戊烷	Others	--	--	-0.925355	3.82731e-08	9
Ccam05G000348	-3.74835	down	--	--	XMW1400	-2.81449	down	n-Pentyl methylphosphonofluoridate	1-[氟（甲基）磷酰基]氧戊烷	Others	--	--	-0.919504	6.86965e-08	7
Ccam05G000470	2.0263	up	K04733	--	XMW1400	-2.81449	down	n-Pentyl methylphosphonofluoridate	1-[氟（甲基）磷酰基]氧戊烷	Others	--	--	-0.919755	6.70557e-08	9
Ccam05G000580	1.14883	up	K00422	ko00350,ko00950,ko01100,ko01110	XMW1400	-2.81449	down	n-Pentyl methylphosphonofluoridate	1-[氟（甲基）磷酰基]氧戊烷	Others	--	--	-0.915721	9.79938e-08	9
Ccam05G000654	1.2474	up	K00924	--	XMW1400	-2.81449	down	n-Pentyl methylphosphonofluoridate	1-[氟（甲基）磷酰基]氧戊烷	Others	--	--	-0.917675	8.17448e-08	9
Ccam05G001018	7.28331	up	--	--	XMW1400	-2.81449	down	n-Pentyl methylphosphonofluoridate	1-[氟（甲基）磷酰基]氧戊烷	Others	--	--	-0.925507	3.76739e-08	9
Ccam05G001120	-2.05934	down	K01381	--	XMW1400	-2.81449	down	n-Pentyl methylphosphonofluoridate	1-[氟（甲基）磷酰基]氧戊烷	Others	--	--	-0.957478	4.70219e-10	7
Ccam05G001198	6.22035	up	K13466	ko04626	XMW1400	-2.81449	down	n-Pentyl methylphosphonofluoridate	1-[氟（甲基）磷酰基]氧戊烷	Others	--	--	-0.924847	4.03438e-08	9
Ccam05G001214	5.83218	up	K13466	ko04626	XMW1400	-2.81449	down	n-Pentyl methylphosphonofluoridate	1-[氟（甲基）磷酰基]氧戊烷	Others	--	--	-0.904421	2.58534e-07	9
Ccam05G001542	2.04272	up	--	--	XMW1400	-2.81449	down	n-Pentyl methylphosphonofluoridate	1-[氟（甲基）磷酰基]氧戊烷	Others	--	--	-0.942731	4.85709e-09	9
Ccam05G002014	-1.04696	down	K01179	ko00500,ko01100	XMW1400	-2.81449	down	n-Pentyl methylphosphonofluoridate	1-[氟（甲基）磷酰基]氧戊烷	Others	--	--	-0.948168	2.22517e-09	7
Ccam05G002424	1.81682	up	K13464	ko04075	XMW1400	-2.81449	down	n-Pentyl methylphosphonofluoridate	1-[氟（甲基）磷酰基]氧戊烷	Others	--	--	-0.903272	2.83403e-07	9
Ccam06G000397	1.74181	up	K03327	--	XMW1400	-2.81449	down	n-Pentyl methylphosphonofluoridate	1-[氟（甲基）磷酰基]氧戊烷	Others	--	--	-0.907961	1.93347e-07	9
Ccam06G000670	3.79426	up	K09286	--	XMW1400	-2.81449	down	n-Pentyl methylphosphonofluoridate	1-[氟（甲基）磷酰基]氧戊烷	Others	--	--	-0.978796	1.92265e-12	9
Ccam06G000736	5.10551	up	K13435	ko04626	XMW1400	-2.81449	down	n-Pentyl methylphosphonofluoridate	1-[氟（甲基）磷酰基]氧戊烷	Others	--	--	-0.935047	1.29766e-08	9
Ccam06G000813	1.77045	up	K08472	--	XMW1400	-2.81449	down	n-Pentyl methylphosphonofluoridate	1-[氟（甲基）磷酰基]氧戊烷	Others	--	--	-0.938771	8.18905e-09	9
Ccam06G000870	1.0523	up	K14503	ko04075	XMW1400	-2.81449	down	n-Pentyl methylphosphonofluoridate	1-[氟（甲基）磷酰基]氧戊烷	Others	--	--	-0.920478	6.25197e-08	9
Ccam06G001946	1.57549	up	K22684	--	XMW1400	-2.81449	down	n-Pentyl methylphosphonofluoridate	1-[氟（甲基）磷酰基]氧戊烷	Others	--	--	-0.938883	8.07233e-09	9
Ccam07G000104	2.11092	up	--	--	XMW1400	-2.81449	down	n-Pentyl methylphosphonofluoridate	1-[氟（甲基）磷酰基]氧戊烷	Others	--	--	-0.966988	6.39471e-11	9
Ccam07G000172	1.71175	up	K09843	ko00906,ko01110	XMW1400	-2.81449	down	n-Pentyl methylphosphonofluoridate	1-[氟（甲基）磷酰基]氧戊烷	Others	--	--	-0.975932	5.2496e-12	9
Ccam07G000331	2.64022	up	K13066	ko00380,ko00940,ko01100,ko01110	XMW1400	-2.81449	down	n-Pentyl methylphosphonofluoridate	1-[氟（甲基）磷酰基]氧戊烷	Others	--	--	-0.920872	6.01574e-08	9
Ccam07G000378	1.08588	insig	K20772	ko00270,ko01100,ko01110,ko04016	XMW1400	-2.81449	down	n-Pentyl methylphosphonofluoridate	1-[氟（甲基）磷酰基]氧戊烷	Others	--	--	-0.935984	1.15878e-08	9
Ccam07G000424	2.38744	up	K16281	--	XMW1400	-2.81449	down	n-Pentyl methylphosphonofluoridate	1-[氟（甲基）磷酰基]氧戊烷	Others	--	--	-0.980155	1.13674e-12	9
Ccam07G000467	1.43733	up	--	--	XMW1400	-2.81449	down	n-Pentyl methylphosphonofluoridate	1-[氟（甲基）磷酰基]氧戊烷	Others	--	--	-0.911531	1.42538e-07	9
Ccam07G000497	3.15581	up	K00729	ko00510,ko01100	XMW1400	-2.81449	down	n-Pentyl methylphosphonofluoridate	1-[氟（甲基）磷酰基]氧戊烷	Others	--	--	-0.965661	8.72719e-11	9
Ccam07G000706	7.94471	up	K13430	ko04626	XMW1400	-2.81449	down	n-Pentyl methylphosphonofluoridate	1-[氟（甲基）磷酰基]氧戊烷	Others	--	--	-0.974332	8.74112e-12	9
Ccam07G000770	6.64451	up	K19891	ko00500,ko01100	XMW1400	-2.81449	down	n-Pentyl methylphosphonofluoridate	1-[氟（甲基）磷酰基]氧戊烷	Others	--	--	-0.922766	4.9859e-08	9
Ccam07G001132	-1.15768	down	K03327	--	XMW1400	-2.81449	down	n-Pentyl methylphosphonofluoridate	1-[氟（甲基）磷酰基]氧戊烷	Others	--	--	-0.934662	1.35887e-08	7
Ccam07G001426	7.76985	up	K13420	ko04016,ko04626	XMW1400	-2.81449	down	n-Pentyl methylphosphonofluoridate	1-[氟（甲基）磷酰基]氧戊烷	Others	--	--	-0.947643	2.40793e-09	9
Ccam07G001715	3.18146	up	K00889	ko00562,ko01100,ko04070,ko04144	XMW1400	-2.81449	down	n-Pentyl methylphosphonofluoridate	1-[氟（甲基）磷酰基]氧戊烷	Others	--	--	-0.976741	4.00432e-12	9
Ccam08G000314	-2.42487	down	K13993	ko04141	XMW1400	-2.81449	down	n-Pentyl methylphosphonofluoridate	1-[氟（甲基）磷酰基]氧戊烷	Others	--	--	-0.917689	8.16315e-08	7
Ccam08G000473	-1.0543	down	--	--	XMW1400	-2.81449	down	n-Pentyl methylphosphonofluoridate	1-[氟（甲基）磷酰基]氧戊烷	Others	--	--	0.90639	2.20269e-07	7
Ccam08G000512	1.57429	up	K17506	--	XMW1400	-2.81449	down	n-Pentyl methylphosphonofluoridate	1-[氟（甲基）磷酰基]氧戊烷	Others	--	--	-0.900595	3.4954e-07	9
Ccam08G000673	1.70709	up	K16297	--	XMW1400	-2.81449	down	n-Pentyl methylphosphonofluoridate	1-[氟（甲基）磷酰基]氧戊烷	Others	--	--	-0.905193	2.42888e-07	9
Ccam08G000907	1.69429	up	K04487	ko00730,ko01100,ko01240,ko04122	XMW1400	-2.81449	down	n-Pentyl methylphosphonofluoridate	1-[氟（甲基）磷酰基]氧戊烷	Others	--	--	-0.9336	1.54071e-08	9
Ccam08G001074	2.96537	up	K13459	ko04626	XMW1400	-2.81449	down	n-Pentyl methylphosphonofluoridate	1-[氟（甲基）磷酰基]氧戊烷	Others	--	--	-0.915467	1.00304e-07	9
Ccam08G001085	9.79922	up	--	--	XMW1400	-2.81449	down	n-Pentyl methylphosphonofluoridate	1-[氟（甲基）磷酰基]氧戊烷	Others	--	--	-0.921429	5.69574e-08	9
Ccam08G001129	3.10834	up	K15078	--	XMW1400	-2.81449	down	n-Pentyl methylphosphonofluoridate	1-[氟（甲基）磷酰基]氧戊烷	Others	--	--	-0.935516	1.22648e-08	9
Ccam08G001659	2.00383	insig	K13065	ko00940,ko00941,ko00945,ko01100,ko01110	XMW1400	-2.81449	down	n-Pentyl methylphosphonofluoridate	1-[氟（甲基）磷酰基]氧戊烷	Others	--	--	-0.964638	1.10027e-10	9
Ccam08G001787	2.85961	up	K05387	--	XMW1400	-2.81449	down	n-Pentyl methylphosphonofluoridate	1-[氟（甲基）磷酰基]氧戊烷	Others	--	--	-0.96582	8.41352e-11	9
Ccam08G001885	2.47833	up	K03283	ko03040,ko04141,ko04144	XMW1400	-2.81449	down	n-Pentyl methylphosphonofluoridate	1-[氟（甲基）磷酰基]氧戊烷	Others	--	--	-0.904495	2.56999e-07	9
Ccam08G001888	1.59067	up	K17500	--	XMW1400	-2.81449	down	n-Pentyl methylphosphonofluoridate	1-[氟（甲基）磷酰基]氧戊烷	Others	--	--	-0.969359	3.54857e-11	9
Ccam09G000020	1.43718	up	K15015	--	XMW1400	-2.81449	down	n-Pentyl methylphosphonofluoridate	1-[氟（甲基）磷酰基]氧戊烷	Others	--	--	-0.915644	9.86939e-08	9
Ccam09G000334	3.59129	up	K01051	ko00040,ko01100	XMW1400	-2.81449	down	n-Pentyl methylphosphonofluoridate	1-[氟（甲基）磷酰基]氧戊烷	Others	--	--	-0.929073	2.57381e-08	9
Ccam09G000469	1.01344	up	K17108	ko00511,ko00600,ko01100	XMW1400	-2.81449	down	n-Pentyl methylphosphonofluoridate	1-[氟（甲基）磷酰基]氧戊烷	Others	--	--	-0.942604	4.94207e-09	9
Ccam09G000605	1.8497	up	K09419	--	XMW1400	-2.81449	down	n-Pentyl methylphosphonofluoridate	1-[氟（甲基）磷酰基]氧戊烷	Others	--	--	-0.986322	5.90137e-14	9
Ccam09G000745	2.10038	up	K00020	ko00280,ko01100	XMW1400	-2.81449	down	n-Pentyl methylphosphonofluoridate	1-[氟（甲基）磷酰基]氧戊烷	Others	--	--	-0.918185	7.79019e-08	9
Ccam09G000811	1.54551	up	--	--	XMW1400	-2.81449	down	n-Pentyl methylphosphonofluoridate	1-[氟（甲基）磷酰基]氧戊烷	Others	--	--	-0.975877	5.34686e-12	9
Ccam09G001398	2.0162	up	K13466	ko04626	XMW1400	-2.81449	down	n-Pentyl methylphosphonofluoridate	1-[氟（甲基）磷酰基]氧戊烷	Others	--	--	-0.951852	1.24813e-09	9
Ccam10G000185	1.23458	up	K03327	--	XMW1400	-2.81449	down	n-Pentyl methylphosphonofluoridate	1-[氟（甲基）磷酰基]氧戊烷	Others	--	--	-0.969527	3.39801e-11	9
Ccam10G000187	5.91853	up	K03327	--	XMW1400	-2.81449	down	n-Pentyl methylphosphonofluoridate	1-[氟（甲基）磷酰基]氧戊烷	Others	--	--	-0.945606	3.24646e-09	9
Ccam10G000903	1.10043	up	--	--	XMW1400	-2.81449	down	n-Pentyl methylphosphonofluoridate	1-[氟（甲基）磷酰基]氧戊烷	Others	--	--	-0.973688	1.06378e-11	9
Ccam11G000045	1.03796	up	--	--	XMW1400	-2.81449	down	n-Pentyl methylphosphonofluoridate	1-[氟（甲基）磷酰基]氧戊烷	Others	--	--	-0.926872	3.26357e-08	9
Ccam11G000106	1.70471	up	K01580	ko00250,ko00410,ko00430,ko00650,ko01100,ko01110	XMW1400	-2.81449	down	n-Pentyl methylphosphonofluoridate	1-[氟（甲基）磷酰基]氧戊烷	Others	--	--	-0.947543	2.44413e-09	9
Ccam11G000184	1.03136	up	K13464	ko04075	XMW1400	-2.81449	down	n-Pentyl methylphosphonofluoridate	1-[氟（甲基）磷酰基]氧戊烷	Others	--	--	-0.918115	7.84222e-08	9
Ccam11G000459	2.63935	up	K05278	ko00941,ko01100,ko01110	XMW1400	-2.81449	down	n-Pentyl methylphosphonofluoridate	1-[氟（甲基）磷酰基]氧戊烷	Others	--	--	-0.90587	2.29863e-07	9
Ccam11G000931	1.96398	up	K09422	--	XMW1400	-2.81449	down	n-Pentyl methylphosphonofluoridate	1-[氟（甲基）磷酰基]氧戊烷	Others	--	--	-0.967995	5.00696e-11	9
Ccam11G001135	1.53686	up	K13457	ko04626	XMW1400	-2.81449	down	n-Pentyl methylphosphonofluoridate	1-[氟（甲基）磷酰基]氧戊烷	Others	--	--	-0.920219	6.41099e-08	9
Ccam12G000313	1.26439	insig	K04077	ko03018	XMW1400	-2.81449	down	n-Pentyl methylphosphonofluoridate	1-[氟（甲基）磷酰基]氧戊烷	Others	--	--	-0.944944	3.56883e-09	9
Ccam12G000545	-1.11188	down	K01904	ko00130,ko00940,ko01100,ko01110	XMW1400	-2.81449	down	n-Pentyl methylphosphonofluoridate	1-[氟（甲基）磷酰基]氧戊烷	Others	--	--	-0.908735	1.81176e-07	7
Ccam12G000974	-1.31422	down	--	--	XMW1400	-2.81449	down	n-Pentyl methylphosphonofluoridate	1-[氟（甲基）磷酰基]氧戊烷	Others	--	--	-0.903322	2.82276e-07	7
Ccam12G001174	1.42276	insig	--	--	XMW1400	-2.81449	down	n-Pentyl methylphosphonofluoridate	1-[氟（甲基）磷酰基]氧戊烷	Others	--	--	-0.933837	1.49835e-08	9
Ccam12G001369	2.18159	up	K25731	--	XMW1400	-2.81449	down	n-Pentyl methylphosphonofluoridate	1-[氟（甲基）磷酰基]氧戊烷	Others	--	--	-0.914717	1.07387e-07	9
novel.2364	2.05807	up	--	--	XMW1400	-2.81449	down	n-Pentyl methylphosphonofluoridate	1-[氟（甲基）磷酰基]氧戊烷	Others	--	--	-0.931945	1.86625e-08	9
novel.2669	2.14017	up	K10798	ko03410	XMW1400	-2.81449	down	n-Pentyl methylphosphonofluoridate	1-[氟（甲基）磷酰基]氧戊烷	Others	--	--	-0.929996	2.32454e-08	9
novel.2826	-2.77556	down	K03006	ko03020	XMW1400	-2.81449	down	n-Pentyl methylphosphonofluoridate	1-[氟（甲基）磷酰基]氧戊烷	Others	--	--	-0.935579	1.21711e-08	7
novel.3890	1.79267	up	--	--	XMW1400	-2.81449	down	n-Pentyl methylphosphonofluoridate	1-[氟（甲基）磷酰基]氧戊烷	Others	--	--	-0.905399	2.38865e-07	9
novel.5782	8.03995	up	--	--	XMW1400	-2.81449	down	n-Pentyl methylphosphonofluoridate	1-[氟（甲基）磷酰基]氧戊烷	Others	--	--	-0.918547	7.52762e-08	9
novel.6004	2.72261	up	K03006	ko03020	XMW1400	-2.81449	down	n-Pentyl methylphosphonofluoridate	1-[氟（甲基）磷酰基]氧戊烷	Others	--	--	-0.954902	7.46596e-10	9
novel.6186	4.31589	up	K01968	ko00280,ko01100	XMW1400	-2.81449	down	n-Pentyl methylphosphonofluoridate	1-[氟（甲基）磷酰基]氧戊烷	Others	--	--	-0.933967	1.47555e-08	9
novel.6448	1.77632	insig	--	--	XMW1400	-2.81449	down	n-Pentyl methylphosphonofluoridate	1-[氟（甲基）磷酰基]氧戊烷	Others	--	--	-0.971599	1.94715e-11	9
novel.820	3.5829	up	--	--	XMW1400	-2.81449	down	n-Pentyl methylphosphonofluoridate	1-[氟（甲基）磷酰基]氧戊烷	Others	--	--	-0.929409	2.48047e-08	9
Ccam02G000046	-2.02594	down	K24637	--	KMW0296	-2.14351	down	Cyclohexene, 1-methyl-4-(1-methylethylidene)-	萜品油烯	Terpenoids	C06075	--	0.936369	1.10559e-08	7
Ccam02G002832	-3.2398	down	K09489	--	KMW0296	-2.14351	down	Cyclohexene, 1-methyl-4-(1-methylethylidene)-	萜品油烯	Terpenoids	C06075	--	0.939394	7.56048e-09	7
Ccam02G003456	-1.14921	down	K24139	--	KMW0296	-2.14351	down	Cyclohexene, 1-methyl-4-(1-methylethylidene)-	萜品油烯	Terpenoids	C06075	--	0.908707	1.81598e-07	7
Ccam03G002416	-2.08694	down	K13993	ko04141	KMW0296	-2.14351	down	Cyclohexene, 1-methyl-4-(1-methylethylidene)-	萜品油烯	Terpenoids	C06075	--	0.925895	3.61782e-08	7
Ccam04G000161	-1.15247	down	K05605	ko00280,ko00410,ko00640,ko01100,ko01200	KMW0296	-2.14351	down	Cyclohexene, 1-methyl-4-(1-methylethylidene)-	萜品油烯	Terpenoids	C06075	--	0.931083	2.05824e-08	7
Ccam04G000240	-1.97773	down	K13993	ko04141	KMW0296	-2.14351	down	Cyclohexene, 1-methyl-4-(1-methylethylidene)-	萜品油烯	Terpenoids	C06075	--	0.948467	2.12649e-09	7
Ccam04G000276	-4.39302	down	K00660	ko00941,ko00960,ko01100,ko01110,ko04712	KMW0296	-2.14351	down	Cyclohexene, 1-methyl-4-(1-methylethylidene)-	萜品油烯	Terpenoids	C06075	--	0.917724	8.13657e-08	7
Ccam04G003012	-1.51098	down	K03283	ko03040,ko04141,ko04144	KMW0296	-2.14351	down	Cyclohexene, 1-methyl-4-(1-methylethylidene)-	萜品油烯	Terpenoids	C06075	--	0.930929	2.09438e-08	7
Ccam04G003091	-1.28294	down	K13993	ko04141	KMW0296	-2.14351	down	Cyclohexene, 1-methyl-4-(1-methylethylidene)-	萜品油烯	Terpenoids	C06075	--	0.941345	5.85542e-09	7
Ccam05G000805	1.05565	up	K22262	--	KMW0296	-2.14351	down	Cyclohexene, 1-methyl-4-(1-methylethylidene)-	萜品油烯	Terpenoids	C06075	--	-0.905867	2.29919e-07	9
Ccam06G000270	-1.42007	down	K01555	ko00350,ko01100	KMW0296	-2.14351	down	Cyclohexene, 1-methyl-4-(1-methylethylidene)-	萜品油烯	Terpenoids	C06075	--	0.917682	8.1691e-08	7
Ccam06G000747	-4.78743	down	K04079	ko04141,ko04626	KMW0296	-2.14351	down	Cyclohexene, 1-methyl-4-(1-methylethylidene)-	萜品油烯	Terpenoids	C06075	--	0.923924	4.43498e-08	7
Ccam07G000856	-1.50396	down	K03695	--	KMW0296	-2.14351	down	Cyclohexene, 1-methyl-4-(1-methylethylidene)-	萜品油烯	Terpenoids	C06075	--	0.957965	4.29486e-10	7
Ccam07G000927	-2.42042	down	K00660	ko00941,ko00960,ko01100,ko01110,ko04712	KMW0296	-2.14351	down	Cyclohexene, 1-methyl-4-(1-methylethylidene)-	萜品油烯	Terpenoids	C06075	--	0.901147	3.34896e-07	7
Ccam07G001014	1.39973	up	K14488	ko04075	KMW0296	-2.14351	down	Cyclohexene, 1-methyl-4-(1-methylethylidene)-	萜品油烯	Terpenoids	C06075	--	-0.91137	1.44548e-07	9
Ccam08G000288	-1.45973	down	K09419	--	KMW0296	-2.14351	down	Cyclohexene, 1-methyl-4-(1-methylethylidene)-	萜品油烯	Terpenoids	C06075	--	0.916472	9.14423e-08	7
Ccam08G000593	1.13155	up	K03686	--	KMW0296	-2.14351	down	Cyclohexene, 1-methyl-4-(1-methylethylidene)-	萜品油烯	Terpenoids	C06075	--	-0.907274	2.04753e-07	9
Ccam08G001318	-1.07934	down	K08695	ko00941,ko01100,ko01110	KMW0296	-2.14351	down	Cyclohexene, 1-methyl-4-(1-methylethylidene)-	萜品油烯	Terpenoids	C06075	--	0.922595	5.0726e-08	7
Ccam09G000452	1.02554	up	K12831	ko03040	KMW0296	-2.14351	down	Cyclohexene, 1-methyl-4-(1-methylethylidene)-	萜品油烯	Terpenoids	C06075	--	-0.935025	1.30116e-08	9
Ccam10G001130	-1.01503	down	K03627	--	KMW0296	-2.14351	down	Cyclohexene, 1-methyl-4-(1-methylethylidene)-	萜品油烯	Terpenoids	C06075	--	0.941718	5.57104e-09	7
Ccam10G001738	-1.6873	down	K18819	ko00052,ko01100	KMW0296	-2.14351	down	Cyclohexene, 1-methyl-4-(1-methylethylidene)-	萜品油烯	Terpenoids	C06075	--	0.905022	2.46279e-07	7
Ccam11G000212	-1.76797	down	K13993	ko04141	KMW0296	-2.14351	down	Cyclohexene, 1-methyl-4-(1-methylethylidene)-	萜品油烯	Terpenoids	C06075	--	0.940907	6.2057e-09	7
novel.5750	-2.55034	down	--	--	KMW0296	-2.14351	down	Cyclohexene, 1-methyl-4-(1-methylethylidene)-	萜品油烯	Terpenoids	C06075	--	0.908766	1.80699e-07	7
Ccam02G000574	-2.04716	down	K13466	ko04626	KMW0427	8.08519	up	3-Mercaptohexyl acetate	3-巯基己基乙酸酯	Ester	D91605	--	-0.96338	1.44954e-10	1
Ccam03G000065	1.53515	up	K05909	--	KMW0427	8.08519	up	3-Mercaptohexyl acetate	3-巯基己基乙酸酯	Ester	D91605	--	0.92887	2.6317e-08	3
Ccam03G003410	-2.55397	down	K07561	--	KMW0427	8.08519	up	3-Mercaptohexyl acetate	3-巯基己基乙酸酯	Ester	D91605	--	-0.902593	2.99058e-07	1
Ccam04G000559	-8.31169	down	K01593	ko00350,ko00360,ko00380,ko00901,ko00950,ko00965,ko01100,ko01110	KMW0427	8.08519	up	3-Mercaptohexyl acetate	3-巯基己基乙酸酯	Ester	D91605	--	-0.938339	8.6504e-09	1
Ccam04G000630	-1.17966	down	K01940	ko00220,ko00250,ko01100,ko01110,ko01230	KMW0427	8.08519	up	3-Mercaptohexyl acetate	3-巯基己基乙酸酯	Ester	D91605	--	-0.932281	1.7957e-08	1
Ccam04G001209	-3.47706	down	K00993	ko00440,ko00564,ko00565,ko01100,ko01110	KMW0427	8.08519	up	3-Mercaptohexyl acetate	3-巯基己基乙酸酯	Ester	D91605	--	-0.970859	2.38637e-11	1
Ccam08G001531	-8.08598	down	K15601	--	KMW0427	8.08519	up	3-Mercaptohexyl acetate	3-巯基己基乙酸酯	Ester	D91605	--	-0.921768	5.50799e-08	1
Ccam08G001582	10.3151	up	K19747	--	KMW0427	8.08519	up	3-Mercaptohexyl acetate	3-巯基己基乙酸酯	Ester	D91605	--	0.938912	8.04239e-09	3
Ccam10G000079	-1.08344	down	--	--	KMW0427	8.08519	up	3-Mercaptohexyl acetate	3-巯基己基乙酸酯	Ester	D91605	--	-0.908192	1.89647e-07	1
Ccam12G000469	1.30745	up	--	--	KMW0427	8.08519	up	3-Mercaptohexyl acetate	3-巯基己基乙酸酯	Ester	D91605	--	0.943469	4.38886e-09	3
novel.2723	-2.19235	down	K19026	--	KMW0427	8.08519	up	3-Mercaptohexyl acetate	3-巯基己基乙酸酯	Ester	D91605	--	-0.94547	3.31053e-09	1
Ccam02G000574	-2.04716	down	K13466	ko04626	XMW0735	7.13571	up	Benzenemethanol, .alpha.-2-propenyl-	4-苯基-1-丁烯-4-醇	Alcohol	D92112	--	-0.953104	1.01491e-09	1
Ccam03G000065	1.53515	up	K05909	--	XMW0735	7.13571	up	Benzenemethanol, .alpha.-2-propenyl-	4-苯基-1-丁烯-4-醇	Alcohol	D92112	--	0.954529	7.96492e-10	3
Ccam03G003410	-2.55397	down	K07561	--	XMW0735	7.13571	up	Benzenemethanol, .alpha.-2-propenyl-	4-苯基-1-丁烯-4-醇	Alcohol	D92112	--	-0.902397	3.03708e-07	1
Ccam04G000559	-8.31169	down	K01593	ko00350,ko00360,ko00380,ko00901,ko00950,ko00965,ko01100,ko01110	XMW0735	7.13571	up	Benzenemethanol, .alpha.-2-propenyl-	4-苯基-1-丁烯-4-醇	Alcohol	D92112	--	-0.902989	2.89829e-07	1
Ccam04G000630	-1.17966	down	K01940	ko00220,ko00250,ko01100,ko01110,ko01230	XMW0735	7.13571	up	Benzenemethanol, .alpha.-2-propenyl-	4-苯基-1-丁烯-4-醇	Alcohol	D92112	--	-0.91322	1.22834e-07	1
Ccam04G001209	-3.47706	down	K00993	ko00440,ko00564,ko00565,ko01100,ko01110	XMW0735	7.13571	up	Benzenemethanol, .alpha.-2-propenyl-	4-苯基-1-丁烯-4-醇	Alcohol	D92112	--	-0.953505	9.48754e-10	1
Ccam08G001531	-8.08598	down	K15601	--	XMW0735	7.13571	up	Benzenemethanol, .alpha.-2-propenyl-	4-苯基-1-丁烯-4-醇	Alcohol	D92112	--	-0.922339	5.20384e-08	1
Ccam08G001582	10.3151	up	K19747	--	XMW0735	7.13571	up	Benzenemethanol, .alpha.-2-propenyl-	4-苯基-1-丁烯-4-醇	Alcohol	D92112	--	0.954859	7.52215e-10	3
Ccam12G000469	1.30745	up	--	--	XMW0735	7.13571	up	Benzenemethanol, .alpha.-2-propenyl-	4-苯基-1-丁烯-4-醇	Alcohol	D92112	--	0.947519	2.45273e-09	3
novel.2723	-2.19235	down	K19026	--	XMW0735	7.13571	up	Benzenemethanol, .alpha.-2-propenyl-	4-苯基-1-丁烯-4-醇	Alcohol	D92112	--	-0.918865	7.30343e-08	1
Ccam01G000700	1.62918	up	K14638	--	KMW0046	-1.51708	down	2-Hexanone	2-己酮	Ketone	--	--	-0.91994	6.58703e-08	9
Ccam01G001132	1.20333	up	--	--	KMW0046	-1.51708	down	2-Hexanone	2-己酮	Ketone	--	--	-0.921585	5.60826e-08	9
Ccam01G001792	1.03641	up	K01915	ko00220,ko00250,ko00630,ko00910,ko01100,ko01230	KMW0046	-1.51708	down	2-Hexanone	2-己酮	Ketone	--	--	-0.905964	2.28104e-07	9
Ccam01G003004	1.86286	up	K01052	ko00100	KMW0046	-1.51708	down	2-Hexanone	2-己酮	Ketone	--	--	-0.904847	2.49788e-07	9
Ccam03G000540	1.30422	up	K19613	--	KMW0046	-1.51708	down	2-Hexanone	2-己酮	Ketone	--	--	-0.912973	1.25557e-07	9
Ccam03G000662	1.59392	up	K06901	--	KMW0046	-1.51708	down	2-Hexanone	2-己酮	Ketone	--	--	-0.90463	2.54216e-07	9
Ccam03G001893	-7.16887	down	K01307	ko00790,ko01240	KMW0046	-1.51708	down	2-Hexanone	2-己酮	Ketone	--	--	0.931812	1.89477e-08	7
Ccam03G003099	1.61088	up	K13457	ko04626	KMW0046	-1.51708	down	2-Hexanone	2-己酮	Ketone	--	--	-0.901239	3.32509e-07	9
Ccam04G000296	1.44381	up	K06995	--	KMW0046	-1.51708	down	2-Hexanone	2-己酮	Ketone	--	--	-0.904426	2.58419e-07	9
Ccam04G001589	1.57872	up	K13051	ko00250,ko00460,ko01100,ko01110	KMW0046	-1.51708	down	2-Hexanone	2-己酮	Ketone	--	--	-0.909328	1.72299e-07	9
Ccam04G002938	1.28216	up	K01937	ko00240,ko01100,ko01232,ko01240	KMW0046	-1.51708	down	2-Hexanone	2-己酮	Ketone	--	--	-0.937213	9.96252e-09	9
Ccam04G003075	1.20808	up	--	--	KMW0046	-1.51708	down	2-Hexanone	2-己酮	Ketone	--	--	-0.918569	7.51207e-08	9
Ccam05G002279	1.00937	up	K19042	--	KMW0046	-1.51708	down	2-Hexanone	2-己酮	Ketone	--	--	-0.916491	9.12882e-08	9
Ccam08G002008	1.3185	up	--	--	KMW0046	-1.51708	down	2-Hexanone	2-己酮	Ketone	--	--	-0.9055	2.36899e-07	9
Ccam09G000161	1.68232	up	K01757	ko00901,ko01100,ko01110	KMW0046	-1.51708	down	2-Hexanone	2-己酮	Ketone	--	--	-0.90053	3.51286e-07	9
Ccam09G000388	1.14367	up	K09264	--	KMW0046	-1.51708	down	2-Hexanone	2-己酮	Ketone	--	--	-0.939727	7.2425e-09	9
Ccam09G000806	1.09644	up	K11699	--	KMW0046	-1.51708	down	2-Hexanone	2-己酮	Ketone	--	--	-0.922756	4.99128e-08	9
Ccam09G001063	1.09523	insig	K07151	ko00510,ko00513,ko01100,ko04141	KMW0046	-1.51708	down	2-Hexanone	2-己酮	Ketone	--	--	-0.928177	2.8377e-08	9
Ccam11G001021	1.09307	up	K00899	ko00270,ko01100	KMW0046	-1.51708	down	2-Hexanone	2-己酮	Ketone	--	--	-0.906853	2.1201e-07	9
Ccam12G000127	1.28782	up	K03320	--	KMW0046	-1.51708	down	2-Hexanone	2-己酮	Ketone	--	--	-0.916013	9.54048e-08	9
novel.1833	1.3738	up	--	--	KMW0046	-1.51708	down	2-Hexanone	2-己酮	Ketone	--	--	-0.909818	1.65248e-07	9
novel.522	1.02774	insig	--	--	KMW0046	-1.51708	down	2-Hexanone	2-己酮	Ketone	--	--	-0.900432	3.53958e-07	9
novel.523	1.26068	up	--	--	KMW0046	-1.51708	down	2-Hexanone	2-己酮	Ketone	--	--	-0.924439	4.20737e-08	9
Ccam01G001355	-7.87267	down	K02218	--	XMW0119	2.28831	up	Cyclopentanone, 2-methyl-3-(1-methylethyl)-	2-甲基-3-（1-甲基乙基）-环戊酮	Ketone	--	--	-0.908998	1.77184e-07	1
Ccam02G000434	-5.61403	down	--	--	XMW0119	2.28831	up	Cyclopentanone, 2-methyl-3-(1-methylethyl)-	2-甲基-3-（1-甲基乙基）-环戊酮	Ketone	--	--	-0.926908	3.25104e-08	1
Ccam02G000940	1.29827	up	K17500	--	XMW0119	2.28831	up	Cyclopentanone, 2-methyl-3-(1-methylethyl)-	2-甲基-3-（1-甲基乙基）-环戊酮	Ketone	--	--	0.905	2.46713e-07	3
Ccam02G001437	-1.99796	down	K00430	ko00940,ko01100,ko01110	XMW0119	2.28831	up	Cyclopentanone, 2-methyl-3-(1-methylethyl)-	2-甲基-3-（1-甲基乙基）-环戊酮	Ketone	--	--	-0.901544	3.2472e-07	1
Ccam02G002009	-2.57238	down	K13457	ko04626	XMW0119	2.28831	up	Cyclopentanone, 2-methyl-3-(1-methylethyl)-	2-甲基-3-（1-甲基乙基）-环戊酮	Ketone	--	--	-0.913747	1.17188e-07	1
Ccam02G003003	-1.14019	down	K05765	--	XMW0119	2.28831	up	Cyclopentanone, 2-methyl-3-(1-methylethyl)-	2-甲基-3-（1-甲基乙基）-环戊酮	Ketone	--	--	-0.904057	2.66192e-07	1
Ccam04G001879	-1.03271	down	K00850	ko00010,ko00030,ko00051,ko00052,ko01100,ko01110,ko01200,ko01230,ko03018	XMW0119	2.28831	up	Cyclopentanone, 2-methyl-3-(1-methylethyl)-	2-甲基-3-（1-甲基乙基）-环戊酮	Ketone	--	--	-0.939261	7.69101e-09	1
Ccam04G002714	-1.82332	down	K02901	ko03010	XMW0119	2.28831	up	Cyclopentanone, 2-methyl-3-(1-methylethyl)-	2-甲基-3-（1-甲基乙基）-环戊酮	Ketone	--	--	-0.915117	1.03552e-07	1
Ccam05G000621	-8.71982	down	K13428	ko04626	XMW0119	2.28831	up	Cyclopentanone, 2-methyl-3-(1-methylethyl)-	2-甲基-3-（1-甲基乙基）-环戊酮	Ketone	--	--	-0.919625	6.79025e-08	1
Ccam05G001065	-1.69331	down	K10406	--	XMW0119	2.28831	up	Cyclopentanone, 2-methyl-3-(1-methylethyl)-	2-甲基-3-（1-甲基乙基）-环戊酮	Ketone	--	--	-0.91855	7.52577e-08	1
Ccam05G001069	-1.25989	down	K02218	--	XMW0119	2.28831	up	Cyclopentanone, 2-methyl-3-(1-methylethyl)-	2-甲基-3-（1-甲基乙基）-环戊酮	Ketone	--	--	-0.911663	1.40902e-07	1
Ccam05G001867	-8.59388	down	K11593	--	XMW0119	2.28831	up	Cyclopentanone, 2-methyl-3-(1-methylethyl)-	2-甲基-3-（1-甲基乙基）-环戊酮	Ketone	--	--	-0.91879	7.35566e-08	1
Ccam08G000039	-2.56365	down	K02113	ko00190,ko00195,ko01100	XMW0119	2.28831	up	Cyclopentanone, 2-methyl-3-(1-methylethyl)-	2-甲基-3-（1-甲基乙基）-环戊酮	Ketone	--	--	-0.948209	2.21111e-09	1
Ccam08G000152	-1.48116	down	K01531	--	XMW0119	2.28831	up	Cyclopentanone, 2-methyl-3-(1-methylethyl)-	2-甲基-3-（1-甲基乙基）-环戊酮	Ketone	--	--	-0.945964	3.08285e-09	1
Ccam09G000957	-2.20092	down	K23222	--	XMW0119	2.28831	up	Cyclopentanone, 2-methyl-3-(1-methylethyl)-	2-甲基-3-（1-甲基乙基）-环戊酮	Ketone	--	--	-0.97439	8.58769e-12	1
Ccam10G001072	2.73087	up	K09753	ko00940,ko01100,ko01110	XMW0119	2.28831	up	Cyclopentanone, 2-methyl-3-(1-methylethyl)-	2-甲基-3-（1-甲基乙基）-环戊酮	Ketone	--	--	0.907513	2.00716e-07	3
Ccam11G001098	-1.41914	down	K00975	ko00500,ko00520,ko01100,ko01110,ko01250	XMW0119	2.28831	up	Cyclopentanone, 2-methyl-3-(1-methylethyl)-	2-甲基-3-（1-甲基乙基）-环戊酮	Ketone	--	--	-0.907675	1.98032e-07	1
Ccam11G001324	-1.92504	down	K20890	--	XMW0119	2.28831	up	Cyclopentanone, 2-methyl-3-(1-methylethyl)-	2-甲基-3-（1-甲基乙基）-环戊酮	Ketone	--	--	-0.910953	1.49877e-07	1
Ccam12G001141	-1.17269	down	K13430	ko04626	XMW0119	2.28831	up	Cyclopentanone, 2-methyl-3-(1-methylethyl)-	2-甲基-3-（1-甲基乙基）-环戊酮	Ketone	--	--	-0.912557	1.30262e-07	1
novel.4965	-3.68732	down	--	--	XMW0119	2.28831	up	Cyclopentanone, 2-methyl-3-(1-methylethyl)-	2-甲基-3-（1-甲基乙基）-环戊酮	Ketone	--	--	-0.952444	1.13262e-09	1
novel.5099	-7.49199	down	K09955	--	XMW0119	2.28831	up	Cyclopentanone, 2-methyl-3-(1-methylethyl)-	2-甲基-3-（1-甲基乙基）-环戊酮	Ketone	--	--	-0.915782	9.74494e-08	1
novel.6346	-2.11233	down	K10798	ko03410	XMW0119	2.28831	up	Cyclopentanone, 2-methyl-3-(1-methylethyl)-	2-甲基-3-（1-甲基乙基）-环戊酮	Ketone	--	--	-0.961439	2.17787e-10	1
novel.6799	-9.2915	down	--	--	XMW0119	2.28831	up	Cyclopentanone, 2-methyl-3-(1-methylethyl)-	2-甲基-3-（1-甲基乙基）-环戊酮	Ketone	--	--	-0.918042	7.89646e-08	1
novel.6800	-2.20131	down	--	--	XMW0119	2.28831	up	Cyclopentanone, 2-methyl-3-(1-methylethyl)-	2-甲基-3-（1-甲基乙基）-环戊酮	Ketone	--	--	-0.907155	2.0678e-07	1
novel.7332	-7.52772	down	K01209	ko00520,ko01100	XMW0119	2.28831	up	Cyclopentanone, 2-methyl-3-(1-methylethyl)-	2-甲基-3-（1-甲基乙基）-环戊酮	Ketone	--	--	-0.919412	6.93054e-08	1
novel.7420	-4.92487	down	K13457	ko04626	XMW0119	2.28831	up	Cyclopentanone, 2-methyl-3-(1-methylethyl)-	2-甲基-3-（1-甲基乙基）-环戊酮	Ketone	--	--	-0.909339	1.72136e-07	1
novel.7576	-1.27761	down	K16578	--	XMW0119	2.28831	up	Cyclopentanone, 2-methyl-3-(1-methylethyl)-	2-甲基-3-（1-甲基乙基）-环戊酮	Ketone	--	--	-0.936514	1.086e-08	1
Ccam01G000091	1.32054	up	K06911	--	NMW0016	-1.98993	down	Acetic acid, cyclohexyl ester	醋酸环己酯	Ester	C12297	--	-0.902567	2.99671e-07	9
Ccam01G000622	5.71885	up	--	--	NMW0016	-1.98993	down	Acetic acid, cyclohexyl ester	醋酸环己酯	Ester	C12297	--	-0.906361	2.20794e-07	9
Ccam01G002102	1.7031	up	--	--	NMW0016	-1.98993	down	Acetic acid, cyclohexyl ester	醋酸环己酯	Ester	C12297	--	-0.903867	2.70268e-07	9
Ccam01G003564	1.27096	up	K01915	ko00220,ko00250,ko00630,ko00910,ko01100,ko01230	NMW0016	-1.98993	down	Acetic acid, cyclohexyl ester	醋酸环己酯	Ester	C12297	--	-0.910935	1.50105e-07	9
Ccam02G002272	1.41738	up	K13448	ko04626	NMW0016	-1.98993	down	Acetic acid, cyclohexyl ester	醋酸环己酯	Ester	C12297	--	-0.901303	3.30864e-07	9
Ccam02G002472	3.12559	up	K22133	ko00630,ko01100	NMW0016	-1.98993	down	Acetic acid, cyclohexyl ester	醋酸环己酯	Ester	C12297	--	-0.922176	5.28918e-08	9
Ccam03G001947	1.01892	up	K19613	--	NMW0016	-1.98993	down	Acetic acid, cyclohexyl ester	醋酸环己酯	Ester	C12297	--	-0.97228	1.60678e-11	9
Ccam03G002482	2.71562	up	K01535	ko00190,ko01100	NMW0016	-1.98993	down	Acetic acid, cyclohexyl ester	醋酸环己酯	Ester	C12297	--	-0.945312	3.38658e-09	9
Ccam04G000721	3.68864	up	K03327	--	NMW0016	-1.98993	down	Acetic acid, cyclohexyl ester	醋酸环己酯	Ester	C12297	--	-0.920727	6.10188e-08	9
Ccam04G001389	-1.95233	down	K20802	ko00460,ko01100,ko01110	NMW0016	-1.98993	down	Acetic acid, cyclohexyl ester	醋酸环己酯	Ester	C12297	--	0.947131	2.59839e-09	7
Ccam04G002246	1.75636	up	K24917	--	NMW0016	-1.98993	down	Acetic acid, cyclohexyl ester	醋酸环己酯	Ester	C12297	--	-0.906339	2.21185e-07	9
Ccam04G002948	7.44987	up	K03511	--	NMW0016	-1.98993	down	Acetic acid, cyclohexyl ester	醋酸环己酯	Ester	C12297	--	-0.911718	1.40218e-07	9
Ccam05G001283	2.04538	up	K04733	--	NMW0016	-1.98993	down	Acetic acid, cyclohexyl ester	醋酸环己酯	Ester	C12297	--	-0.945732	3.18827e-09	9
Ccam06G002088	1.38784	up	K19861	--	NMW0016	-1.98993	down	Acetic acid, cyclohexyl ester	醋酸环己酯	Ester	C12297	--	-0.902616	2.98513e-07	9
Ccam09G000088	2.20734	up	K00423	ko00053,ko01100	NMW0016	-1.98993	down	Acetic acid, cyclohexyl ester	醋酸环己酯	Ester	C12297	--	-0.922139	5.30853e-08	9
Ccam12G001182	2.08893	up	K13416	ko04016,ko04075,ko04626	NMW0016	-1.98993	down	Acetic acid, cyclohexyl ester	醋酸环己酯	Ester	C12297	--	-0.931003	2.07682e-08	9
Ccam01G001355	-7.87267	down	K02218	--	KMW0482	17.403	up	2,4-Decadienal, (E,E)-	反式-2,4-癸二烯醛	Aldehyde	--	--	-0.944652	3.71992e-09	1
Ccam02G000434	-5.61403	down	--	--	KMW0482	17.403	up	2,4-Decadienal, (E,E)-	反式-2,4-癸二烯醛	Aldehyde	--	--	-0.902397	3.03716e-07	1
Ccam02G002009	-2.57238	down	K13457	ko04626	KMW0482	17.403	up	2,4-Decadienal, (E,E)-	反式-2,4-癸二烯醛	Aldehyde	--	--	-0.947962	2.29523e-09	1
Ccam04G000559	-8.31169	down	K01593	ko00350,ko00360,ko00380,ko00901,ko00950,ko00965,ko01100,ko01110	KMW0482	17.403	up	2,4-Decadienal, (E,E)-	反式-2,4-癸二烯醛	Aldehyde	--	--	-0.946229	2.96639e-09	1
Ccam04G000560	-8.3724	down	K01593	ko00350,ko00360,ko00380,ko00901,ko00950,ko00965,ko01100,ko01110	KMW0482	17.403	up	2,4-Decadienal, (E,E)-	反式-2,4-癸二烯醛	Aldehyde	--	--	-0.947667	2.39924e-09	1
Ccam04G001209	-3.47706	down	K00993	ko00440,ko00564,ko00565,ko01100,ko01110	KMW0482	17.403	up	2,4-Decadienal, (E,E)-	反式-2,4-癸二烯醛	Aldehyde	--	--	-0.959471	3.22312e-10	1
Ccam05G000621	-8.71982	down	K13428	ko04626	KMW0482	17.403	up	2,4-Decadienal, (E,E)-	反式-2,4-癸二烯醛	Aldehyde	--	--	-0.912732	1.28266e-07	1
Ccam05G001065	-1.69331	down	K10406	--	KMW0482	17.403	up	2,4-Decadienal, (E,E)-	反式-2,4-癸二烯醛	Aldehyde	--	--	-0.930879	2.10614e-08	1
Ccam07G001772	2.96982	up	K04733	--	KMW0482	17.403	up	2,4-Decadienal, (E,E)-	反式-2,4-癸二烯醛	Aldehyde	--	--	0.925582	3.73793e-08	3
Ccam08G000039	-2.56365	down	K02113	ko00190,ko00195,ko01100	KMW0482	17.403	up	2,4-Decadienal, (E,E)-	反式-2,4-癸二烯醛	Aldehyde	--	--	-0.927274	3.12679e-08	1
Ccam08G001503	-5.91274	down	K12235	ko00260,ko00470,ko01100	KMW0482	17.403	up	2,4-Decadienal, (E,E)-	反式-2,4-癸二烯醛	Aldehyde	--	--	-0.903599	2.76109e-07	1
Ccam08G001531	-8.08598	down	K15601	--	KMW0482	17.403	up	2,4-Decadienal, (E,E)-	反式-2,4-癸二烯醛	Aldehyde	--	--	-0.903138	2.86432e-07	1
Ccam08G001582	10.3151	up	K19747	--	KMW0482	17.403	up	2,4-Decadienal, (E,E)-	反式-2,4-癸二烯醛	Aldehyde	--	--	0.948846	2.00688e-09	3
Ccam09G000957	-2.20092	down	K23222	--	KMW0482	17.403	up	2,4-Decadienal, (E,E)-	反式-2,4-癸二烯醛	Aldehyde	--	--	-0.915828	9.70413e-08	1
Ccam09G001589	-6.95256	down	K15078	--	KMW0482	17.403	up	2,4-Decadienal, (E,E)-	反式-2,4-癸二烯醛	Aldehyde	--	--	-0.939743	7.2272e-09	1
Ccam10G000277	1.06914	up	--	--	KMW0482	17.403	up	2,4-Decadienal, (E,E)-	反式-2,4-癸二烯醛	Aldehyde	--	--	0.914214	1.12381e-07	3
novel.2723	-2.19235	down	K19026	--	KMW0482	17.403	up	2,4-Decadienal, (E,E)-	反式-2,4-癸二烯醛	Aldehyde	--	--	-0.921688	5.55164e-08	1
novel.4965	-3.68732	down	--	--	KMW0482	17.403	up	2,4-Decadienal, (E,E)-	反式-2,4-癸二烯醛	Aldehyde	--	--	-0.934832	1.33154e-08	1
novel.6799	-9.2915	down	--	--	KMW0482	17.403	up	2,4-Decadienal, (E,E)-	反式-2,4-癸二烯醛	Aldehyde	--	--	-0.934718	1.34989e-08	1
novel.7066	-2.44375	down	K12393	--	KMW0482	17.403	up	2,4-Decadienal, (E,E)-	反式-2,4-癸二烯醛	Aldehyde	--	--	-0.912244	1.33906e-07	1
Ccam01G000298	-1.98044	down	K13993	ko04141	NMW0177	-12.6577	down	N-Benzylformamide	N-苄基甲酰胺	Amine	D72481	--	0.969761	3.19686e-11	7
Ccam01G002799	1.096	up	K01823	ko00900,ko01100,ko01110	NMW0177	-12.6577	down	N-Benzylformamide	N-苄基甲酰胺	Amine	D72481	--	-0.906619	2.1615e-07	9
Ccam01G003651	-1.34865	down	K20224	ko03013	NMW0177	-12.6577	down	N-Benzylformamide	N-苄基甲酰胺	Amine	D72481	--	0.963352	1.45845e-10	7
Ccam02G001640	-2.27081	down	K20660	--	NMW0177	-12.6577	down	N-Benzylformamide	N-苄基甲酰胺	Amine	D72481	--	0.947694	2.38962e-09	7
Ccam02G002643	-1.26661	down	K09489	--	NMW0177	-12.6577	down	N-Benzylformamide	N-苄基甲酰胺	Amine	D72481	--	0.914261	1.11897e-07	7
Ccam02G003232	-1.99935	down	K09419	--	NMW0177	-12.6577	down	N-Benzylformamide	N-苄基甲酰胺	Amine	D72481	--	0.944529	3.78511e-09	7
Ccam03G000954	-5.50456	down	K13993	ko04141	NMW0177	-12.6577	down	N-Benzylformamide	N-苄基甲酰胺	Amine	D72481	--	0.986523	5.24552e-14	7
Ccam03G001589	-1.83477	down	K09571	--	NMW0177	-12.6577	down	N-Benzylformamide	N-苄基甲酰胺	Amine	D72481	--	0.92058	6.18982e-08	7
Ccam03G002416	-2.08694	down	K13993	ko04141	NMW0177	-12.6577	down	N-Benzylformamide	N-苄基甲酰胺	Amine	D72481	--	0.928755	2.66476e-08	7
Ccam03G002417	-2.44232	down	K13993	ko04141	NMW0177	-12.6577	down	N-Benzylformamide	N-苄基甲酰胺	Amine	D72481	--	0.93961	7.35232e-09	7
Ccam04G000240	-1.97773	down	K13993	ko04141	NMW0177	-12.6577	down	N-Benzylformamide	N-苄基甲酰胺	Amine	D72481	--	0.919937	6.58898e-08	7
Ccam04G003012	-1.51098	down	K03283	ko03040,ko04141,ko04144	NMW0177	-12.6577	down	N-Benzylformamide	N-苄基甲酰胺	Amine	D72481	--	0.940084	6.91385e-09	7
Ccam05G001256	-1.8251	down	K01193	ko00052,ko00500,ko01100,ko01110	NMW0177	-12.6577	down	N-Benzylformamide	N-苄基甲酰胺	Amine	D72481	--	0.908963	1.7771e-07	7
Ccam07G000961	-2.40885	down	K24205	--	NMW0177	-12.6577	down	N-Benzylformamide	N-苄基甲酰胺	Amine	D72481	--	0.931645	1.93118e-08	7
Ccam07G001873	-8.93614	down	K18108	ko00902,ko01100,ko01110	NMW0177	-12.6577	down	N-Benzylformamide	N-苄基甲酰胺	Amine	D72481	--	0.910887	1.50729e-07	7
Ccam08G000030	-1.87943	down	K13993	ko04141	NMW0177	-12.6577	down	N-Benzylformamide	N-苄基甲酰胺	Amine	D72481	--	0.92912	2.56052e-08	7
Ccam08G001783	-1.72066	down	K05387	--	NMW0177	-12.6577	down	N-Benzylformamide	N-苄基甲酰胺	Amine	D72481	--	0.917422	8.37076e-08	7
Ccam09G000092	-4.97761	down	--	--	NMW0177	-12.6577	down	N-Benzylformamide	N-苄基甲酰胺	Amine	D72481	--	0.928378	2.77635e-08	7
Ccam11G000724	-1.0013	down	K14495	ko04075	NMW0177	-12.6577	down	N-Benzylformamide	N-苄基甲酰胺	Amine	D72481	--	0.911388	1.44316e-07	7
Ccam12G001383	-2.59352	down	K13993	ko04141	NMW0177	-12.6577	down	N-Benzylformamide	N-苄基甲酰胺	Amine	D72481	--	0.958275	4.05145e-10	7
novel.51	-4.92728	down	--	--	NMW0177	-12.6577	down	N-Benzylformamide	N-苄基甲酰胺	Amine	D72481	--	0.964415	1.15612e-10	7
Ccam03G003410	-2.55397	down	K07561	--	NMW0093	5.10177	up	D-Verbenone	D-马苄烯酮	Terpenoids	--	--	-0.918017	7.91504e-08	1
Ccam04G000559	-8.31169	down	K01593	ko00350,ko00360,ko00380,ko00901,ko00950,ko00965,ko01100,ko01110	NMW0093	5.10177	up	D-Verbenone	D-马苄烯酮	Terpenoids	--	--	-0.909493	1.69903e-07	1
Ccam04G000630	-1.17966	down	K01940	ko00220,ko00250,ko01100,ko01110,ko01230	NMW0093	5.10177	up	D-Verbenone	D-马苄烯酮	Terpenoids	--	--	-0.923728	4.52455e-08	1
Ccam04G001209	-3.47706	down	K00993	ko00440,ko00564,ko00565,ko01100,ko01110	NMW0093	5.10177	up	D-Verbenone	D-马苄烯酮	Terpenoids	--	--	-0.968661	4.24045e-11	1
Ccam12G000409	8.13068	up	K20617	--	NMW0093	5.10177	up	D-Verbenone	D-马苄烯酮	Terpenoids	--	--	0.911523	1.42629e-07	3
Ccam01G000091	1.32054	up	K06911	--	XMW0416	-1.88299	down	1,3-Cyclohexadiene, 5-butyl-	5-丁基-1,3-环己二烯	Hydrocarbons	--	--	-0.905417	2.38519e-07	9
Ccam01G002102	1.7031	up	--	--	XMW0416	-1.88299	down	1,3-Cyclohexadiene, 5-butyl-	5-丁基-1,3-环己二烯	Hydrocarbons	--	--	-0.90295	2.90735e-07	9
Ccam01G003564	1.27096	up	K01915	ko00220,ko00250,ko00630,ko00910,ko01100,ko01230	XMW0416	-1.88299	down	1,3-Cyclohexadiene, 5-butyl-	5-丁基-1,3-环己二烯	Hydrocarbons	--	--	-0.901701	3.20753e-07	9
Ccam02G002272	1.41738	up	K13448	ko04626	XMW0416	-1.88299	down	1,3-Cyclohexadiene, 5-butyl-	5-丁基-1,3-环己二烯	Hydrocarbons	--	--	-0.904697	2.5283e-07	9
Ccam02G002472	3.12559	up	K22133	ko00630,ko01100	XMW0416	-1.88299	down	1,3-Cyclohexadiene, 5-butyl-	5-丁基-1,3-环己二烯	Hydrocarbons	--	--	-0.917919	7.98864e-08	9
Ccam03G001947	1.01892	up	K19613	--	XMW0416	-1.88299	down	1,3-Cyclohexadiene, 5-butyl-	5-丁基-1,3-环己二烯	Hydrocarbons	--	--	-0.973686	1.06437e-11	9
Ccam03G002482	2.71562	up	K01535	ko00190,ko01100	XMW0416	-1.88299	down	1,3-Cyclohexadiene, 5-butyl-	5-丁基-1,3-环己二烯	Hydrocarbons	--	--	-0.944483	3.80926e-09	9
Ccam04G000721	3.68864	up	K03327	--	XMW0416	-1.88299	down	1,3-Cyclohexadiene, 5-butyl-	5-丁基-1,3-环己二烯	Hydrocarbons	--	--	-0.919423	6.92359e-08	9
Ccam04G001389	-1.95233	down	K20802	ko00460,ko01100,ko01110	XMW0416	-1.88299	down	1,3-Cyclohexadiene, 5-butyl-	5-丁基-1,3-环己二烯	Hydrocarbons	--	--	0.948036	2.26971e-09	7
Ccam04G002246	1.75636	up	K24917	--	XMW0416	-1.88299	down	1,3-Cyclohexadiene, 5-butyl-	5-丁基-1,3-环己二烯	Hydrocarbons	--	--	-0.902084	3.11263e-07	9
Ccam04G002948	7.44987	up	K03511	--	XMW0416	-1.88299	down	1,3-Cyclohexadiene, 5-butyl-	5-丁基-1,3-环己二烯	Hydrocarbons	--	--	-0.902083	3.11298e-07	9
Ccam05G001283	2.04538	up	K04733	--	XMW0416	-1.88299	down	1,3-Cyclohexadiene, 5-butyl-	5-丁基-1,3-环己二烯	Hydrocarbons	--	--	-0.944084	4.02917e-09	9
Ccam06G002088	1.38784	up	K19861	--	XMW0416	-1.88299	down	1,3-Cyclohexadiene, 5-butyl-	5-丁基-1,3-环己二烯	Hydrocarbons	--	--	-0.908346	1.87215e-07	9
Ccam07G001956	2.63147	up	K04733	--	XMW0416	-1.88299	down	1,3-Cyclohexadiene, 5-butyl-	5-丁基-1,3-环己二烯	Hydrocarbons	--	--	-0.900235	3.59363e-07	9
Ccam09G000088	2.20734	up	K00423	ko00053,ko01100	XMW0416	-1.88299	down	1,3-Cyclohexadiene, 5-butyl-	5-丁基-1,3-环己二烯	Hydrocarbons	--	--	-0.921575	5.61403e-08	9
Ccam12G001182	2.08893	up	K13416	ko04016,ko04075,ko04626	XMW0416	-1.88299	down	1,3-Cyclohexadiene, 5-butyl-	5-丁基-1,3-环己二烯	Hydrocarbons	--	--	-0.935734	1.19454e-08	9
Ccam01G000469	-1.3752	down	K16586	--	KMW0235	-3.05984	down	1,3,6-Octatriene, 3,7-dimethyl-, (Z)-	(Z)-3,7-二甲基-1,3,6-十八烷三烯	Terpenoids	--	--	0.924445	4.20494e-08	7
Ccam01G001526	-1.38205	down	K08286	--	KMW0235	-3.05984	down	1,3,6-Octatriene, 3,7-dimethyl-, (Z)-	(Z)-3,7-二甲基-1,3,6-十八烷三烯	Terpenoids	--	--	0.905128	2.44173e-07	7
Ccam01G001637	-1.89403	down	K10798	ko03410	KMW0235	-3.05984	down	1,3,6-Octatriene, 3,7-dimethyl-, (Z)-	(Z)-3,7-二甲基-1,3,6-十八烷三烯	Terpenoids	--	--	0.913544	1.19339e-07	7
Ccam01G001945	-4.033	down	K02218	--	KMW0235	-3.05984	down	1,3,6-Octatriene, 3,7-dimethyl-, (Z)-	(Z)-3,7-二甲基-1,3,6-十八烷三烯	Terpenoids	--	--	0.91703	8.68246e-08	7
Ccam01G003502	-1.26885	down	K17065	--	KMW0235	-3.05984	down	1,3,6-Octatriene, 3,7-dimethyl-, (Z)-	(Z)-3,7-二甲基-1,3,6-十八烷三烯	Terpenoids	--	--	0.940746	6.33935e-09	7
Ccam02G000813	2.18606	up	K20617	--	KMW0235	-3.05984	down	1,3,6-Octatriene, 3,7-dimethyl-, (Z)-	(Z)-3,7-二甲基-1,3,6-十八烷三烯	Terpenoids	--	--	-0.943953	4.10349e-09	9
Ccam02G002609	-2.06368	down	K06627	--	KMW0235	-3.05984	down	1,3,6-Octatriene, 3,7-dimethyl-, (Z)-	(Z)-3,7-二甲基-1,3,6-十八烷三烯	Terpenoids	--	--	0.942426	5.06353e-09	7
Ccam02G003204	8.94566	up	K16292	--	KMW0235	-3.05984	down	1,3,6-Octatriene, 3,7-dimethyl-, (Z)-	(Z)-3,7-二甲基-1,3,6-十八烷三烯	Terpenoids	--	--	-0.916993	8.71228e-08	9
Ccam02G003463	1.20213	up	--	--	KMW0235	-3.05984	down	1,3,6-Octatriene, 3,7-dimethyl-, (Z)-	(Z)-3,7-二甲基-1,3,6-十八烷三烯	Terpenoids	--	--	-0.903145	2.86283e-07	9
Ccam03G000498	-1.03011	down	K07456	ko03430	KMW0235	-3.05984	down	1,3,6-Octatriene, 3,7-dimethyl-, (Z)-	(Z)-3,7-二甲基-1,3,6-十八烷三烯	Terpenoids	--	--	0.92031	6.35486e-08	7
Ccam03G002324	-2.82433	down	--	--	KMW0235	-3.05984	down	1,3,6-Octatriene, 3,7-dimethyl-, (Z)-	(Z)-3,7-二甲基-1,3,6-十八烷三烯	Terpenoids	--	--	0.900374	3.55543e-07	7
Ccam03G002878	3.64446	up	K10756	ko03030,ko03420,ko03430	KMW0235	-3.05984	down	1,3,6-Octatriene, 3,7-dimethyl-, (Z)-	(Z)-3,7-二甲基-1,3,6-十八烷三烯	Terpenoids	--	--	-0.913154	1.23552e-07	9
Ccam03G002994	1.46625	up	K12608	ko03018	KMW0235	-3.05984	down	1,3,6-Octatriene, 3,7-dimethyl-, (Z)-	(Z)-3,7-二甲基-1,3,6-十八烷三烯	Terpenoids	--	--	-0.926224	3.49495e-08	9
Ccam04G001970	-2.53232	down	K01792	ko00010,ko01100,ko01110	KMW0235	-3.05984	down	1,3,6-Octatriene, 3,7-dimethyl-, (Z)-	(Z)-3,7-二甲基-1,3,6-十八烷三烯	Terpenoids	--	--	0.914797	1.06608e-07	7
Ccam05G000218	-1.08731	down	K22651	--	KMW0235	-3.05984	down	1,3,6-Octatriene, 3,7-dimethyl-, (Z)-	(Z)-3,7-二甲基-1,3,6-十八烷三烯	Terpenoids	--	--	0.913216	1.2287e-07	7
Ccam05G000621	-8.71982	down	K13428	ko04626	KMW0235	-3.05984	down	1,3,6-Octatriene, 3,7-dimethyl-, (Z)-	(Z)-3,7-二甲基-1,3,6-十八烷三烯	Terpenoids	--	--	0.90012	3.62549e-07	7
Ccam05G000865	1.26094	up	K15078	--	KMW0235	-3.05984	down	1,3,6-Octatriene, 3,7-dimethyl-, (Z)-	(Z)-3,7-二甲基-1,3,6-十八烷三烯	Terpenoids	--	--	-0.92206	5.3504e-08	9
Ccam05G001779	-1.5045	down	K00924	--	KMW0235	-3.05984	down	1,3,6-Octatriene, 3,7-dimethyl-, (Z)-	(Z)-3,7-二甲基-1,3,6-十八烷三烯	Terpenoids	--	--	0.927026	3.21069e-08	7
Ccam05G001878	-10.6215	down	K13457	ko04626	KMW0235	-3.05984	down	1,3,6-Octatriene, 3,7-dimethyl-, (Z)-	(Z)-3,7-二甲基-1,3,6-十八烷三烯	Terpenoids	--	--	0.936785	1.05045e-08	7
Ccam06G000153	-1.57654	down	K22733	--	KMW0235	-3.05984	down	1,3,6-Octatriene, 3,7-dimethyl-, (Z)-	(Z)-3,7-二甲基-1,3,6-十八烷三烯	Terpenoids	--	--	0.90338	2.80987e-07	7
Ccam07G000893	-1.64863	down	K08343	ko04136	KMW0235	-3.05984	down	1,3,6-Octatriene, 3,7-dimethyl-, (Z)-	(Z)-3,7-二甲基-1,3,6-十八烷三烯	Terpenoids	--	--	0.901642	3.22225e-07	7
Ccam07G001552	2.09441	up	K04121	ko00904,ko01100,ko01110	KMW0235	-3.05984	down	1,3,6-Octatriene, 3,7-dimethyl-, (Z)-	(Z)-3,7-二甲基-1,3,6-十八烷三烯	Terpenoids	--	--	-0.926959	3.23365e-08	9
Ccam08G001826	2.0727	up	K14826	--	KMW0235	-3.05984	down	1,3,6-Octatriene, 3,7-dimethyl-, (Z)-	(Z)-3,7-二甲基-1,3,6-十八烷三烯	Terpenoids	--	--	-0.902703	2.96465e-07	9
Ccam10G000623	-8.80537	down	--	--	KMW0235	-3.05984	down	1,3,6-Octatriene, 3,7-dimethyl-, (Z)-	(Z)-3,7-二甲基-1,3,6-十八烷三烯	Terpenoids	--	--	0.939866	7.11277e-09	7
Ccam10G001598	-7.79343	down	--	--	KMW0235	-3.05984	down	1,3,6-Octatriene, 3,7-dimethyl-, (Z)-	(Z)-3,7-二甲基-1,3,6-十八烷三烯	Terpenoids	--	--	0.964021	1.26103e-10	7
Ccam11G000430	-3.01845	down	K22063	--	KMW0235	-3.05984	down	1,3,6-Octatriene, 3,7-dimethyl-, (Z)-	(Z)-3,7-二甲基-1,3,6-十八烷三烯	Terpenoids	--	--	0.950073	1.65899e-09	7
Ccam11G000442	6.02235	up	K15718	ko00591	KMW0235	-3.05984	down	1,3,6-Octatriene, 3,7-dimethyl-, (Z)-	(Z)-3,7-二甲基-1,3,6-十八烷三烯	Terpenoids	--	--	-0.917737	8.1265e-08	9
Ccam11G001034	3.61423	up	K22683	--	KMW0235	-3.05984	down	1,3,6-Octatriene, 3,7-dimethyl-, (Z)-	(Z)-3,7-二甲基-1,3,6-十八烷三烯	Terpenoids	--	--	-0.903704	2.73807e-07	9
Ccam11G001070	-1.24739	down	K22262	--	KMW0235	-3.05984	down	1,3,6-Octatriene, 3,7-dimethyl-, (Z)-	(Z)-3,7-二甲基-1,3,6-十八烷三烯	Terpenoids	--	--	0.935011	1.30334e-08	7
Ccam11G001145	-1.43598	down	K10744	ko03030	KMW0235	-3.05984	down	1,3,6-Octatriene, 3,7-dimethyl-, (Z)-	(Z)-3,7-二甲基-1,3,6-十八烷三烯	Terpenoids	--	--	0.933248	1.60542e-08	7
Ccam11G001554	-1.18111	down	--	--	KMW0235	-3.05984	down	1,3,6-Octatriene, 3,7-dimethyl-, (Z)-	(Z)-3,7-二甲基-1,3,6-十八烷三烯	Terpenoids	--	--	0.908445	1.8566e-07	7
Ccam12G000329	-10.5431	down	K12486	ko04144	KMW0235	-3.05984	down	1,3,6-Octatriene, 3,7-dimethyl-, (Z)-	(Z)-3,7-二甲基-1,3,6-十八烷三烯	Terpenoids	--	--	0.972999	1.30515e-11	7
Ccam12G001459	-1.82794	down	K13430	ko04626	KMW0235	-3.05984	down	1,3,6-Octatriene, 3,7-dimethyl-, (Z)-	(Z)-3,7-二甲基-1,3,6-十八烷三烯	Terpenoids	--	--	0.935906	1.16985e-08	7
novel.1783	-2.08056	down	--	--	KMW0235	-3.05984	down	1,3,6-Octatriene, 3,7-dimethyl-, (Z)-	(Z)-3,7-二甲基-1,3,6-十八烷三烯	Terpenoids	--	--	0.936004	1.156e-08	7
novel.2429	7.79059	up	--	--	KMW0235	-3.05984	down	1,3,6-Octatriene, 3,7-dimethyl-, (Z)-	(Z)-3,7-二甲基-1,3,6-十八烷三烯	Terpenoids	--	--	-0.919577	6.82192e-08	9
novel.4020	-1.71968	down	--	--	KMW0235	-3.05984	down	1,3,6-Octatriene, 3,7-dimethyl-, (Z)-	(Z)-3,7-二甲基-1,3,6-十八烷三烯	Terpenoids	--	--	0.916585	9.04965e-08	7
novel.7045	7.30797	up	K13464	ko04075	KMW0235	-3.05984	down	1,3,6-Octatriene, 3,7-dimethyl-, (Z)-	(Z)-3,7-二甲基-1,3,6-十八烷三烯	Terpenoids	--	--	-0.945599	3.25004e-09	9
novel.7722	7.94052	up	K03006	ko03020	KMW0235	-3.05984	down	1,3,6-Octatriene, 3,7-dimethyl-, (Z)-	(Z)-3,7-二甲基-1,3,6-十八烷三烯	Terpenoids	--	--	-0.914164	1.12886e-07	9
Ccam01G000758	-1.19091	down	K05665	ko02010	KMW0606	-1.0123	down	.alpha.-Muurolene	α-衣兰油烯	Terpenoids	C20272	--	0.918496	7.56422e-08	7
Ccam02G000347	1.10568	up	K07198	--	KMW0606	-1.0123	down	.alpha.-Muurolene	α-衣兰油烯	Terpenoids	C20272	--	-0.916673	8.97616e-08	9
Ccam02G002057	-1.16966	insig	--	--	KMW0606	-1.0123	down	.alpha.-Muurolene	α-衣兰油烯	Terpenoids	C20272	--	0.901529	3.25091e-07	7
Ccam02G003341	2.60444	up	K16224	ko04016,ko04626	KMW0606	-1.0123	down	.alpha.-Muurolene	α-衣兰油烯	Terpenoids	C20272	--	-0.933657	1.53049e-08	9
Ccam03G001307	-1.13563	down	K18886	--	KMW0606	-1.0123	down	.alpha.-Muurolene	α-衣兰油烯	Terpenoids	C20272	--	0.929168	2.54704e-08	7
Ccam05G000854	3.70055	up	K14564	ko03008	KMW0606	-1.0123	down	.alpha.-Muurolene	α-衣兰油烯	Terpenoids	C20272	--	-0.906076	2.26022e-07	9
Ccam05G001001	2.52427	up	K15333	--	KMW0606	-1.0123	down	.alpha.-Muurolene	α-衣兰油烯	Terpenoids	C20272	--	-0.926578	3.36677e-08	9
Ccam07G000880	-1.00582	down	K15747	ko00906,ko01100,ko01110	KMW0606	-1.0123	down	.alpha.-Muurolene	α-衣兰油烯	Terpenoids	C20272	--	0.931272	2.01475e-08	7
Ccam08G000367	1.07307	up	K21604	--	KMW0606	-1.0123	down	.alpha.-Muurolene	α-衣兰油烯	Terpenoids	C20272	--	-0.910897	1.50608e-07	9
Ccam11G000846	5.57126	up	K08726	ko00590,ko01100,ko04146	KMW0606	-1.0123	down	.alpha.-Muurolene	α-衣兰油烯	Terpenoids	C20272	--	-0.928734	2.671e-08	9
Ccam11G001035	1.09822	up	K22683	--	KMW0606	-1.0123	down	.alpha.-Muurolene	α-衣兰油烯	Terpenoids	C20272	--	-0.919745	6.71238e-08	9
Ccam11G001843	-1.19321	down	K23948	--	KMW0606	-1.0123	down	.alpha.-Muurolene	α-衣兰油烯	Terpenoids	C20272	--	0.925068	3.94331e-08	7
Ccam02G001865	-1.92395	down	K03283	ko03040,ko04141,ko04144	XMW0916	-1.33249	down	(5-bromopentyl)-Benzene	（5-溴戊基）-苯	Aromatics	--	--	0.943326	4.47665e-09	7
Ccam04G000497	1.25347	up	K13667	ko00514	XMW0916	-1.33249	down	(5-bromopentyl)-Benzene	（5-溴戊基）-苯	Aromatics	--	--	-0.907522	2.00566e-07	9
Ccam01G001386	1.04505	insig	K12462	--	KMW0592	-1.07798	insig	Undecanoic Acid	十一碳酸	Acid	C17715	--	-0.952774	1.0724e-09	9
Ccam01G001724	1.00776	up	K01115	ko00564,ko00565,ko01100,ko01110,ko04144	KMW0592	-1.07798	insig	Undecanoic Acid	十一碳酸	Acid	C17715	--	-0.953261	9.88605e-10	9
Ccam01G002235	1.30034	up	--	--	KMW0592	-1.07798	insig	Undecanoic Acid	十一碳酸	Acid	C17715	--	-0.924763	4.06938e-08	9
Ccam02G000929	2.86323	up	K15333	--	KMW0592	-1.07798	insig	Undecanoic Acid	十一碳酸	Acid	C17715	--	-0.939834	7.14226e-09	9
Ccam02G001999	5.93739	up	K14638	--	KMW0592	-1.07798	insig	Undecanoic Acid	十一碳酸	Acid	C17715	--	-0.93557	1.21843e-08	9
Ccam02G003357	1.92329	up	--	--	KMW0592	-1.07798	insig	Undecanoic Acid	十一碳酸	Acid	C17715	--	-0.917157	8.5807e-08	9
Ccam03G000022	-1.17683	down	K00703	ko00500,ko01100,ko01110	KMW0592	-1.07798	insig	Undecanoic Acid	十一碳酸	Acid	C17715	--	0.906518	2.1796e-07	7
Ccam03G000432	1.17069	insig	K20181	--	KMW0592	-1.07798	insig	Undecanoic Acid	十一碳酸	Acid	C17715	--	-0.926866	3.26575e-08	9
Ccam03G000438	1.1094	up	K13428	ko04626	KMW0592	-1.07798	insig	Undecanoic Acid	十一碳酸	Acid	C17715	--	-0.926299	3.46743e-08	9
Ccam03G000621	-2.24374	down	K05391	ko04626	KMW0592	-1.07798	insig	Undecanoic Acid	十一碳酸	Acid	C17715	--	-0.90909	1.7582e-07	7
Ccam03G001279	2.10719	up	K08790	--	KMW0592	-1.07798	insig	Undecanoic Acid	十一碳酸	Acid	C17715	--	-0.929979	2.32908e-08	9
Ccam04G001179	1.2824	insig	K01246	ko03410	KMW0592	-1.07798	insig	Undecanoic Acid	十一碳酸	Acid	C17715	--	-0.932697	1.71162e-08	9
Ccam04G001692	1.33841	up	K07374	ko04145	KMW0592	-1.07798	insig	Undecanoic Acid	十一碳酸	Acid	C17715	--	-0.924094	4.3586e-08	9
Ccam04G001852	1.02072	up	K04077	ko03018	KMW0592	-1.07798	insig	Undecanoic Acid	十一碳酸	Acid	C17715	--	-0.950341	1.59061e-09	9
Ccam05G002425	-1.50076	down	K09840	ko00906,ko01100,ko01110	KMW0592	-1.07798	insig	Undecanoic Acid	十一碳酸	Acid	C17715	--	-0.915672	9.84338e-08	7
Ccam05G002445	1.10088	up	--	--	KMW0592	-1.07798	insig	Undecanoic Acid	十一碳酸	Acid	C17715	--	-0.916346	9.25188e-08	9
Ccam06G000827	1.03926	up	K23877	--	KMW0592	-1.07798	insig	Undecanoic Acid	十一碳酸	Acid	C17715	--	-0.918132	7.82973e-08	9
Ccam06G001588	2.44859	up	K20558	ko04016	KMW0592	-1.07798	insig	Undecanoic Acid	十一碳酸	Acid	C17715	--	-0.923064	4.83876e-08	9
Ccam06G001817	-1.36756	down	K03943	ko00190,ko01100	KMW0592	-1.07798	insig	Undecanoic Acid	十一碳酸	Acid	C17715	--	-0.926892	3.25649e-08	7
Ccam07G000148	1.02164	insig	--	--	KMW0592	-1.07798	insig	Undecanoic Acid	十一碳酸	Acid	C17715	--	-0.924203	4.31028e-08	9
Ccam07G001278	1.00535	up	K12448	ko00520,ko01100,ko01250	KMW0592	-1.07798	insig	Undecanoic Acid	十一碳酸	Acid	C17715	--	-0.933778	1.5089e-08	9
Ccam08G000086	-1.26966	down	K15920	ko00520,ko01100	KMW0592	-1.07798	insig	Undecanoic Acid	十一碳酸	Acid	C17715	--	-0.919269	7.02615e-08	7
Ccam08G001238	6.85197	up	K01593	ko00350,ko00360,ko00380,ko00901,ko00950,ko00965,ko01100,ko01110	KMW0592	-1.07798	insig	Undecanoic Acid	十一碳酸	Acid	C17715	--	-0.951725	1.27425e-09	9
Ccam10G001594	-1.22447	down	K07213	--	KMW0592	-1.07798	insig	Undecanoic Acid	十一碳酸	Acid	C17715	--	-0.944039	4.05452e-09	7
Ccam11G000053	-1.16146	down	K13415	ko04075	KMW0592	-1.07798	insig	Undecanoic Acid	十一碳酸	Acid	C17715	--	-0.95279	1.06955e-09	7
Ccam11G000630	2.72234	up	K11252	--	KMW0592	-1.07798	insig	Undecanoic Acid	十一碳酸	Acid	C17715	--	-0.9304	2.22225e-08	9
Ccam11G000974	-1.93111	down	K06173	--	KMW0592	-1.07798	insig	Undecanoic Acid	十一碳酸	Acid	C17715	--	-0.90793	1.93854e-07	7
novel.3357	-2.02434	down	--	--	KMW0592	-1.07798	insig	Undecanoic Acid	十一碳酸	Acid	C17715	--	-0.901962	3.14274e-07	7
Ccam01G000824	-2.33189	down	K15078	--	NMW0231	1.94468	up	Phenol, 2-methoxy-4-(2-propenyl)-, acetate	苯甲酸2-甲氧基-4-（2-丙烯基）酯	Ester	C14567	--	-0.928186	2.83476e-08	1
Ccam08G000387	7.29813	up	K21435	--	NMW0231	1.94468	up	Phenol, 2-methoxy-4-(2-propenyl)-, acetate	苯甲酸2-甲氧基-4-（2-丙烯基）酯	Ester	C14567	--	0.970965	2.31858e-11	3
Ccam10G000158	-1.34785	down	K22377	--	NMW0231	1.94468	up	Phenol, 2-methoxy-4-(2-propenyl)-, acetate	苯甲酸2-甲氧基-4-（2-丙烯基）酯	Ester	C14567	--	-0.908626	1.82842e-07	1
Ccam01G001063	-1.25262	down	K13172	--	XMW0422	1.08078	up	3,5-Dimethyldodecane	3,5-二甲基十二烷	Hydrocarbons	--	--	-0.90033	3.56733e-07	1
Ccam01G001488	-1.0133	down	no	--	XMW0422	1.08078	up	3,5-Dimethyldodecane	3,5-二甲基十二烷	Hydrocarbons	--	--	-0.92386	4.46396e-08	1
Ccam09G001816	-7.10254	down	K14500	ko04075	XMW0422	1.08078	up	3,5-Dimethyldodecane	3,5-二甲基十二烷	Hydrocarbons	--	--	-0.911643	1.41151e-07	1
Ccam10G001594	-1.22447	down	K07213	--	XMW0422	1.08078	up	3,5-Dimethyldodecane	3,5-二甲基十二烷	Hydrocarbons	--	--	-0.928664	2.69155e-08	1
Ccam11G001554	-1.18111	down	--	--	XMW0422	1.08078	up	3,5-Dimethyldodecane	3,5-二甲基十二烷	Hydrocarbons	--	--	-0.934645	1.3617e-08	1
Ccam12G000933	-1.20962	down	K08237	--	XMW0422	1.08078	up	3,5-Dimethyldodecane	3,5-二甲基十二烷	Hydrocarbons	--	--	-0.902783	2.94604e-07	1
Ccam01G000222	5.19021	up	K13459	ko04626	XMW0455	3.97866	up	1,3-Benzenediol, 4,5-dimethyl-	4,5-二甲基-1,3-苯二醇	Phenol	--	--	0.909973	1.6307e-07	3
Ccam01G000680	3.07671	up	--	--	XMW0455	3.97866	up	1,3-Benzenediol, 4,5-dimethyl-	4,5-二甲基-1,3-苯二醇	Phenol	--	--	0.948451	2.13163e-09	3
Ccam01G001970	8.43749	up	--	--	XMW0455	3.97866	up	1,3-Benzenediol, 4,5-dimethyl-	4,5-二甲基-1,3-苯二醇	Phenol	--	--	0.913814	1.16489e-07	3
Ccam01G002370	-2.19675	down	K13457	ko04626	XMW0455	3.97866	up	1,3-Benzenediol, 4,5-dimethyl-	4,5-二甲基-1,3-苯二醇	Phenol	--	--	-0.906055	2.26399e-07	1
Ccam01G002574	4.53512	up	K13466	ko04626	XMW0455	3.97866	up	1,3-Benzenediol, 4,5-dimethyl-	4,5-二甲基-1,3-苯二醇	Phenol	--	--	0.936244	1.12254e-08	3
Ccam01G002596	10.0035	up	K13466	ko04626	XMW0455	3.97866	up	1,3-Benzenediol, 4,5-dimethyl-	4,5-二甲基-1,3-苯二醇	Phenol	--	--	0.935806	1.18413e-08	3
Ccam01G003184	4.96583	up	K01537	--	XMW0455	3.97866	up	1,3-Benzenediol, 4,5-dimethyl-	4,5-二甲基-1,3-苯二醇	Phenol	--	--	0.905843	2.30364e-07	3
Ccam02G000465	3.78154	up	K18819	ko00052,ko01100	XMW0455	3.97866	up	1,3-Benzenediol, 4,5-dimethyl-	4,5-二甲基-1,3-苯二醇	Phenol	--	--	0.91514	1.03336e-07	3
Ccam02G000470	5.27196	up	K03006	ko03020	XMW0455	3.97866	up	1,3-Benzenediol, 4,5-dimethyl-	4,5-二甲基-1,3-苯二醇	Phenol	--	--	0.905702	2.33039e-07	3
Ccam02G000474	3.0696	up	K02184	--	XMW0455	3.97866	up	1,3-Benzenediol, 4,5-dimethyl-	4,5-二甲基-1,3-苯二醇	Phenol	--	--	0.935898	1.17093e-08	3
Ccam02G001798	2.96897	up	K20888	--	XMW0455	3.97866	up	1,3-Benzenediol, 4,5-dimethyl-	4,5-二甲基-1,3-苯二醇	Phenol	--	--	0.900203	3.60255e-07	3
Ccam02G002010	4.70577	up	K13457	ko04626	XMW0455	3.97866	up	1,3-Benzenediol, 4,5-dimethyl-	4,5-二甲基-1,3-苯二醇	Phenol	--	--	0.910877	1.50863e-07	3
Ccam02G002410	2.48881	up	K06676	--	XMW0455	3.97866	up	1,3-Benzenediol, 4,5-dimethyl-	4,5-二甲基-1,3-苯二醇	Phenol	--	--	0.902671	2.9723e-07	3
Ccam02G002646	1.52682	up	K12355	ko00940,ko01110	XMW0455	3.97866	up	1,3-Benzenediol, 4,5-dimethyl-	4,5-二甲基-1,3-苯二醇	Phenol	--	--	0.915847	9.6872e-08	3
Ccam02G003428	5.26643	up	K21435	--	XMW0455	3.97866	up	1,3-Benzenediol, 4,5-dimethyl-	4,5-二甲基-1,3-苯二醇	Phenol	--	--	0.913672	1.17981e-07	3
Ccam03G002390	2.88384	up	--	--	XMW0455	3.97866	up	1,3-Benzenediol, 4,5-dimethyl-	4,5-二甲基-1,3-苯二醇	Phenol	--	--	0.908065	1.91672e-07	3
Ccam04G000191	3.70005	up	K00703	ko00500,ko01100,ko01110	XMW0455	3.97866	up	1,3-Benzenediol, 4,5-dimethyl-	4,5-二甲基-1,3-苯二醇	Phenol	--	--	0.91191	1.37894e-07	3
Ccam04G000765	7.36086	up	K19355	ko00051,ko01100	XMW0455	3.97866	up	1,3-Benzenediol, 4,5-dimethyl-	4,5-二甲基-1,3-苯二醇	Phenol	--	--	0.922561	5.08949e-08	3
Ccam04G001475	1.09167	up	--	--	XMW0455	3.97866	up	1,3-Benzenediol, 4,5-dimethyl-	4,5-二甲基-1,3-苯二醇	Phenol	--	--	0.905864	2.29972e-07	3
Ccam04G001580	1.95553	up	K13425	ko04016,ko04626	XMW0455	3.97866	up	1,3-Benzenediol, 4,5-dimethyl-	4,5-二甲基-1,3-苯二醇	Phenol	--	--	0.901571	3.24022e-07	3
Ccam04G002101	2.49969	up	K01537	--	XMW0455	3.97866	up	1,3-Benzenediol, 4,5-dimethyl-	4,5-二甲基-1,3-苯二醇	Phenol	--	--	0.925544	3.75273e-08	3
Ccam04G002692	2.64766	up	K17686	ko04016	XMW0455	3.97866	up	1,3-Benzenediol, 4,5-dimethyl-	4,5-二甲基-1,3-苯二醇	Phenol	--	--	0.927296	3.11929e-08	3
Ccam05G000939	11.0847	up	K13457	ko04626	XMW0455	3.97866	up	1,3-Benzenediol, 4,5-dimethyl-	4,5-二甲基-1,3-苯二醇	Phenol	--	--	0.920208	6.41793e-08	3
Ccam05G000957	8.4421	up	K01773	--	XMW0455	3.97866	up	1,3-Benzenediol, 4,5-dimethyl-	4,5-二甲基-1,3-苯二醇	Phenol	--	--	0.927583	3.02495e-08	3
Ccam05G000960	9.07309	up	K01773	--	XMW0455	3.97866	up	1,3-Benzenediol, 4,5-dimethyl-	4,5-二甲基-1,3-苯二醇	Phenol	--	--	0.909992	1.62812e-07	3
Ccam05G000966	5.32439	up	K13457	ko04626	XMW0455	3.97866	up	1,3-Benzenediol, 4,5-dimethyl-	4,5-二甲基-1,3-苯二醇	Phenol	--	--	0.902459	3.02231e-07	3
Ccam05G001071	8.80288	up	--	--	XMW0455	3.97866	up	1,3-Benzenediol, 4,5-dimethyl-	4,5-二甲基-1,3-苯二醇	Phenol	--	--	0.913616	1.18565e-07	3
Ccam05G001097	6.93203	up	K00913	ko00562,ko01100,ko04070	XMW0455	3.97866	up	1,3-Benzenediol, 4,5-dimethyl-	4,5-二甲基-1,3-苯二醇	Phenol	--	--	0.902867	2.92651e-07	3
Ccam06G000305	6.08537	up	K00162	ko00010,ko00020,ko00620,ko01100,ko01110,ko01200	XMW0455	3.97866	up	1,3-Benzenediol, 4,5-dimethyl-	4,5-二甲基-1,3-苯二醇	Phenol	--	--	0.921547	5.6297e-08	3
Ccam06G001251	3.41826	up	--	--	XMW0455	3.97866	up	1,3-Benzenediol, 4,5-dimethyl-	4,5-二甲基-1,3-苯二醇	Phenol	--	--	0.9598	3.02284e-10	3
Ccam06G001690	1.39952	up	K17362	--	XMW0455	3.97866	up	1,3-Benzenediol, 4,5-dimethyl-	4,5-二甲基-1,3-苯二醇	Phenol	--	--	0.919231	7.05186e-08	3
Ccam07G001675	2.30261	up	--	--	XMW0455	3.97866	up	1,3-Benzenediol, 4,5-dimethyl-	4,5-二甲基-1,3-苯二醇	Phenol	--	--	0.943851	4.16224e-09	3
Ccam08G000722	2.31442	up	K00279	ko00908,ko01110	XMW0455	3.97866	up	1,3-Benzenediol, 4,5-dimethyl-	4,5-二甲基-1,3-苯二醇	Phenol	--	--	0.910438	1.56695e-07	3
Ccam08G001166	6.4967	up	K04733	--	XMW0455	3.97866	up	1,3-Benzenediol, 4,5-dimethyl-	4,5-二甲基-1,3-苯二醇	Phenol	--	--	0.919761	6.70198e-08	3
Ccam08G001872	2.20821	up	K08235	--	XMW0455	3.97866	up	1,3-Benzenediol, 4,5-dimethyl-	4,5-二甲基-1,3-苯二醇	Phenol	--	--	0.909999	1.62711e-07	3
Ccam09G000926	1.58407	up	K00558	ko00270,ko01100	XMW0455	3.97866	up	1,3-Benzenediol, 4,5-dimethyl-	4,5-二甲基-1,3-苯二醇	Phenol	--	--	0.908313	1.87733e-07	3
Ccam10G000099	1.30664	up	K13989	ko04141	XMW0455	3.97866	up	1,3-Benzenediol, 4,5-dimethyl-	4,5-二甲基-1,3-苯二醇	Phenol	--	--	0.919111	7.13365e-08	3
Ccam10G000235	10.1261	up	K00889	ko00562,ko01100,ko04070,ko04144	XMW0455	3.97866	up	1,3-Benzenediol, 4,5-dimethyl-	4,5-二甲基-1,3-苯二醇	Phenol	--	--	0.903044	2.88569e-07	3
Ccam10G001018	4.80616	up	K01358	--	XMW0455	3.97866	up	1,3-Benzenediol, 4,5-dimethyl-	4,5-二甲基-1,3-苯二醇	Phenol	--	--	0.945821	3.14752e-09	3
Ccam10G001272	1.97572	up	K04123	ko00904,ko01100,ko01110	XMW0455	3.97866	up	1,3-Benzenediol, 4,5-dimethyl-	4,5-二甲基-1,3-苯二醇	Phenol	--	--	0.91982	6.66374e-08	3
Ccam10G001579	3.0831	up	--	--	XMW0455	3.97866	up	1,3-Benzenediol, 4,5-dimethyl-	4,5-二甲基-1,3-苯二醇	Phenol	--	--	0.904244	2.62236e-07	3
Ccam11G000221	8.26033	up	--	--	XMW0455	3.97866	up	1,3-Benzenediol, 4,5-dimethyl-	4,5-二甲基-1,3-苯二醇	Phenol	--	--	0.919127	7.12253e-08	3
Ccam11G000404	7.62582	up	K13449	ko04016,ko04075,ko04626	XMW0455	3.97866	up	1,3-Benzenediol, 4,5-dimethyl-	4,5-二甲基-1,3-苯二醇	Phenol	--	--	0.932465	1.75804e-08	3
Ccam11G000446	6.40513	up	K02945	ko03010	XMW0455	3.97866	up	1,3-Benzenediol, 4,5-dimethyl-	4,5-二甲基-1,3-苯二醇	Phenol	--	--	0.900847	3.42795e-07	3
Ccam11G000861	6.189	up	K10406	--	XMW0455	3.97866	up	1,3-Benzenediol, 4,5-dimethyl-	4,5-二甲基-1,3-苯二醇	Phenol	--	--	0.911503	1.42879e-07	3
Ccam11G001520	11.7819	up	K14376	ko03015	XMW0455	3.97866	up	1,3-Benzenediol, 4,5-dimethyl-	4,5-二甲基-1,3-苯二醇	Phenol	--	--	0.933398	1.57757e-08	3
Ccam11G001771	3.1286	up	K11843	--	XMW0455	3.97866	up	1,3-Benzenediol, 4,5-dimethyl-	4,5-二甲基-1,3-苯二醇	Phenol	--	--	0.915731	9.79066e-08	3
Ccam12G001296	4.01586	up	K11000	--	XMW0455	3.97866	up	1,3-Benzenediol, 4,5-dimethyl-	4,5-二甲基-1,3-苯二醇	Phenol	--	--	0.90124	3.32485e-07	3
Ccam12G001401	4.69607	up	K08494	--	XMW0455	3.97866	up	1,3-Benzenediol, 4,5-dimethyl-	4,5-二甲基-1,3-苯二醇	Phenol	--	--	0.926614	3.35392e-08	3
novel.1143	3.23103	up	K06676	--	XMW0455	3.97866	up	1,3-Benzenediol, 4,5-dimethyl-	4,5-二甲基-1,3-苯二醇	Phenol	--	--	0.917765	8.10559e-08	3
novel.130	7.68501	up	K09250	--	XMW0455	3.97866	up	1,3-Benzenediol, 4,5-dimethyl-	4,5-二甲基-1,3-苯二醇	Phenol	--	--	0.946807	2.72603e-09	3
novel.131	6.86715	up	K09250	--	XMW0455	3.97866	up	1,3-Benzenediol, 4,5-dimethyl-	4,5-二甲基-1,3-苯二醇	Phenol	--	--	0.907038	2.08789e-07	3
novel.2391	7.20652	up	--	--	XMW0455	3.97866	up	1,3-Benzenediol, 4,5-dimethyl-	4,5-二甲基-1,3-苯二醇	Phenol	--	--	0.915041	1.04277e-07	3
novel.2865	7.93326	up	--	--	XMW0455	3.97866	up	1,3-Benzenediol, 4,5-dimethyl-	4,5-二甲基-1,3-苯二醇	Phenol	--	--	0.915621	9.88949e-08	3
novel.3218	9.77174	up	K21842	--	XMW0455	3.97866	up	1,3-Benzenediol, 4,5-dimethyl-	4,5-二甲基-1,3-苯二醇	Phenol	--	--	0.959101	3.46212e-10	3
novel.3551	7.85393	up	K03006	ko03020	XMW0455	3.97866	up	1,3-Benzenediol, 4,5-dimethyl-	4,5-二甲基-1,3-苯二醇	Phenol	--	--	0.905627	2.3446e-07	3
novel.3718	4.44948	up	--	--	XMW0455	3.97866	up	1,3-Benzenediol, 4,5-dimethyl-	4,5-二甲基-1,3-苯二醇	Phenol	--	--	0.912247	1.33872e-07	3
novel.3848	1.32809	up	K15283	--	XMW0455	3.97866	up	1,3-Benzenediol, 4,5-dimethyl-	4,5-二甲基-1,3-苯二醇	Phenol	--	--	0.941887	5.44603e-09	3
novel.4709	5.03903	up	K14766	--	XMW0455	3.97866	up	1,3-Benzenediol, 4,5-dimethyl-	4,5-二甲基-1,3-苯二醇	Phenol	--	--	0.902857	2.92875e-07	3
novel.5584	8.98629	up	--	--	XMW0455	3.97866	up	1,3-Benzenediol, 4,5-dimethyl-	4,5-二甲基-1,3-苯二醇	Phenol	--	--	0.909628	1.67954e-07	3
novel.5891	5.03416	up	K18823	--	XMW0455	3.97866	up	1,3-Benzenediol, 4,5-dimethyl-	4,5-二甲基-1,3-苯二醇	Phenol	--	--	0.931747	1.90884e-08	3
novel.611	3.74723	up	--	--	XMW0455	3.97866	up	1,3-Benzenediol, 4,5-dimethyl-	4,5-二甲基-1,3-苯二醇	Phenol	--	--	0.910926	1.50232e-07	3
novel.7462	2.99547	up	K13459	ko04626	XMW0455	3.97866	up	1,3-Benzenediol, 4,5-dimethyl-	4,5-二甲基-1,3-苯二醇	Phenol	--	--	0.957053	5.08447e-10	3
novel.7478	4.474	up	K20241	--	XMW0455	3.97866	up	1,3-Benzenediol, 4,5-dimethyl-	4,5-二甲基-1,3-苯二醇	Phenol	--	--	0.902801	2.9419e-07	3
novel.7500	3.87585	up	--	--	XMW0455	3.97866	up	1,3-Benzenediol, 4,5-dimethyl-	4,5-二甲基-1,3-苯二醇	Phenol	--	--	0.917095	8.63048e-08	3
Ccam01G000824	-2.33189	down	K15078	--	NMW0232	1.57175	up	Bibenzyl	1,2-二苯乙烷	Aromatics	--	--	-0.904353	2.59953e-07	1
Ccam01G001087	2.04366	up	K23806	--	NMW0232	1.57175	up	Bibenzyl	1,2-二苯乙烷	Aromatics	--	--	0.92893	2.61442e-08	3
Ccam02G003003	-1.14019	down	K05765	--	NMW0232	1.57175	up	Bibenzyl	1,2-二苯乙烷	Aromatics	--	--	-0.904886	2.4901e-07	1
Ccam04G000318	9.14055	up	K17873	--	NMW0232	1.57175	up	Bibenzyl	1,2-二苯乙烷	Aromatics	--	--	0.90745	2.01784e-07	3
Ccam05G000507	1.04642	up	K03885	ko00190,ko01100	NMW0232	1.57175	up	Bibenzyl	1,2-二苯乙烷	Aromatics	--	--	0.909367	1.71727e-07	3
Ccam05G002126	2.00773	up	K18823	--	NMW0232	1.57175	up	Bibenzyl	1,2-二苯乙烷	Aromatics	--	--	0.907169	2.06546e-07	3
Ccam08G000387	7.29813	up	K21435	--	NMW0232	1.57175	up	Bibenzyl	1,2-二苯乙烷	Aromatics	--	--	0.973397	1.16055e-11	3
Ccam09G000184	-1.01489	down	K05387	--	NMW0232	1.57175	up	Bibenzyl	1,2-二苯乙烷	Aromatics	--	--	-0.902143	3.0984e-07	1
Ccam10G000158	-1.34785	down	K22377	--	NMW0232	1.57175	up	Bibenzyl	1,2-二苯乙烷	Aromatics	--	--	-0.924928	4.0008e-08	1
Ccam10G001103	5.15378	up	K13466	ko04626	NMW0232	1.57175	up	Bibenzyl	1,2-二苯乙烷	Aromatics	--	--	0.903483	2.78677e-07	3
Ccam01G001290	-1.11453	down	--	--	XMW0997	3.67952	up	Bornyl tiglate	龙脑酯	Ester	--	--	-0.941491	5.74285e-09	1
Ccam08G002024	-1.21077	down	K22503	ko00970	XMW0997	3.67952	up	Bornyl tiglate	龙脑酯	Ester	--	--	-0.924634	4.12403e-08	1
Ccam09G000019	3.58656	up	K15015	--	XMW0997	3.67952	up	Bornyl tiglate	龙脑酯	Ester	--	--	0.900347	3.56279e-07	3
Ccam11G000467	-2.08436	down	K03283	ko03040,ko04141,ko04144	XMW0997	3.67952	up	Bornyl tiglate	龙脑酯	Ester	--	--	-0.91235	1.32664e-07	1
Ccam12G000447	-10.2454	down	K01193	ko00052,ko00500,ko01100,ko01110	XMW0997	3.67952	up	Bornyl tiglate	龙脑酯	Ester	--	--	-0.930211	2.26979e-08	1
novel.2098	-1.03301	down	--	--	XMW0997	3.67952	up	Bornyl tiglate	龙脑酯	Ester	--	--	-0.904255	2.62004e-07	1
Ccam01G000298	-1.98044	down	K13993	ko04141	KMW0608	-18.7903	down	3-Mercaptohexanol	3-巯基-1-己醇	Alcohol	D84193	--	0.973479	1.13256e-11	7
Ccam01G002799	1.096	up	K01823	ko00900,ko01100,ko01110	KMW0608	-18.7903	down	3-Mercaptohexanol	3-巯基-1-己醇	Alcohol	D84193	--	-0.901166	3.34415e-07	9
Ccam01G003651	-1.34865	down	K20224	ko03013	KMW0608	-18.7903	down	3-Mercaptohexanol	3-巯基-1-己醇	Alcohol	D84193	--	0.962172	1.87224e-10	7
Ccam02G001640	-2.27081	down	K20660	--	KMW0608	-18.7903	down	3-Mercaptohexanol	3-巯基-1-己醇	Alcohol	D84193	--	0.940083	6.91472e-09	7
Ccam02G002643	-1.26661	down	K09489	--	KMW0608	-18.7903	down	3-Mercaptohexanol	3-巯基-1-己醇	Alcohol	D84193	--	0.91146	1.43413e-07	7
Ccam02G003232	-1.99935	down	K09419	--	KMW0608	-18.7903	down	3-Mercaptohexanol	3-巯基-1-己醇	Alcohol	D84193	--	0.947595	2.4253e-09	7
Ccam03G000954	-5.50456	down	K13993	ko04141	KMW0608	-18.7903	down	3-Mercaptohexanol	3-巯基-1-己醇	Alcohol	D84193	--	0.989639	6.46662e-15	7
Ccam03G001588	-1.41991	down	K09571	--	KMW0608	-18.7903	down	3-Mercaptohexanol	3-巯基-1-己醇	Alcohol	D84193	--	0.901461	3.26815e-07	7
Ccam03G001589	-1.83477	down	K09571	--	KMW0608	-18.7903	down	3-Mercaptohexanol	3-巯基-1-己醇	Alcohol	D84193	--	0.929185	2.54228e-08	7
Ccam03G002416	-2.08694	down	K13993	ko04141	KMW0608	-18.7903	down	3-Mercaptohexanol	3-巯基-1-己醇	Alcohol	D84193	--	0.921127	5.86731e-08	7
Ccam03G002417	-2.44232	down	K13993	ko04141	KMW0608	-18.7903	down	3-Mercaptohexanol	3-巯基-1-己醇	Alcohol	D84193	--	0.947628	2.41336e-09	7
Ccam04G000240	-1.97773	down	K13993	ko04141	KMW0608	-18.7903	down	3-Mercaptohexanol	3-巯基-1-己醇	Alcohol	D84193	--	0.908144	1.90414e-07	7
Ccam04G003012	-1.51098	down	K03283	ko03040,ko04141,ko04144	KMW0608	-18.7903	down	3-Mercaptohexanol	3-巯基-1-己醇	Alcohol	D84193	--	0.932376	1.77617e-08	7
Ccam05G001256	-1.8251	down	K01193	ko00052,ko00500,ko01100,ko01110	KMW0608	-18.7903	down	3-Mercaptohexanol	3-巯基-1-己醇	Alcohol	D84193	--	0.917854	8.03779e-08	7
Ccam07G000961	-2.40885	down	K24205	--	KMW0608	-18.7903	down	3-Mercaptohexanol	3-巯基-1-己醇	Alcohol	D84193	--	0.931826	1.8918e-08	7
Ccam07G001873	-8.93614	down	K18108	ko00902,ko01100,ko01110	KMW0608	-18.7903	down	3-Mercaptohexanol	3-巯基-1-己醇	Alcohol	D84193	--	0.920051	6.51628e-08	7
Ccam08G000030	-1.87943	down	K13993	ko04141	KMW0608	-18.7903	down	3-Mercaptohexanol	3-巯基-1-己醇	Alcohol	D84193	--	0.925363	3.82439e-08	7
Ccam08G001783	-1.72066	down	K05387	--	KMW0608	-18.7903	down	3-Mercaptohexanol	3-巯基-1-己醇	Alcohol	D84193	--	0.923211	4.76795e-08	7
Ccam09G000092	-4.97761	down	--	--	KMW0608	-18.7903	down	3-Mercaptohexanol	3-巯基-1-己醇	Alcohol	D84193	--	0.936037	1.15136e-08	7
Ccam11G000724	-1.0013	down	K14495	ko04075	KMW0608	-18.7903	down	3-Mercaptohexanol	3-巯基-1-己醇	Alcohol	D84193	--	0.917134	8.59915e-08	7
Ccam12G001383	-2.59352	down	K13993	ko04141	KMW0608	-18.7903	down	3-Mercaptohexanol	3-巯基-1-己醇	Alcohol	D84193	--	0.957182	4.96576e-10	7
novel.181	-7.76221	down	--	--	KMW0608	-18.7903	down	3-Mercaptohexanol	3-巯基-1-己醇	Alcohol	D84193	--	0.914238	1.12138e-07	7
novel.51	-4.92728	down	--	--	KMW0608	-18.7903	down	3-Mercaptohexanol	3-巯基-1-己醇	Alcohol	D84193	--	0.967108	6.21395e-11	7
Ccam01G001290	-1.11453	down	--	--	XMW1264	3.77504	up	Acetic acid, 1-methyl-3-(2,6,6-trimethylcyclohex-1-enyl)propyl ester	1-甲基-3-(2,6,6-三甲基-1-环己烯-1-基)丙酯	Ester	--	--	-0.918667	7.44261e-08	1
Ccam08G002024	-1.21077	down	K22503	ko00970	XMW1264	3.77504	up	Acetic acid, 1-methyl-3-(2,6,6-trimethylcyclohex-1-enyl)propyl ester	1-甲基-3-(2,6,6-三甲基-1-环己烯-1-基)丙酯	Ester	--	--	-0.915829	9.70257e-08	1
Ccam09G000019	3.58656	up	K15015	--	XMW1264	3.77504	up	Acetic acid, 1-methyl-3-(2,6,6-trimethylcyclohex-1-enyl)propyl ester	1-甲基-3-(2,6,6-三甲基-1-环己烯-1-基)丙酯	Ester	--	--	0.920387	6.3071e-08	3
Ccam12G000447	-10.2454	down	K01193	ko00052,ko00500,ko01100,ko01110	XMW1264	3.77504	up	Acetic acid, 1-methyl-3-(2,6,6-trimethylcyclohex-1-enyl)propyl ester	1-甲基-3-(2,6,6-三甲基-1-环己烯-1-基)丙酯	Ester	--	--	-0.904872	2.4928e-07	1
Ccam01G000604	1.12565	up	K03011	ko03020	NMW0302	-10.6173	down	2,6,10-Dodecatrien-1-ol, 3,7,11-trimethyl-, (Z,E)-	（Z，E）-3,7,11-三甲基-2,6,10-十二碳三烯-1-醇	Terpenoids	C03220	ko00909	-0.917207	8.54068e-08	9
Ccam01G002799	1.096	up	K01823	ko00900,ko01100,ko01110	NMW0302	-10.6173	down	2,6,10-Dodecatrien-1-ol, 3,7,11-trimethyl-, (Z,E)-	（Z，E）-3,7,11-三甲基-2,6,10-十二碳三烯-1-醇	Terpenoids	C03220	ko00909	-0.908107	1.9101e-07	9
Ccam01G003651	-1.34865	down	K20224	ko03013	NMW0302	-10.6173	down	2,6,10-Dodecatrien-1-ol, 3,7,11-trimethyl-, (Z,E)-	（Z，E）-3,7,11-三甲基-2,6,10-十二碳三烯-1-醇	Terpenoids	C03220	ko00909	0.927746	2.97253e-08	7
Ccam02G000046	-2.02594	down	K24637	--	NMW0302	-10.6173	down	2,6,10-Dodecatrien-1-ol, 3,7,11-trimethyl-, (Z,E)-	（Z，E）-3,7,11-三甲基-2,6,10-十二碳三烯-1-醇	Terpenoids	C03220	ko00909	0.953266	9.87783e-10	7
Ccam02G000169	-1.18593	down	K05387	--	NMW0302	-10.6173	down	2,6,10-Dodecatrien-1-ol, 3,7,11-trimethyl-, (Z,E)-	（Z，E）-3,7,11-三甲基-2,6,10-十二碳三烯-1-醇	Terpenoids	C03220	ko00909	0.912404	1.32037e-07	7
Ccam02G001640	-2.27081	down	K20660	--	NMW0302	-10.6173	down	2,6,10-Dodecatrien-1-ol, 3,7,11-trimethyl-, (Z,E)-	（Z，E）-3,7,11-三甲基-2,6,10-十二碳三烯-1-醇	Terpenoids	C03220	ko00909	0.960913	2.42308e-10	7
Ccam02G002832	-3.2398	down	K09489	--	NMW0302	-10.6173	down	2,6,10-Dodecatrien-1-ol, 3,7,11-trimethyl-, (Z,E)-	（Z，E）-3,7,11-三甲基-2,6,10-十二碳三烯-1-醇	Terpenoids	C03220	ko00909	0.944008	4.07193e-09	7
Ccam03G002416	-2.08694	down	K13993	ko04141	NMW0302	-10.6173	down	2,6,10-Dodecatrien-1-ol, 3,7,11-trimethyl-, (Z,E)-	（Z，E）-3,7,11-三甲基-2,6,10-十二碳三烯-1-醇	Terpenoids	C03220	ko00909	0.968014	4.98283e-11	7
Ccam04G000240	-1.97773	down	K13993	ko04141	NMW0302	-10.6173	down	2,6,10-Dodecatrien-1-ol, 3,7,11-trimethyl-, (Z,E)-	（Z，E）-3,7,11-三甲基-2,6,10-十二碳三烯-1-醇	Terpenoids	C03220	ko00909	0.986356	5.78599e-14	7
Ccam04G000742	-1.88587	down	K03327	--	NMW0302	-10.6173	down	2,6,10-Dodecatrien-1-ol, 3,7,11-trimethyl-, (Z,E)-	（Z，E）-3,7,11-三甲基-2,6,10-十二碳三烯-1-醇	Terpenoids	C03220	ko00909	0.94522	3.43139e-09	7
Ccam04G000750	-2.56884	down	K18584	ko04144	NMW0302	-10.6173	down	2,6,10-Dodecatrien-1-ol, 3,7,11-trimethyl-, (Z,E)-	（Z，E）-3,7,11-三甲基-2,6,10-十二碳三烯-1-醇	Terpenoids	C03220	ko00909	0.931277	2.01356e-08	7
Ccam04G003012	-1.51098	down	K03283	ko03040,ko04141,ko04144	NMW0302	-10.6173	down	2,6,10-Dodecatrien-1-ol, 3,7,11-trimethyl-, (Z,E)-	（Z，E）-3,7,11-三甲基-2,6,10-十二碳三烯-1-醇	Terpenoids	C03220	ko00909	0.969916	3.06957e-11	7
Ccam04G003091	-1.28294	down	K13993	ko04141	NMW0302	-10.6173	down	2,6,10-Dodecatrien-1-ol, 3,7,11-trimethyl-, (Z,E)-	（Z，E）-3,7,11-三甲基-2,6,10-十二碳三烯-1-醇	Terpenoids	C03220	ko00909	0.961553	2.12757e-10	7
Ccam04G003100	-1.53793	down	--	--	NMW0302	-10.6173	down	2,6,10-Dodecatrien-1-ol, 3,7,11-trimethyl-, (Z,E)-	（Z，E）-3,7,11-三甲基-2,6,10-十二碳三烯-1-醇	Terpenoids	C03220	ko00909	0.918171	7.80081e-08	7
Ccam06G000270	-1.42007	down	K01555	ko00350,ko01100	NMW0302	-10.6173	down	2,6,10-Dodecatrien-1-ol, 3,7,11-trimethyl-, (Z,E)-	（Z，E）-3,7,11-三甲基-2,6,10-十二碳三烯-1-醇	Terpenoids	C03220	ko00909	0.905419	2.38476e-07	7
Ccam06G000747	-4.78743	down	K04079	ko04141,ko04626	NMW0302	-10.6173	down	2,6,10-Dodecatrien-1-ol, 3,7,11-trimethyl-, (Z,E)-	（Z，E）-3,7,11-三甲基-2,6,10-十二碳三烯-1-醇	Terpenoids	C03220	ko00909	0.911785	1.3941e-07	7
Ccam07G000856	-1.50396	down	K03695	--	NMW0302	-10.6173	down	2,6,10-Dodecatrien-1-ol, 3,7,11-trimethyl-, (Z,E)-	（Z，E）-3,7,11-三甲基-2,6,10-十二碳三烯-1-醇	Terpenoids	C03220	ko00909	0.97441	8.53325e-12	7
Ccam07G000961	-2.40885	down	K24205	--	NMW0302	-10.6173	down	2,6,10-Dodecatrien-1-ol, 3,7,11-trimethyl-, (Z,E)-	（Z，E）-3,7,11-三甲基-2,6,10-十二碳三烯-1-醇	Terpenoids	C03220	ko00909	0.906007	2.27299e-07	7
Ccam08G000288	-1.45973	down	K09419	--	NMW0302	-10.6173	down	2,6,10-Dodecatrien-1-ol, 3,7,11-trimethyl-, (Z,E)-	（Z，E）-3,7,11-三甲基-2,6,10-十二碳三烯-1-醇	Terpenoids	C03220	ko00909	0.904061	2.66109e-07	7
Ccam09G000218	-2.60255	down	K01193	ko00052,ko00500,ko01100,ko01110	NMW0302	-10.6173	down	2,6,10-Dodecatrien-1-ol, 3,7,11-trimethyl-, (Z,E)-	（Z，E）-3,7,11-三甲基-2,6,10-十二碳三烯-1-醇	Terpenoids	C03220	ko00909	0.910392	1.57314e-07	7
Ccam10G001130	-1.01503	down	K03627	--	NMW0302	-10.6173	down	2,6,10-Dodecatrien-1-ol, 3,7,11-trimethyl-, (Z,E)-	（Z，E）-3,7,11-三甲基-2,6,10-十二碳三烯-1-醇	Terpenoids	C03220	ko00909	0.942724	4.86223e-09	7
Ccam11G000212	-1.76797	down	K13993	ko04141	NMW0302	-10.6173	down	2,6,10-Dodecatrien-1-ol, 3,7,11-trimethyl-, (Z,E)-	（Z，E）-3,7,11-三甲基-2,6,10-十二碳三烯-1-醇	Terpenoids	C03220	ko00909	0.932323	1.78711e-08	7
Ccam12G001383	-2.59352	down	K13993	ko04141	NMW0302	-10.6173	down	2,6,10-Dodecatrien-1-ol, 3,7,11-trimethyl-, (Z,E)-	（Z，E）-3,7,11-三甲基-2,6,10-十二碳三烯-1-醇	Terpenoids	C03220	ko00909	0.90484	2.49926e-07	7
Ccam01G001290	-1.11453	down	--	--	XMW0467	3.4723	up	2-Pyridin-2-ylmethyl-cyclohexanone	2-吡啶-2-基甲基-环己酮	Ketone	--	--	-0.923125	4.80918e-08	1
Ccam08G002024	-1.21077	down	K22503	ko00970	XMW0467	3.4723	up	2-Pyridin-2-ylmethyl-cyclohexanone	2-吡啶-2-基甲基-环己酮	Ketone	--	--	-0.920193	6.42727e-08	1
Ccam09G000019	3.58656	up	K15015	--	XMW0467	3.4723	up	2-Pyridin-2-ylmethyl-cyclohexanone	2-吡啶-2-基甲基-环己酮	Ketone	--	--	0.920664	6.13937e-08	3
Ccam12G000447	-10.2454	down	K01193	ko00052,ko00500,ko01100,ko01110	XMW0467	3.4723	up	2-Pyridin-2-ylmethyl-cyclohexanone	2-吡啶-2-基甲基-环己酮	Ketone	--	--	-0.904704	2.52692e-07	1
Ccam01G000777	2.00832	up	K20043	--	NMW0301	-11.6879	down	Acetaminophen	对乙酰氨基苯酚	Phenol	C06804	--	-0.923864	4.46228e-08	9
Ccam01G002661	1.18992	up	K13449	ko04016,ko04075,ko04626	NMW0301	-11.6879	down	Acetaminophen	对乙酰氨基苯酚	Phenol	C06804	--	-0.923369	4.69204e-08	9
Ccam01G003489	3.91397	up	K01087	ko00500,ko01100,ko01110	NMW0301	-11.6879	down	Acetaminophen	对乙酰氨基苯酚	Phenol	C06804	--	-0.916337	9.25958e-08	9
Ccam01G003669	1.22693	up	K15121	--	NMW0301	-11.6879	down	Acetaminophen	对乙酰氨基苯酚	Phenol	C06804	--	-0.977955	2.61764e-12	9
Ccam02G000126	3.44692	up	--	--	NMW0301	-11.6879	down	Acetaminophen	对乙酰氨基苯酚	Phenol	C06804	--	-0.933105	1.63242e-08	9
Ccam03G002223	3.23019	up	K05349	ko00460,ko00500,ko00999,ko01100,ko01110	NMW0301	-11.6879	down	Acetaminophen	对乙酰氨基苯酚	Phenol	C06804	--	-0.934027	1.4653e-08	9
Ccam03G002715	-2.40155	down	K00521	--	NMW0301	-11.6879	down	Acetaminophen	对乙酰氨基苯酚	Phenol	C06804	--	0.906896	2.11261e-07	7
Ccam04G003135	-1.12431	down	K10140	ko03420,ko04120	NMW0301	-11.6879	down	Acetaminophen	对乙酰氨基苯酚	Phenol	C06804	--	0.919392	6.9443e-08	7
Ccam05G001103	8.7357	up	K21435	--	NMW0301	-11.6879	down	Acetaminophen	对乙酰氨基苯酚	Phenol	C06804	--	-0.909118	1.75393e-07	9
Ccam05G001108	1.32576	up	K11267	--	NMW0301	-11.6879	down	Acetaminophen	对乙酰氨基苯酚	Phenol	C06804	--	-0.929494	2.45742e-08	9
Ccam05G002245	-1.18945	down	K10999	--	NMW0301	-11.6879	down	Acetaminophen	对乙酰氨基苯酚	Phenol	C06804	--	0.915536	9.96726e-08	7
Ccam05G002437	-1.48708	down	K00128	ko00010,ko00053,ko00071,ko00280,ko00310,ko00330,ko00340,ko00380,ko00410,ko00561,ko00620,ko00770,ko00903,ko01100,ko01110,ko01240	NMW0301	-11.6879	down	Acetaminophen	对乙酰氨基苯酚	Phenol	C06804	--	0.919463	6.89695e-08	7
Ccam05G002706	1.44205	up	K13513	ko00561,ko00564,ko01100,ko01110	NMW0301	-11.6879	down	Acetaminophen	对乙酰氨基苯酚	Phenol	C06804	--	-0.910629	1.54131e-07	9
Ccam06G000124	-1.24686	down	K15744	ko00906,ko01100,ko01110	NMW0301	-11.6879	down	Acetaminophen	对乙酰氨基苯酚	Phenol	C06804	--	0.957904	4.34362e-10	7
Ccam06G000589	1.27861	up	K02877	ko03010	NMW0301	-11.6879	down	Acetaminophen	对乙酰氨基苯酚	Phenol	C06804	--	-0.933837	1.49836e-08	9
Ccam06G000705	1.1376	up	K11275	--	NMW0301	-11.6879	down	Acetaminophen	对乙酰氨基苯酚	Phenol	C06804	--	-0.906253	2.22754e-07	9
Ccam06G000827	1.03926	up	K23877	--	NMW0301	-11.6879	down	Acetaminophen	对乙酰氨基苯酚	Phenol	C06804	--	-0.913181	1.23256e-07	9
Ccam06G001688	1.46034	up	K02865	ko03010	NMW0301	-11.6879	down	Acetaminophen	对乙酰氨基苯酚	Phenol	C06804	--	-0.923529	4.61685e-08	9
Ccam07G000284	-3.18245	down	K13993	ko04141	NMW0301	-11.6879	down	Acetaminophen	对乙酰氨基苯酚	Phenol	C06804	--	0.985133	1.1456e-13	7
Ccam07G000461	1.26103	up	K11275	--	NMW0301	-11.6879	down	Acetaminophen	对乙酰氨基苯酚	Phenol	C06804	--	-0.922374	5.18563e-08	9
Ccam07G001277	1.84202	up	K06180	--	NMW0301	-11.6879	down	Acetaminophen	对乙酰氨基苯酚	Phenol	C06804	--	-0.901079	3.3666e-07	9
Ccam09G000060	1.16541	up	K03798	--	NMW0301	-11.6879	down	Acetaminophen	对乙酰氨基苯酚	Phenol	C06804	--	-0.902839	2.93302e-07	9
Ccam09G000452	1.02554	up	K12831	ko03040	NMW0301	-11.6879	down	Acetaminophen	对乙酰氨基苯酚	Phenol	C06804	--	-0.900728	3.45953e-07	9
Ccam09G001096	1.73305	up	--	--	NMW0301	-11.6879	down	Acetaminophen	对乙酰氨基苯酚	Phenol	C06804	--	-0.967542	5.59391e-11	9
Ccam10G000638	-2.41482	down	K03327	--	NMW0301	-11.6879	down	Acetaminophen	对乙酰氨基苯酚	Phenol	C06804	--	0.954565	7.91518e-10	7
Ccam10G000948	-1.27478	down	K13415	ko04075	NMW0301	-11.6879	down	Acetaminophen	对乙酰氨基苯酚	Phenol	C06804	--	0.906659	2.15441e-07	7
Ccam10G000965	-1.44762	down	K01240	ko00240,ko00760,ko01100,ko01232	NMW0301	-11.6879	down	Acetaminophen	对乙酰氨基苯酚	Phenol	C06804	--	0.906852	2.12032e-07	7
Ccam10G001285	2.8752	up	K08237	--	NMW0301	-11.6879	down	Acetaminophen	对乙酰氨基苯酚	Phenol	C06804	--	-0.935913	1.16879e-08	9
Ccam10G001738	-1.6873	down	K18819	ko00052,ko01100	NMW0301	-11.6879	down	Acetaminophen	对乙酰氨基苯酚	Phenol	C06804	--	0.950336	1.59181e-09	7
Ccam11G000121	2.03852	up	K08835	--	NMW0301	-11.6879	down	Acetaminophen	对乙酰氨基苯酚	Phenol	C06804	--	-0.940541	6.51278e-09	9
Ccam11G000212	-1.76797	down	K13993	ko04141	NMW0301	-11.6879	down	Acetaminophen	对乙酰氨基苯酚	Phenol	C06804	--	0.922818	4.96043e-08	7
Ccam01G000777	2.00832	up	K20043	--	XMW0557	-10.7066	down	3-Acetyl-2,5-dimethylbenzo(b)thiophene	3-乙酰基-2,5-二甲基苯并（b）噻吩	Heterocyclic compound	--	--	-0.931043	2.06763e-08	9
Ccam01G002661	1.18992	up	K13449	ko04016,ko04075,ko04626	XMW0557	-10.7066	down	3-Acetyl-2,5-dimethylbenzo(b)thiophene	3-乙酰基-2,5-二甲基苯并（b）噻吩	Heterocyclic compound	--	--	-0.932371	1.77715e-08	9
Ccam01G003489	3.91397	up	K01087	ko00500,ko01100,ko01110	XMW0557	-10.7066	down	3-Acetyl-2,5-dimethylbenzo(b)thiophene	3-乙酰基-2,5-二甲基苯并（b）噻吩	Heterocyclic compound	--	--	-0.917089	8.6354e-08	9
Ccam01G003669	1.22693	up	K15121	--	XMW0557	-10.7066	down	3-Acetyl-2,5-dimethylbenzo(b)thiophene	3-乙酰基-2,5-二甲基苯并（b）噻吩	Heterocyclic compound	--	--	-0.97336	1.17339e-11	9
Ccam02G000126	3.44692	up	--	--	XMW0557	-10.7066	down	3-Acetyl-2,5-dimethylbenzo(b)thiophene	3-乙酰基-2,5-二甲基苯并（b）噻吩	Heterocyclic compound	--	--	-0.929827	2.36854e-08	9
Ccam03G002223	3.23019	up	K05349	ko00460,ko00500,ko00999,ko01100,ko01110	XMW0557	-10.7066	down	3-Acetyl-2,5-dimethylbenzo(b)thiophene	3-乙酰基-2,5-二甲基苯并（b）噻吩	Heterocyclic compound	--	--	-0.933028	1.64707e-08	9
Ccam03G002715	-2.40155	down	K00521	--	XMW0557	-10.7066	down	3-Acetyl-2,5-dimethylbenzo(b)thiophene	3-乙酰基-2,5-二甲基苯并（b）噻吩	Heterocyclic compound	--	--	0.906094	2.25686e-07	7
Ccam03G002731	-2.49666	down	--	--	XMW0557	-10.7066	down	3-Acetyl-2,5-dimethylbenzo(b)thiophene	3-乙酰基-2,5-二甲基苯并（b）噻吩	Heterocyclic compound	--	--	0.900039	3.64822e-07	7
Ccam04G003135	-1.12431	down	K10140	ko03420,ko04120	XMW0557	-10.7066	down	3-Acetyl-2,5-dimethylbenzo(b)thiophene	3-乙酰基-2,5-二甲基苯并（b）噻吩	Heterocyclic compound	--	--	0.913777	1.16875e-07	7
Ccam05G000788	1.02267	up	K23541	--	XMW0557	-10.7066	down	3-Acetyl-2,5-dimethylbenzo(b)thiophene	3-乙酰基-2,5-二甲基苯并（b）噻吩	Heterocyclic compound	--	--	-0.902632	2.98141e-07	9
Ccam05G001103	8.7357	up	K21435	--	XMW0557	-10.7066	down	3-Acetyl-2,5-dimethylbenzo(b)thiophene	3-乙酰基-2,5-二甲基苯并（b）噻吩	Heterocyclic compound	--	--	-0.903405	2.80421e-07	9
Ccam05G001108	1.32576	up	K11267	--	XMW0557	-10.7066	down	3-Acetyl-2,5-dimethylbenzo(b)thiophene	3-乙酰基-2,5-二甲基苯并（b）噻吩	Heterocyclic compound	--	--	-0.942847	4.78084e-09	9
Ccam05G002245	-1.18945	down	K10999	--	XMW0557	-10.7066	down	3-Acetyl-2,5-dimethylbenzo(b)thiophene	3-乙酰基-2,5-二甲基苯并（b）噻吩	Heterocyclic compound	--	--	0.935625	1.21035e-08	7
Ccam05G002437	-1.48708	down	K00128	ko00010,ko00053,ko00071,ko00280,ko00310,ko00330,ko00340,ko00380,ko00410,ko00561,ko00620,ko00770,ko00903,ko01100,ko01110,ko01240	XMW0557	-10.7066	down	3-Acetyl-2,5-dimethylbenzo(b)thiophene	3-乙酰基-2,5-二甲基苯并（b）噻吩	Heterocyclic compound	--	--	0.9394	7.55432e-09	7
Ccam05G002706	1.44205	up	K13513	ko00561,ko00564,ko01100,ko01110	XMW0557	-10.7066	down	3-Acetyl-2,5-dimethylbenzo(b)thiophene	3-乙酰基-2,5-二甲基苯并（b）噻吩	Heterocyclic compound	--	--	-0.917668	8.17959e-08	9
Ccam06G000124	-1.24686	down	K15744	ko00906,ko01100,ko01110	XMW0557	-10.7066	down	3-Acetyl-2,5-dimethylbenzo(b)thiophene	3-乙酰基-2,5-二甲基苯并（b）噻吩	Heterocyclic compound	--	--	0.963846	1.31038e-10	7
Ccam06G000589	1.27861	up	K02877	ko03010	XMW0557	-10.7066	down	3-Acetyl-2,5-dimethylbenzo(b)thiophene	3-乙酰基-2,5-二甲基苯并（b）噻吩	Heterocyclic compound	--	--	-0.933511	1.55688e-08	9
Ccam06G000705	1.1376	up	K11275	--	XMW0557	-10.7066	down	3-Acetyl-2,5-dimethylbenzo(b)thiophene	3-乙酰基-2,5-二甲基苯并（b）噻吩	Heterocyclic compound	--	--	-0.915562	9.94308e-08	9
Ccam06G000827	1.03926	up	K23877	--	XMW0557	-10.7066	down	3-Acetyl-2,5-dimethylbenzo(b)thiophene	3-乙酰基-2,5-二甲基苯并（b）噻吩	Heterocyclic compound	--	--	-0.910835	1.51414e-07	9
Ccam06G001688	1.46034	up	K02865	ko03010	XMW0557	-10.7066	down	3-Acetyl-2,5-dimethylbenzo(b)thiophene	3-乙酰基-2,5-二甲基苯并（b）噻吩	Heterocyclic compound	--	--	-0.930511	2.19478e-08	9
Ccam07G000284	-3.18245	down	K13993	ko04141	XMW0557	-10.7066	down	3-Acetyl-2,5-dimethylbenzo(b)thiophene	3-乙酰基-2,5-二甲基苯并（b）噻吩	Heterocyclic compound	--	--	0.979746	1.33618e-12	7
Ccam07G000461	1.26103	up	K11275	--	XMW0557	-10.7066	down	3-Acetyl-2,5-dimethylbenzo(b)thiophene	3-乙酰基-2,5-二甲基苯并（b）噻吩	Heterocyclic compound	--	--	-0.927296	3.1195e-08	9
Ccam07G001277	1.84202	up	K06180	--	XMW0557	-10.7066	down	3-Acetyl-2,5-dimethylbenzo(b)thiophene	3-乙酰基-2,5-二甲基苯并（b）噻吩	Heterocyclic compound	--	--	-0.902515	3.00912e-07	9
Ccam08G000057	-2.84794	down	K01858	ko00562,ko01100,ko01110	XMW0557	-10.7066	down	3-Acetyl-2,5-dimethylbenzo(b)thiophene	3-乙酰基-2,5-二甲基苯并（b）噻吩	Heterocyclic compound	--	--	0.907821	1.95633e-07	7
Ccam09G000060	1.16541	up	K03798	--	XMW0557	-10.7066	down	3-Acetyl-2,5-dimethylbenzo(b)thiophene	3-乙酰基-2,5-二甲基苯并（b）噻吩	Heterocyclic compound	--	--	-0.908595	1.83331e-07	9
Ccam09G001096	1.73305	up	--	--	XMW0557	-10.7066	down	3-Acetyl-2,5-dimethylbenzo(b)thiophene	3-乙酰基-2,5-二甲基苯并（b）噻吩	Heterocyclic compound	--	--	-0.96151	2.14626e-10	9
Ccam10G000638	-2.41482	down	K03327	--	XMW0557	-10.7066	down	3-Acetyl-2,5-dimethylbenzo(b)thiophene	3-乙酰基-2,5-二甲基苯并（b）噻吩	Heterocyclic compound	--	--	0.954006	8.71418e-10	7
Ccam10G001248	-3.3547	down	K18819	ko00052,ko01100	XMW0557	-10.7066	down	3-Acetyl-2,5-dimethylbenzo(b)thiophene	3-乙酰基-2,5-二甲基苯并（b）噻吩	Heterocyclic compound	--	--	0.902937	2.91043e-07	7
Ccam10G001285	2.8752	up	K08237	--	XMW0557	-10.7066	down	3-Acetyl-2,5-dimethylbenzo(b)thiophene	3-乙酰基-2,5-二甲基苯并（b）噻吩	Heterocyclic compound	--	--	-0.934594	1.36988e-08	9
Ccam10G001738	-1.6873	down	K18819	ko00052,ko01100	XMW0557	-10.7066	down	3-Acetyl-2,5-dimethylbenzo(b)thiophene	3-乙酰基-2,5-二甲基苯并（b）噻吩	Heterocyclic compound	--	--	0.944498	3.8016e-09	7
Ccam11G000121	2.03852	up	K08835	--	XMW0557	-10.7066	down	3-Acetyl-2,5-dimethylbenzo(b)thiophene	3-乙酰基-2,5-二甲基苯并（b）噻吩	Heterocyclic compound	--	--	-0.938591	8.37822e-09	9
Ccam11G000212	-1.76797	down	K13993	ko04141	XMW0557	-10.7066	down	3-Acetyl-2,5-dimethylbenzo(b)thiophene	3-乙酰基-2,5-二甲基苯并（b）噻吩	Heterocyclic compound	--	--	0.917277	8.48478e-08	7
Ccam11G000447	-1.80962	down	K20279	ko00562,ko01100,ko04070	XMW0557	-10.7066	down	3-Acetyl-2,5-dimethylbenzo(b)thiophene	3-乙酰基-2,5-二甲基苯并（b）噻吩	Heterocyclic compound	--	--	0.905268	2.41425e-07	7
Ccam11G001429	-1.72451	down	K07025	--	XMW0557	-10.7066	down	3-Acetyl-2,5-dimethylbenzo(b)thiophene	3-乙酰基-2,5-二甲基苯并（b）噻吩	Heterocyclic compound	--	--	0.905622	2.34559e-07	7
Ccam01G000136	4.81856	up	K20183	--	XMW1057	-4.47478	down	Methacrylamide	甲基丙烯酰胺	Amine	--	--	-0.940912	6.20193e-09	9
Ccam01G001185	2.16733	up	K23452	ko00908,ko01110	XMW1057	-4.47478	down	Methacrylamide	甲基丙烯酰胺	Amine	--	--	-0.923325	4.71315e-08	9
Ccam01G001797	3.17093	up	--	--	XMW1057	-4.47478	down	Methacrylamide	甲基丙烯酰胺	Amine	--	--	-0.904091	2.65473e-07	9
Ccam01G001812	8.83277	up	K22312	--	XMW1057	-4.47478	down	Methacrylamide	甲基丙烯酰胺	Amine	--	--	-0.908645	1.82562e-07	9
Ccam02G000634	3.45806	up	K09422	--	XMW1057	-4.47478	down	Methacrylamide	甲基丙烯酰胺	Amine	--	--	-0.933221	1.61046e-08	9
Ccam02G001383	1.02216	up	K16297	--	XMW1057	-4.47478	down	Methacrylamide	甲基丙烯酰胺	Amine	--	--	-0.926709	3.32038e-08	9
Ccam02G002226	1.34866	up	K13430	ko04626	XMW1057	-4.47478	down	Methacrylamide	甲基丙烯酰胺	Amine	--	--	-0.927387	3.08935e-08	9
Ccam02G002277	1.20559	up	K11275	--	XMW1057	-4.47478	down	Methacrylamide	甲基丙烯酰胺	Amine	--	--	-0.91862	7.47534e-08	9
Ccam02G003322	1.96006	up	K16224	ko04016,ko04626	XMW1057	-4.47478	down	Methacrylamide	甲基丙烯酰胺	Amine	--	--	-0.919607	6.80162e-08	9
Ccam03G000053	1.57946	up	K09422	--	XMW1057	-4.47478	down	Methacrylamide	甲基丙烯酰胺	Amine	--	--	-0.932207	1.81104e-08	9
Ccam03G000088	1.33129	up	K08237	--	XMW1057	-4.47478	down	Methacrylamide	甲基丙烯酰胺	Amine	--	--	-0.94913	1.92121e-09	9
Ccam03G001302	1.7114	up	K14641	ko00230,ko00240,ko01100,ko01110,ko01232	XMW1057	-4.47478	down	Methacrylamide	甲基丙烯酰胺	Amine	--	--	-0.926942	3.23947e-08	9
Ccam03G002210	2.44499	up	K16275	--	XMW1057	-4.47478	down	Methacrylamide	甲基丙烯酰胺	Amine	--	--	-0.960358	2.70741e-10	9
Ccam03G003170	5.12409	up	K10357	--	XMW1057	-4.47478	down	Methacrylamide	甲基丙烯酰胺	Amine	--	--	-0.915745	9.77794e-08	9
Ccam04G000857	1.17863	up	K06620	--	XMW1057	-4.47478	down	Methacrylamide	甲基丙烯酰胺	Amine	--	--	-0.921259	5.79174e-08	9
Ccam04G001145	1.0711	insig	K00787	ko00900,ko01100,ko01110	XMW1057	-4.47478	down	Methacrylamide	甲基丙烯酰胺	Amine	--	--	-0.932385	1.77427e-08	9
Ccam04G001700	1.89525	up	K02433	ko00970,ko01100	XMW1057	-4.47478	down	Methacrylamide	甲基丙烯酰胺	Amine	--	--	-0.928222	2.8237e-08	9
Ccam04G001720	2.44501	up	K09873	--	XMW1057	-4.47478	down	Methacrylamide	甲基丙烯酰胺	Amine	--	--	-0.925331	3.83692e-08	9
Ccam04G002034	3.32496	up	K03686	--	XMW1057	-4.47478	down	Methacrylamide	甲基丙烯酰胺	Amine	--	--	-0.910698	1.53215e-07	9
Ccam04G002459	1.02506	up	K00924	--	XMW1057	-4.47478	down	Methacrylamide	甲基丙烯酰胺	Amine	--	--	-0.930182	2.27692e-08	9
Ccam04G002679	1.13927	up	K01513	ko00230,ko00240,ko00500,ko00740,ko00760,ko00770,ko01100,ko01110,ko01232	XMW1057	-4.47478	down	Methacrylamide	甲基丙烯酰胺	Amine	--	--	-0.935427	1.2397e-08	9
Ccam04G002727	2.4723	up	--	--	XMW1057	-4.47478	down	Methacrylamide	甲基丙烯酰胺	Amine	--	--	-0.941847	5.47476e-09	9
Ccam05G000103	1.03314	up	K14759	ko00130,ko01100,ko01110,ko01240	XMW1057	-4.47478	down	Methacrylamide	甲基丙烯酰胺	Amine	--	--	-0.908252	1.88692e-07	9
Ccam05G002147	1.11049	up	K00278	ko00250,ko00760,ko01100,ko01240	XMW1057	-4.47478	down	Methacrylamide	甲基丙烯酰胺	Amine	--	--	-0.957633	4.56904e-10	9
Ccam05G002168	1.15187	up	K03768	--	XMW1057	-4.47478	down	Methacrylamide	甲基丙烯酰胺	Amine	--	--	-0.950115	1.64804e-09	9
Ccam05G002176	1.34434	up	--	--	XMW1057	-4.47478	down	Methacrylamide	甲基丙烯酰胺	Amine	--	--	-0.923434	4.66155e-08	9
Ccam06G000238	2.88417	up	K08066	--	XMW1057	-4.47478	down	Methacrylamide	甲基丙烯酰胺	Amine	--	--	-0.900342	3.56406e-07	9
Ccam06G001569	2.21398	up	K18729	--	XMW1057	-4.47478	down	Methacrylamide	甲基丙烯酰胺	Amine	--	--	-0.964886	1.04081e-10	9
Ccam06G001616	2.16531	up	K15333	--	XMW1057	-4.47478	down	Methacrylamide	甲基丙烯酰胺	Amine	--	--	-0.900624	3.48746e-07	9
Ccam06G001846	3.09721	up	--	--	XMW1057	-4.47478	down	Methacrylamide	甲基丙烯酰胺	Amine	--	--	-0.906618	2.16164e-07	9
Ccam06G002077	4.19287	up	K19882	--	XMW1057	-4.47478	down	Methacrylamide	甲基丙烯酰胺	Amine	--	--	-0.92344	4.65865e-08	9
Ccam07G000110	3.34827	up	K01177	ko00500,ko01100,ko01110	XMW1057	-4.47478	down	Methacrylamide	甲基丙烯酰胺	Amine	--	--	-0.912075	1.35904e-07	9
Ccam07G000787	1.21782	up	--	--	XMW1057	-4.47478	down	Methacrylamide	甲基丙烯酰胺	Amine	--	--	-0.954363	8.19586e-10	9
Ccam07G001125	1.14841	up	--	--	XMW1057	-4.47478	down	Methacrylamide	甲基丙烯酰胺	Amine	--	--	-0.909142	1.75045e-07	9
Ccam07G001682	2.87035	up	K06677	--	XMW1057	-4.47478	down	Methacrylamide	甲基丙烯酰胺	Amine	--	--	-0.901085	3.36523e-07	9
Ccam08G001308	1.37842	insig	K01597	ko00900,ko01100,ko01110	XMW1057	-4.47478	down	Methacrylamide	甲基丙烯酰胺	Amine	--	--	-0.911014	1.49084e-07	9
Ccam08G001845	1.88468	up	K13437	ko04626	XMW1057	-4.47478	down	Methacrylamide	甲基丙烯酰胺	Amine	--	--	-0.928075	2.86892e-08	9
Ccam09G000916	1.0407	up	--	--	XMW1057	-4.47478	down	Methacrylamide	甲基丙烯酰胺	Amine	--	--	-0.941537	5.70769e-09	9
Ccam09G001508	2.26014	up	K15078	--	XMW1057	-4.47478	down	Methacrylamide	甲基丙烯酰胺	Amine	--	--	-0.938819	8.13879e-09	9
Ccam10G000241	1.14438	up	--	--	XMW1057	-4.47478	down	Methacrylamide	甲基丙烯酰胺	Amine	--	--	-0.904107	2.65119e-07	9
Ccam10G001694	1.73073	up	K00679	ko00561,ko01100	XMW1057	-4.47478	down	Methacrylamide	甲基丙烯酰胺	Amine	--	--	-0.908789	1.80351e-07	9
Ccam11G000471	1.89979	up	K03283	ko03040,ko04141,ko04144	XMW1057	-4.47478	down	Methacrylamide	甲基丙烯酰胺	Amine	--	--	-0.951391	1.34506e-09	9
Ccam12G000724	1.19503	up	K12373	ko00511,ko00513,ko00520,ko00531,ko00600,ko00603,ko00604,ko01100	XMW1057	-4.47478	down	Methacrylamide	甲基丙烯酰胺	Amine	--	--	-0.91894	7.25121e-08	9
novel.5086	7.04203	up	--	--	XMW1057	-4.47478	down	Methacrylamide	甲基丙烯酰胺	Amine	--	--	-0.954445	8.08097e-10	9
novel.7446	7.69816	up	--	--	XMW1057	-4.47478	down	Methacrylamide	甲基丙烯酰胺	Amine	--	--	-0.900365	3.55791e-07	9
Ccam01G000205	-3.68033	down	K13459	ko04626	KMW0067	-5.07096	down	3-Penten-2-one, 4-methyl-	4-甲基-3-戊烯-2-酮	Ketone	--	--	0.919998	6.5502e-08	7
Ccam01G000821	-2.34184	down	K15078	--	KMW0067	-5.07096	down	3-Penten-2-one, 4-methyl-	4-甲基-3-戊烯-2-酮	Ketone	--	--	0.968968	3.92296e-11	7
Ccam01G000850	-2.77461	down	K15078	--	KMW0067	-5.07096	down	3-Penten-2-one, 4-methyl-	4-甲基-3-戊烯-2-酮	Ketone	--	--	0.967529	5.6128e-11	7
Ccam01G000965	-2.76595	down	K17302	--	KMW0067	-5.07096	down	3-Penten-2-one, 4-methyl-	4-甲基-3-戊烯-2-酮	Ketone	--	--	0.919439	6.91274e-08	7
Ccam01G001143	-3.74289	down	--	--	KMW0067	-5.07096	down	3-Penten-2-one, 4-methyl-	4-甲基-3-戊烯-2-酮	Ketone	--	--	0.914413	1.10375e-07	7
Ccam01G001335	1.29179	up	K23869	--	KMW0067	-5.07096	down	3-Penten-2-one, 4-methyl-	4-甲基-3-戊烯-2-酮	Ketone	--	--	-0.90359	2.76314e-07	9
Ccam01G001672	-4.71303	down	--	--	KMW0067	-5.07096	down	3-Penten-2-one, 4-methyl-	4-甲基-3-戊烯-2-酮	Ketone	--	--	0.962196	1.86295e-10	7
Ccam01G001673	-4.87101	down	--	--	KMW0067	-5.07096	down	3-Penten-2-one, 4-methyl-	4-甲基-3-戊烯-2-酮	Ketone	--	--	0.941432	5.78763e-09	7
Ccam01G001772	-2.74096	down	K09571	--	KMW0067	-5.07096	down	3-Penten-2-one, 4-methyl-	4-甲基-3-戊烯-2-酮	Ketone	--	--	0.921432	5.69367e-08	7
Ccam01G001924	-2.37421	down	K14490	ko04075	KMW0067	-5.07096	down	3-Penten-2-one, 4-methyl-	4-甲基-3-戊烯-2-酮	Ketone	--	--	0.921626	5.58556e-08	7
Ccam01G002613	-6.50947	down	--	--	KMW0067	-5.07096	down	3-Penten-2-one, 4-methyl-	4-甲基-3-戊烯-2-酮	Ketone	--	--	0.917327	8.44558e-08	7
Ccam01G003135	-11.7731	down	K01193	ko00052,ko00500,ko01100,ko01110	KMW0067	-5.07096	down	3-Penten-2-one, 4-methyl-	4-甲基-3-戊烯-2-酮	Ketone	--	--	0.953916	8.84906e-10	7
Ccam01G003428	-4.49531	down	K15078	--	KMW0067	-5.07096	down	3-Penten-2-one, 4-methyl-	4-甲基-3-戊烯-2-酮	Ketone	--	--	0.929812	2.37246e-08	7
Ccam01G003686	-5.23451	down	K06685	--	KMW0067	-5.07096	down	3-Penten-2-one, 4-methyl-	4-甲基-3-戊烯-2-酮	Ketone	--	--	0.928409	2.76709e-08	7
Ccam02G000504	-7.46085	down	K00895	ko00010,ko00030,ko00051,ko01100,ko01110	KMW0067	-5.07096	down	3-Penten-2-one, 4-methyl-	4-甲基-3-戊烯-2-酮	Ketone	--	--	0.948725	2.04427e-09	7
Ccam02G001523	-1.93178	down	K05666	ko02010	KMW0067	-5.07096	down	3-Penten-2-one, 4-methyl-	4-甲基-3-戊烯-2-酮	Ketone	--	--	0.905183	2.43081e-07	7
Ccam02G001603	-4.19618	down	K14486	ko04075	KMW0067	-5.07096	down	3-Penten-2-one, 4-methyl-	4-甲基-3-戊烯-2-酮	Ketone	--	--	0.956942	5.18931e-10	7
Ccam02G001795	-3.49343	down	K14709	--	KMW0067	-5.07096	down	3-Penten-2-one, 4-methyl-	4-甲基-3-戊烯-2-酮	Ketone	--	--	0.914809	1.06495e-07	7
Ccam02G001803	-2.26725	down	--	--	KMW0067	-5.07096	down	3-Penten-2-one, 4-methyl-	4-甲基-3-戊烯-2-酮	Ketone	--	--	0.915415	1.00776e-07	7
Ccam02G002249	-3.1794	down	K02350	--	KMW0067	-5.07096	down	3-Penten-2-one, 4-methyl-	4-甲基-3-戊烯-2-酮	Ketone	--	--	0.900071	3.6393e-07	7
Ccam02G002377	-1.55159	down	K03695	--	KMW0067	-5.07096	down	3-Penten-2-one, 4-methyl-	4-甲基-3-戊烯-2-酮	Ketone	--	--	0.915915	9.62693e-08	7
Ccam02G002923	-7.1538	down	K19613	--	KMW0067	-5.07096	down	3-Penten-2-one, 4-methyl-	4-甲基-3-戊烯-2-酮	Ketone	--	--	0.941193	5.97537e-09	7
Ccam02G002950	-3.5464	down	K03327	--	KMW0067	-5.07096	down	3-Penten-2-one, 4-methyl-	4-甲基-3-戊烯-2-酮	Ketone	--	--	0.95011	1.64953e-09	7
Ccam03G001251	-3.96674	down	K05681	ko02010	KMW0067	-5.07096	down	3-Penten-2-one, 4-methyl-	4-甲基-3-戊烯-2-酮	Ketone	--	--	0.949086	1.93418e-09	7
Ccam03G001452	-2.83722	down	K07375	ko04145	KMW0067	-5.07096	down	3-Penten-2-one, 4-methyl-	4-甲基-3-戊烯-2-酮	Ketone	--	--	0.922356	5.1948e-08	7
Ccam03G001541	-2.83307	down	K17098	--	KMW0067	-5.07096	down	3-Penten-2-one, 4-methyl-	4-甲基-3-戊烯-2-酮	Ketone	--	--	0.962524	1.73917e-10	7
Ccam03G002050	-2.59949	down	K03231	ko03013	KMW0067	-5.07096	down	3-Penten-2-one, 4-methyl-	4-甲基-3-戊烯-2-酮	Ketone	--	--	0.947955	2.2978e-09	7
Ccam03G002276	-2.21603	down	K13466	ko04626	KMW0067	-5.07096	down	3-Penten-2-one, 4-methyl-	4-甲基-3-戊烯-2-酮	Ketone	--	--	0.900733	3.45811e-07	7
Ccam03G003128	-5.52669	down	K05391	ko04626	KMW0067	-5.07096	down	3-Penten-2-one, 4-methyl-	4-甲基-3-戊烯-2-酮	Ketone	--	--	0.955102	7.20937e-10	7
Ccam04G000868	-2.31214	down	--	--	KMW0067	-5.07096	down	3-Penten-2-one, 4-methyl-	4-甲基-3-戊烯-2-酮	Ketone	--	--	0.907089	2.0791e-07	7
Ccam04G001210	-4.09966	down	K10739	ko03030,ko03420,ko03430,ko03440	KMW0067	-5.07096	down	3-Penten-2-one, 4-methyl-	4-甲基-3-戊烯-2-酮	Ketone	--	--	0.924704	4.09416e-08	7
Ccam04G002191	-2.25534	down	K00975	ko00500,ko00520,ko01100,ko01110,ko01250	KMW0067	-5.07096	down	3-Penten-2-one, 4-methyl-	4-甲基-3-戊烯-2-酮	Ketone	--	--	0.93493	1.31598e-08	7
Ccam04G002470	-3.32543	down	K03327	--	KMW0067	-5.07096	down	3-Penten-2-one, 4-methyl-	4-甲基-3-戊烯-2-酮	Ketone	--	--	0.954696	7.73813e-10	7
Ccam04G002851	-2.66535	down	K10891	--	KMW0067	-5.07096	down	3-Penten-2-one, 4-methyl-	4-甲基-3-戊烯-2-酮	Ketone	--	--	0.923389	4.68287e-08	7
Ccam05G000303	-5.43082	down	K13457	ko04626	KMW0067	-5.07096	down	3-Penten-2-one, 4-methyl-	4-甲基-3-戊烯-2-酮	Ketone	--	--	0.915595	9.91357e-08	7
Ccam05G001003	-7.24514	down	K13457	ko04626	KMW0067	-5.07096	down	3-Penten-2-one, 4-methyl-	4-甲基-3-戊烯-2-酮	Ketone	--	--	0.921064	5.90382e-08	7
Ccam05G001141	-6.92331	down	K01209	ko00520,ko01100	KMW0067	-5.07096	down	3-Penten-2-one, 4-methyl-	4-甲基-3-戊烯-2-酮	Ketone	--	--	0.91536	1.0129e-07	7
Ccam05G001142	-11.7276	down	K00033	ko00030,ko00480,ko01100,ko01110,ko01200	KMW0067	-5.07096	down	3-Penten-2-one, 4-methyl-	4-甲基-3-戊烯-2-酮	Ketone	--	--	0.929165	2.54786e-08	7
Ccam05G001189	-6.43281	down	--	--	KMW0067	-5.07096	down	3-Penten-2-one, 4-methyl-	4-甲基-3-戊烯-2-酮	Ketone	--	--	0.91874	7.3905e-08	7
Ccam05G001293	-7.0441	down	K07203	ko04136	KMW0067	-5.07096	down	3-Penten-2-one, 4-methyl-	4-甲基-3-戊烯-2-酮	Ketone	--	--	0.912037	1.36367e-07	7
Ccam05G001535	-4.27462	down	K08494	--	KMW0067	-5.07096	down	3-Penten-2-one, 4-methyl-	4-甲基-3-戊烯-2-酮	Ketone	--	--	0.921059	5.90648e-08	7
Ccam05G001546	-5.82178	down	K00921	ko00562,ko01100,ko04070,ko04145	KMW0067	-5.07096	down	3-Penten-2-one, 4-methyl-	4-甲基-3-戊烯-2-酮	Ketone	--	--	0.965352	9.36815e-11	7
Ccam05G001680	-3.84786	down	K15601	--	KMW0067	-5.07096	down	3-Penten-2-one, 4-methyl-	4-甲基-3-戊烯-2-酮	Ketone	--	--	0.954651	7.7986e-10	7
Ccam05G001982	-8.66097	down	--	--	KMW0067	-5.07096	down	3-Penten-2-one, 4-methyl-	4-甲基-3-戊烯-2-酮	Ketone	--	--	0.917766	8.10459e-08	7
Ccam05G002035	-3.64894	down	K15333	--	KMW0067	-5.07096	down	3-Penten-2-one, 4-methyl-	4-甲基-3-戊烯-2-酮	Ketone	--	--	0.910983	1.49486e-07	7
Ccam05G002226	-3.35671	down	K13457	ko04626	KMW0067	-5.07096	down	3-Penten-2-one, 4-methyl-	4-甲基-3-戊烯-2-酮	Ketone	--	--	0.940668	6.40455e-09	7
Ccam05G002232	-3.66224	down	K13457	ko04626	KMW0067	-5.07096	down	3-Penten-2-one, 4-methyl-	4-甲基-3-戊烯-2-酮	Ketone	--	--	0.95967	3.10055e-10	7
Ccam05G002246	-1.84796	down	K10999	--	KMW0067	-5.07096	down	3-Penten-2-one, 4-methyl-	4-甲基-3-戊烯-2-酮	Ketone	--	--	0.914969	1.04957e-07	7
Ccam05G002591	-1.56091	down	K12819	ko03040	KMW0067	-5.07096	down	3-Penten-2-one, 4-methyl-	4-甲基-3-戊烯-2-酮	Ketone	--	--	0.90607	2.26119e-07	7
Ccam06G000279	-8.19921	down	K01845	ko00860,ko01100,ko01110,ko01240	KMW0067	-5.07096	down	3-Penten-2-one, 4-methyl-	4-甲基-3-戊烯-2-酮	Ketone	--	--	0.938125	8.88742e-09	7
Ccam06G001244	-2.09444	down	K18823	--	KMW0067	-5.07096	down	3-Penten-2-one, 4-methyl-	4-甲基-3-戊烯-2-酮	Ketone	--	--	0.903888	2.69812e-07	7
Ccam06G001824	-3.68529	down	--	--	KMW0067	-5.07096	down	3-Penten-2-one, 4-methyl-	4-甲基-3-戊烯-2-酮	Ketone	--	--	0.944305	3.90629e-09	7
Ccam07G001080	-1.71122	down	K13495	ko00908,ko01110	KMW0067	-5.07096	down	3-Penten-2-one, 4-methyl-	4-甲基-3-戊烯-2-酮	Ketone	--	--	0.906917	2.10902e-07	7
Ccam07G001518	-2.23659	down	--	--	KMW0067	-5.07096	down	3-Penten-2-one, 4-methyl-	4-甲基-3-戊烯-2-酮	Ketone	--	--	0.907792	1.96111e-07	7
Ccam07G001743	-9.58501	down	K05387	--	KMW0067	-5.07096	down	3-Penten-2-one, 4-methyl-	4-甲基-3-戊烯-2-酮	Ketone	--	--	0.984609	1.50844e-13	7
Ccam07G001830	-3.43184	down	K15803	ko00909	KMW0067	-5.07096	down	3-Penten-2-one, 4-methyl-	4-甲基-3-戊烯-2-酮	Ketone	--	--	0.900894	3.41549e-07	7
Ccam07G001874	-12.5084	down	K09578	ko03250	KMW0067	-5.07096	down	3-Penten-2-one, 4-methyl-	4-甲基-3-戊烯-2-酮	Ketone	--	--	0.920642	6.15272e-08	7
Ccam07G001894	-1.90966	down	K01322	--	KMW0067	-5.07096	down	3-Penten-2-one, 4-methyl-	4-甲基-3-戊烯-2-酮	Ketone	--	--	0.900523	3.51474e-07	7
Ccam07G001980	-8.55775	down	--	--	KMW0067	-5.07096	down	3-Penten-2-one, 4-methyl-	4-甲基-3-戊烯-2-酮	Ketone	--	--	0.977786	2.78131e-12	7
Ccam07G002075	-2.04116	down	K20359	--	KMW0067	-5.07096	down	3-Penten-2-one, 4-methyl-	4-甲基-3-戊烯-2-酮	Ketone	--	--	0.936581	1.07718e-08	7
Ccam08G000841	-1.32093	down	K20178	--	KMW0067	-5.07096	down	3-Penten-2-one, 4-methyl-	4-甲基-3-戊烯-2-酮	Ketone	--	--	0.909208	1.74058e-07	7
Ccam08G001230	-8.26024	down	K01915	ko00220,ko00250,ko00630,ko00910,ko01100,ko01230	KMW0067	-5.07096	down	3-Penten-2-one, 4-methyl-	4-甲基-3-戊烯-2-酮	Ketone	--	--	0.926328	3.45701e-08	7
Ccam08G001780	-8.23979	down	K03006	ko03020	KMW0067	-5.07096	down	3-Penten-2-one, 4-methyl-	4-甲基-3-戊烯-2-酮	Ketone	--	--	0.947753	2.36836e-09	7
Ccam09G000087	-3.82274	down	K10752	--	KMW0067	-5.07096	down	3-Penten-2-one, 4-methyl-	4-甲基-3-戊烯-2-酮	Ketone	--	--	0.945323	3.38105e-09	7
Ccam09G000168	-2.10277	down	K00700	ko00500,ko01100,ko01110	KMW0067	-5.07096	down	3-Penten-2-one, 4-methyl-	4-甲基-3-戊烯-2-酮	Ketone	--	--	0.906292	2.22044e-07	7
Ccam09G000226	-1.67863	down	K10260	ko04120	KMW0067	-5.07096	down	3-Penten-2-one, 4-methyl-	4-甲基-3-戊烯-2-酮	Ketone	--	--	0.910912	1.50407e-07	7
Ccam09G000571	-4.13654	down	K15363	--	KMW0067	-5.07096	down	3-Penten-2-one, 4-methyl-	4-甲基-3-戊烯-2-酮	Ketone	--	--	0.957074	5.06552e-10	7
Ccam09G001365	-2.826	down	K11968	--	KMW0067	-5.07096	down	3-Penten-2-one, 4-methyl-	4-甲基-3-戊烯-2-酮	Ketone	--	--	0.961417	2.1876e-10	7
Ccam09G001587	-3.4283	down	K15078	--	KMW0067	-5.07096	down	3-Penten-2-one, 4-methyl-	4-甲基-3-戊烯-2-酮	Ketone	--	--	0.959547	3.17584e-10	7
Ccam10G000160	-3.78691	down	K16578	--	KMW0067	-5.07096	down	3-Penten-2-one, 4-methyl-	4-甲基-3-戊烯-2-酮	Ketone	--	--	0.940427	6.61027e-09	7
Ccam10G000161	-12.0522	down	K14564	ko03008	KMW0067	-5.07096	down	3-Penten-2-one, 4-methyl-	4-甲基-3-戊烯-2-酮	Ketone	--	--	0.93204	1.84603e-08	7
Ccam10G000166	-6.32301	down	--	--	KMW0067	-5.07096	down	3-Penten-2-one, 4-methyl-	4-甲基-3-戊烯-2-酮	Ketone	--	--	0.910261	1.59098e-07	7
Ccam10G000826	-4.38506	down	K14175	ko00909,ko01100	KMW0067	-5.07096	down	3-Penten-2-one, 4-methyl-	4-甲基-3-戊烯-2-酮	Ketone	--	--	0.944774	3.65628e-09	7
Ccam10G001707	-2.601	down	--	--	KMW0067	-5.07096	down	3-Penten-2-one, 4-methyl-	4-甲基-3-戊烯-2-酮	Ketone	--	--	0.950963	1.44068e-09	7
Ccam10G001772	-4.59805	down	K10400	--	KMW0067	-5.07096	down	3-Penten-2-one, 4-methyl-	4-甲基-3-戊烯-2-酮	Ketone	--	--	0.970485	2.64001e-11	7
Ccam10G001789	-3.08092	down	K23947	ko00380	KMW0067	-5.07096	down	3-Penten-2-one, 4-methyl-	4-甲基-3-戊烯-2-酮	Ketone	--	--	0.91385	1.16115e-07	7
Ccam11G000577	-4.73656	down	--	--	KMW0067	-5.07096	down	3-Penten-2-one, 4-methyl-	4-甲基-3-戊烯-2-酮	Ketone	--	--	0.914716	1.07393e-07	7
Ccam11G001020	-3.65033	down	--	--	KMW0067	-5.07096	down	3-Penten-2-one, 4-methyl-	4-甲基-3-戊烯-2-酮	Ketone	--	--	0.957887	4.35745e-10	7
Ccam11G001170	-5.56264	down	--	--	KMW0067	-5.07096	down	3-Penten-2-one, 4-methyl-	4-甲基-3-戊烯-2-酮	Ketone	--	--	0.902565	2.99713e-07	7
Ccam11G001827	-2.37896	down	K15121	--	KMW0067	-5.07096	down	3-Penten-2-one, 4-methyl-	4-甲基-3-戊烯-2-酮	Ketone	--	--	0.907964	1.93309e-07	7
Ccam12G000285	-2.17924	down	K13430	ko04626	KMW0067	-5.07096	down	3-Penten-2-one, 4-methyl-	4-甲基-3-戊烯-2-酮	Ketone	--	--	0.910462	1.56372e-07	7
Ccam12G000353	-4.16148	down	--	--	KMW0067	-5.07096	down	3-Penten-2-one, 4-methyl-	4-甲基-3-戊烯-2-酮	Ketone	--	--	0.931343	1.99854e-08	7
Ccam12G001276	-1.47131	down	K04507	--	KMW0067	-5.07096	down	3-Penten-2-one, 4-methyl-	4-甲基-3-戊烯-2-酮	Ketone	--	--	0.917752	8.11539e-08	7
novel.1705	-5.7958	down	--	--	KMW0067	-5.07096	down	3-Penten-2-one, 4-methyl-	4-甲基-3-戊烯-2-酮	Ketone	--	--	0.932887	1.67435e-08	7
novel.2047	-6.11944	down	--	--	KMW0067	-5.07096	down	3-Penten-2-one, 4-methyl-	4-甲基-3-戊烯-2-酮	Ketone	--	--	0.905027	2.46173e-07	7
novel.2276	-9.37384	down	--	--	KMW0067	-5.07096	down	3-Penten-2-one, 4-methyl-	4-甲基-3-戊烯-2-酮	Ketone	--	--	0.95687	5.25795e-10	7
novel.2764	-3.09068	down	--	--	KMW0067	-5.07096	down	3-Penten-2-one, 4-methyl-	4-甲基-3-戊烯-2-酮	Ketone	--	--	0.936715	1.05955e-08	7
novel.2870	-6.4026	down	K13519	ko00561,ko00564,ko00565,ko01100,ko01110	KMW0067	-5.07096	down	3-Penten-2-one, 4-methyl-	4-甲基-3-戊烯-2-酮	Ketone	--	--	0.94962	1.78082e-09	7
novel.2923	-2.83546	down	K03801	ko00785,ko01100,ko01240	KMW0067	-5.07096	down	3-Penten-2-one, 4-methyl-	4-甲基-3-戊烯-2-酮	Ketone	--	--	0.928563	2.72125e-08	7
novel.3144	-7.35978	down	K17925	--	KMW0067	-5.07096	down	3-Penten-2-one, 4-methyl-	4-甲基-3-戊烯-2-酮	Ketone	--	--	0.949499	1.81458e-09	7
novel.3353	-7.85892	down	K13519	ko00561,ko00564,ko00565,ko01100,ko01110	KMW0067	-5.07096	down	3-Penten-2-one, 4-methyl-	4-甲基-3-戊烯-2-酮	Ketone	--	--	0.932103	1.83282e-08	7
novel.3420	-5.30928	down	--	--	KMW0067	-5.07096	down	3-Penten-2-one, 4-methyl-	4-甲基-3-戊烯-2-酮	Ketone	--	--	0.966377	7.39043e-11	7
novel.3424	-7.35982	down	--	--	KMW0067	-5.07096	down	3-Penten-2-one, 4-methyl-	4-甲基-3-戊烯-2-酮	Ketone	--	--	0.901463	3.26766e-07	7
novel.3425	-8.60349	down	--	--	KMW0067	-5.07096	down	3-Penten-2-one, 4-methyl-	4-甲基-3-戊烯-2-酮	Ketone	--	--	0.973328	1.18448e-11	7
novel.4024	-5.21082	down	--	--	KMW0067	-5.07096	down	3-Penten-2-one, 4-methyl-	4-甲基-3-戊烯-2-酮	Ketone	--	--	0.916841	8.83666e-08	7
novel.4188	-6.48827	down	--	--	KMW0067	-5.07096	down	3-Penten-2-one, 4-methyl-	4-甲基-3-戊烯-2-酮	Ketone	--	--	0.93155	1.95209e-08	7
novel.453	-9.40163	down	--	--	KMW0067	-5.07096	down	3-Penten-2-one, 4-methyl-	4-甲基-3-戊烯-2-酮	Ketone	--	--	0.961057	2.35336e-10	7
novel.4531	-3.50898	down	K16292	--	KMW0067	-5.07096	down	3-Penten-2-one, 4-methyl-	4-甲基-3-戊烯-2-酮	Ketone	--	--	0.950371	1.58307e-09	7
novel.4636	-2.45123	down	K15601	--	KMW0067	-5.07096	down	3-Penten-2-one, 4-methyl-	4-甲基-3-戊烯-2-酮	Ketone	--	--	0.92594	3.60056e-08	7
novel.5194	-6.60838	down	--	--	KMW0067	-5.07096	down	3-Penten-2-one, 4-methyl-	4-甲基-3-戊烯-2-酮	Ketone	--	--	0.957268	4.88815e-10	7
novel.5305	-5.04525	down	--	--	KMW0067	-5.07096	down	3-Penten-2-one, 4-methyl-	4-甲基-3-戊烯-2-酮	Ketone	--	--	0.97269	1.42839e-11	7
novel.5530	-3.41905	down	K01535	ko00190,ko01100	KMW0067	-5.07096	down	3-Penten-2-one, 4-methyl-	4-甲基-3-戊烯-2-酮	Ketone	--	--	0.903519	2.77892e-07	7
novel.5758	-6.45838	down	--	--	KMW0067	-5.07096	down	3-Penten-2-one, 4-methyl-	4-甲基-3-戊烯-2-酮	Ketone	--	--	0.940189	6.81944e-09	7
novel.6287	-4.71943	down	K03006	ko03020	KMW0067	-5.07096	down	3-Penten-2-one, 4-methyl-	4-甲基-3-戊烯-2-酮	Ketone	--	--	0.943378	4.44413e-09	7
novel.6539	-4.60723	down	--	--	KMW0067	-5.07096	down	3-Penten-2-one, 4-methyl-	4-甲基-3-戊烯-2-酮	Ketone	--	--	0.939135	7.81655e-09	7
novel.6641	-1.77141	down	--	--	KMW0067	-5.07096	down	3-Penten-2-one, 4-methyl-	4-甲基-3-戊烯-2-酮	Ketone	--	--	0.912007	1.36717e-07	7
novel.7083	-3.82408	down	K15032	--	KMW0067	-5.07096	down	3-Penten-2-one, 4-methyl-	4-甲基-3-戊烯-2-酮	Ketone	--	--	0.955766	6.41373e-10	7
novel.787	-3.53015	down	K19026	--	KMW0067	-5.07096	down	3-Penten-2-one, 4-methyl-	4-甲基-3-戊烯-2-酮	Ketone	--	--	0.93894	8.01387e-09	7
Ccam01G000714	2.47678	up	K15503	--	KMW0133	3.36942	up	1-Hexanol, 4-methyl-	4-甲基己醇	Alcohol	--	--	0.917306	8.46185e-08	3
Ccam01G001115	1.13481	up	K17500	--	KMW0133	3.36942	up	1-Hexanol, 4-methyl-	4-甲基己醇	Alcohol	--	--	0.903603	2.76037e-07	3
Ccam01G001910	5.20085	up	K01188	ko00460,ko00500,ko00999,ko01100,ko01110	KMW0133	3.36942	up	1-Hexanol, 4-methyl-	4-甲基己醇	Alcohol	--	--	0.975252	6.54781e-12	3
Ccam01G001966	3.19918	up	K13466	ko04626	KMW0133	3.36942	up	1-Hexanol, 4-methyl-	4-甲基己醇	Alcohol	--	--	0.929818	2.37106e-08	3
Ccam01G002076	1.67653	up	K15015	--	KMW0133	3.36942	up	1-Hexanol, 4-methyl-	4-甲基己醇	Alcohol	--	--	0.939989	7.00009e-09	3
Ccam01G002330	3.92306	up	K00889	ko00562,ko01100,ko04070,ko04144	KMW0133	3.36942	up	1-Hexanol, 4-methyl-	4-甲基己醇	Alcohol	--	--	0.936402	1.1011e-08	3
Ccam01G002376	1.60896	up	K14207	--	KMW0133	3.36942	up	1-Hexanol, 4-methyl-	4-甲基己醇	Alcohol	--	--	0.949486	1.8183e-09	3
Ccam01G002575	1.66012	up	K13466	ko04626	KMW0133	3.36942	up	1-Hexanol, 4-methyl-	4-甲基己醇	Alcohol	--	--	0.934989	1.3068e-08	3
Ccam01G002785	1.44032	up	K14640	--	KMW0133	3.36942	up	1-Hexanol, 4-methyl-	4-甲基己醇	Alcohol	--	--	0.912931	1.26027e-07	3
Ccam01G003033	4.57032	up	K05391	ko04626	KMW0133	3.36942	up	1-Hexanol, 4-methyl-	4-甲基己醇	Alcohol	--	--	0.918502	7.55981e-08	3
Ccam01G003053	2.49169	up	K05391	ko04626	KMW0133	3.36942	up	1-Hexanol, 4-methyl-	4-甲基己醇	Alcohol	--	--	0.938119	8.89378e-09	3
Ccam01G003181	1.04094	up	K00006	ko00564,ko01110	KMW0133	3.36942	up	1-Hexanol, 4-methyl-	4-甲基己醇	Alcohol	--	--	0.943639	4.28667e-09	3
Ccam02G000084	1.18422	insig	K14504	ko04075	KMW0133	3.36942	up	1-Hexanol, 4-methyl-	4-甲基己醇	Alcohol	--	--	0.915571	9.93542e-08	3
Ccam02G000463	4.10502	up	K16280	--	KMW0133	3.36942	up	1-Hexanol, 4-methyl-	4-甲基己醇	Alcohol	--	--	0.938653	8.31264e-09	3
Ccam02G000700	1.54944	up	K00026	ko00020,ko00270,ko00620,ko00630,ko00710,ko01100,ko01110,ko01200	KMW0133	3.36942	up	1-Hexanol, 4-methyl-	4-甲基己醇	Alcohol	--	--	0.95669	5.43208e-10	3
Ccam02G000813	2.18606	up	K20617	--	KMW0133	3.36942	up	1-Hexanol, 4-methyl-	4-甲基己醇	Alcohol	--	--	0.906179	2.24121e-07	3
Ccam02G000841	5.21311	up	K00434	ko00053,ko00480,ko01100	KMW0133	3.36942	up	1-Hexanol, 4-methyl-	4-甲基己醇	Alcohol	--	--	0.985768	8.09563e-14	3
Ccam02G000905	1.47101	up	K04733	--	KMW0133	3.36942	up	1-Hexanol, 4-methyl-	4-甲基己醇	Alcohol	--	--	0.928395	2.77146e-08	3
Ccam02G000916	-1.47911	down	K13691	--	KMW0133	3.36942	up	1-Hexanol, 4-methyl-	4-甲基己醇	Alcohol	--	--	-0.931478	1.96811e-08	1
Ccam02G001837	1.23421	up	K12471	ko04144	KMW0133	3.36942	up	1-Hexanol, 4-methyl-	4-甲基己醇	Alcohol	--	--	0.946141	3.00498e-09	3
Ccam02G001873	2.57192	up	K01176	ko00500,ko01100,ko01110	KMW0133	3.36942	up	1-Hexanol, 4-methyl-	4-甲基己醇	Alcohol	--	--	0.925167	3.90295e-08	3
Ccam02G002247	4.13554	up	K04733	--	KMW0133	3.36942	up	1-Hexanol, 4-methyl-	4-甲基己醇	Alcohol	--	--	0.972135	1.67495e-11	3
Ccam02G002672	1.01016	up	K13429	ko04626	KMW0133	3.36942	up	1-Hexanol, 4-methyl-	4-甲基己醇	Alcohol	--	--	0.92955	2.4422e-08	3
Ccam02G003334	1.56989	up	K16224	ko04016,ko04626	KMW0133	3.36942	up	1-Hexanol, 4-methyl-	4-甲基己醇	Alcohol	--	--	0.949932	1.69612e-09	3
Ccam03G001439	2.08845	up	K15078	--	KMW0133	3.36942	up	1-Hexanol, 4-methyl-	4-甲基己醇	Alcohol	--	--	0.901797	3.18352e-07	3
Ccam03G002941	2.18062	up	K17893	--	KMW0133	3.36942	up	1-Hexanol, 4-methyl-	4-甲基己醇	Alcohol	--	--	0.914526	1.09258e-07	3
Ccam03G003354	3.88565	up	K19825	--	KMW0133	3.36942	up	1-Hexanol, 4-methyl-	4-甲基己醇	Alcohol	--	--	0.922607	5.06638e-08	3
Ccam04G000317	7.87255	up	K13415	ko04075	KMW0133	3.36942	up	1-Hexanol, 4-methyl-	4-甲基己醇	Alcohol	--	--	0.926603	3.3578e-08	3
Ccam04G000402	9.62099	up	--	--	KMW0133	3.36942	up	1-Hexanol, 4-methyl-	4-甲基己醇	Alcohol	--	--	0.954836	7.55262e-10	3
Ccam04G001233	1.77507	up	K16290	--	KMW0133	3.36942	up	1-Hexanol, 4-methyl-	4-甲基己醇	Alcohol	--	--	0.92576	3.66933e-08	3
Ccam04G001604	1.22069	up	K01206	ko00511	KMW0133	3.36942	up	1-Hexanol, 4-methyl-	4-甲基己醇	Alcohol	--	--	0.909251	1.73423e-07	3
Ccam04G002273	1.07619	up	K15255	--	KMW0133	3.36942	up	1-Hexanol, 4-methyl-	4-甲基己醇	Alcohol	--	--	0.938466	8.51264e-09	3
Ccam04G002471	2.46248	up	K13420	ko04016,ko04626	KMW0133	3.36942	up	1-Hexanol, 4-methyl-	4-甲基己醇	Alcohol	--	--	0.954192	8.44077e-10	3
Ccam04G002472	1.59335	up	K03327	--	KMW0133	3.36942	up	1-Hexanol, 4-methyl-	4-甲基己醇	Alcohol	--	--	0.961594	2.10991e-10	3
Ccam04G002560	1.56795	up	K09287	--	KMW0133	3.36942	up	1-Hexanol, 4-methyl-	4-甲基己醇	Alcohol	--	--	0.932449	1.76126e-08	3
Ccam04G002721	2.73603	up	--	--	KMW0133	3.36942	up	1-Hexanol, 4-methyl-	4-甲基己醇	Alcohol	--	--	0.912	1.36802e-07	3
Ccam04G002731	1.24111	up	K17756	--	KMW0133	3.36942	up	1-Hexanol, 4-methyl-	4-甲基己醇	Alcohol	--	--	0.936641	1.06919e-08	3
Ccam04G003003	1.09225	up	K11252	--	KMW0133	3.36942	up	1-Hexanol, 4-methyl-	4-甲基己醇	Alcohol	--	--	0.926015	3.57252e-08	3
Ccam05G000635	1.40405	up	K00521	--	KMW0133	3.36942	up	1-Hexanol, 4-methyl-	4-甲基己醇	Alcohol	--	--	0.983353	2.81493e-13	3
Ccam05G000729	11.1034	up	K04733	--	KMW0133	3.36942	up	1-Hexanol, 4-methyl-	4-甲基己醇	Alcohol	--	--	0.939588	7.37368e-09	3
Ccam05G001198	6.22035	up	K13466	ko04626	KMW0133	3.36942	up	1-Hexanol, 4-methyl-	4-甲基己醇	Alcohol	--	--	0.931127	2.04793e-08	3
Ccam05G001200	3.4083	up	K19613	--	KMW0133	3.36942	up	1-Hexanol, 4-methyl-	4-甲基己醇	Alcohol	--	--	0.952351	1.15009e-09	3
Ccam05G001214	5.83218	up	K13466	ko04626	KMW0133	3.36942	up	1-Hexanol, 4-methyl-	4-甲基己醇	Alcohol	--	--	0.950702	1.50211e-09	3
Ccam06G000813	1.77045	up	K08472	--	KMW0133	3.36942	up	1-Hexanol, 4-methyl-	4-甲基己醇	Alcohol	--	--	0.934396	1.40258e-08	3
Ccam06G000870	1.0523	up	K14503	ko04075	KMW0133	3.36942	up	1-Hexanol, 4-methyl-	4-甲基己醇	Alcohol	--	--	0.919511	6.86517e-08	3
Ccam06G001946	1.57549	up	K22684	--	KMW0133	3.36942	up	1-Hexanol, 4-methyl-	4-甲基己醇	Alcohol	--	--	0.912238	1.33974e-07	3
Ccam07G000164	1.51979	up	K01184	ko00040,ko01100	KMW0133	3.36942	up	1-Hexanol, 4-methyl-	4-甲基己醇	Alcohol	--	--	0.956609	5.51277e-10	3
Ccam07G000331	2.64022	up	K13066	ko00380,ko00940,ko01100,ko01110	KMW0133	3.36942	up	1-Hexanol, 4-methyl-	4-甲基己醇	Alcohol	--	--	0.916007	9.54532e-08	3
Ccam07G000770	6.64451	up	K19891	ko00500,ko01100	KMW0133	3.36942	up	1-Hexanol, 4-methyl-	4-甲基己醇	Alcohol	--	--	0.961614	2.10107e-10	3
Ccam07G001426	7.76985	up	K13420	ko04016,ko04626	KMW0133	3.36942	up	1-Hexanol, 4-methyl-	4-甲基己醇	Alcohol	--	--	0.954513	7.98713e-10	3
Ccam07G001447	4.70655	up	K03327	--	KMW0133	3.36942	up	1-Hexanol, 4-methyl-	4-甲基己醇	Alcohol	--	--	0.952765	1.07395e-09	3
Ccam07G001818	3.18632	up	K21444	--	KMW0133	3.36942	up	1-Hexanol, 4-methyl-	4-甲基己醇	Alcohol	--	--	0.921873	5.45054e-08	3
Ccam08G001074	2.96537	up	K13459	ko04626	KMW0133	3.36942	up	1-Hexanol, 4-methyl-	4-甲基己醇	Alcohol	--	--	0.931557	1.95066e-08	3
Ccam08G001500	5.25234	up	K04733	--	KMW0133	3.36942	up	1-Hexanol, 4-methyl-	4-甲基己醇	Alcohol	--	--	0.984634	1.48925e-13	3
Ccam09G000469	1.01344	up	K17108	ko00511,ko00600,ko01100	KMW0133	3.36942	up	1-Hexanol, 4-methyl-	4-甲基己醇	Alcohol	--	--	0.902104	3.10778e-07	3
Ccam09G001133	1.93726	up	--	--	KMW0133	3.36942	up	1-Hexanol, 4-methyl-	4-甲基己醇	Alcohol	--	--	0.916834	8.84273e-08	3
Ccam09G001398	2.0162	up	K13466	ko04626	KMW0133	3.36942	up	1-Hexanol, 4-methyl-	4-甲基己醇	Alcohol	--	--	0.936875	1.03887e-08	3
Ccam10G000613	1.8647	up	K08770	ko04120	KMW0133	3.36942	up	1-Hexanol, 4-methyl-	4-甲基己醇	Alcohol	--	--	0.90978	1.65794e-07	3
Ccam11G001135	1.53686	up	K13457	ko04626	KMW0133	3.36942	up	1-Hexanol, 4-methyl-	4-甲基己醇	Alcohol	--	--	0.94338	4.44299e-09	3
Ccam12G001260	2.39994	up	K00031	ko00020,ko00480,ko01100,ko01110,ko01200,ko01210,ko01230,ko04146	KMW0133	3.36942	up	1-Hexanol, 4-methyl-	4-甲基己醇	Alcohol	--	--	0.911718	1.40222e-07	3
Ccam12G001369	2.18159	up	K25731	--	KMW0133	3.36942	up	1-Hexanol, 4-methyl-	4-甲基己醇	Alcohol	--	--	0.948394	2.1501e-09	3
novel.1868	2.78511	up	K02209	ko03030	KMW0133	3.36942	up	1-Hexanol, 4-methyl-	4-甲基己醇	Alcohol	--	--	0.948836	2.01009e-09	3
novel.5782	8.03995	up	--	--	KMW0133	3.36942	up	1-Hexanol, 4-methyl-	4-甲基己醇	Alcohol	--	--	0.916489	9.13e-08	3
novel.6004	2.72261	up	K03006	ko03020	KMW0133	3.36942	up	1-Hexanol, 4-methyl-	4-甲基己醇	Alcohol	--	--	0.975133	6.79973e-12	3
novel.6186	4.31589	up	K01968	ko00280,ko01100	KMW0133	3.36942	up	1-Hexanol, 4-methyl-	4-甲基己醇	Alcohol	--	--	0.958629	3.78936e-10	3
novel.924	8.02906	up	--	--	KMW0133	3.36942	up	1-Hexanol, 4-methyl-	4-甲基己醇	Alcohol	--	--	0.915118	1.0355e-07	3
Ccam01G000148	-2.2611	down	K13459	ko04626	XMW0888	1.28411	insig	Butanoic acid, 3-methyl-, propyl ester	3-甲基丙酯-丁酸	Ester	--	--	-0.925071	3.94184e-08	1
Ccam01G001762	-2.00632	down	K12472	ko04144	XMW0888	1.28411	insig	Butanoic acid, 3-methyl-, propyl ester	3-甲基丙酯-丁酸	Ester	--	--	-0.905416	2.38536e-07	1
Ccam01G003685	1.26837	insig	K00384	ko00450	XMW0888	1.28411	insig	Butanoic acid, 3-methyl-, propyl ester	3-甲基丙酯-丁酸	Ester	--	--	-0.915039	1.04292e-07	3
Ccam03G000439	-3.8045	down	K13428	ko04626	XMW0888	1.28411	insig	Butanoic acid, 3-methyl-, propyl ester	3-甲基丙酯-丁酸	Ester	--	--	-0.928472	2.74835e-08	1
Ccam04G002259	-1.5604	down	K21995	ko00073	XMW0888	1.28411	insig	Butanoic acid, 3-methyl-, propyl ester	3-甲基丙酯-丁酸	Ester	--	--	-0.911763	1.39676e-07	1
Ccam05G000846	-1.08361	down	K05933	ko00270,ko01100,ko01110	XMW0888	1.28411	insig	Butanoic acid, 3-methyl-, propyl ester	3-甲基丙酯-丁酸	Ester	--	--	-0.922142	5.30694e-08	1
Ccam05G001940	-1.63251	down	K00059	ko00061,ko00780,ko01100,ko01110,ko01212,ko01240	XMW0888	1.28411	insig	Butanoic acid, 3-methyl-, propyl ester	3-甲基丙酯-丁酸	Ester	--	--	-0.933946	1.47934e-08	1
Ccam06G001781	-5.39502	down	K13418	--	XMW0888	1.28411	insig	Butanoic acid, 3-methyl-, propyl ester	3-甲基丙酯-丁酸	Ester	--	--	-0.915673	9.84291e-08	1
Ccam07G001883	-1.78133	down	--	--	XMW0888	1.28411	insig	Butanoic acid, 3-methyl-, propyl ester	3-甲基丙酯-丁酸	Ester	--	--	-0.941586	5.67024e-09	1
Ccam08G000775	-1.55869	down	K20628	--	XMW0888	1.28411	insig	Butanoic acid, 3-methyl-, propyl ester	3-甲基丙酯-丁酸	Ester	--	--	-0.93178	1.90167e-08	1
Ccam09G000031	-1.67617	down	--	--	XMW0888	1.28411	insig	Butanoic acid, 3-methyl-, propyl ester	3-甲基丙酯-丁酸	Ester	--	--	-0.911728	1.401e-07	1
Ccam10G001236	-1.08187	down	K03327	--	XMW0888	1.28411	insig	Butanoic acid, 3-methyl-, propyl ester	3-甲基丙酯-丁酸	Ester	--	--	-0.969975	3.02296e-11	1
Ccam11G001042	-2.24341	down	K22683	--	XMW0888	1.28411	insig	Butanoic acid, 3-methyl-, propyl ester	3-甲基丙酯-丁酸	Ester	--	--	-0.929634	2.4197e-08	1
Ccam12G000187	-1.0952	down	K19747	--	XMW0888	1.28411	insig	Butanoic acid, 3-methyl-, propyl ester	3-甲基丙酯-丁酸	Ester	--	--	-0.94944	1.83125e-09	1
Ccam12G000854	1.07857	up	K13415	ko04075	XMW0888	1.28411	insig	Butanoic acid, 3-methyl-, propyl ester	3-甲基丙酯-丁酸	Ester	--	--	-0.905724	2.32617e-07	3
novel.1493	-1.41406	down	K01915	ko00220,ko00250,ko00630,ko00910,ko01100,ko01230	XMW0888	1.28411	insig	Butanoic acid, 3-methyl-, propyl ester	3-甲基丙酯-丁酸	Ester	--	--	-0.906352	2.20961e-07	1
Ccam01G000469	-1.3752	down	K16586	--	KMW0183	4.11345	up	Pyrazine, 2-ethyl-5-methyl-	2-乙基-5-甲基吡嗪	Heterocyclic compound	--	--	-0.906123	2.25156e-07	1
Ccam01G002871	2.78373	up	K00660	ko00941,ko00960,ko01100,ko01110,ko04712	KMW0183	4.11345	up	Pyrazine, 2-ethyl-5-methyl-	2-乙基-5-甲基吡嗪	Heterocyclic compound	--	--	0.924493	4.18406e-08	3
Ccam02G000463	4.10502	up	K16280	--	KMW0183	4.11345	up	Pyrazine, 2-ethyl-5-methyl-	2-乙基-5-甲基吡嗪	Heterocyclic compound	--	--	0.91463	1.08234e-07	3
Ccam02G000700	1.54944	up	K00026	ko00020,ko00270,ko00620,ko00630,ko00710,ko01100,ko01110,ko01200	KMW0183	4.11345	up	Pyrazine, 2-ethyl-5-methyl-	2-乙基-5-甲基吡嗪	Heterocyclic compound	--	--	0.908695	1.81781e-07	3
Ccam02G000813	2.18606	up	K20617	--	KMW0183	4.11345	up	Pyrazine, 2-ethyl-5-methyl-	2-乙基-5-甲基吡嗪	Heterocyclic compound	--	--	0.987674	2.5777e-14	3
Ccam02G001837	1.23421	up	K12471	ko04144	KMW0183	4.11345	up	Pyrazine, 2-ethyl-5-methyl-	2-乙基-5-甲基吡嗪	Heterocyclic compound	--	--	0.908472	1.85232e-07	3
Ccam02G002247	4.13554	up	K04733	--	KMW0183	4.11345	up	Pyrazine, 2-ethyl-5-methyl-	2-乙基-5-甲基吡嗪	Heterocyclic compound	--	--	0.925149	3.91029e-08	3
Ccam02G002672	1.01016	up	K13429	ko04626	KMW0183	4.11345	up	Pyrazine, 2-ethyl-5-methyl-	2-乙基-5-甲基吡嗪	Heterocyclic compound	--	--	0.902371	3.04325e-07	3
Ccam02G003334	1.56989	up	K16224	ko04016,ko04626	KMW0183	4.11345	up	Pyrazine, 2-ethyl-5-methyl-	2-乙基-5-甲基吡嗪	Heterocyclic compound	--	--	0.914884	1.05774e-07	3
Ccam03G000498	-1.03011	down	K07456	ko03430	KMW0183	4.11345	up	Pyrazine, 2-ethyl-5-methyl-	2-乙基-5-甲基吡嗪	Heterocyclic compound	--	--	-0.900073	3.63877e-07	1
Ccam04G000075	1.56031	up	K19038	--	KMW0183	4.11345	up	Pyrazine, 2-ethyl-5-methyl-	2-乙基-5-甲基吡嗪	Heterocyclic compound	--	--	0.923005	4.86791e-08	3
Ccam04G000402	9.62099	up	--	--	KMW0183	4.11345	up	Pyrazine, 2-ethyl-5-methyl-	2-乙基-5-甲基吡嗪	Heterocyclic compound	--	--	0.912449	1.3151e-07	3
Ccam04G002471	2.46248	up	K13420	ko04016,ko04626	KMW0183	4.11345	up	Pyrazine, 2-ethyl-5-methyl-	2-乙基-5-甲基吡嗪	Heterocyclic compound	--	--	0.904367	2.59659e-07	3
Ccam04G002731	1.24111	up	K17756	--	KMW0183	4.11345	up	Pyrazine, 2-ethyl-5-methyl-	2-乙基-5-甲基吡嗪	Heterocyclic compound	--	--	0.916921	8.77147e-08	3
Ccam05G000635	1.40405	up	K00521	--	KMW0183	4.11345	up	Pyrazine, 2-ethyl-5-methyl-	2-乙基-5-甲基吡嗪	Heterocyclic compound	--	--	0.904362	2.59753e-07	3
Ccam05G000729	11.1034	up	K04733	--	KMW0183	4.11345	up	Pyrazine, 2-ethyl-5-methyl-	2-乙基-5-甲基吡嗪	Heterocyclic compound	--	--	0.914631	1.08226e-07	3
Ccam05G001195	2.33333	up	K19613	--	KMW0183	4.11345	up	Pyrazine, 2-ethyl-5-methyl-	2-乙基-5-甲基吡嗪	Heterocyclic compound	--	--	0.911456	1.43464e-07	3
Ccam05G001198	6.22035	up	K13466	ko04626	KMW0183	4.11345	up	Pyrazine, 2-ethyl-5-methyl-	2-乙基-5-甲基吡嗪	Heterocyclic compound	--	--	0.926802	3.28794e-08	3
Ccam05G001200	3.4083	up	K19613	--	KMW0183	4.11345	up	Pyrazine, 2-ethyl-5-methyl-	2-乙基-5-甲基吡嗪	Heterocyclic compound	--	--	0.919078	7.15594e-08	3
Ccam05G001213	3.11351	up	K13466	ko04626	KMW0183	4.11345	up	Pyrazine, 2-ethyl-5-methyl-	2-乙基-5-甲基吡嗪	Heterocyclic compound	--	--	0.910848	1.51237e-07	3
Ccam07G000164	1.51979	up	K01184	ko00040,ko01100	KMW0183	4.11345	up	Pyrazine, 2-ethyl-5-methyl-	2-乙基-5-甲基吡嗪	Heterocyclic compound	--	--	0.902243	3.07421e-07	3
Ccam07G000321	1.42912	up	K14972	--	KMW0183	4.11345	up	Pyrazine, 2-ethyl-5-methyl-	2-乙基-5-甲基吡嗪	Heterocyclic compound	--	--	0.90552	2.3652e-07	3
Ccam07G001426	7.76985	up	K13420	ko04016,ko04626	KMW0183	4.11345	up	Pyrazine, 2-ethyl-5-methyl-	2-乙基-5-甲基吡嗪	Heterocyclic compound	--	--	0.916889	8.79752e-08	3
Ccam08G001826	2.0727	up	K14826	--	KMW0183	4.11345	up	Pyrazine, 2-ethyl-5-methyl-	2-乙基-5-甲基吡嗪	Heterocyclic compound	--	--	0.901951	3.14529e-07	3
Ccam09G001133	1.93726	up	--	--	KMW0183	4.11345	up	Pyrazine, 2-ethyl-5-methyl-	2-乙基-5-甲基吡嗪	Heterocyclic compound	--	--	0.916709	8.94594e-08	3
Ccam10G000656	4.00481	up	K03327	--	KMW0183	4.11345	up	Pyrazine, 2-ethyl-5-methyl-	2-乙基-5-甲基吡嗪	Heterocyclic compound	--	--	0.90215	3.09675e-07	3
Ccam11G001554	-1.18111	down	--	--	KMW0183	4.11345	up	Pyrazine, 2-ethyl-5-methyl-	2-乙基-5-甲基吡嗪	Heterocyclic compound	--	--	-0.903999	2.67433e-07	1
novel.7722	7.94052	up	K03006	ko03020	KMW0183	4.11345	up	Pyrazine, 2-ethyl-5-methyl-	2-乙基-5-甲基吡嗪	Heterocyclic compound	--	--	0.955891	6.27244e-10	3
novel.853	6.24153	up	--	--	KMW0183	4.11345	up	Pyrazine, 2-ethyl-5-methyl-	2-乙基-5-甲基吡嗪	Heterocyclic compound	--	--	0.90693	2.10669e-07	3
novel.924	8.02906	up	--	--	KMW0183	4.11345	up	Pyrazine, 2-ethyl-5-methyl-	2-乙基-5-甲基吡嗪	Heterocyclic compound	--	--	0.906605	2.16402e-07	3
Ccam01G000501	2.06916	up	K09753	ko00940,ko01100,ko01110	NMW0010	3.54533	up	Dicyclopentadiene	双环戊二烯	Hydrocarbons	--	--	0.917831	8.05488e-08	3
Ccam01G001115	1.13481	up	K17500	--	NMW0010	3.54533	up	Dicyclopentadiene	双环戊二烯	Hydrocarbons	--	--	0.902454	3.0235e-07	3
Ccam01G002871	2.78373	up	K00660	ko00941,ko00960,ko01100,ko01110,ko04712	NMW0010	3.54533	up	Dicyclopentadiene	双环戊二烯	Hydrocarbons	--	--	0.943902	4.13272e-09	3
Ccam02G000467	1.1977	up	K03715	ko00561,ko01100	NMW0010	3.54533	up	Dicyclopentadiene	双环戊二烯	Hydrocarbons	--	--	0.918202	7.77825e-08	3
Ccam02G000700	1.54944	up	K00026	ko00020,ko00270,ko00620,ko00630,ko00710,ko01100,ko01110,ko01200	NMW0010	3.54533	up	Dicyclopentadiene	双环戊二烯	Hydrocarbons	--	--	0.907059	2.08437e-07	3
Ccam02G000813	2.18606	up	K20617	--	NMW0010	3.54533	up	Dicyclopentadiene	双环戊二烯	Hydrocarbons	--	--	0.988277	1.72901e-14	3
Ccam02G002244	1.10763	up	K04733	--	NMW0010	3.54533	up	Dicyclopentadiene	双环戊二烯	Hydrocarbons	--	--	0.944798	3.64366e-09	3
Ccam02G002609	-2.06368	down	K06627	--	NMW0010	3.54533	up	Dicyclopentadiene	双环戊二烯	Hydrocarbons	--	--	-0.911089	1.48115e-07	1
Ccam03G000498	-1.03011	down	K07456	ko03430	NMW0010	3.54533	up	Dicyclopentadiene	双环戊二烯	Hydrocarbons	--	--	-0.931542	1.95401e-08	1
Ccam03G002324	-2.82433	down	--	--	NMW0010	3.54533	up	Dicyclopentadiene	双环戊二烯	Hydrocarbons	--	--	-0.903074	2.87881e-07	1
Ccam04G000075	1.56031	up	K19038	--	NMW0010	3.54533	up	Dicyclopentadiene	双环戊二烯	Hydrocarbons	--	--	0.903265	2.83571e-07	3
Ccam04G001970	-2.53232	down	K01792	ko00010,ko01100,ko01110	NMW0010	3.54533	up	Dicyclopentadiene	双环戊二烯	Hydrocarbons	--	--	-0.910703	1.53146e-07	1
Ccam04G002471	2.46248	up	K13420	ko04016,ko04626	NMW0010	3.54533	up	Dicyclopentadiene	双环戊二烯	Hydrocarbons	--	--	0.915826	9.70597e-08	3
Ccam04G002731	1.24111	up	K17756	--	NMW0010	3.54533	up	Dicyclopentadiene	双环戊二烯	Hydrocarbons	--	--	0.906247	2.22861e-07	3
Ccam05G000218	-1.08731	down	K22651	--	NMW0010	3.54533	up	Dicyclopentadiene	双环戊二烯	Hydrocarbons	--	--	-0.921996	5.38489e-08	1
Ccam05G001195	2.33333	up	K19613	--	NMW0010	3.54533	up	Dicyclopentadiene	双环戊二烯	Hydrocarbons	--	--	0.912821	1.27255e-07	3
Ccam05G001198	6.22035	up	K13466	ko04626	NMW0010	3.54533	up	Dicyclopentadiene	双环戊二烯	Hydrocarbons	--	--	0.922058	5.35154e-08	3
Ccam06G000042	1.51356	up	--	--	NMW0010	3.54533	up	Dicyclopentadiene	双环戊二烯	Hydrocarbons	--	--	0.918877	7.29522e-08	3
Ccam06G000153	-1.57654	down	K22733	--	NMW0010	3.54533	up	Dicyclopentadiene	双环戊二烯	Hydrocarbons	--	--	-0.922626	5.05645e-08	1
Ccam06G000406	-1.38012	down	K20241	--	NMW0010	3.54533	up	Dicyclopentadiene	双环戊二烯	Hydrocarbons	--	--	-0.907286	2.04548e-07	1
Ccam07G000318	1.58463	up	K13459	ko04626	NMW0010	3.54533	up	Dicyclopentadiene	双环戊二烯	Hydrocarbons	--	--	0.935182	1.27679e-08	3
Ccam07G000321	1.42912	up	K14972	--	NMW0010	3.54533	up	Dicyclopentadiene	双环戊二烯	Hydrocarbons	--	--	0.942041	5.33367e-09	3
Ccam07G001552	2.09441	up	K04121	ko00904,ko01100,ko01110	NMW0010	3.54533	up	Dicyclopentadiene	双环戊二烯	Hydrocarbons	--	--	0.939209	7.74214e-09	3
Ccam08G001826	2.0727	up	K14826	--	NMW0010	3.54533	up	Dicyclopentadiene	双环戊二烯	Hydrocarbons	--	--	0.921101	5.88239e-08	3
Ccam10G000656	4.00481	up	K03327	--	NMW0010	3.54533	up	Dicyclopentadiene	双环戊二烯	Hydrocarbons	--	--	0.928009	2.88965e-08	3
Ccam11G001070	-1.24739	down	K22262	--	NMW0010	3.54533	up	Dicyclopentadiene	双环戊二烯	Hydrocarbons	--	--	-0.931704	1.91821e-08	1
Ccam11G001554	-1.18111	down	--	--	NMW0010	3.54533	up	Dicyclopentadiene	双环戊二烯	Hydrocarbons	--	--	-0.90177	3.19029e-07	1
Ccam12G000329	-10.5431	down	K12486	ko04144	NMW0010	3.54533	up	Dicyclopentadiene	双环戊二烯	Hydrocarbons	--	--	-0.91789	8.01069e-08	1
Ccam12G001031	1.70348	up	K10999	--	NMW0010	3.54533	up	Dicyclopentadiene	双环戊二烯	Hydrocarbons	--	--	0.937958	9.0763e-09	3
novel.1783	-2.08056	down	--	--	NMW0010	3.54533	up	Dicyclopentadiene	双环戊二烯	Hydrocarbons	--	--	-0.915236	1.02437e-07	1
novel.2429	7.79059	up	--	--	NMW0010	3.54533	up	Dicyclopentadiene	双环戊二烯	Hydrocarbons	--	--	0.906305	2.21803e-07	3
novel.3021	4.69721	up	K13457	ko04626	NMW0010	3.54533	up	Dicyclopentadiene	双环戊二烯	Hydrocarbons	--	--	0.913046	1.24748e-07	3
novel.4020	-1.71968	down	--	--	NMW0010	3.54533	up	Dicyclopentadiene	双环戊二烯	Hydrocarbons	--	--	-0.914111	1.13419e-07	1
novel.7023	-7.98904	down	K17925	--	NMW0010	3.54533	up	Dicyclopentadiene	双环戊二烯	Hydrocarbons	--	--	-0.901383	3.28812e-07	1
novel.7045	7.30797	up	K13464	ko04075	NMW0010	3.54533	up	Dicyclopentadiene	双环戊二烯	Hydrocarbons	--	--	0.92694	3.24007e-08	3
novel.7722	7.94052	up	K03006	ko03020	NMW0010	3.54533	up	Dicyclopentadiene	双环戊二烯	Hydrocarbons	--	--	0.959217	3.38503e-10	3
Ccam01G001355	-7.87267	down	K02218	--	XMW0028	2.25522	up	Pyridine, 2,3,4,5-tetrahydro-6-propyl-	2,3,4,5-四氢-6-丙基-吡啶	Heterocyclic compound	C10138	--	-0.90517	2.43336e-07	1
Ccam02G000434	-5.61403	down	--	--	XMW0028	2.25522	up	Pyridine, 2,3,4,5-tetrahydro-6-propyl-	2,3,4,5-四氢-6-丙基-吡啶	Heterocyclic compound	C10138	--	-0.924035	4.38526e-08	1
Ccam02G000940	1.29827	up	K17500	--	XMW0028	2.25522	up	Pyridine, 2,3,4,5-tetrahydro-6-propyl-	2,3,4,5-四氢-6-丙基-吡啶	Heterocyclic compound	C10138	--	0.903212	2.84754e-07	3
Ccam02G001437	-1.99796	down	K00430	ko00940,ko01100,ko01110	XMW0028	2.25522	up	Pyridine, 2,3,4,5-tetrahydro-6-propyl-	2,3,4,5-四氢-6-丙基-吡啶	Heterocyclic compound	C10138	--	-0.900548	3.50799e-07	1
Ccam02G002009	-2.57238	down	K13457	ko04626	XMW0028	2.25522	up	Pyridine, 2,3,4,5-tetrahydro-6-propyl-	2,3,4,5-四氢-6-丙基-吡啶	Heterocyclic compound	C10138	--	-0.909336	1.72182e-07	1
Ccam02G003003	-1.14019	down	K05765	--	XMW0028	2.25522	up	Pyridine, 2,3,4,5-tetrahydro-6-propyl-	2,3,4,5-四氢-6-丙基-吡啶	Heterocyclic compound	C10138	--	-0.903614	2.75783e-07	1
Ccam04G001879	-1.03271	down	K00850	ko00010,ko00030,ko00051,ko00052,ko01100,ko01110,ko01200,ko01230,ko03018	XMW0028	2.25522	up	Pyridine, 2,3,4,5-tetrahydro-6-propyl-	2,3,4,5-四氢-6-丙基-吡啶	Heterocyclic compound	C10138	--	-0.936266	1.1196e-08	1
Ccam04G002714	-1.82332	down	K02901	ko03010	XMW0028	2.25522	up	Pyridine, 2,3,4,5-tetrahydro-6-propyl-	2,3,4,5-四氢-6-丙基-吡啶	Heterocyclic compound	C10138	--	-0.912985	1.25419e-07	1
Ccam05G000621	-8.71982	down	K13428	ko04626	XMW0028	2.25522	up	Pyridine, 2,3,4,5-tetrahydro-6-propyl-	2,3,4,5-四氢-6-丙基-吡啶	Heterocyclic compound	C10138	--	-0.916153	9.41834e-08	1
Ccam05G001065	-1.69331	down	K10406	--	XMW0028	2.25522	up	Pyridine, 2,3,4,5-tetrahydro-6-propyl-	2,3,4,5-四氢-6-丙基-吡啶	Heterocyclic compound	C10138	--	-0.914763	1.06938e-07	1
Ccam05G001069	-1.25989	down	K02218	--	XMW0028	2.25522	up	Pyridine, 2,3,4,5-tetrahydro-6-propyl-	2,3,4,5-四氢-6-丙基-吡啶	Heterocyclic compound	C10138	--	-0.910264	1.59046e-07	1
Ccam05G001867	-8.59388	down	K11593	--	XMW0028	2.25522	up	Pyridine, 2,3,4,5-tetrahydro-6-propyl-	2,3,4,5-四氢-6-丙基-吡啶	Heterocyclic compound	C10138	--	-0.9156	9.90888e-08	1
Ccam08G000039	-2.56365	down	K02113	ko00190,ko00195,ko01100	XMW0028	2.25522	up	Pyridine, 2,3,4,5-tetrahydro-6-propyl-	2,3,4,5-四氢-6-丙基-吡啶	Heterocyclic compound	C10138	--	-0.945585	3.25649e-09	1
Ccam08G000152	-1.48116	down	K01531	--	XMW0028	2.25522	up	Pyridine, 2,3,4,5-tetrahydro-6-propyl-	2,3,4,5-四氢-6-丙基-吡啶	Heterocyclic compound	C10138	--	-0.946829	2.71691e-09	1
Ccam09G000957	-2.20092	down	K23222	--	XMW0028	2.25522	up	Pyridine, 2,3,4,5-tetrahydro-6-propyl-	2,3,4,5-四氢-6-丙基-吡啶	Heterocyclic compound	C10138	--	-0.972219	1.63537e-11	1
Ccam10G001072	2.73087	up	K09753	ko00940,ko01100,ko01110	XMW0028	2.25522	up	Pyridine, 2,3,4,5-tetrahydro-6-propyl-	2,3,4,5-四氢-6-丙基-吡啶	Heterocyclic compound	C10138	--	0.90542	2.38443e-07	3
Ccam11G001098	-1.41914	down	K00975	ko00500,ko00520,ko01100,ko01110,ko01250	XMW0028	2.25522	up	Pyridine, 2,3,4,5-tetrahydro-6-propyl-	2,3,4,5-四氢-6-丙基-吡啶	Heterocyclic compound	C10138	--	-0.906169	2.24308e-07	1
Ccam11G001324	-1.92504	down	K20890	--	XMW0028	2.25522	up	Pyridine, 2,3,4,5-tetrahydro-6-propyl-	2,3,4,5-四氢-6-丙基-吡啶	Heterocyclic compound	C10138	--	-0.908622	1.82917e-07	1
Ccam12G001141	-1.17269	down	K13430	ko04626	XMW0028	2.25522	up	Pyridine, 2,3,4,5-tetrahydro-6-propyl-	2,3,4,5-四氢-6-丙基-吡啶	Heterocyclic compound	C10138	--	-0.913791	1.16723e-07	1
novel.4965	-3.68732	down	--	--	XMW0028	2.25522	up	Pyridine, 2,3,4,5-tetrahydro-6-propyl-	2,3,4,5-四氢-6-丙基-吡啶	Heterocyclic compound	C10138	--	-0.949422	1.83631e-09	1
novel.5099	-7.49199	down	K09955	--	XMW0028	2.25522	up	Pyridine, 2,3,4,5-tetrahydro-6-propyl-	2,3,4,5-四氢-6-丙基-吡啶	Heterocyclic compound	C10138	--	-0.911882	1.38223e-07	1
novel.6346	-2.11233	down	K10798	ko03410	XMW0028	2.25522	up	Pyridine, 2,3,4,5-tetrahydro-6-propyl-	2,3,4,5-四氢-6-丙基-吡啶	Heterocyclic compound	C10138	--	-0.960486	2.63945e-10	1
novel.6799	-9.2915	down	--	--	XMW0028	2.25522	up	Pyridine, 2,3,4,5-tetrahydro-6-propyl-	2,3,4,5-四氢-6-丙基-吡啶	Heterocyclic compound	C10138	--	-0.913636	1.18361e-07	1
novel.6800	-2.20131	down	--	--	XMW0028	2.25522	up	Pyridine, 2,3,4,5-tetrahydro-6-propyl-	2,3,4,5-四氢-6-丙基-吡啶	Heterocyclic compound	C10138	--	-0.904491	2.57076e-07	1
novel.7332	-7.52772	down	K01209	ko00520,ko01100	XMW0028	2.25522	up	Pyridine, 2,3,4,5-tetrahydro-6-propyl-	2,3,4,5-四氢-6-丙基-吡啶	Heterocyclic compound	C10138	--	-0.917432	8.36293e-08	1
novel.7420	-4.92487	down	K13457	ko04626	XMW0028	2.25522	up	Pyridine, 2,3,4,5-tetrahydro-6-propyl-	2,3,4,5-四氢-6-丙基-吡啶	Heterocyclic compound	C10138	--	-0.906566	2.17097e-07	1
novel.7576	-1.27761	down	K16578	--	XMW0028	2.25522	up	Pyridine, 2,3,4,5-tetrahydro-6-propyl-	2,3,4,5-四氢-6-丙基-吡啶	Heterocyclic compound	C10138	--	-0.935417	1.24116e-08	1
Ccam01G001355	-7.87267	down	K02218	--	KMW0218	2.30672	up	1,8-Cineole	桉叶油醇	Terpenoids	C09844	ko00902,ko01110	-0.905797	2.31236e-07	1
Ccam02G000434	-5.61403	down	--	--	KMW0218	2.30672	up	1,8-Cineole	桉叶油醇	Terpenoids	C09844	ko00902,ko01110	-0.924217	4.30425e-08	1
Ccam02G000940	1.29827	up	K17500	--	KMW0218	2.30672	up	1,8-Cineole	桉叶油醇	Terpenoids	C09844	ko00902,ko01110	0.903424	2.79996e-07	3
Ccam02G001437	-1.99796	down	K00430	ko00940,ko01100,ko01110	KMW0218	2.30672	up	1,8-Cineole	桉叶油醇	Terpenoids	C09844	ko00902,ko01110	-0.900394	3.55003e-07	1
Ccam02G002009	-2.57238	down	K13457	ko04626	KMW0218	2.30672	up	1,8-Cineole	桉叶油醇	Terpenoids	C09844	ko00902,ko01110	-0.909927	1.63712e-07	1
Ccam02G003003	-1.14019	down	K05765	--	KMW0218	2.30672	up	1,8-Cineole	桉叶油醇	Terpenoids	C09844	ko00902,ko01110	-0.90446	2.57714e-07	1
Ccam04G001879	-1.03271	down	K00850	ko00010,ko00030,ko00051,ko00052,ko01100,ko01110,ko01200,ko01230,ko03018	KMW0218	2.30672	up	1,8-Cineole	桉叶油醇	Terpenoids	C09844	ko00902,ko01110	-0.936785	1.05046e-08	1
Ccam04G002714	-1.82332	down	K02901	ko03010	KMW0218	2.30672	up	1,8-Cineole	桉叶油醇	Terpenoids	C09844	ko00902,ko01110	-0.913091	1.24245e-07	1
Ccam05G000621	-8.71982	down	K13428	ko04626	KMW0218	2.30672	up	1,8-Cineole	桉叶油醇	Terpenoids	C09844	ko00902,ko01110	-0.91672	8.9369e-08	1
Ccam05G001065	-1.69331	down	K10406	--	KMW0218	2.30672	up	1,8-Cineole	桉叶油醇	Terpenoids	C09844	ko00902,ko01110	-0.915156	1.03185e-07	1
Ccam07G000431	-2.85243	up	K12742	ko00900,ko01100,ko01110	KMW0218	2.30672	up	1,8-Cineole	桉叶油醇	Terpenoids	C09844	ko00902,ko01110	-0.91047	1.56263e-07	1
Ccam05G001867	-8.59388	down	K11593	--	KMW0218	2.30672	up	1,8-Cineole	桉叶油醇	Terpenoids	C09844	ko00902,ko01110	-0.915721	9.79956e-08	1
Ccam08G000039	-2.56365	down	K02113	ko00190,ko00195,ko01100	KMW0218	2.30672	up	1,8-Cineole	桉叶油醇	Terpenoids	C09844	ko00902,ko01110	-0.946066	3.03768e-09	1
Ccam08G000152	-1.48116	down	K01531	--	KMW0218	2.30672	up	1,8-Cineole	桉叶油醇	Terpenoids	C09844	ko00902,ko01110	-0.946849	2.70919e-09	1
Ccam09G000957	-2.20092	down	K23222	--	KMW0218	2.30672	up	1,8-Cineole	桉叶油醇	Terpenoids	C09844	ko00902,ko01110	-0.972402	1.55187e-11	1
Ccam10G001072	2.73087	up	K09753	ko00940,ko01100,ko01110	KMW0218	2.30672	up	1,8-Cineole	桉叶油醇	Terpenoids	C09844	ko00902,ko01110	0.905702	2.33032e-07	3
Ccam11G001098	-1.41914	down	K00975	ko00500,ko00520,ko01100,ko01110,ko01250	KMW0218	2.30672	up	1,8-Cineole	桉叶油醇	Terpenoids	C09844	ko00902,ko01110	-0.906341	2.21159e-07	1
Ccam11G001324	-1.92504	down	K20890	--	KMW0218	2.30672	up	1,8-Cineole	桉叶油醇	Terpenoids	C09844	ko00902,ko01110	-0.908392	1.86489e-07	1
Ccam12G001141	-1.17269	down	K13430	ko04626	KMW0218	2.30672	up	1,8-Cineole	桉叶油醇	Terpenoids	C09844	ko00902,ko01110	-0.913813	1.16497e-07	1
novel.4965	-3.68732	down	--	--	KMW0218	2.30672	up	1,8-Cineole	桉叶油醇	Terpenoids	C09844	ko00902,ko01110	-0.949931	1.69638e-09	1
novel.5099	-7.49199	down	K09955	--	KMW0218	2.30672	up	1,8-Cineole	桉叶油醇	Terpenoids	C09844	ko00902,ko01110	-0.912358	1.32573e-07	1
novel.6346	-2.11233	down	K10798	ko03410	KMW0218	2.30672	up	1,8-Cineole	桉叶油醇	Terpenoids	C09844	ko00902,ko01110	-0.960442	2.66248e-10	1
novel.6799	-9.2915	down	--	--	KMW0218	2.30672	up	1,8-Cineole	桉叶油醇	Terpenoids	C09844	ko00902,ko01110	-0.914422	1.10286e-07	1
novel.6800	-2.20131	down	--	--	KMW0218	2.30672	up	1,8-Cineole	桉叶油醇	Terpenoids	C09844	ko00902,ko01110	-0.904938	2.47966e-07	1
novel.7332	-7.52772	down	K01209	ko00520,ko01100	KMW0218	2.30672	up	1,8-Cineole	桉叶油醇	Terpenoids	C09844	ko00902,ko01110	-0.917384	8.40025e-08	1
novel.7420	-4.92487	down	K13457	ko04626	KMW0218	2.30672	up	1,8-Cineole	桉叶油醇	Terpenoids	C09844	ko00902,ko01110	-0.906901	2.11169e-07	1
novel.7576	-1.27761	down	K16578	--	KMW0218	2.30672	up	1,8-Cineole	桉叶油醇	Terpenoids	C09844	ko00902,ko01110	-0.935829	1.18087e-08	1
Ccam01G000622	5.71885	up	--	--	XMW0900	-2.17489	down	3-Cyclohexen-1-one, 3,5,5-trimethyl-	3,5,5-三甲基-3-环己烯-1-酮	Ketone	--	--	-0.927247	3.13585e-08	9
Ccam01G002102	1.7031	up	--	--	XMW0900	-2.17489	down	3-Cyclohexen-1-one, 3,5,5-trimethyl-	3,5,5-三甲基-3-环己烯-1-酮	Ketone	--	--	-0.91729	8.47434e-08	9
Ccam01G003564	1.27096	up	K01915	ko00220,ko00250,ko00630,ko00910,ko01100,ko01230	XMW0900	-2.17489	down	3-Cyclohexen-1-one, 3,5,5-trimethyl-	3,5,5-三甲基-3-环己烯-1-酮	Ketone	--	--	-0.915771	9.75518e-08	9
Ccam02G002472	3.12559	up	K22133	ko00630,ko01100	XMW0900	-2.17489	down	3-Cyclohexen-1-one, 3,5,5-trimethyl-	3,5,5-三甲基-3-环己烯-1-酮	Ketone	--	--	-0.922226	5.2626e-08	9
Ccam03G000612	1.95133	up	K01535	ko00190,ko01100	XMW0900	-2.17489	down	3-Cyclohexen-1-one, 3,5,5-trimethyl-	3,5,5-三甲基-3-环己烯-1-酮	Ketone	--	--	-0.901997	3.13409e-07	9
Ccam03G001947	1.01892	up	K19613	--	XMW0900	-2.17489	down	3-Cyclohexen-1-one, 3,5,5-trimethyl-	3,5,5-三甲基-3-环己烯-1-酮	Ketone	--	--	-0.946565	2.8244e-09	9
Ccam03G002482	2.71562	up	K01535	ko00190,ko01100	XMW0900	-2.17489	down	3-Cyclohexen-1-one, 3,5,5-trimethyl-	3,5,5-三甲基-3-环己烯-1-酮	Ketone	--	--	-0.956413	5.71198e-10	9
Ccam04G000128	3.26009	up	--	--	XMW0900	-2.17489	down	3-Cyclohexen-1-one, 3,5,5-trimethyl-	3,5,5-三甲基-3-环己烯-1-酮	Ketone	--	--	-0.904239	2.62328e-07	9
Ccam04G001389	-1.95233	down	K20802	ko00460,ko01100,ko01110	XMW0900	-2.17489	down	3-Cyclohexen-1-one, 3,5,5-trimethyl-	3,5,5-三甲基-3-环己烯-1-酮	Ketone	--	--	0.937184	9.99779e-09	7
Ccam05G001283	2.04538	up	K04733	--	XMW0900	-2.17489	down	3-Cyclohexen-1-one, 3,5,5-trimethyl-	3,5,5-三甲基-3-环己烯-1-酮	Ketone	--	--	-0.94668	2.77709e-09	9
Ccam05G002558	1.37637	up	K19366	ko04144	XMW0900	-2.17489	down	3-Cyclohexen-1-one, 3,5,5-trimethyl-	3,5,5-三甲基-3-环己烯-1-酮	Ketone	--	--	-0.900796	3.4414e-07	9
Ccam07G002046	3.66229	up	K15014	--	XMW0900	-2.17489	down	3-Cyclohexen-1-one, 3,5,5-trimethyl-	3,5,5-三甲基-3-环己烯-1-酮	Ketone	--	--	-0.923555	4.60439e-08	9
Ccam09G000088	2.20734	up	K00423	ko00053,ko01100	XMW0900	-2.17489	down	3-Cyclohexen-1-one, 3,5,5-trimethyl-	3,5,5-三甲基-3-环己烯-1-酮	Ketone	--	--	-0.916933	8.76125e-08	9
Ccam12G001182	2.08893	up	K13416	ko04016,ko04075,ko04626	XMW0900	-2.17489	down	3-Cyclohexen-1-one, 3,5,5-trimethyl-	3,5,5-三甲基-3-环己烯-1-酮	Ketone	--	--	-0.902605	2.98777e-07	9
Ccam01G000273	-1.32822	down	--	--	XMW0417	-2.60961	down	Cyclohexene, 4-methyl-1-(1-methylethenyl)-	4-甲基-1-（1-甲基乙烯基）-环己烯	Hydrocarbons	--	--	0.92345	4.65396e-08	7
Ccam01G000686	1.17049	up	K10418	--	XMW0417	-2.60961	down	Cyclohexene, 4-methyl-1-(1-methylethenyl)-	4-甲基-1-（1-甲基乙烯基）-环己烯	Hydrocarbons	--	--	-0.927059	3.19933e-08	9
Ccam01G001556	2.8373	up	--	--	XMW0417	-2.60961	down	Cyclohexene, 4-methyl-1-(1-methylethenyl)-	4-甲基-1-（1-甲基乙烯基）-环己烯	Hydrocarbons	--	--	-0.908422	1.86014e-07	9
Ccam01G003099	-1.10865	down	K08287	--	XMW0417	-2.60961	down	Cyclohexene, 4-methyl-1-(1-methylethenyl)-	4-甲基-1-（1-甲基乙烯基）-环己烯	Hydrocarbons	--	--	0.900208	3.60107e-07	7
Ccam02G000541	1.08478	up	K00759	ko00230,ko01100,ko01232	XMW0417	-2.60961	down	Cyclohexene, 4-methyl-1-(1-methylethenyl)-	4-甲基-1-（1-甲基乙烯基）-环己烯	Hydrocarbons	--	--	-0.909846	1.64851e-07	9
Ccam02G002136	2.10903	up	K19307	--	XMW0417	-2.60961	down	Cyclohexene, 4-methyl-1-(1-methylethenyl)-	4-甲基-1-（1-甲基乙烯基）-环己烯	Hydrocarbons	--	--	-0.900346	3.5631e-07	9
Ccam02G003331	2.20587	up	K16224	ko04016,ko04626	XMW0417	-2.60961	down	Cyclohexene, 4-methyl-1-(1-methylethenyl)-	4-甲基-1-（1-甲基乙烯基）-环己烯	Hydrocarbons	--	--	-0.907316	2.04041e-07	9
Ccam04G000161	-1.15247	down	K05605	ko00280,ko00410,ko00640,ko01100,ko01200	XMW0417	-2.60961	down	Cyclohexene, 4-methyl-1-(1-methylethenyl)-	4-甲基-1-（1-甲基乙烯基）-环己烯	Hydrocarbons	--	--	0.912099	1.35628e-07	7
Ccam04G000727	2.06624	up	K12127	ko04712	XMW0417	-2.60961	down	Cyclohexene, 4-methyl-1-(1-methylethenyl)-	4-甲基-1-（1-甲基乙烯基）-环己烯	Hydrocarbons	--	--	-0.927664	2.99882e-08	9
Ccam04G002727	2.4723	up	--	--	XMW0417	-2.60961	down	Cyclohexene, 4-methyl-1-(1-methylethenyl)-	4-甲基-1-（1-甲基乙烯基）-环己烯	Hydrocarbons	--	--	-0.912613	1.29618e-07	9
Ccam05G000805	1.05565	up	K22262	--	XMW0417	-2.60961	down	Cyclohexene, 4-methyl-1-(1-methylethenyl)-	4-甲基-1-（1-甲基乙烯基）-环己烯	Hydrocarbons	--	--	-0.91763	8.20868e-08	9
Ccam05G002642	1.18917	up	K04683	--	XMW0417	-2.60961	down	Cyclohexene, 4-methyl-1-(1-methylethenyl)-	4-甲基-1-（1-甲基乙烯基）-环己烯	Hydrocarbons	--	--	-0.917666	8.18074e-08	9
Ccam07G001014	1.39973	up	K14488	ko04075	XMW0417	-2.60961	down	Cyclohexene, 4-methyl-1-(1-methylethenyl)-	4-甲基-1-（1-甲基乙烯基）-环己烯	Hydrocarbons	--	--	-0.946955	2.66695e-09	9
Ccam08G000593	1.13155	up	K03686	--	XMW0417	-2.60961	down	Cyclohexene, 4-methyl-1-(1-methylethenyl)-	4-甲基-1-（1-甲基乙烯基）-环己烯	Hydrocarbons	--	--	-0.920198	6.42449e-08	9
Ccam08G000727	1.76519	up	K08901	ko00195,ko01100	XMW0417	-2.60961	down	Cyclohexene, 4-methyl-1-(1-methylethenyl)-	4-甲基-1-（1-甲基乙烯基）-环己烯	Hydrocarbons	--	--	-0.937007	1.02203e-08	9
Ccam09G000452	1.02554	up	K12831	ko03040	XMW0417	-2.60961	down	Cyclohexene, 4-methyl-1-(1-methylethenyl)-	4-甲基-1-（1-甲基乙烯基）-环己烯	Hydrocarbons	--	--	-0.902802	2.94169e-07	9
Ccam10G001279	1.00592	up	K00122	ko00630,ko01100,ko01200	XMW0417	-2.60961	down	Cyclohexene, 4-methyl-1-(1-methylethenyl)-	4-甲基-1-（1-甲基乙烯基）-环己烯	Hydrocarbons	--	--	-0.931406	1.98444e-08	9
Ccam11G000533	1.49826	up	--	--	XMW0417	-2.60961	down	Cyclohexene, 4-methyl-1-(1-methylethenyl)-	4-甲基-1-（1-甲基乙烯基）-环己烯	Hydrocarbons	--	--	-0.948691	2.05493e-09	9
Ccam02G000916	-1.47911	down	K13691	--	KMW0277	5.79926	up	Thiophene, 2-pentyl-	2-戊基噻吩	Heterocyclic compound	--	--	-0.941013	6.11965e-09	1
Ccam04G002183	2.28279	up	K08900	--	KMW0277	5.79926	up	Thiophene, 2-pentyl-	2-戊基噻吩	Heterocyclic compound	--	--	0.915814	9.71601e-08	3
Ccam05G000635	1.40405	up	K00521	--	KMW0277	5.79926	up	Thiophene, 2-pentyl-	2-戊基噻吩	Heterocyclic compound	--	--	0.906151	2.24638e-07	3
Ccam07G001818	3.18632	up	K21444	--	KMW0277	5.79926	up	Thiophene, 2-pentyl-	2-戊基噻吩	Heterocyclic compound	--	--	0.937604	9.48798e-09	3
Ccam08G001074	2.96537	up	K13459	ko04626	KMW0277	5.79926	up	Thiophene, 2-pentyl-	2-戊基噻吩	Heterocyclic compound	--	--	0.919914	6.60338e-08	3
Ccam08G001129	3.10834	up	K15078	--	KMW0277	5.79926	up	Thiophene, 2-pentyl-	2-戊基噻吩	Heterocyclic compound	--	--	0.913456	1.20272e-07	3
novel.5782	8.03995	up	--	--	KMW0277	5.79926	up	Thiophene, 2-pentyl-	2-戊基噻吩	Heterocyclic compound	--	--	0.916334	9.26196e-08	3
novel.6004	2.72261	up	K03006	ko03020	KMW0277	5.79926	up	Thiophene, 2-pentyl-	2-戊基噻吩	Heterocyclic compound	--	--	0.916875	8.80872e-08	3
Ccam01G000821	-2.34184	down	K15078	--	KMW0278	-9.5155	down	Ethanone, 1-(2-thienyl)-	2-乙酰基噻吩	Heterocyclic compound	--	--	0.911999	1.36817e-07	7
Ccam01G000824	-2.33189	down	K15078	--	KMW0278	-9.5155	down	Ethanone, 1-(2-thienyl)-	2-乙酰基噻吩	Heterocyclic compound	--	--	0.970393	2.70522e-11	7
Ccam01G000850	-2.77461	down	K15078	--	KMW0278	-9.5155	down	Ethanone, 1-(2-thienyl)-	2-乙酰基噻吩	Heterocyclic compound	--	--	0.930793	2.12651e-08	7
Ccam01G000965	-2.76595	down	K17302	--	KMW0278	-9.5155	down	Ethanone, 1-(2-thienyl)-	2-乙酰基噻吩	Heterocyclic compound	--	--	0.951353	1.35321e-09	7
Ccam01G001672	-4.71303	down	--	--	KMW0278	-9.5155	down	Ethanone, 1-(2-thienyl)-	2-乙酰基噻吩	Heterocyclic compound	--	--	0.921376	5.72537e-08	7
Ccam01G001673	-4.87101	down	--	--	KMW0278	-9.5155	down	Ethanone, 1-(2-thienyl)-	2-乙酰基噻吩	Heterocyclic compound	--	--	0.906959	2.10167e-07	7
Ccam01G001772	-2.74096	down	K09571	--	KMW0278	-9.5155	down	Ethanone, 1-(2-thienyl)-	2-乙酰基噻吩	Heterocyclic compound	--	--	0.906815	2.12679e-07	7
Ccam01G002151	-2.88556	down	--	--	KMW0278	-9.5155	down	Ethanone, 1-(2-thienyl)-	2-乙酰基噻吩	Heterocyclic compound	--	--	0.93664	1.06929e-08	7
Ccam01G002613	-6.50947	down	--	--	KMW0278	-9.5155	down	Ethanone, 1-(2-thienyl)-	2-乙酰基噻吩	Heterocyclic compound	--	--	0.970562	2.58569e-11	7
Ccam01G003548	-1.82191	down	K13993	ko04141	KMW0278	-9.5155	down	Ethanone, 1-(2-thienyl)-	2-乙酰基噻吩	Heterocyclic compound	--	--	0.930693	2.1505e-08	7
Ccam01G003580	-1.64422	down	--	--	KMW0278	-9.5155	down	Ethanone, 1-(2-thienyl)-	2-乙酰基噻吩	Heterocyclic compound	--	--	0.915172	1.03038e-07	7
Ccam02G000206	4.15911	up	K08835	--	KMW0278	-9.5155	down	Ethanone, 1-(2-thienyl)-	2-乙酰基噻吩	Heterocyclic compound	--	--	-0.905813	2.30925e-07	9
Ccam02G000306	-2.56103	down	K01193	ko00052,ko00500,ko01100,ko01110	KMW0278	-9.5155	down	Ethanone, 1-(2-thienyl)-	2-乙酰基噻吩	Heterocyclic compound	--	--	0.935009	1.30372e-08	7
Ccam02G000504	-7.46085	down	K00895	ko00010,ko00030,ko00051,ko01100,ko01110	KMW0278	-9.5155	down	Ethanone, 1-(2-thienyl)-	2-乙酰基噻吩	Heterocyclic compound	--	--	0.90987	1.64512e-07	7
Ccam02G000753	-1.15665	down	K02885	ko03010	KMW0278	-9.5155	down	Ethanone, 1-(2-thienyl)-	2-乙酰基噻吩	Heterocyclic compound	--	--	0.900149	3.61753e-07	7
Ccam02G001170	-4.346	down	K14686	--	KMW0278	-9.5155	down	Ethanone, 1-(2-thienyl)-	2-乙酰基噻吩	Heterocyclic compound	--	--	0.934287	1.4208e-08	7
Ccam02G001603	-4.19618	down	K14486	ko04075	KMW0278	-9.5155	down	Ethanone, 1-(2-thienyl)-	2-乙酰基噻吩	Heterocyclic compound	--	--	0.981251	7.24027e-13	7
Ccam02G002230	-1.22008	down	K10846	ko03420	KMW0278	-9.5155	down	Ethanone, 1-(2-thienyl)-	2-乙酰基噻吩	Heterocyclic compound	--	--	0.921716	5.53623e-08	7
Ccam02G002249	-3.1794	down	K02350	--	KMW0278	-9.5155	down	Ethanone, 1-(2-thienyl)-	2-乙酰基噻吩	Heterocyclic compound	--	--	0.953059	1.02265e-09	7
Ccam02G002923	-7.1538	down	K19613	--	KMW0278	-9.5155	down	Ethanone, 1-(2-thienyl)-	2-乙酰基噻吩	Heterocyclic compound	--	--	0.940204	6.80603e-09	7
Ccam03G000719	-2.07817	down	K19355	ko00051,ko01100	KMW0278	-9.5155	down	Ethanone, 1-(2-thienyl)-	2-乙酰基噻吩	Heterocyclic compound	--	--	0.966412	7.32933e-11	7
Ccam03G000789	-2.94335	down	K20718	ko04016	KMW0278	-9.5155	down	Ethanone, 1-(2-thienyl)-	2-乙酰基噻吩	Heterocyclic compound	--	--	0.975927	5.25815e-12	7
Ccam03G000915	-2.29393	down	K09838	ko00906,ko01100,ko01110	KMW0278	-9.5155	down	Ethanone, 1-(2-thienyl)-	2-乙酰基噻吩	Heterocyclic compound	--	--	0.918163	7.80688e-08	7
Ccam03G001452	-2.83722	down	K07375	ko04145	KMW0278	-9.5155	down	Ethanone, 1-(2-thienyl)-	2-乙酰基噻吩	Heterocyclic compound	--	--	0.913192	1.23139e-07	7
Ccam03G001652	-3.02044	down	K12778	--	KMW0278	-9.5155	down	Ethanone, 1-(2-thienyl)-	2-乙酰基噻吩	Heterocyclic compound	--	--	0.9108	1.51873e-07	7
Ccam03G002050	-2.59949	down	K03231	ko03013	KMW0278	-9.5155	down	Ethanone, 1-(2-thienyl)-	2-乙酰基噻吩	Heterocyclic compound	--	--	0.951695	1.28039e-09	7
Ccam03G002276	-2.21603	down	K13466	ko04626	KMW0278	-9.5155	down	Ethanone, 1-(2-thienyl)-	2-乙酰基噻吩	Heterocyclic compound	--	--	0.95402	8.69374e-10	7
Ccam03G002604	-8.54889	down	--	--	KMW0278	-9.5155	down	Ethanone, 1-(2-thienyl)-	2-乙酰基噻吩	Heterocyclic compound	--	--	0.927865	2.93476e-08	7
Ccam03G002839	-2.45848	down	K13495	ko00908,ko01110	KMW0278	-9.5155	down	Ethanone, 1-(2-thienyl)-	2-乙酰基噻吩	Heterocyclic compound	--	--	0.910728	1.52826e-07	7
Ccam03G003128	-5.52669	down	K05391	ko04626	KMW0278	-9.5155	down	Ethanone, 1-(2-thienyl)-	2-乙酰基噻吩	Heterocyclic compound	--	--	0.916002	9.55007e-08	7
Ccam04G000868	-2.31214	down	--	--	KMW0278	-9.5155	down	Ethanone, 1-(2-thienyl)-	2-乙酰基噻吩	Heterocyclic compound	--	--	0.924179	4.32084e-08	7
Ccam04G001210	-4.09966	down	K10739	ko03030,ko03420,ko03430,ko03440	KMW0278	-9.5155	down	Ethanone, 1-(2-thienyl)-	2-乙酰基噻吩	Heterocyclic compound	--	--	0.920737	6.0959e-08	7
Ccam05G000303	-5.43082	down	K13457	ko04626	KMW0278	-9.5155	down	Ethanone, 1-(2-thienyl)-	2-乙酰基噻吩	Heterocyclic compound	--	--	0.964684	1.08914e-10	7
Ccam05G000855	-1.03601	down	K14564	ko03008	KMW0278	-9.5155	down	Ethanone, 1-(2-thienyl)-	2-乙酰基噻吩	Heterocyclic compound	--	--	0.916095	9.46804e-08	7
Ccam05G000977	-1.38518	down	K00975	ko00500,ko00520,ko01100,ko01110,ko01250	KMW0278	-9.5155	down	Ethanone, 1-(2-thienyl)-	2-乙酰基噻吩	Heterocyclic compound	--	--	0.918582	7.50238e-08	7
Ccam05G001003	-7.24514	down	K13457	ko04626	KMW0278	-9.5155	down	Ethanone, 1-(2-thienyl)-	2-乙酰基噻吩	Heterocyclic compound	--	--	0.97449	8.32547e-12	7
Ccam05G001535	-4.27462	down	K08494	--	KMW0278	-9.5155	down	Ethanone, 1-(2-thienyl)-	2-乙酰基噻吩	Heterocyclic compound	--	--	0.906907	2.11066e-07	7
Ccam05G001541	-1.23309	down	K11699	--	KMW0278	-9.5155	down	Ethanone, 1-(2-thienyl)-	2-乙酰基噻吩	Heterocyclic compound	--	--	0.914178	1.12746e-07	7
Ccam05G001546	-5.82178	down	K00921	ko00562,ko01100,ko04070,ko04145	KMW0278	-9.5155	down	Ethanone, 1-(2-thienyl)-	2-乙酰基噻吩	Heterocyclic compound	--	--	0.928495	2.7415e-08	7
Ccam05G002226	-3.35671	down	K13457	ko04626	KMW0278	-9.5155	down	Ethanone, 1-(2-thienyl)-	2-乙酰基噻吩	Heterocyclic compound	--	--	0.967732	5.34047e-11	7
Ccam05G002227	-3.46166	down	K13457	ko04626	KMW0278	-9.5155	down	Ethanone, 1-(2-thienyl)-	2-乙酰基噻吩	Heterocyclic compound	--	--	0.934506	1.38432e-08	7
Ccam05G002232	-3.66224	down	K13457	ko04626	KMW0278	-9.5155	down	Ethanone, 1-(2-thienyl)-	2-乙酰基噻吩	Heterocyclic compound	--	--	0.942204	5.21808e-09	7
Ccam05G002246	-1.84796	down	K10999	--	KMW0278	-9.5155	down	Ethanone, 1-(2-thienyl)-	2-乙酰基噻吩	Heterocyclic compound	--	--	0.903636	2.75303e-07	7
Ccam05G002591	-1.56091	down	K12819	ko03040	KMW0278	-9.5155	down	Ethanone, 1-(2-thienyl)-	2-乙酰基噻吩	Heterocyclic compound	--	--	0.953165	1.00464e-09	7
Ccam05G002702	-1.60446	down	K22683	--	KMW0278	-9.5155	down	Ethanone, 1-(2-thienyl)-	2-乙酰基噻吩	Heterocyclic compound	--	--	0.900571	3.5018e-07	7
Ccam06G001244	-2.09444	down	K18823	--	KMW0278	-9.5155	down	Ethanone, 1-(2-thienyl)-	2-乙酰基噻吩	Heterocyclic compound	--	--	0.929171	2.54631e-08	7
Ccam07G000462	-7.0858	down	--	--	KMW0278	-9.5155	down	Ethanone, 1-(2-thienyl)-	2-乙酰基噻吩	Heterocyclic compound	--	--	0.909289	1.72863e-07	7
Ccam07G001080	-1.71122	down	K13495	ko00908,ko01110	KMW0278	-9.5155	down	Ethanone, 1-(2-thienyl)-	2-乙酰基噻吩	Heterocyclic compound	--	--	0.928908	2.62064e-08	7
Ccam07G001698	-4.10198	down	K06677	--	KMW0278	-9.5155	down	Ethanone, 1-(2-thienyl)-	2-乙酰基噻吩	Heterocyclic compound	--	--	0.925064	3.94476e-08	7
Ccam07G001743	-9.58501	down	K05387	--	KMW0278	-9.5155	down	Ethanone, 1-(2-thienyl)-	2-乙酰基噻吩	Heterocyclic compound	--	--	0.935414	1.24165e-08	7
Ccam07G001874	-12.5084	down	K09578	ko03250	KMW0278	-9.5155	down	Ethanone, 1-(2-thienyl)-	2-乙酰基噻吩	Heterocyclic compound	--	--	0.968344	4.59148e-11	7
Ccam07G001980	-8.55775	down	--	--	KMW0278	-9.5155	down	Ethanone, 1-(2-thienyl)-	2-乙酰基噻吩	Heterocyclic compound	--	--	0.924566	4.15279e-08	7
Ccam07G002011	-3.43396	down	--	--	KMW0278	-9.5155	down	Ethanone, 1-(2-thienyl)-	2-乙酰基噻吩	Heterocyclic compound	--	--	0.923962	4.41763e-08	7
Ccam07G002075	-2.04116	down	K20359	--	KMW0278	-9.5155	down	Ethanone, 1-(2-thienyl)-	2-乙酰基噻吩	Heterocyclic compound	--	--	0.920228	6.40542e-08	7
Ccam08G001372	1.22287	up	K10260	ko04120	KMW0278	-9.5155	down	Ethanone, 1-(2-thienyl)-	2-乙酰基噻吩	Heterocyclic compound	--	--	-0.911006	1.49187e-07	9
Ccam08G001503	-5.91274	down	K12235	ko00260,ko00470,ko01100	KMW0278	-9.5155	down	Ethanone, 1-(2-thienyl)-	2-乙酰基噻吩	Heterocyclic compound	--	--	0.925965	3.59138e-08	7
Ccam08G001780	-8.23979	down	K03006	ko03020	KMW0278	-9.5155	down	Ethanone, 1-(2-thienyl)-	2-乙酰基噻吩	Heterocyclic compound	--	--	0.908829	1.79739e-07	7
Ccam09G000087	-3.82274	down	K10752	--	KMW0278	-9.5155	down	Ethanone, 1-(2-thienyl)-	2-乙酰基噻吩	Heterocyclic compound	--	--	0.909688	1.67097e-07	7
Ccam09G000191	-1.96387	down	K08518	--	KMW0278	-9.5155	down	Ethanone, 1-(2-thienyl)-	2-乙酰基噻吩	Heterocyclic compound	--	--	0.910016	1.62468e-07	7
Ccam09G000571	-4.13654	down	K15363	--	KMW0278	-9.5155	down	Ethanone, 1-(2-thienyl)-	2-乙酰基噻吩	Heterocyclic compound	--	--	0.956969	5.16378e-10	7
Ccam09G001183	-5.88969	down	--	--	KMW0278	-9.5155	down	Ethanone, 1-(2-thienyl)-	2-乙酰基噻吩	Heterocyclic compound	--	--	0.930415	2.21856e-08	7
Ccam09G001235	-2.1649	down	K08472	--	KMW0278	-9.5155	down	Ethanone, 1-(2-thienyl)-	2-乙酰基噻吩	Heterocyclic compound	--	--	0.940269	6.74853e-09	7
Ccam09G001403	-1.39912	down	K03363	ko04120	KMW0278	-9.5155	down	Ethanone, 1-(2-thienyl)-	2-乙酰基噻吩	Heterocyclic compound	--	--	0.907701	1.97608e-07	7
Ccam09G001589	-6.95256	down	K15078	--	KMW0278	-9.5155	down	Ethanone, 1-(2-thienyl)-	2-乙酰基噻吩	Heterocyclic compound	--	--	0.926919	3.24737e-08	7
Ccam09G001817	-9.03482	down	K22763	--	KMW0278	-9.5155	down	Ethanone, 1-(2-thienyl)-	2-乙酰基噻吩	Heterocyclic compound	--	--	0.955721	6.46427e-10	7
Ccam10G000826	-4.38506	down	K14175	ko00909,ko01100	KMW0278	-9.5155	down	Ethanone, 1-(2-thienyl)-	2-乙酰基噻吩	Heterocyclic compound	--	--	0.983294	2.89495e-13	7
Ccam10G001707	-2.601	down	--	--	KMW0278	-9.5155	down	Ethanone, 1-(2-thienyl)-	2-乙酰基噻吩	Heterocyclic compound	--	--	0.930282	2.25168e-08	7
Ccam10G001772	-4.59805	down	K10400	--	KMW0278	-9.5155	down	Ethanone, 1-(2-thienyl)-	2-乙酰基噻吩	Heterocyclic compound	--	--	0.945953	3.08809e-09	7
Ccam10G001789	-3.08092	down	K23947	ko00380	KMW0278	-9.5155	down	Ethanone, 1-(2-thienyl)-	2-乙酰基噻吩	Heterocyclic compound	--	--	0.98878	1.21904e-14	7
Ccam11G000432	-1.19457	down	K15718	ko00591	KMW0278	-9.5155	down	Ethanone, 1-(2-thienyl)-	2-乙酰基噻吩	Heterocyclic compound	--	--	0.906462	2.1896e-07	7
Ccam11G000434	-3.08456	down	K02945	ko03010	KMW0278	-9.5155	down	Ethanone, 1-(2-thienyl)-	2-乙酰基噻吩	Heterocyclic compound	--	--	0.911728	1.40105e-07	7
Ccam11G000577	-4.73656	down	--	--	KMW0278	-9.5155	down	Ethanone, 1-(2-thienyl)-	2-乙酰基噻吩	Heterocyclic compound	--	--	0.916893	8.7945e-08	7
Ccam11G001020	-3.65033	down	--	--	KMW0278	-9.5155	down	Ethanone, 1-(2-thienyl)-	2-乙酰基噻吩	Heterocyclic compound	--	--	0.914075	1.13788e-07	7
Ccam12G000153	-4.3989	down	--	--	KMW0278	-9.5155	down	Ethanone, 1-(2-thienyl)-	2-乙酰基噻吩	Heterocyclic compound	--	--	0.906931	2.10657e-07	7
novel.2276	-9.37384	down	--	--	KMW0278	-9.5155	down	Ethanone, 1-(2-thienyl)-	2-乙酰基噻吩	Heterocyclic compound	--	--	0.968659	4.2429e-11	7
novel.2870	-6.4026	down	K13519	ko00561,ko00564,ko00565,ko01100,ko01110	KMW0278	-9.5155	down	Ethanone, 1-(2-thienyl)-	2-乙酰基噻吩	Heterocyclic compound	--	--	0.952598	1.10424e-09	7
novel.2923	-2.83546	down	K03801	ko00785,ko01100,ko01240	KMW0278	-9.5155	down	Ethanone, 1-(2-thienyl)-	2-乙酰基噻吩	Heterocyclic compound	--	--	0.912458	1.31405e-07	7
novel.3353	-7.85892	down	K13519	ko00561,ko00564,ko00565,ko01100,ko01110	KMW0278	-9.5155	down	Ethanone, 1-(2-thienyl)-	2-乙酰基噻吩	Heterocyclic compound	--	--	0.979077	1.72932e-12	7
novel.3420	-5.30928	down	--	--	KMW0278	-9.5155	down	Ethanone, 1-(2-thienyl)-	2-乙酰基噻吩	Heterocyclic compound	--	--	0.925425	3.79987e-08	7
novel.3425	-8.60349	down	--	--	KMW0278	-9.5155	down	Ethanone, 1-(2-thienyl)-	2-乙酰基噻吩	Heterocyclic compound	--	--	0.94234	5.12249e-09	7
novel.4024	-5.21082	down	--	--	KMW0278	-9.5155	down	Ethanone, 1-(2-thienyl)-	2-乙酰基噻吩	Heterocyclic compound	--	--	0.946115	3.01616e-09	7
novel.4188	-6.48827	down	--	--	KMW0278	-9.5155	down	Ethanone, 1-(2-thienyl)-	2-乙酰基噻吩	Heterocyclic compound	--	--	0.906065	2.26218e-07	7
novel.453	-9.40163	down	--	--	KMW0278	-9.5155	down	Ethanone, 1-(2-thienyl)-	2-乙酰基噻吩	Heterocyclic compound	--	--	0.923263	4.74265e-08	7
novel.5194	-6.60838	down	--	--	KMW0278	-9.5155	down	Ethanone, 1-(2-thienyl)-	2-乙酰基噻吩	Heterocyclic compound	--	--	0.973712	1.05621e-11	7
novel.5305	-5.04525	down	--	--	KMW0278	-9.5155	down	Ethanone, 1-(2-thienyl)-	2-乙酰基噻吩	Heterocyclic compound	--	--	0.933497	1.55947e-08	7
novel.5530	-3.41905	down	K01535	ko00190,ko01100	KMW0278	-9.5155	down	Ethanone, 1-(2-thienyl)-	2-乙酰基噻吩	Heterocyclic compound	--	--	0.951285	1.3682e-09	7
novel.6287	-4.71943	down	K03006	ko03020	KMW0278	-9.5155	down	Ethanone, 1-(2-thienyl)-	2-乙酰基噻吩	Heterocyclic compound	--	--	0.919758	6.70358e-08	7
novel.6539	-4.60723	down	--	--	KMW0278	-9.5155	down	Ethanone, 1-(2-thienyl)-	2-乙酰基噻吩	Heterocyclic compound	--	--	0.940408	6.62722e-09	7
novel.7083	-3.82408	down	K15032	--	KMW0278	-9.5155	down	Ethanone, 1-(2-thienyl)-	2-乙酰基噻吩	Heterocyclic compound	--	--	0.972435	1.53733e-11	7
novel.7111	-3.06963	down	--	--	KMW0278	-9.5155	down	Ethanone, 1-(2-thienyl)-	2-乙酰基噻吩	Heterocyclic compound	--	--	0.905915	2.29017e-07	7
novel.720	-10.917	down	K22804	--	KMW0278	-9.5155	down	Ethanone, 1-(2-thienyl)-	2-乙酰基噻吩	Heterocyclic compound	--	--	0.959916	2.95464e-10	7
novel.764	-3.37071	down	--	--	KMW0278	-9.5155	down	Ethanone, 1-(2-thienyl)-	2-乙酰基噻吩	Heterocyclic compound	--	--	0.906764	2.13589e-07	7
novel.787	-3.53015	down	K19026	--	KMW0278	-9.5155	down	Ethanone, 1-(2-thienyl)-	2-乙酰基噻吩	Heterocyclic compound	--	--	0.921436	5.69135e-08	7
novel.842	-2.25641	down	--	--	KMW0278	-9.5155	down	Ethanone, 1-(2-thienyl)-	2-乙酰基噻吩	Heterocyclic compound	--	--	0.901677	3.21344e-07	7
Ccam01G000136	4.81856	up	K20183	--	WMW0048	-1.78061	down	6-Nonenal, (E)-	6-壬烯醛	Aldehyde	--	--	-0.958757	3.69773e-10	9
Ccam01G000609	2.80923	up	K00789	ko00270,ko00999,ko01100,ko01110,ko01230,ko01240	WMW0048	-1.78061	down	6-Nonenal, (E)-	6-壬烯醛	Aldehyde	--	--	-0.905505	2.36812e-07	9
Ccam01G000957	1.5901	up	--	--	WMW0048	-1.78061	down	6-Nonenal, (E)-	6-壬烯醛	Aldehyde	--	--	-0.914733	1.07234e-07	9
Ccam01G000982	-1.25647	down	K03327	--	WMW0048	-1.78061	down	6-Nonenal, (E)-	6-壬烯醛	Aldehyde	--	--	-0.904145	2.6432e-07	7
Ccam01G001185	2.16733	up	K23452	ko00908,ko01110	WMW0048	-1.78061	down	6-Nonenal, (E)-	6-壬烯醛	Aldehyde	--	--	-0.983903	2.15505e-13	9
Ccam01G001797	3.17093	up	--	--	WMW0048	-1.78061	down	6-Nonenal, (E)-	6-壬烯醛	Aldehyde	--	--	-0.974279	8.88674e-12	9
Ccam01G001812	8.83277	up	K22312	--	WMW0048	-1.78061	down	6-Nonenal, (E)-	6-壬烯醛	Aldehyde	--	--	-0.935964	1.16154e-08	9
Ccam01G002054	-7.00129	down	K13457	ko04626	WMW0048	-1.78061	down	6-Nonenal, (E)-	6-壬烯醛	Aldehyde	--	--	-0.944144	3.99518e-09	7
Ccam01G003412	2.00282	up	K03671	--	WMW0048	-1.78061	down	6-Nonenal, (E)-	6-壬烯醛	Aldehyde	--	--	-0.92203	5.36665e-08	9
Ccam02G000170	-3.91669	down	K03255	--	WMW0048	-1.78061	down	6-Nonenal, (E)-	6-壬烯醛	Aldehyde	--	--	-0.936713	1.05973e-08	7
Ccam02G000439	1.47399	up	--	--	WMW0048	-1.78061	down	6-Nonenal, (E)-	6-壬烯醛	Aldehyde	--	--	-0.945013	3.53413e-09	9
Ccam02G000783	-1.67193	down	K12818	ko03040	WMW0048	-1.78061	down	6-Nonenal, (E)-	6-壬烯醛	Aldehyde	--	--	-0.905602	2.34953e-07	7
Ccam02G001383	1.02216	up	K16297	--	WMW0048	-1.78061	down	6-Nonenal, (E)-	6-壬烯醛	Aldehyde	--	--	-0.952359	1.14869e-09	9
Ccam02G002226	1.34866	up	K13430	ko04626	WMW0048	-1.78061	down	6-Nonenal, (E)-	6-壬烯醛	Aldehyde	--	--	-0.963029	1.56271e-10	9
Ccam02G002277	1.20559	up	K11275	--	WMW0048	-1.78061	down	6-Nonenal, (E)-	6-壬烯醛	Aldehyde	--	--	-0.985705	8.38148e-14	9
Ccam02G002698	1.13197	insig	K09284	--	WMW0048	-1.78061	down	6-Nonenal, (E)-	6-壬烯醛	Aldehyde	--	--	-0.931678	1.924e-08	9
Ccam02G002897	-1.8427	down	K09955	--	WMW0048	-1.78061	down	6-Nonenal, (E)-	6-壬烯醛	Aldehyde	--	--	-0.948389	2.1518e-09	7
Ccam03G000053	1.57946	up	K09422	--	WMW0048	-1.78061	down	6-Nonenal, (E)-	6-壬烯醛	Aldehyde	--	--	-0.954719	7.70749e-10	9
Ccam03G000214	2.71932	up	--	--	WMW0048	-1.78061	down	6-Nonenal, (E)-	6-壬烯醛	Aldehyde	--	--	-0.982722	3.78394e-13	9
Ccam03G000544	1.80353	up	K00799	ko00480,ko01100	WMW0048	-1.78061	down	6-Nonenal, (E)-	6-壬烯醛	Aldehyde	--	--	-0.972379	1.56213e-11	9
Ccam03G001293	1.3218	up	--	--	WMW0048	-1.78061	down	6-Nonenal, (E)-	6-壬烯醛	Aldehyde	--	--	-0.954923	7.43917e-10	9
Ccam03G001302	1.7114	up	K14641	ko00230,ko00240,ko01100,ko01110,ko01232	WMW0048	-1.78061	down	6-Nonenal, (E)-	6-壬烯醛	Aldehyde	--	--	-0.981563	6.33572e-13	9
Ccam03G001631	4.3129	up	K10144	ko04120	WMW0048	-1.78061	down	6-Nonenal, (E)-	6-壬烯醛	Aldehyde	--	--	-0.910822	1.51582e-07	9
Ccam03G001686	5.33934	up	--	--	WMW0048	-1.78061	down	6-Nonenal, (E)-	6-壬烯醛	Aldehyde	--	--	-0.932347	1.78219e-08	9
Ccam03G002628	1.09553	up	K01784	ko00052,ko00520,ko01100,ko01250	WMW0048	-1.78061	down	6-Nonenal, (E)-	6-壬烯醛	Aldehyde	--	--	-0.949444	1.8302e-09	9
Ccam03G002829	2.40788	up	K08516	ko04130	WMW0048	-1.78061	down	6-Nonenal, (E)-	6-壬烯醛	Aldehyde	--	--	-0.916345	9.25292e-08	9
Ccam03G003170	5.12409	up	K10357	--	WMW0048	-1.78061	down	6-Nonenal, (E)-	6-壬烯醛	Aldehyde	--	--	-0.968517	4.39718e-11	9
Ccam04G000854	5.15862	up	K14309	ko03013	WMW0048	-1.78061	down	6-Nonenal, (E)-	6-壬烯醛	Aldehyde	--	--	-0.91852	7.54699e-08	9
Ccam04G001145	1.0711	insig	K00787	ko00900,ko01100,ko01110	WMW0048	-1.78061	down	6-Nonenal, (E)-	6-壬烯醛	Aldehyde	--	--	-0.986776	4.51254e-14	9
Ccam04G001298	1.16828	up	K17471	--	WMW0048	-1.78061	down	6-Nonenal, (E)-	6-壬烯醛	Aldehyde	--	--	-0.934124	1.44856e-08	9
Ccam04G001347	-1.89284	down	K11406	--	WMW0048	-1.78061	down	6-Nonenal, (E)-	6-壬烯醛	Aldehyde	--	--	-0.90498	2.47126e-07	7
Ccam04G001485	-1.4756	insig	K02922	ko03010	WMW0048	-1.78061	down	6-Nonenal, (E)-	6-壬烯醛	Aldehyde	--	--	-0.918807	7.34396e-08	7
Ccam04G001700	1.89525	up	K02433	ko00970,ko01100	WMW0048	-1.78061	down	6-Nonenal, (E)-	6-壬烯醛	Aldehyde	--	--	-0.991687	1.11713e-15	9
Ccam04G002099	2.07453	up	K12135	ko04712	WMW0048	-1.78061	down	6-Nonenal, (E)-	6-壬烯醛	Aldehyde	--	--	-0.951504	1.32079e-09	9
Ccam04G002459	1.02506	up	K00924	--	WMW0048	-1.78061	down	6-Nonenal, (E)-	6-壬烯醛	Aldehyde	--	--	-0.93442	1.3986e-08	9
Ccam04G002727	2.4723	up	--	--	WMW0048	-1.78061	down	6-Nonenal, (E)-	6-壬烯醛	Aldehyde	--	--	-0.928265	2.81079e-08	9
Ccam04G003024	-2.25448	down	--	--	WMW0048	-1.78061	down	6-Nonenal, (E)-	6-壬烯醛	Aldehyde	--	--	-0.909141	1.75058e-07	7
Ccam05G000103	1.03314	up	K14759	ko00130,ko01100,ko01110,ko01240	WMW0048	-1.78061	down	6-Nonenal, (E)-	6-壬烯醛	Aldehyde	--	--	-0.907356	2.03355e-07	9
Ccam05G000290	1.18407	up	K14684	--	WMW0048	-1.78061	down	6-Nonenal, (E)-	6-壬烯醛	Aldehyde	--	--	-0.970822	2.41087e-11	9
Ccam05G000557	-1.17058	down	K07407	ko00052,ko00561,ko00600,ko00603,ko01100	WMW0048	-1.78061	down	6-Nonenal, (E)-	6-壬烯醛	Aldehyde	--	--	-0.951818	1.25498e-09	7
Ccam05G002106	2.91614	up	K08695	ko00941,ko01100,ko01110	WMW0048	-1.78061	down	6-Nonenal, (E)-	6-壬烯醛	Aldehyde	--	--	-0.961396	2.19708e-10	9
Ccam05G002176	1.34434	up	--	--	WMW0048	-1.78061	down	6-Nonenal, (E)-	6-壬烯醛	Aldehyde	--	--	-0.9926	4.41752e-16	9
Ccam05G002405	3.94391	up	--	--	WMW0048	-1.78061	down	6-Nonenal, (E)-	6-壬烯醛	Aldehyde	--	--	-0.967814	5.2345e-11	9
Ccam05G002602	1.67797	up	K18368	ko00940,ko01100,ko01110	WMW0048	-1.78061	down	6-Nonenal, (E)-	6-壬烯醛	Aldehyde	--	--	-0.925993	3.58091e-08	9
Ccam06G000238	2.88417	up	K08066	--	WMW0048	-1.78061	down	6-Nonenal, (E)-	6-壬烯醛	Aldehyde	--	--	-0.982437	4.30749e-13	9
Ccam06G000339	1.0933	up	K12198	ko04144	WMW0048	-1.78061	down	6-Nonenal, (E)-	6-壬烯醛	Aldehyde	--	--	-0.90533	2.40194e-07	9
Ccam06G000590	4.66142	up	--	--	WMW0048	-1.78061	down	6-Nonenal, (E)-	6-壬烯醛	Aldehyde	--	--	-0.970777	2.43999e-11	9
Ccam06G001569	2.21398	up	K18729	--	WMW0048	-1.78061	down	6-Nonenal, (E)-	6-壬烯醛	Aldehyde	--	--	-0.968592	4.31492e-11	9
Ccam06G001616	2.16531	up	K15333	--	WMW0048	-1.78061	down	6-Nonenal, (E)-	6-壬烯醛	Aldehyde	--	--	-0.931657	1.92853e-08	9
Ccam06G001846	3.09721	up	--	--	WMW0048	-1.78061	down	6-Nonenal, (E)-	6-壬烯醛	Aldehyde	--	--	-0.962315	1.81688e-10	9
Ccam06G002077	4.19287	up	K19882	--	WMW0048	-1.78061	down	6-Nonenal, (E)-	6-壬烯醛	Aldehyde	--	--	-0.995738	5.40129e-18	9
Ccam07G000110	3.34827	up	K01177	ko00500,ko01100,ko01110	WMW0048	-1.78061	down	6-Nonenal, (E)-	6-壬烯醛	Aldehyde	--	--	-0.992682	4.04271e-16	9
Ccam07G000787	1.21782	up	--	--	WMW0048	-1.78061	down	6-Nonenal, (E)-	6-壬烯醛	Aldehyde	--	--	-0.957089	5.05154e-10	9
Ccam07G000990	2.88152	up	K22097	ko00950,ko01100,ko01110	WMW0048	-1.78061	down	6-Nonenal, (E)-	6-壬烯醛	Aldehyde	--	--	-0.965994	8.08145e-11	9
Ccam07G001125	1.14841	up	--	--	WMW0048	-1.78061	down	6-Nonenal, (E)-	6-壬烯醛	Aldehyde	--	--	-0.993817	1.05289e-16	9
Ccam07G001166	2.11747	up	K05665	ko02010	WMW0048	-1.78061	down	6-Nonenal, (E)-	6-壬烯醛	Aldehyde	--	--	-0.936378	1.10425e-08	9
Ccam07G001299	1.35734	up	K01183	ko00520,ko01100	WMW0048	-1.78061	down	6-Nonenal, (E)-	6-壬烯醛	Aldehyde	--	--	-0.906047	2.26556e-07	9
Ccam07G001316	2.61798	up	K04733	--	WMW0048	-1.78061	down	6-Nonenal, (E)-	6-壬烯醛	Aldehyde	--	--	-0.914626	1.08278e-07	9
Ccam07G001738	6.57142	up	K00889	ko00562,ko01100,ko04070,ko04144	WMW0048	-1.78061	down	6-Nonenal, (E)-	6-壬烯醛	Aldehyde	--	--	-0.908084	1.9137e-07	9
Ccam07G002045	1.37793	up	K15014	--	WMW0048	-1.78061	down	6-Nonenal, (E)-	6-壬烯醛	Aldehyde	--	--	-0.9406	6.46232e-09	9
Ccam08G000233	-1.38292	down	--	--	WMW0048	-1.78061	down	6-Nonenal, (E)-	6-壬烯醛	Aldehyde	--	--	-0.980288	1.07748e-12	7
Ccam08G000235	-2.35124	down	--	--	WMW0048	-1.78061	down	6-Nonenal, (E)-	6-壬烯醛	Aldehyde	--	--	-0.958159	4.14098e-10	7
Ccam08G000483	1.97615	up	K07761	--	WMW0048	-1.78061	down	6-Nonenal, (E)-	6-壬烯醛	Aldehyde	--	--	-0.941	6.13015e-09	9
Ccam08G000706	-1.27769	down	--	--	WMW0048	-1.78061	down	6-Nonenal, (E)-	6-壬烯醛	Aldehyde	--	--	-0.982971	3.37126e-13	7
Ccam08G000742	-1.14592	down	K14486	ko04075	WMW0048	-1.78061	down	6-Nonenal, (E)-	6-壬烯醛	Aldehyde	--	--	-0.92989	2.35205e-08	7
Ccam08G001176	9.09574	up	K23810	ko00902,ko01110	WMW0048	-1.78061	down	6-Nonenal, (E)-	6-壬烯醛	Aldehyde	--	--	-0.932035	1.84716e-08	9
Ccam08G001308	1.37842	insig	K01597	ko00900,ko01100,ko01110	WMW0048	-1.78061	down	6-Nonenal, (E)-	6-壬烯醛	Aldehyde	--	--	-0.915668	9.84699e-08	9
Ccam08G001845	1.88468	up	K13437	ko04626	WMW0048	-1.78061	down	6-Nonenal, (E)-	6-壬烯醛	Aldehyde	--	--	-0.930282	2.25183e-08	9
Ccam08G001865	-1.61567	down	K05768	--	WMW0048	-1.78061	down	6-Nonenal, (E)-	6-壬烯醛	Aldehyde	--	--	-0.907696	1.97687e-07	7
Ccam09G000289	-1.37353	down	K20291	--	WMW0048	-1.78061	down	6-Nonenal, (E)-	6-壬烯醛	Aldehyde	--	--	-0.900955	3.39928e-07	7
Ccam09G000677	-1.2065	insig	--	--	WMW0048	-1.78061	down	6-Nonenal, (E)-	6-壬烯醛	Aldehyde	--	--	-0.9343	1.4187e-08	7
Ccam09G000913	1.34032	up	K03686	--	WMW0048	-1.78061	down	6-Nonenal, (E)-	6-壬烯醛	Aldehyde	--	--	-0.972152	1.66645e-11	9
Ccam09G000916	1.0407	up	--	--	WMW0048	-1.78061	down	6-Nonenal, (E)-	6-壬烯醛	Aldehyde	--	--	-0.947269	2.54606e-09	9
Ccam09G001399	-8.85816	down	K01412	--	WMW0048	-1.78061	down	6-Nonenal, (E)-	6-壬烯醛	Aldehyde	--	--	-0.983382	2.77621e-13	7
Ccam09G001447	-1.74337	down	K16547	--	WMW0048	-1.78061	down	6-Nonenal, (E)-	6-壬烯醛	Aldehyde	--	--	-0.936398	1.10164e-08	7
Ccam09G001508	2.26014	up	K15078	--	WMW0048	-1.78061	down	6-Nonenal, (E)-	6-壬烯醛	Aldehyde	--	--	-0.930826	2.1186e-08	9
Ccam09G001772	5.37882	up	K03327	--	WMW0048	-1.78061	down	6-Nonenal, (E)-	6-壬烯醛	Aldehyde	--	--	-0.918841	7.32007e-08	9
Ccam10G000230	-2.17388	down	--	--	WMW0048	-1.78061	down	6-Nonenal, (E)-	6-壬烯醛	Aldehyde	--	--	-0.934663	1.35865e-08	7
Ccam10G000241	1.14438	up	--	--	WMW0048	-1.78061	down	6-Nonenal, (E)-	6-壬烯醛	Aldehyde	--	--	-0.969842	3.12998e-11	9
Ccam10G000518	3.96375	up	K15015	--	WMW0048	-1.78061	down	6-Nonenal, (E)-	6-壬烯醛	Aldehyde	--	--	-0.954394	8.1524e-10	9
Ccam10G001694	1.73073	up	K00679	ko00561,ko01100	WMW0048	-1.78061	down	6-Nonenal, (E)-	6-壬烯醛	Aldehyde	--	--	-0.926134	3.52799e-08	9
Ccam10G001741	2.82342	up	K14297	ko03013	WMW0048	-1.78061	down	6-Nonenal, (E)-	6-壬烯醛	Aldehyde	--	--	-0.949317	1.86646e-09	9
Ccam11G000471	1.89979	up	K03283	ko03040,ko04141,ko04144	WMW0048	-1.78061	down	6-Nonenal, (E)-	6-壬烯醛	Aldehyde	--	--	-0.974271	8.90911e-12	9
Ccam11G000676	2.48116	up	--	--	WMW0048	-1.78061	down	6-Nonenal, (E)-	6-壬烯醛	Aldehyde	--	--	-0.940348	6.67921e-09	9
Ccam11G000787	1.39974	up	K03676	--	WMW0048	-1.78061	down	6-Nonenal, (E)-	6-壬烯醛	Aldehyde	--	--	-0.932689	1.71312e-08	9
Ccam12G000490	-2.12008	down	K01206	ko00511	WMW0048	-1.78061	down	6-Nonenal, (E)-	6-壬烯醛	Aldehyde	--	--	-0.93357	1.54607e-08	7
Ccam12G000724	1.19503	up	K12373	ko00511,ko00513,ko00520,ko00531,ko00600,ko00603,ko00604,ko01100	WMW0048	-1.78061	down	6-Nonenal, (E)-	6-壬烯醛	Aldehyde	--	--	-0.98638	5.70548e-14	9
Ccam12G001096	-6.63083	down	K16818	ko00564,ko00592,ko01100,ko01110	WMW0048	-1.78061	down	6-Nonenal, (E)-	6-壬烯醛	Aldehyde	--	--	-0.92876	2.66357e-08	7
novel.1215	1.69845	up	K01209	ko00520,ko01100	WMW0048	-1.78061	down	6-Nonenal, (E)-	6-壬烯醛	Aldehyde	--	--	-0.972681	1.43214e-11	9
novel.1278	6.97988	up	K23222	--	WMW0048	-1.78061	down	6-Nonenal, (E)-	6-壬烯醛	Aldehyde	--	--	-0.90591	2.29114e-07	9
novel.1612	1.34117	up	--	--	WMW0048	-1.78061	down	6-Nonenal, (E)-	6-壬烯醛	Aldehyde	--	--	-0.960548	2.60716e-10	9
novel.1898	-7.96847	down	K03070	ko03060	WMW0048	-1.78061	down	6-Nonenal, (E)-	6-壬烯醛	Aldehyde	--	--	-0.919027	7.1912e-08	7
novel.2302	1.25852	insig	K16292	--	WMW0048	-1.78061	down	6-Nonenal, (E)-	6-壬烯醛	Aldehyde	--	--	-0.970588	2.56781e-11	9
novel.4645	-2.50803	down	--	--	WMW0048	-1.78061	down	6-Nonenal, (E)-	6-壬烯醛	Aldehyde	--	--	-0.954984	7.3597e-10	7
novel.5086	7.04203	up	--	--	WMW0048	-1.78061	down	6-Nonenal, (E)-	6-壬烯醛	Aldehyde	--	--	-0.935665	1.20454e-08	9
novel.531	8.39367	up	K23222	--	WMW0048	-1.78061	down	6-Nonenal, (E)-	6-壬烯醛	Aldehyde	--	--	-0.924536	4.16567e-08	9
novel.6176	-7.47984	down	K21437	--	WMW0048	-1.78061	down	6-Nonenal, (E)-	6-壬烯醛	Aldehyde	--	--	-0.973972	9.76077e-12	7
Ccam01G003630	1.10286	up	K21776	--	KMW0321	-3.686	down	Cyclohexanecarboxylic acid, methyl ester	环己甲酸甲酯	Ester	D77686	--	-0.960265	2.7581e-10	9
Ccam03G001550	-2.869	down	K20769	ko00073	KMW0321	-3.686	down	Cyclohexanecarboxylic acid, methyl ester	环己甲酸甲酯	Ester	D77686	--	0.940485	6.56082e-09	7
Ccam03G001971	1.47299	up	K00963	ko00040,ko00052,ko00500,ko00520,ko01100,ko01110,ko01240,ko01250	KMW0321	-3.686	down	Cyclohexanecarboxylic acid, methyl ester	环己甲酸甲酯	Ester	D77686	--	-0.902789	2.94453e-07	9
Ccam04G000742	-1.88587	down	K03327	--	KMW0321	-3.686	down	Cyclohexanecarboxylic acid, methyl ester	环己甲酸甲酯	Ester	D77686	--	0.947754	2.36817e-09	7
Ccam04G000750	-2.56884	down	K18584	ko04144	KMW0321	-3.686	down	Cyclohexanecarboxylic acid, methyl ester	环己甲酸甲酯	Ester	D77686	--	0.909121	1.75353e-07	7
Ccam04G003058	-1.35324	down	K01176	ko00500,ko01100,ko01110	KMW0321	-3.686	down	Cyclohexanecarboxylic acid, methyl ester	环己甲酸甲酯	Ester	D77686	--	0.926405	3.42903e-08	7
Ccam05G001503	1.68979	up	K05387	--	KMW0321	-3.686	down	Cyclohexanecarboxylic acid, methyl ester	环己甲酸甲酯	Ester	D77686	--	-0.905786	2.31442e-07	9
Ccam05G002023	-1.32801	down	K03453	--	KMW0321	-3.686	down	Cyclohexanecarboxylic acid, methyl ester	环己甲酸甲酯	Ester	D77686	--	0.928283	2.80507e-08	7
Ccam09G000218	-2.60255	down	K01193	ko00052,ko00500,ko01100,ko01110	KMW0321	-3.686	down	Cyclohexanecarboxylic acid, methyl ester	环己甲酸甲酯	Ester	D77686	--	0.963868	1.30416e-10	7
Ccam09G001552	-1.05609	down	K01177	ko00500,ko01100,ko01110	KMW0321	-3.686	down	Cyclohexanecarboxylic acid, methyl ester	环己甲酸甲酯	Ester	D77686	--	0.923602	4.58284e-08	7
Ccam01G000982	-1.25647	down	K03327	--	XMW0676	4.23674	up	Ethanone, 1-(3-methylphenyl)-	1-（3-甲基苯基）-乙酮	Ketone	--	--	-0.961394	2.19791e-10	1
Ccam01G001034	-5.36288	down	K13435	ko04626	XMW0676	4.23674	up	Ethanone, 1-(3-methylphenyl)-	1-（3-甲基苯基）-乙酮	Ketone	--	--	-0.929696	2.40322e-08	1
Ccam01G002054	-7.00129	down	K13457	ko04626	XMW0676	4.23674	up	Ethanone, 1-(3-methylphenyl)-	1-（3-甲基苯基）-乙酮	Ketone	--	--	-0.934923	1.31715e-08	1
Ccam02G000434	-5.61403	down	--	--	XMW0676	4.23674	up	Ethanone, 1-(3-methylphenyl)-	1-（3-甲基苯基）-乙酮	Ketone	--	--	-0.928036	2.88122e-08	1
Ccam02G000494	-8.09492	down	K00895	ko00010,ko00030,ko00051,ko01100,ko01110	XMW0676	4.23674	up	Ethanone, 1-(3-methylphenyl)-	1-（3-甲基苯基）-乙酮	Ketone	--	--	-0.914216	1.12356e-07	1
Ccam02G000574	-2.04716	down	K13466	ko04626	XMW0676	4.23674	up	Ethanone, 1-(3-methylphenyl)-	1-（3-甲基苯基）-乙酮	Ketone	--	--	-0.930294	2.2488e-08	1
Ccam02G000783	-1.67193	down	K12818	ko03040	XMW0676	4.23674	up	Ethanone, 1-(3-methylphenyl)-	1-（3-甲基苯基）-乙酮	Ketone	--	--	-0.933184	1.61755e-08	1
Ccam02G001437	-1.99796	down	K00430	ko00940,ko01100,ko01110	XMW0676	4.23674	up	Ethanone, 1-(3-methylphenyl)-	1-（3-甲基苯基）-乙酮	Ketone	--	--	-0.975885	5.33169e-12	1
Ccam02G003313	-3.43758	down	K16224	ko04016,ko04626	XMW0676	4.23674	up	Ethanone, 1-(3-methylphenyl)-	1-（3-甲基苯基）-乙酮	Ketone	--	--	-0.906046	2.26573e-07	1
Ccam03G001821	-1.12208	down	K17592	--	XMW0676	4.23674	up	Ethanone, 1-(3-methylphenyl)-	1-（3-甲基苯基）-乙酮	Ketone	--	--	-0.943527	4.35372e-09	1
Ccam04G000306	-8.99134	down	--	--	XMW0676	4.23674	up	Ethanone, 1-(3-methylphenyl)-	1-（3-甲基苯基）-乙酮	Ketone	--	--	-0.909849	1.64809e-07	1
Ccam04G000559	-8.31169	down	K01593	ko00350,ko00360,ko00380,ko00901,ko00950,ko00965,ko01100,ko01110	XMW0676	4.23674	up	Ethanone, 1-(3-methylphenyl)-	1-（3-甲基苯基）-乙酮	Ketone	--	--	-0.932671	1.71682e-08	1
Ccam04G000630	-1.17966	down	K01940	ko00220,ko00250,ko01100,ko01110,ko01230	XMW0676	4.23674	up	Ethanone, 1-(3-methylphenyl)-	1-（3-甲基苯基）-乙酮	Ketone	--	--	-0.911844	1.38692e-07	1
Ccam04G001209	-3.47706	down	K00993	ko00440,ko00564,ko00565,ko01100,ko01110	XMW0676	4.23674	up	Ethanone, 1-(3-methylphenyl)-	1-（3-甲基苯基）-乙酮	Ketone	--	--	-0.930536	2.1888e-08	1
Ccam04G001347	-1.89284	down	K11406	--	XMW0676	4.23674	up	Ethanone, 1-(3-methylphenyl)-	1-（3-甲基苯基）-乙酮	Ketone	--	--	-0.934584	1.37155e-08	1
Ccam04G002714	-1.82332	down	K02901	ko03010	XMW0676	4.23674	up	Ethanone, 1-(3-methylphenyl)-	1-（3-甲基苯基）-乙酮	Ketone	--	--	-0.965458	9.14352e-11	1
Ccam05G000621	-8.71982	down	K13428	ko04626	XMW0676	4.23674	up	Ethanone, 1-(3-methylphenyl)-	1-（3-甲基苯基）-乙酮	Ketone	--	--	-0.91554	9.96362e-08	1
Ccam05G001006	-2.60852	down	K13457	ko04626	XMW0676	4.23674	up	Ethanone, 1-(3-methylphenyl)-	1-（3-甲基苯基）-乙酮	Ketone	--	--	-0.911913	1.37849e-07	1
Ccam05G001065	-1.69331	down	K10406	--	XMW0676	4.23674	up	Ethanone, 1-(3-methylphenyl)-	1-（3-甲基苯基）-乙酮	Ketone	--	--	-0.901093	3.36316e-07	1
Ccam05G001867	-8.59388	down	K11593	--	XMW0676	4.23674	up	Ethanone, 1-(3-methylphenyl)-	1-（3-甲基苯基）-乙酮	Ketone	--	--	-0.943531	4.3516e-09	1
Ccam08G001865	-1.61567	down	K05768	--	XMW0676	4.23674	up	Ethanone, 1-(3-methylphenyl)-	1-（3-甲基苯基）-乙酮	Ketone	--	--	-0.922061	5.34995e-08	1
Ccam09G000957	-2.20092	down	K23222	--	XMW0676	4.23674	up	Ethanone, 1-(3-methylphenyl)-	1-（3-甲基苯基）-乙酮	Ketone	--	--	-0.920576	6.19256e-08	1
Ccam09G001567	-4.41174	down	K15078	--	XMW0676	4.23674	up	Ethanone, 1-(3-methylphenyl)-	1-（3-甲基苯基）-乙酮	Ketone	--	--	-0.950897	1.45603e-09	1
Ccam10G000079	-1.08344	down	--	--	XMW0676	4.23674	up	Ethanone, 1-(3-methylphenyl)-	1-（3-甲基苯基）-乙酮	Ketone	--	--	-0.908607	1.83143e-07	1
Ccam11G001324	-1.92504	down	K20890	--	XMW0676	4.23674	up	Ethanone, 1-(3-methylphenyl)-	1-（3-甲基苯基）-乙酮	Ketone	--	--	-0.936166	1.13334e-08	1
novel.1898	-7.96847	down	K03070	ko03060	XMW0676	4.23674	up	Ethanone, 1-(3-methylphenyl)-	1-（3-甲基苯基）-乙酮	Ketone	--	--	-0.926027	3.56815e-08	1
novel.1900	-6.38135	down	--	--	XMW0676	4.23674	up	Ethanone, 1-(3-methylphenyl)-	1-（3-甲基苯基）-乙酮	Ketone	--	--	-0.916228	9.35299e-08	1
novel.2316	-2.5628	down	--	--	XMW0676	4.23674	up	Ethanone, 1-(3-methylphenyl)-	1-（3-甲基苯基）-乙酮	Ketone	--	--	-0.908619	1.82949e-07	1
novel.2723	-2.19235	down	K19026	--	XMW0676	4.23674	up	Ethanone, 1-(3-methylphenyl)-	1-（3-甲基苯基）-乙酮	Ketone	--	--	-0.923615	4.57652e-08	1
novel.4404	-1.51457	down	--	--	XMW0676	4.23674	up	Ethanone, 1-(3-methylphenyl)-	1-（3-甲基苯基）-乙酮	Ketone	--	--	-0.94801	2.27858e-09	1
novel.4965	-3.68732	down	--	--	XMW0676	4.23674	up	Ethanone, 1-(3-methylphenyl)-	1-（3-甲基苯基）-乙酮	Ketone	--	--	-0.929898	2.35009e-08	1
novel.5099	-7.49199	down	K09955	--	XMW0676	4.23674	up	Ethanone, 1-(3-methylphenyl)-	1-（3-甲基苯基）-乙酮	Ketone	--	--	-0.935242	1.26761e-08	1
novel.6346	-2.11233	down	K10798	ko03410	XMW0676	4.23674	up	Ethanone, 1-(3-methylphenyl)-	1-（3-甲基苯基）-乙酮	Ketone	--	--	-0.968369	4.563e-11	1
novel.6800	-2.20131	down	--	--	XMW0676	4.23674	up	Ethanone, 1-(3-methylphenyl)-	1-（3-甲基苯基）-乙酮	Ketone	--	--	-0.943771	4.20871e-09	1
novel.7332	-7.52772	down	K01209	ko00520,ko01100	XMW0676	4.23674	up	Ethanone, 1-(3-methylphenyl)-	1-（3-甲基苯基）-乙酮	Ketone	--	--	-0.963725	1.34529e-10	1
novel.7536	-1.65876	down	--	--	XMW0676	4.23674	up	Ethanone, 1-(3-methylphenyl)-	1-（3-甲基苯基）-乙酮	Ketone	--	--	-0.907412	2.02407e-07	1
Ccam01G000686	1.17049	up	K10418	--	WMW0062	-1.44087	down	3-Nonen-1-ol, (Z)-	（Z）-3-壬基-1-醇	Alcohol	--	--	-0.917161	8.57688e-08	9
Ccam01G000957	1.5901	up	--	--	WMW0062	-1.44087	down	3-Nonen-1-ol, (Z)-	（Z）-3-壬基-1-醇	Alcohol	--	--	-0.927979	2.89883e-08	9
Ccam01G001185	2.16733	up	K23452	ko00908,ko01110	WMW0062	-1.44087	down	3-Nonen-1-ol, (Z)-	（Z）-3-壬基-1-醇	Alcohol	--	--	-0.915188	1.02883e-07	9
Ccam01G001556	2.8373	up	--	--	WMW0062	-1.44087	down	3-Nonen-1-ol, (Z)-	（Z）-3-壬基-1-醇	Alcohol	--	--	-0.905913	2.29049e-07	9
Ccam02G000170	-3.91669	down	K03255	--	WMW0062	-1.44087	down	3-Nonen-1-ol, (Z)-	（Z）-3-壬基-1-醇	Alcohol	--	--	-0.902189	3.08726e-07	7
Ccam02G000439	1.47399	up	--	--	WMW0062	-1.44087	down	3-Nonen-1-ol, (Z)-	（Z）-3-壬基-1-醇	Alcohol	--	--	-0.909203	1.7413e-07	9
Ccam02G002277	1.20559	up	K11275	--	WMW0062	-1.44087	down	3-Nonen-1-ol, (Z)-	（Z）-3-壬基-1-醇	Alcohol	--	--	-0.906215	2.23453e-07	9
Ccam02G002698	1.13197	insig	K09284	--	WMW0062	-1.44087	down	3-Nonen-1-ol, (Z)-	（Z）-3-壬基-1-醇	Alcohol	--	--	-0.919103	7.13912e-08	9
Ccam03G000544	1.80353	up	K00799	ko00480,ko01100	WMW0062	-1.44087	down	3-Nonen-1-ol, (Z)-	（Z）-3-壬基-1-醇	Alcohol	--	--	-0.902279	3.06537e-07	9
Ccam03G002628	1.09553	up	K01784	ko00052,ko00520,ko01100,ko01250	WMW0062	-1.44087	down	3-Nonen-1-ol, (Z)-	（Z）-3-壬基-1-醇	Alcohol	--	--	-0.913459	1.20244e-07	9
Ccam04G000727	2.06624	up	K12127	ko04712	WMW0062	-1.44087	down	3-Nonen-1-ol, (Z)-	（Z）-3-壬基-1-醇	Alcohol	--	--	-0.91324	1.22618e-07	9
Ccam04G001145	1.0711	insig	K00787	ko00900,ko01100,ko01110	WMW0062	-1.44087	down	3-Nonen-1-ol, (Z)-	（Z）-3-壬基-1-醇	Alcohol	--	--	-0.902304	3.05935e-07	9
Ccam04G001700	1.89525	up	K02433	ko00970,ko01100	WMW0062	-1.44087	down	3-Nonen-1-ol, (Z)-	（Z）-3-壬基-1-醇	Alcohol	--	--	-0.904272	2.61644e-07	9
Ccam04G002099	2.07453	up	K12135	ko04712	WMW0062	-1.44087	down	3-Nonen-1-ol, (Z)-	（Z）-3-壬基-1-醇	Alcohol	--	--	-0.928369	2.77901e-08	9
Ccam04G002727	2.4723	up	--	--	WMW0062	-1.44087	down	3-Nonen-1-ol, (Z)-	（Z）-3-壬基-1-醇	Alcohol	--	--	-0.936429	1.09739e-08	9
Ccam05G000290	1.18407	up	K14684	--	WMW0062	-1.44087	down	3-Nonen-1-ol, (Z)-	（Z）-3-壬基-1-醇	Alcohol	--	--	-0.921524	5.64235e-08	9
Ccam05G002176	1.34434	up	--	--	WMW0062	-1.44087	down	3-Nonen-1-ol, (Z)-	（Z）-3-壬基-1-醇	Alcohol	--	--	-0.914324	1.11272e-07	9
Ccam05G002405	3.94391	up	--	--	WMW0062	-1.44087	down	3-Nonen-1-ol, (Z)-	（Z）-3-壬基-1-醇	Alcohol	--	--	-0.912043	1.36287e-07	9
Ccam06G000238	2.88417	up	K08066	--	WMW0062	-1.44087	down	3-Nonen-1-ol, (Z)-	（Z）-3-壬基-1-醇	Alcohol	--	--	-0.924396	4.22619e-08	9
Ccam06G000339	1.0933	up	K12198	ko04144	WMW0062	-1.44087	down	3-Nonen-1-ol, (Z)-	（Z）-3-壬基-1-醇	Alcohol	--	--	-0.908522	1.84452e-07	9
Ccam06G001569	2.21398	up	K18729	--	WMW0062	-1.44087	down	3-Nonen-1-ol, (Z)-	（Z）-3-壬基-1-醇	Alcohol	--	--	-0.919962	6.57287e-08	9
Ccam07G000110	3.34827	up	K01177	ko00500,ko01100,ko01110	WMW0062	-1.44087	down	3-Nonen-1-ol, (Z)-	（Z）-3-壬基-1-醇	Alcohol	--	--	-0.920399	6.29973e-08	9
Ccam08G000233	-1.38292	down	--	--	WMW0062	-1.44087	down	3-Nonen-1-ol, (Z)-	（Z）-3-壬基-1-醇	Alcohol	--	--	-0.902544	3.00207e-07	7
Ccam08G000483	1.97615	up	K07761	--	WMW0062	-1.44087	down	3-Nonen-1-ol, (Z)-	（Z）-3-壬基-1-醇	Alcohol	--	--	-0.938953	8.00012e-09	9
Ccam08G000706	-1.27769	down	--	--	WMW0062	-1.44087	down	3-Nonen-1-ol, (Z)-	（Z）-3-壬基-1-醇	Alcohol	--	--	-0.919382	6.95073e-08	7
Ccam08G000727	1.76519	up	K08901	ko00195,ko01100	WMW0062	-1.44087	down	3-Nonen-1-ol, (Z)-	（Z）-3-壬基-1-醇	Alcohol	--	--	-0.928973	2.60203e-08	9
Ccam09G000677	-1.2065	insig	--	--	WMW0062	-1.44087	down	3-Nonen-1-ol, (Z)-	（Z）-3-壬基-1-醇	Alcohol	--	--	-0.911369	1.44553e-07	7
Ccam09G000916	1.0407	up	--	--	WMW0062	-1.44087	down	3-Nonen-1-ol, (Z)-	（Z）-3-壬基-1-醇	Alcohol	--	--	-0.936402	1.10108e-08	9
Ccam09G001059	2.08761	up	K13430	ko04626	WMW0062	-1.44087	down	3-Nonen-1-ol, (Z)-	（Z）-3-壬基-1-醇	Alcohol	--	--	-0.904002	2.67374e-07	9
Ccam10G000241	1.14438	up	--	--	WMW0062	-1.44087	down	3-Nonen-1-ol, (Z)-	（Z）-3-壬基-1-醇	Alcohol	--	--	-0.934275	1.42288e-08	9
Ccam10G001279	1.00592	up	K00122	ko00630,ko01100,ko01200	WMW0062	-1.44087	down	3-Nonen-1-ol, (Z)-	（Z）-3-壬基-1-醇	Alcohol	--	--	-0.919263	7.03066e-08	9
Ccam11G000533	1.49826	up	--	--	WMW0062	-1.44087	down	3-Nonen-1-ol, (Z)-	（Z）-3-壬基-1-醇	Alcohol	--	--	-0.938158	8.85105e-09	9
Ccam12G000724	1.19503	up	K12373	ko00511,ko00513,ko00520,ko00531,ko00600,ko00603,ko00604,ko01100	WMW0062	-1.44087	down	3-Nonen-1-ol, (Z)-	（Z）-3-壬基-1-醇	Alcohol	--	--	-0.924046	4.38006e-08	9
novel.1215	1.69845	up	K01209	ko00520,ko01100	WMW0062	-1.44087	down	3-Nonen-1-ol, (Z)-	（Z）-3-壬基-1-醇	Alcohol	--	--	-0.90982	1.65215e-07	9
novel.1612	1.34117	up	--	--	WMW0062	-1.44087	down	3-Nonen-1-ol, (Z)-	（Z）-3-壬基-1-醇	Alcohol	--	--	-0.919494	6.87597e-08	9
Ccam01G001087	2.04366	up	K23806	--	XMW0442	1.15952	up	Betahistine	2-(2-甲基氨基乙基)吡啶	Heterocyclic compound	D07522	--	0.954917	7.44617e-10	3
Ccam03G000626	1.3585	up	K05391	ko04626	XMW0442	1.15952	up	Betahistine	2-(2-甲基氨基乙基)吡啶	Heterocyclic compound	D07522	--	0.912906	1.26305e-07	3
Ccam03G002773	1.2761	up	K13429	ko04626	XMW0442	1.15952	up	Betahistine	2-(2-甲基氨基乙基)吡啶	Heterocyclic compound	D07522	--	0.905238	2.42e-07	3
Ccam04G002915	1.69027	up	K01244	ko00270,ko01100	XMW0442	1.15952	up	Betahistine	2-(2-甲基氨基乙基)吡啶	Heterocyclic compound	D07522	--	0.902554	2.99967e-07	3
Ccam05G001213	3.11351	up	K13466	ko04626	XMW0442	1.15952	up	Betahistine	2-(2-甲基氨基乙基)吡啶	Heterocyclic compound	D07522	--	0.934992	1.30627e-08	3
Ccam05G002126	2.00773	up	K18823	--	XMW0442	1.15952	up	Betahistine	2-(2-甲基氨基乙基)吡啶	Heterocyclic compound	D07522	--	0.934013	1.46755e-08	3
Ccam07G000331	2.64022	up	K13066	ko00380,ko00940,ko01100,ko01110	XMW0442	1.15952	up	Betahistine	2-(2-甲基氨基乙基)吡啶	Heterocyclic compound	D07522	--	0.926407	3.42835e-08	3
Ccam07G001898	2.61917	up	K00026	ko00020,ko00270,ko00620,ko00630,ko00710,ko01100,ko01110,ko01200	XMW0442	1.15952	up	Betahistine	2-(2-甲基氨基乙基)吡啶	Heterocyclic compound	D07522	--	0.905415	2.3855e-07	3
Ccam01G000197	2.30493	up	K13459	ko04626	XMW0943	-2.89531	down	Undecane, 3,5-dimethyl-	3,5-二甲基-十一烷	Hydrocarbons	--	--	-0.905901	2.29281e-07	9
Ccam01G000530	2.02199	up	K03884	ko00190,ko01100	XMW0943	-2.89531	down	Undecane, 3,5-dimethyl-	3,5-二甲基-十一烷	Hydrocarbons	--	--	-0.920661	6.1409e-08	9
Ccam01G002705	1.11768	up	--	--	XMW0943	-2.89531	down	Undecane, 3,5-dimethyl-	3,5-二甲基-十一烷	Hydrocarbons	--	--	-0.929451	2.46909e-08	9
Ccam02G002341	1.05441	up	K19891	ko00500,ko01100	XMW0943	-2.89531	down	Undecane, 3,5-dimethyl-	3,5-二甲基-十一烷	Hydrocarbons	--	--	-0.929425	2.47616e-08	9
Ccam02G002549	1.55233	up	K08150	--	XMW0943	-2.89531	down	Undecane, 3,5-dimethyl-	3,5-二甲基-十一烷	Hydrocarbons	--	--	-0.917444	8.35354e-08	9
Ccam03G001656	1.9398	up	K14972	--	XMW0943	-2.89531	down	Undecane, 3,5-dimethyl-	3,5-二甲基-十一烷	Hydrocarbons	--	--	-0.911334	1.45003e-07	9
Ccam03G001970	1.191	up	K05933	ko00270,ko01100,ko01110	XMW0943	-2.89531	down	Undecane, 3,5-dimethyl-	3,5-二甲基-十一烷	Hydrocarbons	--	--	-0.940195	6.81439e-09	9
Ccam03G002210	2.44499	up	K16275	--	XMW0943	-2.89531	down	Undecane, 3,5-dimethyl-	3,5-二甲基-十一烷	Hydrocarbons	--	--	-0.922706	5.01602e-08	9
Ccam04G000857	1.17863	up	K06620	--	XMW0943	-2.89531	down	Undecane, 3,5-dimethyl-	3,5-二甲基-十一烷	Hydrocarbons	--	--	-0.935932	1.16618e-08	9
Ccam04G001572	1.12159	up	--	--	XMW0943	-2.89531	down	Undecane, 3,5-dimethyl-	3,5-二甲基-十一烷	Hydrocarbons	--	--	-0.911456	1.43469e-07	9
Ccam04G001720	2.44501	up	K09873	--	XMW0943	-2.89531	down	Undecane, 3,5-dimethyl-	3,5-二甲基-十一烷	Hydrocarbons	--	--	-0.942783	4.82315e-09	9
Ccam05G002286	1.19743	insig	K00799	ko00480,ko01100	XMW0943	-2.89531	down	Undecane, 3,5-dimethyl-	3,5-二甲基-十一烷	Hydrocarbons	--	--	-0.912203	1.34387e-07	9
Ccam06G001625	-1.47277	down	K13679	ko00500,ko01100,ko01110	XMW0943	-2.89531	down	Undecane, 3,5-dimethyl-	3,5-二甲基-十一烷	Hydrocarbons	--	--	0.931511	1.96079e-08	7
Ccam07G000714	-1.02966	down	K01179	ko00500,ko01100	XMW0943	-2.89531	down	Undecane, 3,5-dimethyl-	3,5-二甲基-十一烷	Hydrocarbons	--	--	0.919021	7.19542e-08	7
Ccam07G000787	1.21782	up	--	--	XMW0943	-2.89531	down	Undecane, 3,5-dimethyl-	3,5-二甲基-十一烷	Hydrocarbons	--	--	-0.906601	2.16475e-07	9
Ccam08G000226	1.23957	up	--	--	XMW0943	-2.89531	down	Undecane, 3,5-dimethyl-	3,5-二甲基-十一烷	Hydrocarbons	--	--	-0.912718	1.28422e-07	9
Ccam08G001845	1.88468	up	K13437	ko04626	XMW0943	-2.89531	down	Undecane, 3,5-dimethyl-	3,5-二甲基-十一烷	Hydrocarbons	--	--	-0.913962	1.14949e-07	9
Ccam10G001445	-1.10049	down	--	--	XMW0943	-2.89531	down	Undecane, 3,5-dimethyl-	3,5-二甲基-十一烷	Hydrocarbons	--	--	0.904251	2.6208e-07	7
Ccam10G001562	2.81753	up	--	--	XMW0943	-2.89531	down	Undecane, 3,5-dimethyl-	3,5-二甲基-十一烷	Hydrocarbons	--	--	-0.926392	3.43369e-08	9
Ccam11G000191	1.09221	up	K01051	ko00040,ko01100	XMW0943	-2.89531	down	Undecane, 3,5-dimethyl-	3,5-二甲基-十一烷	Hydrocarbons	--	--	-0.914104	1.13494e-07	9
Ccam11G000471	1.89979	up	K03283	ko03040,ko04141,ko04144	XMW0943	-2.89531	down	Undecane, 3,5-dimethyl-	3,5-二甲基-十一烷	Hydrocarbons	--	--	-0.9135	1.19804e-07	9
Ccam12G000843	1.09229	up	K17108	ko00511,ko00600,ko01100	XMW0943	-2.89531	down	Undecane, 3,5-dimethyl-	3,5-二甲基-十一烷	Hydrocarbons	--	--	-0.905406	2.38725e-07	9
novel.1731	1.6958	up	--	--	XMW0943	-2.89531	down	Undecane, 3,5-dimethyl-	3,5-二甲基-十一烷	Hydrocarbons	--	--	-0.903002	2.89539e-07	9
Ccam01G001087	2.04366	up	K23806	--	D81	1.06161	up	2-Furanpropanoic acid, ethyl ester	2-呋喃丙酸乙酯	Heterocyclic compound	--	--	0.951716	1.27616e-09	3
Ccam03G000626	1.3585	up	K05391	ko04626	D81	1.06161	up	2-Furanpropanoic acid, ethyl ester	2-呋喃丙酸乙酯	Heterocyclic compound	--	--	0.917906	7.99827e-08	3
Ccam03G002773	1.2761	up	K13429	ko04626	D81	1.06161	up	2-Furanpropanoic acid, ethyl ester	2-呋喃丙酸乙酯	Heterocyclic compound	--	--	0.90465	2.53808e-07	3
Ccam04G002915	1.69027	up	K01244	ko00270,ko01100	D81	1.06161	up	2-Furanpropanoic acid, ethyl ester	2-呋喃丙酸乙酯	Heterocyclic compound	--	--	0.901864	3.16685e-07	3
Ccam05G001213	3.11351	up	K13466	ko04626	D81	1.06161	up	2-Furanpropanoic acid, ethyl ester	2-呋喃丙酸乙酯	Heterocyclic compound	--	--	0.926237	3.48999e-08	3
Ccam05G002126	2.00773	up	K18823	--	D81	1.06161	up	2-Furanpropanoic acid, ethyl ester	2-呋喃丙酸乙酯	Heterocyclic compound	--	--	0.93201	1.85228e-08	3
[truncated: 16,167 more rows]

## Sheet: C0_vs_C2.ninequadrants_1_3_7_9
geneID	Log2FC_gene	Regulation_gene	KO	KEGG_map_gene	metaID	Log2FC_meta	Regulation_meta	Compounds	物质	Class I	CID	KEGG_map_meta	coefficient	pvalue	ninequadrants
Ccam03G002604	-3.44715	down	--	--	XMW0670	-2.28359	down	Acetonitrile, 2,2'-iminobis-	2,2'-亚氨基二-乙腈	Nitrogen compounds	--	--	0.909315	1.72488e-07	7
Ccam04G001209	-1.0246	down	K00993	ko00440,ko00564,ko00565,ko01100,ko01110	XMW0670	-2.28359	down	Acetonitrile, 2,2'-iminobis-	2,2'-亚氨基二-乙腈	Nitrogen compounds	--	--	0.916517	9.10683e-08	7
Ccam04G001212	-1.62581	down	--	--	XMW0670	-2.28359	down	Acetonitrile, 2,2'-iminobis-	2,2'-亚氨基二-乙腈	Nitrogen compounds	--	--	0.907918	1.94047e-07	7
Ccam09G001589	1.44451	up	K15078	--	XMW0670	-2.28359	down	Acetonitrile, 2,2'-iminobis-	2,2'-亚氨基二-乙腈	Nitrogen compounds	--	--	0.951271	1.37136e-09	9
novel.2723	-2.97415	down	K19026	--	XMW0670	-2.28359	down	Acetonitrile, 2,2'-iminobis-	2,2'-亚氨基二-乙腈	Nitrogen compounds	--	--	0.918368	7.65667e-08	7
Ccam01G001287	-1.73506	down	K12448	ko00520,ko01100,ko01250	D389	-1.1115	down	(S)-3,3,6-Trimethylhepta-1,5-dien-4-yl acetate	（S）-3,3,6-三甲基庚-1,5-二烯-4-基乙酸酯	Ester	--	--	-0.904211	2.62934e-07	7
Ccam01G001975	3.10408	up	K20728	ko04016	D389	-1.1115	down	(S)-3,3,6-Trimethylhepta-1,5-dien-4-yl acetate	（S）-3,3,6-三甲基庚-1,5-二烯-4-基乙酸酯	Ester	--	--	-0.906603	2.16435e-07	9
Ccam02G000170	2.5013	up	K03255	--	D389	-1.1115	down	(S)-3,3,6-Trimethylhepta-1,5-dien-4-yl acetate	（S）-3,3,6-三甲基庚-1,5-二烯-4-基乙酸酯	Ester	--	--	-0.9017	3.20773e-07	9
Ccam02G000723	1.18556	insig	K11968	--	D389	-1.1115	down	(S)-3,3,6-Trimethylhepta-1,5-dien-4-yl acetate	（S）-3,3,6-三甲基庚-1,5-二烯-4-基乙酸酯	Ester	--	--	-0.928006	2.89064e-08	9
Ccam02G000783	1.78004	up	K12818	ko03040	D389	-1.1115	down	(S)-3,3,6-Trimethylhepta-1,5-dien-4-yl acetate	（S）-3,3,6-三甲基庚-1,5-二烯-4-基乙酸酯	Ester	--	--	-0.979235	1.62874e-12	9
Ccam04G001347	-1.65277	down	K11406	--	D389	-1.1115	down	(S)-3,3,6-Trimethylhepta-1,5-dien-4-yl acetate	（S）-3,3,6-三甲基庚-1,5-二烯-4-基乙酸酯	Ester	--	--	-0.966608	6.9994e-11	7
Ccam04G002691	2.18753	up	K21777	--	D389	-1.1115	down	(S)-3,3,6-Trimethylhepta-1,5-dien-4-yl acetate	（S）-3,3,6-三甲基庚-1,5-二烯-4-基乙酸酯	Ester	--	--	-0.918342	7.67577e-08	9
Ccam05G002220	1.95725	up	K13457	ko04626	D389	-1.1115	down	(S)-3,3,6-Trimethylhepta-1,5-dien-4-yl acetate	（S）-3,3,6-三甲基庚-1,5-二烯-4-基乙酸酯	Ester	--	--	-0.916091	9.47176e-08	9
Ccam06G002008	-1.73061	down	--	--	D389	-1.1115	down	(S)-3,3,6-Trimethylhepta-1,5-dien-4-yl acetate	（S）-3,3,6-三甲基庚-1,5-二烯-4-基乙酸酯	Ester	--	--	-0.924922	4.00313e-08	7
Ccam07G001458	1.97188	up	K03255	--	D389	-1.1115	down	(S)-3,3,6-Trimethylhepta-1,5-dien-4-yl acetate	（S）-3,3,6-三甲基庚-1,5-二烯-4-基乙酸酯	Ester	--	--	-0.919828	6.65824e-08	9
Ccam08G000136	1.67598	up	K02267	ko00190,ko01100	D389	-1.1115	down	(S)-3,3,6-Trimethylhepta-1,5-dien-4-yl acetate	（S）-3,3,6-三甲基庚-1,5-二烯-4-基乙酸酯	Ester	--	--	-0.931553	1.95156e-08	9
Ccam08G000187	-1.61763	down	K09264	--	D389	-1.1115	down	(S)-3,3,6-Trimethylhepta-1,5-dien-4-yl acetate	（S）-3,3,6-三甲基庚-1,5-二烯-4-基乙酸酯	Ester	--	--	-0.947562	2.43721e-09	7
Ccam08G000706	1.68263	up	--	--	D389	-1.1115	down	(S)-3,3,6-Trimethylhepta-1,5-dien-4-yl acetate	（S）-3,3,6-三甲基庚-1,5-二烯-4-基乙酸酯	Ester	--	--	-0.90019	3.6061e-07	9
Ccam08G001284	2.21715	up	K05350	ko00460,ko00500,ko00999,ko01100,ko01110	D389	-1.1115	down	(S)-3,3,6-Trimethylhepta-1,5-dien-4-yl acetate	（S）-3,3,6-三甲基庚-1,5-二烯-4-基乙酸酯	Ester	--	--	-0.941641	5.62846e-09	9
Ccam09G000629	1.34094	up	K10807	ko00230,ko00240,ko00480,ko01100,ko01232	D389	-1.1115	down	(S)-3,3,6-Trimethylhepta-1,5-dien-4-yl acetate	（S）-3,3,6-三甲基庚-1,5-二烯-4-基乙酸酯	Ester	--	--	-0.940401	6.6336e-09	9
Ccam09G001567	1.01729	up	K15078	--	D389	-1.1115	down	(S)-3,3,6-Trimethylhepta-1,5-dien-4-yl acetate	（S）-3,3,6-三甲基庚-1,5-二烯-4-基乙酸酯	Ester	--	--	-0.966911	6.5127e-11	9
Ccam09G001743	-8.11891	down	K13457	ko04626	D389	-1.1115	down	(S)-3,3,6-Trimethylhepta-1,5-dien-4-yl acetate	（S）-3,3,6-三甲基庚-1,5-二烯-4-基乙酸酯	Ester	--	--	-0.952682	1.08892e-09	7
Ccam09G001745	-5.64502	down	K15078	--	D389	-1.1115	down	(S)-3,3,6-Trimethylhepta-1,5-dien-4-yl acetate	（S）-3,3,6-三甲基庚-1,5-二烯-4-基乙酸酯	Ester	--	--	-0.909995	1.62762e-07	7
Ccam10G000230	1.04958	insig	--	--	D389	-1.1115	down	(S)-3,3,6-Trimethylhepta-1,5-dien-4-yl acetate	（S）-3,3,6-三甲基庚-1,5-二烯-4-基乙酸酯	Ester	--	--	-0.913536	1.19418e-07	9
Ccam10G001536	1.90397	up	K10798	ko03410	D389	-1.1115	down	(S)-3,3,6-Trimethylhepta-1,5-dien-4-yl acetate	（S）-3,3,6-三甲基庚-1,5-二烯-4-基乙酸酯	Ester	--	--	-0.91429	1.11612e-07	9
Ccam10G001539	1.02331	up	K06269	ko03015	D389	-1.1115	down	(S)-3,3,6-Trimethylhepta-1,5-dien-4-yl acetate	（S）-3,3,6-三甲基庚-1,5-二烯-4-基乙酸酯	Ester	--	--	-0.974269	8.91287e-12	9
novel.4645	1.72417	up	--	--	D389	-1.1115	down	(S)-3,3,6-Trimethylhepta-1,5-dien-4-yl acetate	（S）-3,3,6-三甲基庚-1,5-二烯-4-基乙酸酯	Ester	--	--	-0.906047	2.26555e-07	9
novel.5794	3.97626	up	--	--	D389	-1.1115	down	(S)-3,3,6-Trimethylhepta-1,5-dien-4-yl acetate	（S）-3,3,6-三甲基庚-1,5-二烯-4-基乙酸酯	Ester	--	--	-0.90449	2.57094e-07	9
Ccam04G000318	-2.93117	down	K17873	--	NMW0176	-1.7451	down	Benzeneacetamide	2-苯基乙酰胺	Amine	C02505	ko00360,ko01100	0.932494	1.75217e-08	7
Ccam10G000238	2.36533	up	--	--	NMW0176	-1.7451	down	Benzeneacetamide	2-苯基乙酰胺	Amine	C02505	ko00360,ko01100	-0.928391	2.77251e-08	9
Ccam01G000196	-2.08056	down	K13459	ko04626	KMW0483	4.9845	up	Undecanal	十一醛	Aldehyde	--	--	-0.935157	1.28071e-08	1
Ccam01G000243	-1.41998	down	K13459	ko04626	KMW0483	4.9845	up	Undecanal	十一醛	Aldehyde	--	--	-0.908664	1.82256e-07	1
Ccam01G001287	-1.73506	down	K12448	ko00520,ko01100,ko01250	KMW0483	4.9845	up	Undecanal	十一醛	Aldehyde	--	--	-0.909121	1.7536e-07	1
Ccam01G003174	-1.29687	down	K25108	--	KMW0483	4.9845	up	Undecanal	十一醛	Aldehyde	--	--	-0.949832	1.72299e-09	1
Ccam02G000574	-3.2309	down	K13466	ko04626	KMW0483	4.9845	up	Undecanal	十一醛	Aldehyde	--	--	-0.943545	4.34271e-09	1
Ccam02G000783	1.78004	up	K12818	ko03040	KMW0483	4.9845	up	Undecanal	十一醛	Aldehyde	--	--	-0.917199	8.5469e-08	3
Ccam02G003380	-1.23438	down	K00924	--	KMW0483	4.9845	up	Undecanal	十一醛	Aldehyde	--	--	-0.938935	8.01864e-09	1
Ccam04G001209	-1.0246	down	K00993	ko00440,ko00564,ko00565,ko01100,ko01110	KMW0483	4.9845	up	Undecanal	十一醛	Aldehyde	--	--	-0.922036	5.36311e-08	1
Ccam04G001347	-1.65277	down	K11406	--	KMW0483	4.9845	up	Undecanal	十一醛	Aldehyde	--	--	-0.936183	1.13104e-08	1
Ccam05G001006	-5.28112	down	K13457	ko04626	KMW0483	4.9845	up	Undecanal	十一醛	Aldehyde	--	--	-0.954457	8.06481e-10	1
Ccam06G002008	-1.73061	down	--	--	KMW0483	4.9845	up	Undecanal	十一醛	Aldehyde	--	--	-0.91809	7.86097e-08	1
Ccam08G000187	-1.61763	down	K09264	--	KMW0483	4.9845	up	Undecanal	十一醛	Aldehyde	--	--	-0.932248	1.80243e-08	1
Ccam08G001887	-1.08067	down	K17500	--	KMW0483	4.9845	up	Undecanal	十一醛	Aldehyde	--	--	-0.91663	9.01202e-08	1
Ccam09G001567	1.01729	up	K15078	--	KMW0483	4.9845	up	Undecanal	十一醛	Aldehyde	--	--	-0.946583	2.81688e-09	3
Ccam09G001743	-8.11891	down	K13457	ko04626	KMW0483	4.9845	up	Undecanal	十一醛	Aldehyde	--	--	-0.917653	8.19071e-08	1
Ccam12G000469	1.13939	up	--	--	KMW0483	4.9845	up	Undecanal	十一醛	Aldehyde	--	--	0.900009	3.65664e-07	3
novel.2323	-2.0609	down	--	--	KMW0483	4.9845	up	Undecanal	十一醛	Aldehyde	--	--	-0.901318	3.30487e-07	1
Ccam01G000824	1.22448	up	K15078	--	NMW0119	-1.74573	down	1,2-Benzenediol, 4-methyl-	4-甲基-1,2-苯二醇	Alcohol	C06730	ko01100	-0.955671	6.5225e-10	9
Ccam01G000965	-3.13308	down	K17302	--	NMW0119	-1.74573	down	1,2-Benzenediol, 4-methyl-	4-甲基-1,2-苯二醇	Alcohol	C06730	ko01100	-0.911971	1.37153e-07	7
Ccam03G002604	-3.44715	down	--	--	NMW0119	-1.74573	down	1,2-Benzenediol, 4-methyl-	4-甲基-1,2-苯二醇	Alcohol	C06730	ko01100	-0.934704	1.35212e-08	7
Ccam04G001970	1.77446	up	K01792	ko00010,ko01100,ko01110	NMW0119	-1.74573	down	1,2-Benzenediol, 4-methyl-	4-甲基-1,2-苯二醇	Alcohol	C06730	ko01100	-0.903876	2.70077e-07	9
Ccam05G000303	2.76065	up	K13457	ko04626	NMW0119	-1.74573	down	1,2-Benzenediol, 4-methyl-	4-甲基-1,2-苯二醇	Alcohol	C06730	ko01100	-0.982905	3.47696e-13	9
Ccam05G002232	5.05302	up	K13457	ko04626	NMW0119	-1.74573	down	1,2-Benzenediol, 4-methyl-	4-甲基-1,2-苯二醇	Alcohol	C06730	ko01100	-0.918383	7.64586e-08	9
Ccam07G001080	-1.1063	down	K13495	ko00908,ko01110	NMW0119	-1.74573	down	1,2-Benzenediol, 4-methyl-	4-甲基-1,2-苯二醇	Alcohol	C06730	ko01100	-0.90232	3.05567e-07	7
Ccam07G002011	2.0472	up	--	--	NMW0119	-1.74573	down	1,2-Benzenediol, 4-methyl-	4-甲基-1,2-苯二醇	Alcohol	C06730	ko01100	-0.929768	2.38406e-08	9
Ccam09G001235	-1.28106	down	K08472	--	NMW0119	-1.74573	down	1,2-Benzenediol, 4-methyl-	4-甲基-1,2-苯二醇	Alcohol	C06730	ko01100	-0.943007	4.67724e-09	7
Ccam09G001589	1.44451	up	K15078	--	NMW0119	-1.74573	down	1,2-Benzenediol, 4-methyl-	4-甲基-1,2-苯二醇	Alcohol	C06730	ko01100	-0.921877	5.4486e-08	9
Ccam10G001772	-1.27968	down	K10400	--	NMW0119	-1.74573	down	1,2-Benzenediol, 4-methyl-	4-甲基-1,2-苯二醇	Alcohol	C06730	ko01100	-0.923368	4.69273e-08	7
Ccam02G002670	1.05864	up	K22733	--	KMW0188	-2.57995	down	2-Methyl-1,3-dithiacyclopentane	2-甲基-1,3-二硫戊环	Heterocyclic compound	--	--	-0.91192	1.37772e-07	9
Ccam02G003117	7.22537	up	K01537	--	KMW0188	-2.57995	down	2-Methyl-1,3-dithiacyclopentane	2-甲基-1,3-二硫戊环	Heterocyclic compound	--	--	-0.934281	1.42179e-08	9
Ccam05G001132	2.82663	up	K10999	--	KMW0188	-2.57995	down	2-Methyl-1,3-dithiacyclopentane	2-甲基-1,3-二硫戊环	Heterocyclic compound	--	--	-0.978262	2.34163e-12	9
Ccam05G001429	-1.07099	down	K00318	ko00330,ko01100,ko01110	KMW0188	-2.57995	down	2-Methyl-1,3-dithiacyclopentane	2-甲基-1,3-二硫戊环	Heterocyclic compound	--	--	0.925564	3.74522e-08	7
Ccam05G002250	1.35021	up	K02935	ko03010	KMW0188	-2.57995	down	2-Methyl-1,3-dithiacyclopentane	2-甲基-1,3-二硫戊环	Heterocyclic compound	--	--	-0.907835	1.95396e-07	9
Ccam08G001284	2.21715	up	K05350	ko00460,ko00500,ko00999,ko01100,ko01110	KMW0188	-2.57995	down	2-Methyl-1,3-dithiacyclopentane	2-甲基-1,3-二硫戊环	Heterocyclic compound	--	--	-0.930878	2.10628e-08	9
Ccam08G001666	1.45587	up	K13065	ko00940,ko00941,ko00945,ko01100,ko01110	KMW0188	-2.57995	down	2-Methyl-1,3-dithiacyclopentane	2-甲基-1,3-二硫戊环	Heterocyclic compound	--	--	-0.928948	2.60924e-08	9
Ccam10G000236	3.06753	up	K16279	--	KMW0188	-2.57995	down	2-Methyl-1,3-dithiacyclopentane	2-甲基-1,3-二硫戊环	Heterocyclic compound	--	--	-0.917507	8.30404e-08	9
Ccam07G000431	-2.85243	down	K12742	ko00900,ko01100,ko01110	KMW0319	13.7592	up	7-Oxabicyclo[4.1.0]heptane, 1-methyl-4-(1-methylethenyl)-	(R)-氧化柠檬烯	Terpenoids	C07271	ko00903,ko01110	-0.981324	7.01834e-13	1
Ccam01G001961	-1.11643	down	K13466	ko04626	KMW0319	13.7592	up	7-Oxabicyclo[4.1.0]heptane, 1-methyl-4-(1-methylethenyl)-	(R)-氧化柠檬烯	Terpenoids	C07271	ko00903,ko01110	-0.901517	3.25398e-07	1
Ccam01G002064	-4.50686	down	K09419	--	KMW0319	13.7592	up	7-Oxabicyclo[4.1.0]heptane, 1-methyl-4-(1-methylethenyl)-	(R)-氧化柠檬烯	Terpenoids	C07271	ko00903,ko01110	-0.968177	4.78591e-11	1
Ccam01G002592	-3.50408	down	K20043	--	KMW0319	13.7592	up	7-Oxabicyclo[4.1.0]heptane, 1-methyl-4-(1-methylethenyl)-	(R)-氧化柠檬烯	Terpenoids	C07271	ko00903,ko01110	-0.921865	5.45538e-08	1
Ccam01G002670	-2.79745	down	K13429	ko04626	KMW0319	13.7592	up	7-Oxabicyclo[4.1.0]heptane, 1-methyl-4-(1-methylethenyl)-	(R)-氧化柠檬烯	Terpenoids	C07271	ko00903,ko01110	-0.921188	5.83241e-08	1
Ccam01G003063	3.40729	up	K10949	--	KMW0319	13.7592	up	7-Oxabicyclo[4.1.0]heptane, 1-methyl-4-(1-methylethenyl)-	(R)-氧化柠檬烯	Terpenoids	C07271	ko00903,ko01110	0.931777	1.90246e-08	3
Ccam02G000185	-5.38649	down	K16055	ko00500,ko01100,ko01110	KMW0319	13.7592	up	7-Oxabicyclo[4.1.0]heptane, 1-methyl-4-(1-methylethenyl)-	(R)-氧化柠檬烯	Terpenoids	C07271	ko00903,ko01110	-0.934262	1.42507e-08	1
Ccam02G000611	-2.4006	down	--	--	KMW0319	13.7592	up	7-Oxabicyclo[4.1.0]heptane, 1-methyl-4-(1-methylethenyl)-	(R)-氧化柠檬烯	Terpenoids	C07271	ko00903,ko01110	-0.900953	3.39987e-07	1
Ccam02G002313	-11.371	down	--	--	KMW0319	13.7592	up	7-Oxabicyclo[4.1.0]heptane, 1-methyl-4-(1-methylethenyl)-	(R)-氧化柠檬烯	Terpenoids	C07271	ko00903,ko01110	-0.917257	8.50075e-08	1
Ccam02G002653	-2.12735	down	K13415	ko04075	KMW0319	13.7592	up	7-Oxabicyclo[4.1.0]heptane, 1-methyl-4-(1-methylethenyl)-	(R)-氧化柠檬烯	Terpenoids	C07271	ko00903,ko01110	-0.932175	1.81758e-08	1
Ccam02G002788	-3.94294	down	--	--	KMW0319	13.7592	up	7-Oxabicyclo[4.1.0]heptane, 1-methyl-4-(1-methylethenyl)-	(R)-氧化柠檬烯	Terpenoids	C07271	ko00903,ko01110	-0.956493	5.63025e-10	1
Ccam02G003163	-1.59372	down	--	--	KMW0319	13.7592	up	7-Oxabicyclo[4.1.0]heptane, 1-methyl-4-(1-methylethenyl)-	(R)-氧化柠檬烯	Terpenoids	C07271	ko00903,ko01110	-0.914207	1.12452e-07	1
Ccam02G003175	-3.54859	down	K20181	--	KMW0319	13.7592	up	7-Oxabicyclo[4.1.0]heptane, 1-methyl-4-(1-methylethenyl)-	(R)-氧化柠檬烯	Terpenoids	C07271	ko00903,ko01110	-0.984769	1.38837e-13	1
Ccam03G000630	-2.78277	down	K01512	ko00620,ko01100	KMW0319	13.7592	up	7-Oxabicyclo[4.1.0]heptane, 1-methyl-4-(1-methylethenyl)-	(R)-氧化柠檬烯	Terpenoids	C07271	ko00903,ko01110	-0.928527	2.73198e-08	1
Ccam03G001066	-1.45222	down	--	--	KMW0319	13.7592	up	7-Oxabicyclo[4.1.0]heptane, 1-methyl-4-(1-methylethenyl)-	(R)-氧化柠檬烯	Terpenoids	C07271	ko00903,ko01110	-0.900268	3.58449e-07	1
Ccam03G001444	-4.64041	down	K15078	--	KMW0319	13.7592	up	7-Oxabicyclo[4.1.0]heptane, 1-methyl-4-(1-methylethenyl)-	(R)-氧化柠檬烯	Terpenoids	C07271	ko00903,ko01110	-0.901751	3.19493e-07	1
Ccam03G002469	-7.64796	down	--	--	KMW0319	13.7592	up	7-Oxabicyclo[4.1.0]heptane, 1-methyl-4-(1-methylethenyl)-	(R)-氧化柠檬烯	Terpenoids	C07271	ko00903,ko01110	-0.944466	3.81875e-09	1
Ccam03G002699	-1.67523	down	K15333	--	KMW0319	13.7592	up	7-Oxabicyclo[4.1.0]heptane, 1-methyl-4-(1-methylethenyl)-	(R)-氧化柠檬烯	Terpenoids	C07271	ko00903,ko01110	-0.905388	2.39073e-07	1
Ccam03G003173	-2.00567	down	--	--	KMW0319	13.7592	up	7-Oxabicyclo[4.1.0]heptane, 1-methyl-4-(1-methylethenyl)-	(R)-氧化柠檬烯	Terpenoids	C07271	ko00903,ko01110	-0.96802	4.97623e-11	1
Ccam04G000119	-2.71203	down	K13425	ko04016,ko04626	KMW0319	13.7592	up	7-Oxabicyclo[4.1.0]heptane, 1-methyl-4-(1-methylethenyl)-	(R)-氧化柠檬烯	Terpenoids	C07271	ko00903,ko01110	-0.908433	1.85851e-07	1
Ccam04G000406	-1.00785	down	K13415	ko04075	KMW0319	13.7592	up	7-Oxabicyclo[4.1.0]heptane, 1-methyl-4-(1-methylethenyl)-	(R)-氧化柠檬烯	Terpenoids	C07271	ko00903,ko01110	-0.908367	1.86885e-07	1
Ccam04G001860	-1.35169	down	--	--	KMW0319	13.7592	up	7-Oxabicyclo[4.1.0]heptane, 1-methyl-4-(1-methylethenyl)-	(R)-氧化柠檬烯	Terpenoids	C07271	ko00903,ko01110	-0.90409	2.65482e-07	1
Ccam04G001954	-4.12723	down	--	--	KMW0319	13.7592	up	7-Oxabicyclo[4.1.0]heptane, 1-methyl-4-(1-methylethenyl)-	(R)-氧化柠檬烯	Terpenoids	C07271	ko00903,ko01110	-0.951402	1.34266e-09	1
Ccam04G002121	-1.51941	down	--	--	KMW0319	13.7592	up	7-Oxabicyclo[4.1.0]heptane, 1-methyl-4-(1-methylethenyl)-	(R)-氧化柠檬烯	Terpenoids	C07271	ko00903,ko01110	-0.903891	2.69761e-07	1
Ccam04G002145	-1.64975	down	K08343	ko04136	KMW0319	13.7592	up	7-Oxabicyclo[4.1.0]heptane, 1-methyl-4-(1-methylethenyl)-	(R)-氧化柠檬烯	Terpenoids	C07271	ko00903,ko01110	-0.957508	4.67585e-10	1
Ccam04G002209	-4.2969	down	K00422	ko00350,ko00950,ko01100,ko01110	KMW0319	13.7592	up	7-Oxabicyclo[4.1.0]heptane, 1-methyl-4-(1-methylethenyl)-	(R)-氧化柠檬烯	Terpenoids	C07271	ko00903,ko01110	-0.91869	7.42629e-08	1
Ccam04G002894	-1.04883	down	K08234	--	KMW0319	13.7592	up	7-Oxabicyclo[4.1.0]heptane, 1-methyl-4-(1-methylethenyl)-	(R)-氧化柠檬烯	Terpenoids	C07271	ko00903,ko01110	-0.931045	2.06699e-08	1
Ccam05G000123	-2.92145	down	--	--	KMW0319	13.7592	up	7-Oxabicyclo[4.1.0]heptane, 1-methyl-4-(1-methylethenyl)-	(R)-氧化柠檬烯	Terpenoids	C07271	ko00903,ko01110	-0.960054	2.87519e-10	1
Ccam05G000155	-1.79564	down	--	--	KMW0319	13.7592	up	7-Oxabicyclo[4.1.0]heptane, 1-methyl-4-(1-methylethenyl)-	(R)-氧化柠檬烯	Terpenoids	C07271	ko00903,ko01110	-0.910839	1.51355e-07	1
Ccam05G001780	-9.54681	down	K19891	ko00500,ko01100	KMW0319	13.7592	up	7-Oxabicyclo[4.1.0]heptane, 1-methyl-4-(1-methylethenyl)-	(R)-氧化柠檬烯	Terpenoids	C07271	ko00903,ko01110	-0.925836	3.64035e-08	1
Ccam05G001869	-2.36902	down	--	--	KMW0319	13.7592	up	7-Oxabicyclo[4.1.0]heptane, 1-methyl-4-(1-methylethenyl)-	(R)-氧化柠檬烯	Terpenoids	C07271	ko00903,ko01110	-0.942453	5.04476e-09	1
Ccam05G002270	-5.3419	down	--	--	KMW0319	13.7592	up	7-Oxabicyclo[4.1.0]heptane, 1-methyl-4-(1-methylethenyl)-	(R)-氧化柠檬烯	Terpenoids	C07271	ko00903,ko01110	-0.955333	6.92293e-10	1
Ccam06G000110	-1.45138	down	K08679	ko00053,ko00520,ko01100,ko01240,ko01250	KMW0319	13.7592	up	7-Oxabicyclo[4.1.0]heptane, 1-methyl-4-(1-methylethenyl)-	(R)-氧化柠檬烯	Terpenoids	C07271	ko00903,ko01110	-0.919972	6.56633e-08	1
Ccam06G000736	-6.46746	down	K13435	ko04626	KMW0319	13.7592	up	7-Oxabicyclo[4.1.0]heptane, 1-methyl-4-(1-methylethenyl)-	(R)-氧化柠檬烯	Terpenoids	C07271	ko00903,ko01110	-0.906798	2.12986e-07	1
Ccam06G001331	-4.83109	down	K05391	ko04626	KMW0319	13.7592	up	7-Oxabicyclo[4.1.0]heptane, 1-methyl-4-(1-methylethenyl)-	(R)-氧化柠檬烯	Terpenoids	C07271	ko00903,ko01110	-0.920063	6.50899e-08	1
Ccam06G001608	-1.27318	down	K15333	--	KMW0319	13.7592	up	7-Oxabicyclo[4.1.0]heptane, 1-methyl-4-(1-methylethenyl)-	(R)-氧化柠檬烯	Terpenoids	C07271	ko00903,ko01110	-0.922608	5.06557e-08	1
Ccam07G000538	-1.88735	down	K16221	ko04712	KMW0319	13.7592	up	7-Oxabicyclo[4.1.0]heptane, 1-methyl-4-(1-methylethenyl)-	(R)-氧化柠檬烯	Terpenoids	C07271	ko00903,ko01110	-0.952595	1.10467e-09	1
Ccam07G000703	-3.3363	down	K13430	ko04626	KMW0319	13.7592	up	7-Oxabicyclo[4.1.0]heptane, 1-methyl-4-(1-methylethenyl)-	(R)-氧化柠檬烯	Terpenoids	C07271	ko00903,ko01110	-0.950148	1.6396e-09	1
Ccam07G000851	-5.27061	down	K25731	--	KMW0319	13.7592	up	7-Oxabicyclo[4.1.0]heptane, 1-methyl-4-(1-methylethenyl)-	(R)-氧化柠檬烯	Terpenoids	C07271	ko00903,ko01110	-0.94128	5.9061e-09	1
Ccam07G001012	-2.29158	down	K13422	ko04016,ko04075	KMW0319	13.7592	up	7-Oxabicyclo[4.1.0]heptane, 1-methyl-4-(1-methylethenyl)-	(R)-氧化柠檬烯	Terpenoids	C07271	ko00903,ko01110	-0.926972	3.22897e-08	1
Ccam07G001390	-2.6427	down	K11593	--	KMW0319	13.7592	up	7-Oxabicyclo[4.1.0]heptane, 1-methyl-4-(1-methylethenyl)-	(R)-氧化柠檬烯	Terpenoids	C07271	ko00903,ko01110	-0.958608	3.80391e-10	1
Ccam07G001822	-3.085	down	K15397	ko00062,ko01100,ko01110,ko04626	KMW0319	13.7592	up	7-Oxabicyclo[4.1.0]heptane, 1-methyl-4-(1-methylethenyl)-	(R)-氧化柠檬烯	Terpenoids	C07271	ko00903,ko01110	-0.97386	1.00988e-11	1
Ccam08G000095	-1.12838	down	K13418	--	KMW0319	13.7592	up	7-Oxabicyclo[4.1.0]heptane, 1-methyl-4-(1-methylethenyl)-	(R)-氧化柠檬烯	Terpenoids	C07271	ko00903,ko01110	-0.936305	1.11425e-08	1
Ccam08G000273	-8.51485	down	K09286	--	KMW0319	13.7592	up	7-Oxabicyclo[4.1.0]heptane, 1-methyl-4-(1-methylethenyl)-	(R)-氧化柠檬烯	Terpenoids	C07271	ko00903,ko01110	-0.905655	2.33937e-07	1
Ccam08G001975	-1.95059	down	K13459	ko04626	KMW0319	13.7592	up	7-Oxabicyclo[4.1.0]heptane, 1-methyl-4-(1-methylethenyl)-	(R)-氧化柠檬烯	Terpenoids	C07271	ko00903,ko01110	-0.906923	2.10792e-07	1
Ccam08G002024	-2.51881	down	K22503	ko00970	KMW0319	13.7592	up	7-Oxabicyclo[4.1.0]heptane, 1-methyl-4-(1-methylethenyl)-	(R)-氧化柠檬烯	Terpenoids	C07271	ko00903,ko01110	-0.941508	5.72913e-09	1
Ccam09G000745	-5.50914	down	K00020	ko00280,ko01100	KMW0319	13.7592	up	7-Oxabicyclo[4.1.0]heptane, 1-methyl-4-(1-methylethenyl)-	(R)-氧化柠檬烯	Terpenoids	C07271	ko00903,ko01110	-0.923753	4.51307e-08	1
Ccam09G001477	-1.19844	down	K00432	ko00480,ko00590,ko01100	KMW0319	13.7592	up	7-Oxabicyclo[4.1.0]heptane, 1-methyl-4-(1-methylethenyl)-	(R)-氧化柠檬烯	Terpenoids	C07271	ko00903,ko01110	-0.913254	1.2246e-07	1
Ccam10G000601	-2.0738	down	K04733	--	KMW0319	13.7592	up	7-Oxabicyclo[4.1.0]heptane, 1-methyl-4-(1-methylethenyl)-	(R)-氧化柠檬烯	Terpenoids	C07271	ko00903,ko01110	-0.915888	9.65071e-08	1
Ccam10G001070	-2.07262	down	K01897	ko00061,ko00071,ko01100,ko01212,ko04146	KMW0319	13.7592	up	7-Oxabicyclo[4.1.0]heptane, 1-methyl-4-(1-methylethenyl)-	(R)-氧化柠檬烯	Terpenoids	C07271	ko00903,ko01110	-0.939889	7.09131e-09	1
Ccam10G001686	-2.74632	down	K19613	--	KMW0319	13.7592	up	7-Oxabicyclo[4.1.0]heptane, 1-methyl-4-(1-methylethenyl)-	(R)-氧化柠檬烯	Terpenoids	C07271	ko00903,ko01110	-0.97032	2.75892e-11	1
Ccam11G000467	-1.83141	down	K03283	ko03040,ko04141,ko04144	KMW0319	13.7592	up	7-Oxabicyclo[4.1.0]heptane, 1-methyl-4-(1-methylethenyl)-	(R)-氧化柠檬烯	Terpenoids	C07271	ko00903,ko01110	-0.976427	4.45335e-12	1
Ccam11G001001	-1.26362	down	--	--	KMW0319	13.7592	up	7-Oxabicyclo[4.1.0]heptane, 1-methyl-4-(1-methylethenyl)-	(R)-氧化柠檬烯	Terpenoids	C07271	ko00903,ko01110	-0.964076	1.24595e-10	1
Ccam11G001505	-1.3133	down	K02875	ko03010	KMW0319	13.7592	up	7-Oxabicyclo[4.1.0]heptane, 1-methyl-4-(1-methylethenyl)-	(R)-氧化柠檬烯	Terpenoids	C07271	ko00903,ko01110	-0.931754	1.90736e-08	1
Ccam12G000711	-3.03584	down	K13415	ko04075	KMW0319	13.7592	up	7-Oxabicyclo[4.1.0]heptane, 1-methyl-4-(1-methylethenyl)-	(R)-氧化柠檬烯	Terpenoids	C07271	ko00903,ko01110	-0.905564	2.35677e-07	1
Ccam12G000765	-2.33606	down	K20855	--	KMW0319	13.7592	up	7-Oxabicyclo[4.1.0]heptane, 1-methyl-4-(1-methylethenyl)-	(R)-氧化柠檬烯	Terpenoids	C07271	ko00903,ko01110	-0.957429	4.74444e-10	1
novel.2341	-1.31686	down	--	--	KMW0319	13.7592	up	7-Oxabicyclo[4.1.0]heptane, 1-methyl-4-(1-methylethenyl)-	(R)-氧化柠檬烯	Terpenoids	C07271	ko00903,ko01110	-0.905788	2.31405e-07	1
novel.2640	-1.33589	down	K05768	--	KMW0319	13.7592	up	7-Oxabicyclo[4.1.0]heptane, 1-methyl-4-(1-methylethenyl)-	(R)-氧化柠檬烯	Terpenoids	C07271	ko00903,ko01110	-0.930249	2.26004e-08	1
novel.3893	-2.27829	down	--	--	KMW0319	13.7592	up	7-Oxabicyclo[4.1.0]heptane, 1-methyl-4-(1-methylethenyl)-	(R)-氧化柠檬烯	Terpenoids	C07271	ko00903,ko01110	-0.925418	3.80246e-08	1
novel.3976	-7.8085	down	K03006	ko03020	KMW0319	13.7592	up	7-Oxabicyclo[4.1.0]heptane, 1-methyl-4-(1-methylethenyl)-	(R)-氧化柠檬烯	Terpenoids	C07271	ko00903,ko01110	-0.91271	1.28516e-07	1
novel.458	-3.11559	down	K13029	ko00460,ko01100,ko01110	KMW0319	13.7592	up	7-Oxabicyclo[4.1.0]heptane, 1-methyl-4-(1-methylethenyl)-	(R)-氧化柠檬烯	Terpenoids	C07271	ko00903,ko01110	-0.969982	3.01692e-11	1
novel.5143	-1.49258	down	--	--	KMW0319	13.7592	up	7-Oxabicyclo[4.1.0]heptane, 1-methyl-4-(1-methylethenyl)-	(R)-氧化柠檬烯	Terpenoids	C07271	ko00903,ko01110	-0.912391	1.32186e-07	1
novel.6745	-1.3955	down	--	--	KMW0319	13.7592	up	7-Oxabicyclo[4.1.0]heptane, 1-methyl-4-(1-methylethenyl)-	(R)-氧化柠檬烯	Terpenoids	C07271	ko00903,ko01110	-0.912754	1.28014e-07	1
novel.901	-5.84114	down	K01265	--	KMW0319	13.7592	up	7-Oxabicyclo[4.1.0]heptane, 1-methyl-4-(1-methylethenyl)-	(R)-氧化柠檬烯	Terpenoids	C07271	ko00903,ko01110	-0.953623	9.30102e-10	1
Ccam01G002438	1.33264	up	K08237	--	XMW0472	-1.02648	down	1,2-Ethanediol, monobenzoate	2-羟乙基苯甲酸酯	Ester	--	--	-0.930411	2.21961e-08	9
Ccam01G003136	1.05952	up	K20890	--	XMW0472	-1.02648	down	1,2-Ethanediol, monobenzoate	2-羟乙基苯甲酸酯	Ester	--	--	-0.927951	2.90767e-08	9
Ccam05G001067	1.23338	up	--	--	XMW0472	-1.02648	down	1,2-Ethanediol, monobenzoate	2-羟乙基苯甲酸酯	Ester	--	--	-0.910025	1.62351e-07	9
Ccam09G000854	1.11152	up	K21398	--	XMW0472	-1.02648	down	1,2-Ethanediol, monobenzoate	2-羟乙基苯甲酸酯	Ester	--	--	-0.925019	3.96317e-08	9
Ccam01G000298	-1.93165	down	K13993	ko04141	XMW1309	-4.01527	down	Pyrazine, tetramethyl-	2,3,5,6-四甲基吡嗪	Heterocyclic compound	--	--	0.937926	9.11318e-09	7
Ccam01G000604	1.45514	up	K03011	ko03020	XMW1309	-4.01527	down	Pyrazine, tetramethyl-	2,3,5,6-四甲基吡嗪	Heterocyclic compound	--	--	-0.917103	8.62402e-08	9
Ccam01G002799	1.02759	up	K01823	ko00900,ko01100,ko01110	XMW1309	-4.01527	down	Pyrazine, tetramethyl-	2,3,5,6-四甲基吡嗪	Heterocyclic compound	--	--	-0.91441	1.10405e-07	9
Ccam01G003651	-2.40373	down	K20224	ko03013	XMW1309	-4.01527	down	Pyrazine, tetramethyl-	2,3,5,6-四甲基吡嗪	Heterocyclic compound	--	--	0.959159	3.42346e-10	7
Ccam02G001640	-3.61407	down	K20660	--	XMW1309	-4.01527	down	Pyrazine, tetramethyl-	2,3,5,6-四甲基吡嗪	Heterocyclic compound	--	--	0.963838	1.31251e-10	7
Ccam02G002643	-2.51188	down	K09489	--	XMW1309	-4.01527	down	Pyrazine, tetramethyl-	2,3,5,6-四甲基吡嗪	Heterocyclic compound	--	--	0.933533	1.5529e-08	7
Ccam02G003232	-3.01979	down	K09419	--	XMW1309	-4.01527	down	Pyrazine, tetramethyl-	2,3,5,6-四甲基吡嗪	Heterocyclic compound	--	--	0.911701	1.40431e-07	7
Ccam03G000954	-2.72229	down	K13993	ko04141	XMW1309	-4.01527	down	Pyrazine, tetramethyl-	2,3,5,6-四甲基吡嗪	Heterocyclic compound	--	--	0.954149	8.50402e-10	7
Ccam03G002416	-2.63085	down	K13993	ko04141	XMW1309	-4.01527	down	Pyrazine, tetramethyl-	2,3,5,6-四甲基吡嗪	Heterocyclic compound	--	--	0.961549	2.12915e-10	7
Ccam03G002417	-1.4553	down	K13993	ko04141	XMW1309	-4.01527	down	Pyrazine, tetramethyl-	2,3,5,6-四甲基吡嗪	Heterocyclic compound	--	--	0.913224	1.2279e-07	7
Ccam04G000240	-2.60099	down	K13993	ko04141	XMW1309	-4.01527	down	Pyrazine, tetramethyl-	2,3,5,6-四甲基吡嗪	Heterocyclic compound	--	--	0.956782	5.34206e-10	7
Ccam04G001747	-1.12066	down	K00454	ko00591,ko00592,ko01100,ko01110	XMW1309	-4.01527	down	Pyrazine, tetramethyl-	2,3,5,6-四甲基吡嗪	Heterocyclic compound	--	--	0.926339	3.45278e-08	7
Ccam04G003012	-3.22359	down	K03283	ko03040,ko04141,ko04144	XMW1309	-4.01527	down	Pyrazine, tetramethyl-	2,3,5,6-四甲基吡嗪	Heterocyclic compound	--	--	0.965092	9.93692e-11	7
Ccam04G003091	-1.63626	down	K13993	ko04141	XMW1309	-4.01527	down	Pyrazine, tetramethyl-	2,3,5,6-四甲基吡嗪	Heterocyclic compound	--	--	0.936137	1.13738e-08	7
Ccam07G000856	-2.95529	down	K03695	--	XMW1309	-4.01527	down	Pyrazine, tetramethyl-	2,3,5,6-四甲基吡嗪	Heterocyclic compound	--	--	0.919235	7.04973e-08	7
Ccam07G000961	-2.0988	down	K24205	--	XMW1309	-4.01527	down	Pyrazine, tetramethyl-	2,3,5,6-四甲基吡嗪	Heterocyclic compound	--	--	0.932162	1.82041e-08	7
Ccam08G000030	-2.08508	down	K13993	ko04141	XMW1309	-4.01527	down	Pyrazine, tetramethyl-	2,3,5,6-四甲基吡嗪	Heterocyclic compound	--	--	0.934847	1.32918e-08	7
Ccam12G001383	-1.64887	down	K13993	ko04141	XMW1309	-4.01527	down	Pyrazine, tetramethyl-	2,3,5,6-四甲基吡嗪	Heterocyclic compound	--	--	0.959263	3.35571e-10	7
novel.51	-11.204	down	--	--	XMW1309	-4.01527	down	Pyrazine, tetramethyl-	2,3,5,6-四甲基吡嗪	Heterocyclic compound	--	--	0.92195	5.40917e-08	7
Ccam01G001018	-1.89528	down	K04043	ko03018	NMW0143	-1.325	down	BenzenAmine, 2,6-diethyl-	2,6-二乙基苯甲胺	Amine	C11001	--	0.96394	1.2836e-10	7
Ccam01G003308	-2.77882	down	K00799	ko00480,ko01100	NMW0143	-1.325	down	BenzenAmine, 2,6-diethyl-	2,6-二乙基苯甲胺	Amine	C11001	--	0.903648	2.75052e-07	7
Ccam02G000092	1.20398	up	--	--	NMW0143	-1.325	down	BenzenAmine, 2,6-diethyl-	2,6-二乙基苯甲胺	Amine	C11001	--	-0.939289	7.66354e-09	9
Ccam02G003319	1.13063	up	K16224	ko04016,ko04626	NMW0143	-1.325	down	BenzenAmine, 2,6-diethyl-	2,6-二乙基苯甲胺	Amine	C11001	--	-0.92563	3.71953e-08	9
Ccam03G000885	-1.58563	down	K09487	ko04141,ko04626	NMW0143	-1.325	down	BenzenAmine, 2,6-diethyl-	2,6-二乙基苯甲胺	Amine	C11001	--	0.938326	8.66415e-09	7
Ccam04G002385	-1.25432	down	--	--	NMW0143	-1.325	down	BenzenAmine, 2,6-diethyl-	2,6-二乙基苯甲胺	Amine	C11001	--	0.958078	4.20478e-10	7
Ccam05G000585	-1.15336	down	K09872	--	NMW0143	-1.325	down	BenzenAmine, 2,6-diethyl-	2,6-二乙基苯甲胺	Amine	C11001	--	0.931672	1.92532e-08	7
Ccam06G001303	-7.01831	down	K01537	--	NMW0143	-1.325	down	BenzenAmine, 2,6-diethyl-	2,6-二乙基苯甲胺	Amine	C11001	--	0.930107	2.29609e-08	7
Ccam06G001363	-1.1194	down	K13648	ko00520,ko01100	NMW0143	-1.325	down	BenzenAmine, 2,6-diethyl-	2,6-二乙基苯甲胺	Amine	C11001	--	0.913868	1.15926e-07	7
Ccam09G000040	-1.23956	down	--	--	NMW0143	-1.325	down	BenzenAmine, 2,6-diethyl-	2,6-二乙基苯甲胺	Amine	C11001	--	0.964867	1.0453e-10	7
Ccam09G000504	-1.11244	down	K01514	ko00230,ko01100	NMW0143	-1.325	down	BenzenAmine, 2,6-diethyl-	2,6-二乙基苯甲胺	Amine	C11001	--	0.922172	5.29107e-08	7
Ccam09G000697	2.10425	up	K00850	ko00010,ko00030,ko00051,ko00052,ko01100,ko01110,ko01200,ko01230,ko03018	NMW0143	-1.325	down	BenzenAmine, 2,6-diethyl-	2,6-二乙基苯甲胺	Amine	C11001	--	0.935136	1.28394e-08	9
Ccam10G000028	-1.20957	down	K08511	--	NMW0143	-1.325	down	BenzenAmine, 2,6-diethyl-	2,6-二乙基苯甲胺	Amine	C11001	--	0.916891	8.79557e-08	7
Ccam10G000798	1.17797	up	K03163	--	NMW0143	-1.325	down	BenzenAmine, 2,6-diethyl-	2,6-二乙基苯甲胺	Amine	C11001	--	-0.904433	2.58274e-07	9
Ccam11G000325	-1.23512	down	K04079	ko04141,ko04626	NMW0143	-1.325	down	BenzenAmine, 2,6-diethyl-	2,6-二乙基苯甲胺	Amine	C11001	--	0.913585	1.18898e-07	7
Ccam11G000647	-2.31041	down	K03283	ko03040,ko04141,ko04144	NMW0143	-1.325	down	BenzenAmine, 2,6-diethyl-	2,6-二乙基苯甲胺	Amine	C11001	--	0.929786	2.37935e-08	7
Ccam12G001345	-1.7226	down	K08912	ko00196,ko01100	NMW0143	-1.325	down	BenzenAmine, 2,6-diethyl-	2,6-二乙基苯甲胺	Amine	C11001	--	0.902818	2.93799e-07	7
novel.1801	-2.17783	down	--	--	NMW0143	-1.325	down	BenzenAmine, 2,6-diethyl-	2,6-二乙基苯甲胺	Amine	C11001	--	0.9545	8.00477e-10	7
Ccam04G001209	-1.0246	down	K00993	ko00440,ko00564,ko00565,ko01100,ko01110	KMW0045	4.18657	up	DiSulfur compounds, dimethyl	二甲基二硫醚	Sulfur compounds	C08371	--	-0.942228	5.20088e-09	1
Ccam09G001589	1.44451	up	K15078	--	KMW0045	4.18657	up	DiSulfur compounds, dimethyl	二甲基二硫醚	Sulfur compounds	C08371	--	-0.945998	3.06776e-09	3
novel.2723	-2.97415	down	K19026	--	KMW0045	4.18657	up	DiSulfur compounds, dimethyl	二甲基二硫醚	Sulfur compounds	C08371	--	-0.926167	3.51579e-08	1
Ccam01G001125	-1.13182	down	K13941	ko00790,ko01100,ko01240	XMW0555	-1.81183	down	2-Acetylbenzofuran	2-乙酰基苯并呋喃	Heterocyclic compound	--	--	0.905356	2.39704e-07	7
Ccam04G000318	-2.93117	down	K17873	--	XMW0555	-1.81183	down	2-Acetylbenzofuran	2-乙酰基苯并呋喃	Heterocyclic compound	--	--	0.925211	3.8851e-08	7
Ccam08G000387	-1.06999	down	K21435	--	XMW0555	-1.81183	down	2-Acetylbenzofuran	2-乙酰基苯并呋喃	Heterocyclic compound	--	--	0.929483	2.4605e-08	7
Ccam10G000238	2.36533	up	--	--	XMW0555	-1.81183	down	2-Acetylbenzofuran	2-乙酰基苯并呋喃	Heterocyclic compound	--	--	-0.932064	1.84094e-08	9
Ccam01G001087	-1.10838	down	K23806	--	KMW0386	-3.29749	down	cis-Dihydrocarvone	（Z）-二氢香芹酮	Terpenoids	--	--	0.94869	2.05543e-09	7
Ccam01G002228	1.05056	up	K24104	--	KMW0386	-3.29749	down	cis-Dihydrocarvone	（Z）-二氢香芹酮	Terpenoids	--	--	-0.946638	2.79443e-09	9
Ccam02G000186	-1.68766	down	--	--	KMW0386	-3.29749	down	cis-Dihydrocarvone	（Z）-二氢香芹酮	Terpenoids	--	--	0.909797	1.65543e-07	7
Ccam02G001770	-1.57492	down	K01176	ko00500,ko01100,ko01110	KMW0386	-3.29749	down	cis-Dihydrocarvone	（Z）-二氢香芹酮	Terpenoids	--	--	0.911473	1.43255e-07	7
Ccam02G003030	-1.24565	down	K03100	ko03060	KMW0386	-3.29749	down	cis-Dihydrocarvone	（Z）-二氢香芹酮	Terpenoids	--	--	0.908993	1.77263e-07	7
Ccam03G000626	-4.27031	down	K05391	ko04626	KMW0386	-3.29749	down	cis-Dihydrocarvone	（Z）-二氢香芹酮	Terpenoids	--	--	0.916427	9.1824e-08	7
Ccam03G001474	1.91213	up	K20769	ko00073	KMW0386	-3.29749	down	cis-Dihydrocarvone	（Z）-二氢香芹酮	Terpenoids	--	--	-0.900558	3.50522e-07	9
Ccam03G002369	-1.02954	down	K13459	ko04626	KMW0386	-3.29749	down	cis-Dihydrocarvone	（Z）-二氢香芹酮	Terpenoids	--	--	0.910332	1.5812e-07	7
Ccam04G000320	-3.09002	down	K13415	ko04075	KMW0386	-3.29749	down	cis-Dihydrocarvone	（Z）-二氢香芹酮	Terpenoids	--	--	0.922838	4.95016e-08	7
Ccam04G000449	1.90769	up	K14521	ko03008	KMW0386	-3.29749	down	cis-Dihydrocarvone	（Z）-二氢香芹酮	Terpenoids	--	--	-0.912962	1.25679e-07	9
Ccam04G001068	-1.84639	down	--	--	KMW0386	-3.29749	down	cis-Dihydrocarvone	（Z）-二氢香芹酮	Terpenoids	--	--	0.903665	2.74677e-07	7
Ccam04G003092	-2.86976	down	K13993	ko04141	KMW0386	-3.29749	down	cis-Dihydrocarvone	（Z）-二氢香芹酮	Terpenoids	--	--	0.90623	2.23184e-07	7
Ccam05G001132	2.82663	up	K10999	--	KMW0386	-3.29749	down	cis-Dihydrocarvone	（Z）-二氢香芹酮	Terpenoids	--	--	-0.923136	4.804e-08	9
Ccam05G001213	-1.46944	down	K13466	ko04626	KMW0386	-3.29749	down	cis-Dihydrocarvone	（Z）-二氢香芹酮	Terpenoids	--	--	0.93461	1.36732e-08	7
Ccam05G002126	-1.51347	down	K18823	--	KMW0386	-3.29749	down	cis-Dihydrocarvone	（Z）-二氢香芹酮	Terpenoids	--	--	0.932228	1.80663e-08	7
Ccam06G000629	1.26778	up	--	--	KMW0386	-3.29749	down	cis-Dihydrocarvone	（Z）-二氢香芹酮	Terpenoids	--	--	-0.901359	3.29426e-07	9
Ccam06G001885	-1.91736	down	K13989	ko04141	KMW0386	-3.29749	down	cis-Dihydrocarvone	（Z）-二氢香芹酮	Terpenoids	--	--	0.940881	6.22735e-09	7
Ccam07G000331	-2.41447	down	K13066	ko00380,ko00940,ko01100,ko01110	KMW0386	-3.29749	down	cis-Dihydrocarvone	（Z）-二氢香芹酮	Terpenoids	--	--	0.92929	2.51329e-08	7
Ccam07G001898	-3.20408	down	K00026	ko00020,ko00270,ko00620,ko00630,ko00710,ko01100,ko01110,ko01200	KMW0386	-3.29749	down	cis-Dihydrocarvone	（Z）-二氢香芹酮	Terpenoids	--	--	0.908421	1.86027e-07	7
Ccam08G001732	-2.00042	down	K16297	--	KMW0386	-3.29749	down	cis-Dihydrocarvone	（Z）-二氢香芹酮	Terpenoids	--	--	0.908912	1.78477e-07	7
Ccam08G001894	-2.98658	down	--	--	KMW0386	-3.29749	down	cis-Dihydrocarvone	（Z）-二氢香芹酮	Terpenoids	--	--	0.914239	1.1212e-07	7
Ccam09G000228	1.37297	up	K10355	--	KMW0386	-3.29749	down	cis-Dihydrocarvone	（Z）-二氢香芹酮	Terpenoids	--	--	-0.93547	1.23337e-08	9
Ccam10G000236	3.06753	up	K16279	--	KMW0386	-3.29749	down	cis-Dihydrocarvone	（Z）-二氢香芹酮	Terpenoids	--	--	-0.950707	1.50091e-09	9
Ccam11G000106	-1.88135	down	K01580	ko00250,ko00410,ko00430,ko00650,ko01100,ko01110	KMW0386	-3.29749	down	cis-Dihydrocarvone	（Z）-二氢香芹酮	Terpenoids	--	--	0.900671	3.47484e-07	7
Ccam11G001013	-1.67716	down	K05359	ko00400,ko01100,ko01110,ko01230	KMW0386	-3.29749	down	cis-Dihydrocarvone	（Z）-二氢香芹酮	Terpenoids	--	--	0.901227	3.32832e-07	7
Ccam12G001100	-4.95733	down	--	--	KMW0386	-3.29749	down	cis-Dihydrocarvone	（Z）-二氢香芹酮	Terpenoids	--	--	0.900078	3.63718e-07	7
Ccam12G001174	-2.91085	down	--	--	KMW0386	-3.29749	down	cis-Dihydrocarvone	（Z）-二氢香芹酮	Terpenoids	--	--	0.901532	3.25007e-07	7
Ccam12G001241	-1.9962	down	--	--	KMW0386	-3.29749	down	cis-Dihydrocarvone	（Z）-二氢香芹酮	Terpenoids	--	--	0.937469	9.64915e-09	7
Ccam12G001426	-1.93914	down	K00660	ko00941,ko00960,ko01100,ko01110,ko04712	KMW0386	-3.29749	down	cis-Dihydrocarvone	（Z）-二氢香芹酮	Terpenoids	--	--	0.902788	2.94491e-07	7
Ccam01G000400	-1.08411	down	K11883	ko03008	XMW0887	-4.59274	down	Butanoic acid, 2-methyl-, propyl ester	2-甲基丙酯-丁酸	Ester	D92159	--	0.921857	5.45938e-08	7
Ccam01G000714	-2.85949	down	K15503	--	XMW0887	-4.59274	down	Butanoic acid, 2-methyl-, propyl ester	2-甲基丙酯-丁酸	Ester	D92159	--	0.919181	7.08615e-08	7
Ccam01G001910	-4.41376	down	K01188	ko00460,ko00500,ko00999,ko01100,ko01110	XMW0887	-4.59274	down	Butanoic acid, 2-methyl-, propyl ester	2-甲基丙酯-丁酸	Ester	D92159	--	0.975726	5.61667e-12	7
Ccam01G001966	-3.11301	down	K13466	ko04626	XMW0887	-4.59274	down	Butanoic acid, 2-methyl-, propyl ester	2-甲基丙酯-丁酸	Ester	D92159	--	0.935137	1.28375e-08	7
Ccam01G002071	-2.11272	down	K13065	ko00940,ko00941,ko00945,ko01100,ko01110	XMW0887	-4.59274	down	Butanoic acid, 2-methyl-, propyl ester	2-甲基丙酯-丁酸	Ester	D92159	--	0.929884	2.35379e-08	7
Ccam01G002076	-2.54277	down	K15015	--	XMW0887	-4.59274	down	Butanoic acid, 2-methyl-, propyl ester	2-甲基丙酯-丁酸	Ester	D92159	--	0.942478	5.02728e-09	7
Ccam01G002330	-4.42895	down	K00889	ko00562,ko01100,ko04070,ko04144	XMW0887	-4.59274	down	Butanoic acid, 2-methyl-, propyl ester	2-甲基丙酯-丁酸	Ester	D92159	--	0.925255	3.86736e-08	7
Ccam01G002376	-2.62032	down	K14207	--	XMW0887	-4.59274	down	Butanoic acid, 2-methyl-, propyl ester	2-甲基丙酯-丁酸	Ester	D92159	--	0.954228	8.38945e-10	7
Ccam01G002575	-4.72685	down	K13466	ko04626	XMW0887	-4.59274	down	Butanoic acid, 2-methyl-, propyl ester	2-甲基丙酯-丁酸	Ester	D92159	--	0.941364	5.84027e-09	7
Ccam01G002785	-1.94035	down	K14640	--	XMW0887	-4.59274	down	Butanoic acid, 2-methyl-, propyl ester	2-甲基丙酯-丁酸	Ester	D92159	--	0.918373	7.65268e-08	7
Ccam01G003033	-6.04488	down	K05391	ko04626	XMW0887	-4.59274	down	Butanoic acid, 2-methyl-, propyl ester	2-甲基丙酯-丁酸	Ester	D92159	--	0.923568	4.59873e-08	7
Ccam01G003053	-8.9002	down	K05391	ko04626	XMW0887	-4.59274	down	Butanoic acid, 2-methyl-, propyl ester	2-甲基丙酯-丁酸	Ester	D92159	--	0.940239	6.775e-09	7
Ccam01G003181	-1.97853	down	K00006	ko00564,ko01110	XMW0887	-4.59274	down	Butanoic acid, 2-methyl-, propyl ester	2-甲基丙酯-丁酸	Ester	D92159	--	0.939592	7.36959e-09	7
Ccam01G003403	-1.44041	down	--	--	XMW0887	-4.59274	down	Butanoic acid, 2-methyl-, propyl ester	2-甲基丙酯-丁酸	Ester	D92159	--	0.930901	2.10088e-08	7
Ccam02G000084	-3.36476	down	K14504	ko04075	XMW0887	-4.59274	down	Butanoic acid, 2-methyl-, propyl ester	2-甲基丙酯-丁酸	Ester	D92159	--	0.905676	2.33529e-07	7
Ccam02G000463	-2.21682	down	K16280	--	XMW0887	-4.59274	down	Butanoic acid, 2-methyl-, propyl ester	2-甲基丙酯-丁酸	Ester	D92159	--	0.945997	3.06836e-09	7
Ccam02G000700	-1.39695	down	K00026	ko00020,ko00270,ko00620,ko00630,ko00710,ko01100,ko01110,ko01200	XMW0887	-4.59274	down	Butanoic acid, 2-methyl-, propyl ester	2-甲基丙酯-丁酸	Ester	D92159	--	0.955818	6.35462e-10	7
Ccam02G000841	-3.28028	down	K00434	ko00053,ko00480,ko01100	XMW0887	-4.59274	down	Butanoic acid, 2-methyl-, propyl ester	2-甲基丙酯-丁酸	Ester	D92159	--	0.985348	1.02006e-13	7
Ccam02G000905	-4.20974	down	K04733	--	XMW0887	-4.59274	down	Butanoic acid, 2-methyl-, propyl ester	2-甲基丙酯-丁酸	Ester	D92159	--	0.936765	1.053e-08	7
Ccam02G000916	2.8415	up	K13691	--	XMW0887	-4.59274	down	Butanoic acid, 2-methyl-, propyl ester	2-甲基丙酯-丁酸	Ester	D92159	--	-0.92623	3.49288e-08	9
Ccam02G001837	-1.21822	down	K12471	ko04144	XMW0887	-4.59274	down	Butanoic acid, 2-methyl-, propyl ester	2-甲基丙酯-丁酸	Ester	D92159	--	0.94241	5.07455e-09	7
Ccam02G001871	-4.18485	down	K01176	ko00500,ko01100,ko01110	XMW0887	-4.59274	down	Butanoic acid, 2-methyl-, propyl ester	2-甲基丙酯-丁酸	Ester	D92159	--	0.918024	7.91002e-08	7
Ccam02G001873	-5.20401	down	K01176	ko00500,ko01100,ko01110	XMW0887	-4.59274	down	Butanoic acid, 2-methyl-, propyl ester	2-甲基丙酯-丁酸	Ester	D92159	--	0.933063	1.64036e-08	7
Ccam02G002247	-2.34181	down	K04733	--	XMW0887	-4.59274	down	Butanoic acid, 2-methyl-, propyl ester	2-甲基丙酯-丁酸	Ester	D92159	--	0.970012	2.99311e-11	7
Ccam02G002672	-2.33976	down	K13429	ko04626	XMW0887	-4.59274	down	Butanoic acid, 2-methyl-, propyl ester	2-甲基丙酯-丁酸	Ester	D92159	--	0.938395	8.58891e-09	7
Ccam02G003271	-2.68791	down	--	--	XMW0887	-4.59274	down	Butanoic acid, 2-methyl-, propyl ester	2-甲基丙酯-丁酸	Ester	D92159	--	0.906619	2.16159e-07	7
Ccam02G003334	-3.32812	down	K16224	ko04016,ko04626	XMW0887	-4.59274	down	Butanoic acid, 2-methyl-, propyl ester	2-甲基丙酯-丁酸	Ester	D92159	--	0.956194	5.9415e-10	7
Ccam03G000802	-2.79538	down	K21630	--	XMW0887	-4.59274	down	Butanoic acid, 2-methyl-, propyl ester	2-甲基丙酯-丁酸	Ester	D92159	--	0.918279	7.72127e-08	7
Ccam03G001439	-7.69125	down	K15078	--	XMW0887	-4.59274	down	Butanoic acid, 2-methyl-, propyl ester	2-甲基丙酯-丁酸	Ester	D92159	--	0.903333	2.82041e-07	7
Ccam03G002941	-1.80078	down	K17893	--	XMW0887	-4.59274	down	Butanoic acid, 2-methyl-, propyl ester	2-甲基丙酯-丁酸	Ester	D92159	--	0.918155	7.81236e-08	7
Ccam03G003354	-2.59993	down	K19825	--	XMW0887	-4.59274	down	Butanoic acid, 2-methyl-, propyl ester	2-甲基丙酯-丁酸	Ester	D92159	--	0.918646	7.45738e-08	7
Ccam04G000317	-5.1026	down	K13415	ko04075	XMW0887	-4.59274	down	Butanoic acid, 2-methyl-, propyl ester	2-甲基丙酯-丁酸	Ester	D92159	--	0.926017	3.57176e-08	7
Ccam04G000402	-3.6602	down	--	--	XMW0887	-4.59274	down	Butanoic acid, 2-methyl-, propyl ester	2-甲基丙酯-丁酸	Ester	D92159	--	0.958944	3.56782e-10	7
Ccam04G001233	-2.71903	down	K16290	--	XMW0887	-4.59274	down	Butanoic acid, 2-methyl-, propyl ester	2-甲基丙酯-丁酸	Ester	D92159	--	0.921577	5.61268e-08	7
Ccam04G001367	-2.20165	down	K18211	--	XMW0887	-4.59274	down	Butanoic acid, 2-methyl-, propyl ester	2-甲基丙酯-丁酸	Ester	D92159	--	0.908993	1.77261e-07	7
Ccam04G001604	-2.05502	down	K01206	ko00511	XMW0887	-4.59274	down	Butanoic acid, 2-methyl-, propyl ester	2-甲基丙酯-丁酸	Ester	D92159	--	0.907964	1.93311e-07	7
Ccam04G001611	-2.54398	down	K23136	ko00999,ko01110	XMW0887	-4.59274	down	Butanoic acid, 2-methyl-, propyl ester	2-甲基丙酯-丁酸	Ester	D92159	--	0.903229	2.84372e-07	7
Ccam04G001757	-1.67511	down	K11253	--	XMW0887	-4.59274	down	Butanoic acid, 2-methyl-, propyl ester	2-甲基丙酯-丁酸	Ester	D92159	--	0.90334	2.81886e-07	7
Ccam04G001895	-1.18553	down	--	--	XMW0887	-4.59274	down	Butanoic acid, 2-methyl-, propyl ester	2-甲基丙酯-丁酸	Ester	D92159	--	0.912229	1.34078e-07	7
Ccam04G002273	-3.64979	down	K15255	--	XMW0887	-4.59274	down	Butanoic acid, 2-methyl-, propyl ester	2-甲基丙酯-丁酸	Ester	D92159	--	0.940534	6.51824e-09	7
Ccam04G002339	-1.92337	down	K04077	ko03018	XMW0887	-4.59274	down	Butanoic acid, 2-methyl-, propyl ester	2-甲基丙酯-丁酸	Ester	D92159	--	0.902337	3.05138e-07	7
Ccam04G002471	-1.21857	down	K13420	ko04016,ko04626	XMW0887	-4.59274	down	Butanoic acid, 2-methyl-, propyl ester	2-甲基丙酯-丁酸	Ester	D92159	--	0.948239	2.20138e-09	7
Ccam04G002472	-3.16538	down	K03327	--	XMW0887	-4.59274	down	Butanoic acid, 2-methyl-, propyl ester	2-甲基丙酯-丁酸	Ester	D92159	--	0.961633	2.09297e-10	7
Ccam04G002519	-2.2146	down	--	--	XMW0887	-4.59274	down	Butanoic acid, 2-methyl-, propyl ester	2-甲基丙酯-丁酸	Ester	D92159	--	0.940306	6.7158e-09	7
Ccam04G002560	-2.87782	down	K09287	--	XMW0887	-4.59274	down	Butanoic acid, 2-methyl-, propyl ester	2-甲基丙酯-丁酸	Ester	D92159	--	0.923226	4.76034e-08	7
Ccam04G002731	-1.39089	down	K17756	--	XMW0887	-4.59274	down	Butanoic acid, 2-methyl-, propyl ester	2-甲基丙酯-丁酸	Ester	D92159	--	0.936748	1.05518e-08	7
Ccam04G003003	-1.99403	down	K11252	--	XMW0887	-4.59274	down	Butanoic acid, 2-methyl-, propyl ester	2-甲基丙酯-丁酸	Ester	D92159	--	0.91221	1.3431e-07	7
Ccam05G000635	-1.46044	down	K00521	--	XMW0887	-4.59274	down	Butanoic acid, 2-methyl-, propyl ester	2-甲基丙酯-丁酸	Ester	D92159	--	0.981772	5.78769e-13	7
Ccam05G000729	-4.2824	down	K04733	--	XMW0887	-4.59274	down	Butanoic acid, 2-methyl-, propyl ester	2-甲基丙酯-丁酸	Ester	D92159	--	0.944287	3.91604e-09	7
Ccam05G001198	-1.78656	down	K13466	ko04626	XMW0887	-4.59274	down	Butanoic acid, 2-methyl-, propyl ester	2-甲基丙酯-丁酸	Ester	D92159	--	0.938927	8.02717e-09	7
Ccam05G001200	-1.54543	down	K19613	--	XMW0887	-4.59274	down	Butanoic acid, 2-methyl-, propyl ester	2-甲基丙酯-丁酸	Ester	D92159	--	0.955809	6.36417e-10	7
Ccam05G001214	-4.11788	down	K13466	ko04626	XMW0887	-4.59274	down	Butanoic acid, 2-methyl-, propyl ester	2-甲基丙酯-丁酸	Ester	D92159	--	0.958017	4.2532e-10	7
Ccam06G000813	-1.81334	down	K08472	--	XMW0887	-4.59274	down	Butanoic acid, 2-methyl-, propyl ester	2-甲基丙酯-丁酸	Ester	D92159	--	0.937404	9.7281e-09	7
Ccam06G000870	-2.58957	down	K14503	ko04075	XMW0887	-4.59274	down	Butanoic acid, 2-methyl-, propyl ester	2-甲基丙酯-丁酸	Ester	D92159	--	0.914758	1.06989e-07	7
Ccam06G001822	-3.13984	down	--	--	XMW0887	-4.59274	down	Butanoic acid, 2-methyl-, propyl ester	2-甲基丙酯-丁酸	Ester	D92159	--	0.922422	5.16067e-08	7
Ccam06G001946	-4.57857	down	K22684	--	XMW0887	-4.59274	down	Butanoic acid, 2-methyl-, propyl ester	2-甲基丙酯-丁酸	Ester	D92159	--	0.907566	1.9984e-07	7
Ccam07G000164	-1.43103	down	K01184	ko00040,ko01100	XMW0887	-4.59274	down	Butanoic acid, 2-methyl-, propyl ester	2-甲基丙酯-丁酸	Ester	D92159	--	0.950924	1.44987e-09	7
Ccam07G000331	-2.41447	down	K13066	ko00380,ko00940,ko01100,ko01110	XMW0887	-4.59274	down	Butanoic acid, 2-methyl-, propyl ester	2-甲基丙酯-丁酸	Ester	D92159	--	0.923523	4.61938e-08	7
Ccam07G000660	-1.88278	down	K07198	--	XMW0887	-4.59274	down	Butanoic acid, 2-methyl-, propyl ester	2-甲基丙酯-丁酸	Ester	D92159	--	0.933874	1.49197e-08	7
Ccam07G000770	-9.19624	down	K19891	ko00500,ko01100	XMW0887	-4.59274	down	Butanoic acid, 2-methyl-, propyl ester	2-甲基丙酯-丁酸	Ester	D92159	--	0.966655	6.92114e-11	7
Ccam07G001165	-1.09066	down	K05665	ko02010	XMW0887	-4.59274	down	Butanoic acid, 2-methyl-, propyl ester	2-甲基丙酯-丁酸	Ester	D92159	--	0.91007	1.61729e-07	7
Ccam07G001426	-2.35778	down	K13420	ko04016,ko04626	XMW0887	-4.59274	down	Butanoic acid, 2-methyl-, propyl ester	2-甲基丙酯-丁酸	Ester	D92159	--	0.959736	3.06054e-10	7
Ccam07G001447	-3.19263	down	K03327	--	XMW0887	-4.59274	down	Butanoic acid, 2-methyl-, propyl ester	2-甲基丙酯-丁酸	Ester	D92159	--	0.949878	1.7106e-09	7
Ccam07G001818	-1.0257	down	K21444	--	XMW0887	-4.59274	down	Butanoic acid, 2-methyl-, propyl ester	2-甲基丙酯-丁酸	Ester	D92159	--	0.915338	1.01487e-07	7
Ccam08G000111	-1.258	down	K22706	ko00460,ko01100,ko01110	XMW0887	-4.59274	down	Butanoic acid, 2-methyl-, propyl ester	2-甲基丙酯-丁酸	Ester	D92159	--	0.910885	1.5076e-07	7
Ccam08G000405	-1.57668	down	K04421	--	XMW0887	-4.59274	down	Butanoic acid, 2-methyl-, propyl ester	2-甲基丙酯-丁酸	Ester	D92159	--	0.907601	1.99258e-07	7
Ccam08G000986	-1.38739	down	K09872	--	XMW0887	-4.59274	down	Butanoic acid, 2-methyl-, propyl ester	2-甲基丙酯-丁酸	Ester	D92159	--	0.904071	2.65896e-07	7
Ccam08G001074	-3.26084	down	K13459	ko04626	XMW0887	-4.59274	down	Butanoic acid, 2-methyl-, propyl ester	2-甲基丙酯-丁酸	Ester	D92159	--	0.922671	5.03412e-08	7
Ccam08G001500	-3.26654	down	K04733	--	XMW0887	-4.59274	down	Butanoic acid, 2-methyl-, propyl ester	2-甲基丙酯-丁酸	Ester	D92159	--	0.979053	1.74523e-12	7
Ccam08G001815	-2.23846	down	K08500	ko04130	XMW0887	-4.59274	down	Butanoic acid, 2-methyl-, propyl ester	2-甲基丙酯-丁酸	Ester	D92159	--	0.913967	1.149e-07	7
Ccam09G000469	-1.32952	down	K17108	ko00511,ko00600,ko01100	XMW0887	-4.59274	down	Butanoic acid, 2-methyl-, propyl ester	2-甲基丙酯-丁酸	Ester	D92159	--	0.902334	3.05222e-07	7
Ccam09G000588	-6.23623	down	K05278	ko00941,ko01100,ko01110	XMW0887	-4.59274	down	Butanoic acid, 2-methyl-, propyl ester	2-甲基丙酯-丁酸	Ester	D92159	--	0.909134	1.75164e-07	7
Ccam09G001133	-2.24165	down	--	--	XMW0887	-4.59274	down	Butanoic acid, 2-methyl-, propyl ester	2-甲基丙酯-丁酸	Ester	D92159	--	0.928328	2.7915e-08	7
Ccam09G001398	-3.92941	down	K13466	ko04626	XMW0887	-4.59274	down	Butanoic acid, 2-methyl-, propyl ester	2-甲基丙酯-丁酸	Ester	D92159	--	0.935047	1.29767e-08	7
Ccam10G000613	-1.94252	down	K08770	ko04120	XMW0887	-4.59274	down	Butanoic acid, 2-methyl-, propyl ester	2-甲基丙酯-丁酸	Ester	D92159	--	0.900706	3.46535e-07	7
Ccam10G001732	-3.9431	down	K13148	--	XMW0887	-4.59274	down	Butanoic acid, 2-methyl-, propyl ester	2-甲基丙酯-丁酸	Ester	D92159	--	0.903533	2.77569e-07	7
Ccam11G000486	-1.25635	down	K08472	--	XMW0887	-4.59274	down	Butanoic acid, 2-methyl-, propyl ester	2-甲基丙酯-丁酸	Ester	D92159	--	0.909929	1.63687e-07	7
Ccam11G001135	-2.26159	down	K13457	ko04626	XMW0887	-4.59274	down	Butanoic acid, 2-methyl-, propyl ester	2-甲基丙酯-丁酸	Ester	D92159	--	0.950691	1.50465e-09	7
Ccam12G001260	-2.43583	down	K00031	ko00020,ko00480,ko01100,ko01110,ko01200,ko01210,ko01230,ko04146	XMW0887	-4.59274	down	Butanoic acid, 2-methyl-, propyl ester	2-甲基丙酯-丁酸	Ester	D92159	--	0.916929	8.76495e-08	7
Ccam12G001369	-2.71471	down	K25731	--	XMW0887	-4.59274	down	Butanoic acid, 2-methyl-, propyl ester	2-甲基丙酯-丁酸	Ester	D92159	--	0.952563	1.11067e-09	7
novel.1868	-3.22072	down	K02209	ko03030	XMW0887	-4.59274	down	Butanoic acid, 2-methyl-, propyl ester	2-甲基丙酯-丁酸	Ester	D92159	--	0.949008	1.9576e-09	7
novel.2026	-6.00986	down	K10798	ko03410	XMW0887	-4.59274	down	Butanoic acid, 2-methyl-, propyl ester	2-甲基丙酯-丁酸	Ester	D92159	--	0.942906	4.74263e-09	7
novel.2671	-5.16215	down	K01507	ko00190	XMW0887	-4.59274	down	Butanoic acid, 2-methyl-, propyl ester	2-甲基丙酯-丁酸	Ester	D92159	--	0.948146	2.23247e-09	7
novel.4426	-4.16275	down	K14548	ko03008	XMW0887	-4.59274	down	Butanoic acid, 2-methyl-, propyl ester	2-甲基丙酯-丁酸	Ester	D92159	--	0.942416	5.0703e-09	7
novel.5782	-3.67819	down	--	--	XMW0887	-4.59274	down	Butanoic acid, 2-methyl-, propyl ester	2-甲基丙酯-丁酸	Ester	D92159	--	0.904364	2.59708e-07	7
novel.6004	-2.54019	down	K03006	ko03020	XMW0887	-4.59274	down	Butanoic acid, 2-methyl-, propyl ester	2-甲基丙酯-丁酸	Ester	D92159	--	0.972843	1.36624e-11	7
novel.6186	-3.9693	down	K01968	ko00280,ko01100	XMW0887	-4.59274	down	Butanoic acid, 2-methyl-, propyl ester	2-甲基丙酯-丁酸	Ester	D92159	--	0.956031	6.11772e-10	7
novel.6187	-5.07966	down	K01184	ko00040,ko01100	XMW0887	-4.59274	down	Butanoic acid, 2-methyl-, propyl ester	2-甲基丙酯-丁酸	Ester	D92159	--	0.953478	9.53089e-10	7
novel.7106	-5.32628	down	--	--	XMW0887	-4.59274	down	Butanoic acid, 2-methyl-, propyl ester	2-甲基丙酯-丁酸	Ester	D92159	--	0.942527	4.99448e-09	7
novel.924	-2.28776	down	--	--	XMW0887	-4.59274	down	Butanoic acid, 2-methyl-, propyl ester	2-甲基丙酯-丁酸	Ester	D92159	--	0.914717	1.07388e-07	7
Ccam01G000214	2.3629	up	K15287	--	NMW0057	-4.97122	down	Glutarimide	戊二酰亚胺	Amine	C07275	--	-0.920401	6.29886e-08	9
Ccam01G000686	1.27196	up	K10418	--	NMW0057	-4.97122	down	Glutarimide	戊二酰亚胺	Amine	C07275	--	-0.91013	1.60892e-07	9
Ccam01G000957	1.24798	up	--	--	NMW0057	-4.97122	down	Glutarimide	戊二酰亚胺	Amine	C07275	--	-0.946601	2.80985e-09	9
Ccam01G001182	4.41346	up	K13691	--	NMW0057	-4.97122	down	Glutarimide	戊二酰亚胺	Amine	C07275	--	-0.976199	4.80568e-12	9
Ccam01G001185	1.1657	up	K23452	ko00908,ko01110	NMW0057	-4.97122	down	Glutarimide	戊二酰亚胺	Amine	C07275	--	-0.969985	3.01471e-11	9
Ccam01G001287	-1.73506	down	K12448	ko00520,ko01100,ko01250	NMW0057	-4.97122	down	Glutarimide	戊二酰亚胺	Amine	C07275	--	-0.903321	2.82303e-07	7
Ccam01G001345	1.20219	up	K20241	--	NMW0057	-4.97122	down	Glutarimide	戊二酰亚胺	Amine	C07275	--	-0.900613	3.49031e-07	9
Ccam01G001797	-1.83106	down	--	--	NMW0057	-4.97122	down	Glutarimide	戊二酰亚胺	Amine	C07275	--	-0.95734	4.82368e-10	7
Ccam01G001975	3.10408	up	K20728	ko04016	NMW0057	-4.97122	down	Glutarimide	戊二酰亚胺	Amine	C07275	--	-0.985466	9.56825e-14	9
Ccam01G002214	1.10558	up	--	--	NMW0057	-4.97122	down	Glutarimide	戊二酰亚胺	Amine	C07275	--	-0.948251	2.19737e-09	9
Ccam01G003473	1.0797	up	K13448	ko04626	NMW0057	-4.97122	down	Glutarimide	戊二酰亚胺	Amine	C07275	--	-0.968897	3.99425e-11	9
Ccam01G003598	1.33215	up	K16732	--	NMW0057	-4.97122	down	Glutarimide	戊二酰亚胺	Amine	C07275	--	-0.939873	7.10625e-09	9
Ccam02G000170	2.5013	up	K03255	--	NMW0057	-4.97122	down	Glutarimide	戊二酰亚胺	Amine	C07275	--	-0.948026	2.27323e-09	9
Ccam02G000783	1.78004	up	K12818	ko03040	NMW0057	-4.97122	down	Glutarimide	戊二酰亚胺	Amine	C07275	--	-0.939714	7.2546e-09	9
Ccam02G001842	-1.70307	down	K03283	ko03040,ko04141,ko04144	NMW0057	-4.97122	down	Glutarimide	戊二酰亚胺	Amine	C07275	--	-0.973887	1.00171e-11	7
Ccam02G002670	1.05864	up	K22733	--	NMW0057	-4.97122	down	Glutarimide	戊二酰亚胺	Amine	C07275	--	-0.906557	2.17264e-07	9
Ccam02G003220	-1.69073	down	K16818	ko00564,ko00592,ko01100,ko01110	NMW0057	-4.97122	down	Glutarimide	戊二酰亚胺	Amine	C07275	--	-0.907052	2.08559e-07	7
Ccam02G003331	8.55764	up	K16224	ko04016,ko04626	NMW0057	-4.97122	down	Glutarimide	戊二酰亚胺	Amine	C07275	--	-0.906079	2.25963e-07	9
Ccam02G003467	1.49736	up	--	--	NMW0057	-4.97122	down	Glutarimide	戊二酰亚胺	Amine	C07275	--	-0.938206	8.79677e-09	9
Ccam03G000214	-3.51159	down	--	--	NMW0057	-4.97122	down	Glutarimide	戊二酰亚胺	Amine	C07275	--	-0.941442	5.78009e-09	7
Ccam03G000477	1.24261	insig	K22565	--	NMW0057	-4.97122	down	Glutarimide	戊二酰亚胺	Amine	C07275	--	-0.912108	1.35517e-07	9
Ccam03G001346	1.28076	up	K12668	ko00510,ko00513,ko01100,ko04141	NMW0057	-4.97122	down	Glutarimide	戊二酰亚胺	Amine	C07275	--	-0.914949	1.05151e-07	9
Ccam03G002253	-1.02915	down	K01900	ko00020,ko00640,ko01100,ko01110,ko01200	NMW0057	-4.97122	down	Glutarimide	戊二酰亚胺	Amine	C07275	--	-0.950563	1.53548e-09	7
Ccam03G002526	1.17351	up	K10636	ko04141	NMW0057	-4.97122	down	Glutarimide	戊二酰亚胺	Amine	C07275	--	-0.915191	1.02861e-07	9
Ccam03G002533	1.08676	up	K00616	ko00030,ko01100,ko01110,ko01200,ko01230	NMW0057	-4.97122	down	Glutarimide	戊二酰亚胺	Amine	C07275	--	-0.922362	5.19179e-08	9
Ccam03G003016	1.20922	up	K24195	--	NMW0057	-4.97122	down	Glutarimide	戊二酰亚胺	Amine	C07275	--	-0.906271	2.22429e-07	9
Ccam04G000374	-1.89532	down	K13347	ko04146	NMW0057	-4.97122	down	Glutarimide	戊二酰亚胺	Amine	C07275	--	-0.903644	2.75138e-07	7
Ccam04G000727	1.12019	up	K12127	ko04712	NMW0057	-4.97122	down	Glutarimide	戊二酰亚胺	Amine	C07275	--	-0.923009	4.86597e-08	9
Ccam04G001183	1.08767	up	K14207	--	NMW0057	-4.97122	down	Glutarimide	戊二酰亚胺	Amine	C07275	--	-0.93767	9.41007e-09	9
Ccam04G001247	2.96993	up	K16055	ko00500,ko01100,ko01110	NMW0057	-4.97122	down	Glutarimide	戊二酰亚胺	Amine	C07275	--	-0.935877	1.17395e-08	9
Ccam04G001347	-1.65277	down	K11406	--	NMW0057	-4.97122	down	Glutarimide	戊二酰亚胺	Amine	C07275	--	-0.928584	2.71507e-08	7
Ccam04G001362	1.46226	up	K00012	ko00040,ko00053,ko00520,ko01100,ko01240,ko01250	NMW0057	-4.97122	down	Glutarimide	戊二酰亚胺	Amine	C07275	--	-0.963597	1.38319e-10	9
Ccam04G001413	1.33608	insig	K18806	--	NMW0057	-4.97122	down	Glutarimide	戊二酰亚胺	Amine	C07275	--	-0.981905	5.4604e-13	9
Ccam04G001820	1.16247	insig	--	--	NMW0057	-4.97122	down	Glutarimide	戊二酰亚胺	Amine	C07275	--	-0.911092	1.4808e-07	9
Ccam04G002099	1.55626	up	K12135	ko04712	NMW0057	-4.97122	down	Glutarimide	戊二酰亚胺	Amine	C07275	--	-0.968989	3.90236e-11	9
Ccam04G002561	1.03079	up	K01265	--	NMW0057	-4.97122	down	Glutarimide	戊二酰亚胺	Amine	C07275	--	-0.965465	9.12905e-11	9
Ccam04G002617	1.45405	up	K05350	ko00460,ko00500,ko00999,ko01100,ko01110	NMW0057	-4.97122	down	Glutarimide	戊二酰亚胺	Amine	C07275	--	-0.972289	1.60273e-11	9
Ccam04G002691	2.18753	up	K21777	--	NMW0057	-4.97122	down	Glutarimide	戊二酰亚胺	Amine	C07275	--	-0.977678	2.88983e-12	9
Ccam04G002863	1.04523	up	K00128	ko00010,ko00053,ko00071,ko00280,ko00310,ko00330,ko00340,ko00380,ko00410,ko00561,ko00620,ko00770,ko00903,ko01100,ko01110,ko01240	NMW0057	-4.97122	down	Glutarimide	戊二酰亚胺	Amine	C07275	--	-0.908046	1.91978e-07	9
Ccam05G000119	1.07874	up	K23094	ko00130,ko01100,ko01110,ko01240	NMW0057	-4.97122	down	Glutarimide	戊二酰亚胺	Amine	C07275	--	-0.90535	2.39817e-07	9
Ccam05G000765	1.03451	up	K21804	--	NMW0057	-4.97122	down	Glutarimide	戊二酰亚胺	Amine	C07275	--	-0.922221	5.26557e-08	9
Ccam05G001091	-7.46826	down	K00889	ko00562,ko01100,ko04070,ko04144	NMW0057	-4.97122	down	Glutarimide	戊二酰亚胺	Amine	C07275	--	-0.965245	9.59859e-11	7
Ccam05G001154	-3.04098	down	K16297	--	NMW0057	-4.97122	down	Glutarimide	戊二酰亚胺	Amine	C07275	--	-0.911904	1.37964e-07	7
Ccam05G002110	1.59984	up	K15015	--	NMW0057	-4.97122	down	Glutarimide	戊二酰亚胺	Amine	C07275	--	-0.921738	5.52414e-08	9
Ccam05G002220	1.95725	up	K13457	ko04626	NMW0057	-4.97122	down	Glutarimide	戊二酰亚胺	Amine	C07275	--	-0.965518	9.01982e-11	9
Ccam05G002250	1.35021	up	K02935	ko03010	NMW0057	-4.97122	down	Glutarimide	戊二酰亚胺	Amine	C07275	--	-0.921828	5.47521e-08	9
Ccam05G002661	-1.91461	down	K12471	ko04144	NMW0057	-4.97122	down	Glutarimide	戊二酰亚胺	Amine	C07275	--	-0.901419	3.27882e-07	7
Ccam06G000238	2.06173	up	K08066	--	NMW0057	-4.97122	down	Glutarimide	戊二酰亚胺	Amine	C07275	--	-0.983646	2.44414e-13	9
Ccam06G000618	1.29502	insig	K00759	ko00230,ko01100,ko01232	NMW0057	-4.97122	down	Glutarimide	戊二酰亚胺	Amine	C07275	--	-0.973134	1.25433e-11	9
Ccam06G002008	-1.73061	down	--	--	NMW0057	-4.97122	down	Glutarimide	戊二酰亚胺	Amine	C07275	--	-0.936047	1.14989e-08	7
Ccam07G000110	1.1279	up	K01177	ko00500,ko01100,ko01110	NMW0057	-4.97122	down	Glutarimide	戊二酰亚胺	Amine	C07275	--	-0.983717	2.3613e-13	9
Ccam07G000283	1.11499	insig	K21804	--	NMW0057	-4.97122	down	Glutarimide	戊二酰亚胺	Amine	C07275	--	-0.9196	6.8065e-08	9
Ccam07G000551	-1.27999	down	K15333	--	NMW0057	-4.97122	down	Glutarimide	戊二酰亚胺	Amine	C07275	--	-0.919237	7.04835e-08	7
Ccam07G000702	-1.37431	down	K04733	--	NMW0057	-4.97122	down	Glutarimide	戊二酰亚胺	Amine	C07275	--	-0.943099	4.61877e-09	7
Ccam07G001316	-1.04365	down	K04733	--	NMW0057	-4.97122	down	Glutarimide	戊二酰亚胺	Amine	C07275	--	-0.913197	1.23078e-07	7
Ccam07G001458	1.97188	up	K03255	--	NMW0057	-4.97122	down	Glutarimide	戊二酰亚胺	Amine	C07275	--	-0.961239	2.26814e-10	9
Ccam07G001832	1.27423	up	K00430	ko00940,ko01100,ko01110	NMW0057	-4.97122	down	Glutarimide	戊二酰亚胺	Amine	C07275	--	-0.92187	5.45268e-08	9
Ccam08G000136	1.67598	up	K02267	ko00190,ko01100	NMW0057	-4.97122	down	Glutarimide	戊二酰亚胺	Amine	C07275	--	-0.968068	4.91673e-11	9
Ccam08G000235	2.76692	insig	--	--	NMW0057	-4.97122	down	Glutarimide	戊二酰亚胺	Amine	C07275	--	-0.952916	1.04726e-09	9
Ccam08G000483	1.35694	up	K07761	--	NMW0057	-4.97122	down	Glutarimide	戊二酰亚胺	Amine	C07275	--	-0.969827	3.14217e-11	9
Ccam08G000706	1.68263	up	--	--	NMW0057	-4.97122	down	Glutarimide	戊二酰亚胺	Amine	C07275	--	-0.980876	8.47204e-13	9
Ccam08G000727	1.70186	up	K08901	ko00195,ko01100	NMW0057	-4.97122	down	Glutarimide	戊二酰亚胺	Amine	C07275	--	-0.929662	2.41237e-08	9
Ccam08G000859	1.49248	up	K20547	ko00520,ko01100,ko04016	NMW0057	-4.97122	down	Glutarimide	戊二酰亚胺	Amine	C07275	--	-0.977496	3.08277e-12	9
Ccam08G000863	-1.91712	down	K20547	ko00520,ko01100,ko04016	NMW0057	-4.97122	down	Glutarimide	戊二酰亚胺	Amine	C07275	--	-0.93397	1.47509e-08	7
Ccam08G000954	5.64174	up	K14314	ko03013	NMW0057	-4.97122	down	Glutarimide	戊二酰亚胺	Amine	C07275	--	-0.967596	5.52184e-11	9
Ccam08G000956	1.73045	up	K14314	ko03013	NMW0057	-4.97122	down	Glutarimide	戊二酰亚胺	Amine	C07275	--	-0.927468	3.06247e-08	9
Ccam08G000957	2.60081	up	K14314	ko03013	NMW0057	-4.97122	down	Glutarimide	戊二酰亚胺	Amine	C07275	--	-0.953077	1.01956e-09	9
Ccam08G001284	2.21715	up	K05350	ko00460,ko00500,ko00999,ko01100,ko01110	NMW0057	-4.97122	down	Glutarimide	戊二酰亚胺	Amine	C07275	--	-0.940992	6.13662e-09	9
Ccam08G001403	1.32612	up	K00864	ko00561,ko01100,ko04626	NMW0057	-4.97122	down	Glutarimide	戊二酰亚胺	Amine	C07275	--	-0.900396	3.54935e-07	9
Ccam09G000629	1.34094	up	K10807	ko00230,ko00240,ko00480,ko01100,ko01232	NMW0057	-4.97122	down	Glutarimide	戊二酰亚胺	Amine	C07275	--	-0.929828	2.36831e-08	9
Ccam09G000677	1.71366	up	--	--	NMW0057	-4.97122	down	Glutarimide	戊二酰亚胺	Amine	C07275	--	-0.938405	8.57811e-09	9
Ccam09G000748	2.24081	up	K23948	--	NMW0057	-4.97122	down	Glutarimide	戊二酰亚胺	Amine	C07275	--	-0.943146	4.58865e-09	9
Ccam09G000913	-1.20561	down	K03686	--	NMW0057	-4.97122	down	Glutarimide	戊二酰亚胺	Amine	C07275	--	-0.966009	8.05306e-11	7
Ccam09G001502	1.55931	up	K15078	--	NMW0057	-4.97122	down	Glutarimide	戊二酰亚胺	Amine	C07275	--	-0.979606	1.41165e-12	9
Ccam09G001507	1.04898	up	K15078	--	NMW0057	-4.97122	down	Glutarimide	戊二酰亚胺	Amine	C07275	--	-0.964214	1.20877e-10	9
Ccam09G001567	1.01729	up	K15078	--	NMW0057	-4.97122	down	Glutarimide	戊二酰亚胺	Amine	C07275	--	-0.906842	2.12203e-07	9
Ccam09G001743	-8.11891	down	K13457	ko04626	NMW0057	-4.97122	down	Glutarimide	戊二酰亚胺	Amine	C07275	--	-0.935444	1.23715e-08	7
Ccam09G001745	-5.64502	down	K15078	--	NMW0057	-4.97122	down	Glutarimide	戊二酰亚胺	Amine	C07275	--	-0.93102	2.07283e-08	7
Ccam09G001772	-2.69218	down	K03327	--	NMW0057	-4.97122	down	Glutarimide	戊二酰亚胺	Amine	C07275	--	-0.923138	4.80279e-08	7
Ccam10G000230	1.04958	insig	--	--	NMW0057	-4.97122	down	Glutarimide	戊二酰亚胺	Amine	C07275	--	-0.940111	6.88967e-09	9
Ccam10G001536	1.90397	up	K10798	ko03410	NMW0057	-4.97122	down	Glutarimide	戊二酰亚胺	Amine	C07275	--	-0.984575	1.53558e-13	9
Ccam10G001539	1.02331	up	K06269	ko03015	NMW0057	-4.97122	down	Glutarimide	戊二酰亚胺	Amine	C07275	--	-0.902616	2.98512e-07	9
Ccam10G001735	2.07813	up	K10471	--	NMW0057	-4.97122	down	Glutarimide	戊二酰亚胺	Amine	C07275	--	-0.934554	1.37649e-08	9
Ccam10G001741	-1.01041	down	K14297	ko03013	NMW0057	-4.97122	down	Glutarimide	戊二酰亚胺	Amine	C07275	--	-0.909491	1.69919e-07	7
Ccam11G000533	1.53255	up	--	--	NMW0057	-4.97122	down	Glutarimide	戊二酰亚胺	Amine	C07275	--	-0.930501	2.19724e-08	9
Ccam11G000609	1.14219	insig	K10398	--	NMW0057	-4.97122	down	Glutarimide	戊二酰亚胺	Amine	C07275	--	-0.923428	4.66426e-08	9
Ccam11G000669	2.40842	up	K20628	--	NMW0057	-4.97122	down	Glutarimide	戊二酰亚胺	Amine	C07275	--	-0.909417	1.71002e-07	9
Ccam11G000785	2.50505	up	K03676	--	NMW0057	-4.97122	down	Glutarimide	戊二酰亚胺	Amine	C07275	--	-0.976046	5.05612e-12	9
Ccam11G000786	3.2556	up	K03676	--	NMW0057	-4.97122	down	Glutarimide	戊二酰亚胺	Amine	C07275	--	-0.95337	9.70645e-10	9
Ccam11G000787	1.86476	up	K03676	--	NMW0057	-4.97122	down	Glutarimide	戊二酰亚胺	Amine	C07275	--	-0.941199	5.97023e-09	9
Ccam11G000788	2.37173	up	K03676	--	NMW0057	-4.97122	down	Glutarimide	戊二酰亚胺	Amine	C07275	--	-0.965343	9.38548e-11	9
Ccam11G001579	1.9557	up	K10760	ko00908,ko01100,ko01110	NMW0057	-4.97122	down	Glutarimide	戊二酰亚胺	Amine	C07275	--	-0.920529	6.22073e-08	9
Ccam11G001803	1.51329	up	K11324	--	NMW0057	-4.97122	down	Glutarimide	戊二酰亚胺	Amine	C07275	--	-0.930048	2.31131e-08	9
Ccam12G000724	1.45574	up	K12373	ko00511,ko00513,ko00520,ko00531,ko00600,ko00603,ko00604,ko01100	NMW0057	-4.97122	down	Glutarimide	戊二酰亚胺	Amine	C07275	--	-0.979462	1.4927e-12	9
Ccam12G001196	-1.81742	down	K16224	ko04016,ko04626	NMW0057	-4.97122	down	Glutarimide	戊二酰亚胺	Amine	C07275	--	-0.908403	1.86315e-07	7
novel.1443	2.35233	up	--	--	NMW0057	-4.97122	down	Glutarimide	戊二酰亚胺	Amine	C07275	--	-0.903832	2.71037e-07	9
novel.3930	1.07255	insig	K17604	--	NMW0057	-4.97122	down	Glutarimide	戊二酰亚胺	Amine	C07275	--	-0.910348	1.5791e-07	9
novel.4645	1.72417	up	--	--	NMW0057	-4.97122	down	Glutarimide	戊二酰亚胺	Amine	C07275	--	-0.955583	6.62449e-10	9
novel.6245	2.10291	up	--	--	NMW0057	-4.97122	down	Glutarimide	戊二酰亚胺	Amine	C07275	--	-0.902658	2.97525e-07	9
Ccam01G000214	2.3629	up	K15287	--	XMW1395	-2.81358	down	1H-Indene, 3-methyl-	3-甲基-1H-茚	Aromatics	C76459	--	-0.905028	2.46154e-07	9
Ccam01G000686	1.27196	up	K10418	--	XMW1395	-2.81358	down	1H-Indene, 3-methyl-	3-甲基-1H-茚	Aromatics	C76459	--	-0.902323	3.05486e-07	9
Ccam01G000957	1.24798	up	--	--	XMW1395	-2.81358	down	1H-Indene, 3-methyl-	3-甲基-1H-茚	Aromatics	C76459	--	-0.935063	1.2953e-08	9
Ccam01G001182	4.41346	up	K13691	--	XMW1395	-2.81358	down	1H-Indene, 3-methyl-	3-甲基-1H-茚	Aromatics	C76459	--	-0.982903	3.48001e-13	9
Ccam01G001185	1.1657	up	K23452	ko00908,ko01110	XMW1395	-2.81358	down	1H-Indene, 3-methyl-	3-甲基-1H-茚	Aromatics	C76459	--	-0.97681	3.91072e-12	9
Ccam01G001287	-1.73506	down	K12448	ko00520,ko01100,ko01250	XMW1395	-2.81358	down	1H-Indene, 3-methyl-	3-甲基-1H-茚	Aromatics	C76459	--	-0.914312	1.11384e-07	7
Ccam01G001345	1.20219	up	K20241	--	XMW1395	-2.81358	down	1H-Indene, 3-methyl-	3-甲基-1H-茚	Aromatics	C76459	--	-0.900792	3.44252e-07	9
Ccam01G001797	-1.83106	down	--	--	XMW1395	-2.81358	down	1H-Indene, 3-methyl-	3-甲基-1H-茚	Aromatics	C76459	--	-0.958885	3.6081e-10	7
Ccam01G001975	3.10408	up	K20728	ko04016	XMW1395	-2.81358	down	1H-Indene, 3-methyl-	3-甲基-1H-茚	Aromatics	C76459	--	-0.991794	1.00786e-15	9
Ccam01G002214	1.10558	up	--	--	XMW1395	-2.81358	down	1H-Indene, 3-methyl-	3-甲基-1H-茚	Aromatics	C76459	--	-0.947567	2.43551e-09	9
Ccam01G003473	1.0797	up	K13448	ko04626	XMW1395	-2.81358	down	1H-Indene, 3-methyl-	3-甲基-1H-茚	Aromatics	C76459	--	-0.971968	1.75587e-11	9
Ccam01G003598	1.33215	up	K16732	--	XMW1395	-2.81358	down	1H-Indene, 3-methyl-	3-甲基-1H-茚	Aromatics	C76459	--	-0.927096	3.18673e-08	9
Ccam02G000170	2.5013	up	K03255	--	XMW1395	-2.81358	down	1H-Indene, 3-methyl-	3-甲基-1H-茚	Aromatics	C76459	--	-0.95937	3.2869e-10	9
Ccam02G000783	1.78004	up	K12818	ko03040	XMW1395	-2.81358	down	1H-Indene, 3-methyl-	3-甲基-1H-茚	Aromatics	C76459	--	-0.950704	1.50152e-09	9
Ccam02G001842	-1.70307	down	K03283	ko03040,ko04141,ko04144	XMW1395	-2.81358	down	1H-Indene, 3-methyl-	3-甲基-1H-茚	Aromatics	C76459	--	-0.981388	6.83069e-13	7
Ccam02G003220	-1.69073	down	K16818	ko00564,ko00592,ko01100,ko01110	XMW1395	-2.81358	down	1H-Indene, 3-methyl-	3-甲基-1H-茚	Aromatics	C76459	--	-0.918419	7.61974e-08	7
Ccam02G003331	8.55764	up	K16224	ko04016,ko04626	XMW1395	-2.81358	down	1H-Indene, 3-methyl-	3-甲基-1H-茚	Aromatics	C76459	--	-0.900655	3.47921e-07	9
Ccam02G003467	1.49736	up	--	--	XMW1395	-2.81358	down	1H-Indene, 3-methyl-	3-甲基-1H-茚	Aromatics	C76459	--	-0.933709	1.52106e-08	9
Ccam03G000214	-3.51159	down	--	--	XMW1395	-2.81358	down	1H-Indene, 3-methyl-	3-甲基-1H-茚	Aromatics	C76459	--	-0.951239	1.37835e-09	7
Ccam03G000477	1.24261	insig	K22565	--	XMW1395	-2.81358	down	1H-Indene, 3-methyl-	3-甲基-1H-茚	Aromatics	C76459	--	-0.908313	1.87727e-07	9
Ccam03G000893	1.12497	up	K12309	ko00052,ko00511,ko00531,ko00600,ko00604,ko01100	XMW1395	-2.81358	down	1H-Indene, 3-methyl-	3-甲基-1H-茚	Aromatics	C76459	--	-0.908391	1.865e-07	9
Ccam03G001293	-1.88193	down	--	--	XMW1395	-2.81358	down	1H-Indene, 3-methyl-	3-甲基-1H-茚	Aromatics	C76459	--	-0.90272	2.96063e-07	7
Ccam03G001346	1.28076	up	K12668	ko00510,ko00513,ko01100,ko04141	XMW1395	-2.81358	down	1H-Indene, 3-methyl-	3-甲基-1H-茚	Aromatics	C76459	--	-0.921723	5.53245e-08	9
Ccam03G002253	-1.02915	down	K01900	ko00020,ko00640,ko01100,ko01110,ko01200	XMW1395	-2.81358	down	1H-Indene, 3-methyl-	3-甲基-1H-茚	Aromatics	C76459	--	-0.958251	4.06997e-10	7
Ccam03G002526	1.17351	up	K10636	ko04141	XMW1395	-2.81358	down	1H-Indene, 3-methyl-	3-甲基-1H-茚	Aromatics	C76459	--	-0.908049	1.91934e-07	9
Ccam03G002533	1.08676	up	K00616	ko00030,ko01100,ko01110,ko01200,ko01230	XMW1395	-2.81358	down	1H-Indene, 3-methyl-	3-甲基-1H-茚	Aromatics	C76459	--	-0.914119	1.13339e-07	9
Ccam03G002722	1.95006	up	K21435	--	XMW1395	-2.81358	down	1H-Indene, 3-methyl-	3-甲基-1H-茚	Aromatics	C76459	--	-0.902213	3.08149e-07	9
Ccam03G003016	1.20922	up	K24195	--	XMW1395	-2.81358	down	1H-Indene, 3-methyl-	3-甲基-1H-茚	Aromatics	C76459	--	-0.901418	3.27905e-07	9
Ccam04G000374	-1.89532	down	K13347	ko04146	XMW1395	-2.81358	down	1H-Indene, 3-methyl-	3-甲基-1H-茚	Aromatics	C76459	--	-0.909989	1.62856e-07	7
Ccam04G000727	1.12019	up	K12127	ko04712	XMW1395	-2.81358	down	1H-Indene, 3-methyl-	3-甲基-1H-茚	Aromatics	C76459	--	-0.912555	1.30283e-07	9
Ccam04G001183	1.08767	up	K14207	--	XMW1395	-2.81358	down	1H-Indene, 3-methyl-	3-甲基-1H-茚	Aromatics	C76459	--	-0.940709	6.37011e-09	9
Ccam04G001247	2.96993	up	K16055	ko00500,ko01100,ko01110	XMW1395	-2.81358	down	1H-Indene, 3-methyl-	3-甲基-1H-茚	Aromatics	C76459	--	-0.940602	6.46067e-09	9
Ccam04G001347	-1.65277	down	K11406	--	XMW1395	-2.81358	down	1H-Indene, 3-methyl-	3-甲基-1H-茚	Aromatics	C76459	--	-0.939084	7.86764e-09	7
Ccam04G001362	1.46226	up	K00012	ko00040,ko00053,ko00520,ko01100,ko01240,ko01250	XMW1395	-2.81358	down	1H-Indene, 3-methyl-	3-甲基-1H-茚	Aromatics	C76459	--	-0.963944	1.28243e-10	9
Ccam04G001413	1.33608	insig	K18806	--	XMW1395	-2.81358	down	1H-Indene, 3-methyl-	3-甲基-1H-茚	Aromatics	C76459	--	-0.988639	1.34656e-14	9
Ccam04G001820	1.16247	insig	--	--	XMW1395	-2.81358	down	1H-Indene, 3-methyl-	3-甲基-1H-茚	Aromatics	C76459	--	-0.90111	3.35872e-07	9
Ccam04G002099	1.55626	up	K12135	ko04712	XMW1395	-2.81358	down	1H-Indene, 3-methyl-	3-甲基-1H-茚	Aromatics	C76459	--	-0.969451	3.46549e-11	9
Ccam04G002561	1.03079	up	K01265	--	XMW1395	-2.81358	down	1H-Indene, 3-methyl-	3-甲基-1H-茚	Aromatics	C76459	--	-0.955207	7.07895e-10	9
Ccam04G002617	1.45405	up	K05350	ko00460,ko00500,ko00999,ko01100,ko01110	XMW1395	-2.81358	down	1H-Indene, 3-methyl-	3-甲基-1H-茚	Aromatics	C76459	--	-0.965719	8.61193e-11	9
Ccam04G002691	2.18753	up	K21777	--	XMW1395	-2.81358	down	1H-Indene, 3-methyl-	3-甲基-1H-茚	Aromatics	C76459	--	-0.983524	2.59338e-13	9
Ccam04G002863	1.04523	up	K00128	ko00010,ko00053,ko00071,ko00280,ko00310,ko00330,ko00340,ko00380,ko00410,ko00561,ko00620,ko00770,ko00903,ko01100,ko01110,ko01240	XMW1395	-2.81358	down	1H-Indene, 3-methyl-	3-甲基-1H-茚	Aromatics	C76459	--	-0.901762	3.19236e-07	9
Ccam05G000119	1.07874	up	K23094	ko00130,ko01100,ko01110,ko01240	XMW1395	-2.81358	down	1H-Indene, 3-methyl-	3-甲基-1H-茚	Aromatics	C76459	--	-0.901099	3.36148e-07	9
Ccam05G000765	1.03451	up	K21804	--	XMW1395	-2.81358	down	1H-Indene, 3-methyl-	3-甲基-1H-茚	Aromatics	C76459	--	-0.920804	6.05606e-08	9
Ccam05G001091	-7.46826	down	K00889	ko00562,ko01100,ko04070,ko04144	XMW1395	-2.81358	down	1H-Indene, 3-methyl-	3-甲基-1H-茚	Aromatics	C76459	--	-0.97476	7.65164e-12	7
Ccam05G001154	-3.04098	down	K16297	--	XMW1395	-2.81358	down	1H-Indene, 3-methyl-	3-甲基-1H-茚	Aromatics	C76459	--	-0.927396	3.08619e-08	7
Ccam05G002106	-1.72779	down	K08695	ko00941,ko01100,ko01110	XMW1395	-2.81358	down	1H-Indene, 3-methyl-	3-甲基-1H-茚	Aromatics	C76459	--	-0.908714	1.81496e-07	7
Ccam05G002110	1.59984	up	K15015	--	XMW1395	-2.81358	down	1H-Indene, 3-methyl-	3-甲基-1H-茚	Aromatics	C76459	--	-0.918416	7.62161e-08	9
Ccam05G002220	1.95725	up	K13457	ko04626	XMW1395	-2.81358	down	1H-Indene, 3-methyl-	3-甲基-1H-茚	Aromatics	C76459	--	-0.97415	9.24568e-12	9
Ccam05G002250	1.35021	up	K02935	ko03010	XMW1395	-2.81358	down	1H-Indene, 3-methyl-	3-甲基-1H-茚	Aromatics	C76459	--	-0.909559	1.68942e-07	9
Ccam05G002661	-1.91461	down	K12471	ko04144	XMW1395	-2.81358	down	1H-Indene, 3-methyl-	3-甲基-1H-茚	Aromatics	C76459	--	-0.907295	2.04385e-07	7
Ccam06G000238	2.06173	up	K08066	--	XMW1395	-2.81358	down	1H-Indene, 3-methyl-	3-甲基-1H-茚	Aromatics	C76459	--	-0.985931	7.38351e-14	9
Ccam06G000554	1.28333	insig	K19828	--	XMW1395	-2.81358	down	1H-Indene, 3-methyl-	3-甲基-1H-茚	Aromatics	C76459	--	-0.907357	2.03342e-07	9
Ccam06G000618	1.29502	insig	K00759	ko00230,ko01100,ko01232	XMW1395	-2.81358	down	1H-Indene, 3-methyl-	3-甲基-1H-茚	Aromatics	C76459	--	-0.977107	3.5307e-12	9
Ccam06G002008	-1.73061	down	--	--	XMW1395	-2.81358	down	1H-Indene, 3-methyl-	3-甲基-1H-茚	Aromatics	C76459	--	-0.947592	2.42636e-09	7
Ccam07G000110	1.1279	up	K01177	ko00500,ko01100,ko01110	XMW1395	-2.81358	down	1H-Indene, 3-methyl-	3-甲基-1H-茚	Aromatics	C76459	--	-0.989587	6.72755e-15	9
Ccam07G000283	1.11499	insig	K21804	--	XMW1395	-2.81358	down	1H-Indene, 3-methyl-	3-甲基-1H-茚	Aromatics	C76459	--	-0.923667	4.55245e-08	9
Ccam07G000551	-1.27999	down	K15333	--	XMW1395	-2.81358	down	1H-Indene, 3-methyl-	3-甲基-1H-茚	Aromatics	C76459	--	-0.932602	1.73057e-08	7
Ccam07G000702	-1.37431	down	K04733	--	XMW1395	-2.81358	down	1H-Indene, 3-methyl-	3-甲基-1H-茚	Aromatics	C76459	--	-0.952698	1.08602e-09	7
Ccam07G001316	-1.04365	down	K04733	--	XMW1395	-2.81358	down	1H-Indene, 3-methyl-	3-甲基-1H-茚	Aromatics	C76459	--	-0.91458	1.0873e-07	7
Ccam07G001458	1.97188	up	K03255	--	XMW1395	-2.81358	down	1H-Indene, 3-methyl-	3-甲基-1H-茚	Aromatics	C76459	--	-0.971038	2.27275e-11	9
Ccam07G001832	1.27423	up	K00430	ko00940,ko01100,ko01110	XMW1395	-2.81358	down	1H-Indene, 3-methyl-	3-甲基-1H-茚	Aromatics	C76459	--	-0.913964	1.14926e-07	9
Ccam08G000136	1.67598	up	K02267	ko00190,ko01100	XMW1395	-2.81358	down	1H-Indene, 3-methyl-	3-甲基-1H-茚	Aromatics	C76459	--	-0.975253	6.54434e-12	9
Ccam08G000235	2.76692	insig	--	--	XMW1395	-2.81358	down	1H-Indene, 3-methyl-	3-甲基-1H-茚	Aromatics	C76459	--	-0.96174	2.04722e-10	9
Ccam08G000247	-6.0665	down	--	--	XMW1395	-2.81358	down	1H-Indene, 3-methyl-	3-甲基-1H-茚	Aromatics	C76459	--	-0.912809	1.27388e-07	7
Ccam08G000483	1.35694	up	K07761	--	XMW1395	-2.81358	down	1H-Indene, 3-methyl-	3-甲基-1H-茚	Aromatics	C76459	--	-0.962914	1.60149e-10	9
Ccam08G000706	1.68263	up	--	--	XMW1395	-2.81358	down	1H-Indene, 3-methyl-	3-甲基-1H-茚	Aromatics	C76459	--	-0.988782	1.21775e-14	9
Ccam08G000727	1.70186	up	K08901	ko00195,ko01100	XMW1395	-2.81358	down	1H-Indene, 3-methyl-	3-甲基-1H-茚	Aromatics	C76459	--	-0.916965	8.73566e-08	9
Ccam08G000859	1.49248	up	K20547	ko00520,ko01100,ko04016	XMW1395	-2.81358	down	1H-Indene, 3-methyl-	3-甲基-1H-茚	Aromatics	C76459	--	-0.985916	7.44878e-14	9
Ccam08G000863	-1.91712	down	K20547	ko00520,ko01100,ko04016	XMW1395	-2.81358	down	1H-Indene, 3-methyl-	3-甲基-1H-茚	Aromatics	C76459	--	-0.947821	2.34451e-09	7
Ccam08G000954	5.64174	up	K14314	ko03013	XMW1395	-2.81358	down	1H-Indene, 3-methyl-	3-甲基-1H-茚	Aromatics	C76459	--	-0.972569	1.47914e-11	9
Ccam08G000956	1.73045	up	K14314	ko03013	XMW1395	-2.81358	down	1H-Indene, 3-methyl-	3-甲基-1H-茚	Aromatics	C76459	--	-0.929516	2.45157e-08	9
Ccam08G000957	2.60081	up	K14314	ko03013	XMW1395	-2.81358	down	1H-Indene, 3-methyl-	3-甲基-1H-茚	Aromatics	C76459	--	-0.9593	3.33178e-10	9
Ccam08G001176	-1.00893	down	K23810	ko00902,ko01110	XMW1395	-2.81358	down	1H-Indene, 3-methyl-	3-甲基-1H-茚	Aromatics	C76459	--	-0.90112	3.35613e-07	7
Ccam08G001284	2.21715	up	K05350	ko00460,ko00500,ko00999,ko01100,ko01110	XMW1395	-2.81358	down	1H-Indene, 3-methyl-	3-甲基-1H-茚	Aromatics	C76459	--	-0.9396	7.3619e-09	9
Ccam08G001642	-2.7813	down	K03686	--	XMW1395	-2.81358	down	1H-Indene, 3-methyl-	3-甲基-1H-茚	Aromatics	C76459	--	-0.905984	2.27726e-07	7
Ccam09G000629	1.34094	up	K10807	ko00230,ko00240,ko00480,ko01100,ko01232	XMW1395	-2.81358	down	1H-Indene, 3-methyl-	3-甲基-1H-茚	Aromatics	C76459	--	-0.935655	1.20596e-08	9
Ccam09G000677	1.71366	up	--	--	XMW1395	-2.81358	down	1H-Indene, 3-methyl-	3-甲基-1H-茚	Aromatics	C76459	--	-0.938087	8.92971e-09	9
Ccam09G000748	2.24081	up	K23948	--	XMW1395	-2.81358	down	1H-Indene, 3-methyl-	3-甲基-1H-茚	Aromatics	C76459	--	-0.947531	2.44846e-09	9
Ccam09G000913	-1.20561	down	K03686	--	XMW1395	-2.81358	down	1H-Indene, 3-methyl-	3-甲基-1H-茚	Aromatics	C76459	--	-0.967724	5.35149e-11	7
Ccam09G001502	1.55931	up	K15078	--	XMW1395	-2.81358	down	1H-Indene, 3-methyl-	3-甲基-1H-茚	Aromatics	C76459	--	-0.984101	1.95319e-13	9
Ccam09G001507	1.04898	up	K15078	--	XMW1395	-2.81358	down	1H-Indene, 3-methyl-	3-甲基-1H-茚	Aromatics	C76459	--	-0.960102	2.84859e-10	9
Ccam09G001567	1.01729	up	K15078	--	XMW1395	-2.81358	down	1H-Indene, 3-methyl-	3-甲基-1H-茚	Aromatics	C76459	--	-0.923308	4.72115e-08	9
Ccam09G001743	-8.11891	down	K13457	ko04626	XMW1395	-2.81358	down	1H-Indene, 3-methyl-	3-甲基-1H-茚	Aromatics	C76459	--	-0.94606	3.04021e-09	7
Ccam09G001745	-5.64502	down	K15078	--	XMW1395	-2.81358	down	1H-Indene, 3-methyl-	3-甲基-1H-茚	Aromatics	C76459	--	-0.936411	1.09987e-08	7
Ccam09G001772	-2.69218	down	K03327	--	XMW1395	-2.81358	down	1H-Indene, 3-methyl-	3-甲基-1H-茚	Aromatics	C76459	--	-0.921665	5.56432e-08	7
Ccam10G000230	1.04958	insig	--	--	XMW1395	-2.81358	down	1H-Indene, 3-methyl-	3-甲基-1H-茚	Aromatics	C76459	--	-0.953868	8.92194e-10	9
Ccam10G001536	1.90397	up	K10798	ko03410	XMW1395	-2.81358	down	1H-Indene, 3-methyl-	3-甲基-1H-茚	Aromatics	C76459	--	-0.982984	3.35002e-13	9
Ccam10G001539	1.02331	up	K06269	ko03015	XMW1395	-2.81358	down	1H-Indene, 3-methyl-	3-甲基-1H-茚	Aromatics	C76459	--	-0.910092	1.61418e-07	9
Ccam10G001735	2.07813	up	K10471	--	XMW1395	-2.81358	down	1H-Indene, 3-methyl-	3-甲基-1H-茚	Aromatics	C76459	--	-0.929599	2.429e-08	9
Ccam10G001741	-1.01041	down	K14297	ko03013	XMW1395	-2.81358	down	1H-Indene, 3-methyl-	3-甲基-1H-茚	Aromatics	C76459	--	-0.914958	1.05062e-07	7
Ccam11G000533	1.53255	up	--	--	XMW1395	-2.81358	down	1H-Indene, 3-methyl-	3-甲基-1H-茚	Aromatics	C76459	--	-0.920207	6.41866e-08	9
Ccam11G000609	1.14219	insig	K10398	--	XMW1395	-2.81358	down	1H-Indene, 3-methyl-	3-甲基-1H-茚	Aromatics	C76459	--	-0.917893	8.0082e-08	9
Ccam11G000785	2.50505	up	K03676	--	XMW1395	-2.81358	down	1H-Indene, 3-methyl-	3-甲基-1H-茚	Aromatics	C76459	--	-0.978795	1.92367e-12	9
Ccam11G000786	3.2556	up	K03676	--	XMW1395	-2.81358	down	1H-Indene, 3-methyl-	3-甲基-1H-茚	Aromatics	C76459	--	-0.950413	1.5724e-09	9
Ccam11G000787	1.86476	up	K03676	--	XMW1395	-2.81358	down	1H-Indene, 3-methyl-	3-甲基-1H-茚	Aromatics	C76459	--	-0.935739	1.19378e-08	9
Ccam11G000788	2.37173	up	K03676	--	XMW1395	-2.81358	down	1H-Indene, 3-methyl-	3-甲基-1H-茚	Aromatics	C76459	--	-0.966585	7.03791e-11	9
Ccam11G001036	-2.85377	down	K22683	--	XMW1395	-2.81358	down	1H-Indene, 3-methyl-	3-甲基-1H-茚	Aromatics	C76459	--	-0.90573	2.32505e-07	7
Ccam11G001579	1.9557	up	K10760	ko00908,ko01100,ko01110	XMW1395	-2.81358	down	1H-Indene, 3-methyl-	3-甲基-1H-茚	Aromatics	C76459	--	-0.903814	2.7143e-07	9
Ccam11G001803	1.51329	up	K11324	--	XMW1395	-2.81358	down	1H-Indene, 3-methyl-	3-甲基-1H-茚	Aromatics	C76459	--	-0.931802	1.89688e-08	9
Ccam12G000724	1.45574	up	K12373	ko00511,ko00513,ko00520,ko00531,ko00600,ko00603,ko00604,ko01100	XMW1395	-2.81358	down	1H-Indene, 3-methyl-	3-甲基-1H-茚	Aromatics	C76459	--	-0.981757	5.82617e-13	9
Ccam12G001196	-1.81742	down	K16224	ko04016,ko04626	XMW1395	-2.81358	down	1H-Indene, 3-methyl-	3-甲基-1H-茚	Aromatics	C76459	--	-0.919928	6.59477e-08	7
novel.1443	2.35233	up	--	--	XMW1395	-2.81358	down	1H-Indene, 3-methyl-	3-甲基-1H-茚	Aromatics	C76459	--	-0.903287	2.83071e-07	9
novel.3930	1.07255	insig	K17604	--	XMW1395	-2.81358	down	1H-Indene, 3-methyl-	3-甲基-1H-茚	Aromatics	C76459	--	-0.921029	5.92399e-08	9
novel.4645	1.72417	up	--	--	XMW1395	-2.81358	down	1H-Indene, 3-methyl-	3-甲基-1H-茚	Aromatics	C76459	--	-0.967905	5.11924e-11	9
novel.6245	2.10291	up	--	--	XMW1395	-2.81358	down	1H-Indene, 3-methyl-	3-甲基-1H-茚	Aromatics	C76459	--	-0.90565	2.34026e-07	9
Ccam01G000400	-1.08411	down	K11883	ko03008	WMW0081	-3.68399	down	cis-2-(2-Pentenyl)furan	顺-2-（2-戊烯基）呋喃	Heterocyclic compound	--	--	0.906858	2.11924e-07	7
Ccam02G000463	-2.21682	down	K16280	--	WMW0081	-3.68399	down	cis-2-(2-Pentenyl)furan	顺-2-（2-戊烯基）呋喃	Heterocyclic compound	--	--	0.914061	1.1393e-07	7
Ccam02G000700	-1.39695	down	K00026	ko00020,ko00270,ko00620,ko00630,ko00710,ko01100,ko01110,ko01200	WMW0081	-3.68399	down	cis-2-(2-Pentenyl)furan	顺-2-（2-戊烯基）呋喃	Heterocyclic compound	--	--	0.917125	8.60578e-08	7
Ccam02G000916	2.8415	up	K13691	--	WMW0081	-3.68399	down	cis-2-(2-Pentenyl)furan	顺-2-（2-戊烯基）呋喃	Heterocyclic compound	--	--	-0.940904	6.20837e-09	9
Ccam02G001837	-1.21822	down	K12471	ko04144	WMW0081	-3.68399	down	cis-2-(2-Pentenyl)furan	顺-2-（2-戊烯基）呋喃	Heterocyclic compound	--	--	0.921295	5.77127e-08	7
Ccam02G002247	-2.34181	down	K04733	--	WMW0081	-3.68399	down	cis-2-(2-Pentenyl)furan	顺-2-（2-戊烯基）呋喃	Heterocyclic compound	--	--	0.932671	1.71677e-08	7
Ccam02G002609	1.6145	up	K06627	--	WMW0081	-3.68399	down	cis-2-(2-Pentenyl)furan	顺-2-（2-戊烯基）呋喃	Heterocyclic compound	--	--	-0.904769	2.5138e-07	9
Ccam04G000402	-3.6602	down	--	--	WMW0081	-3.68399	down	cis-2-(2-Pentenyl)furan	顺-2-（2-戊烯基）呋喃	Heterocyclic compound	--	--	0.906483	2.18593e-07	7
Ccam04G001970	1.77446	up	K01792	ko00010,ko01100,ko01110	WMW0081	-3.68399	down	cis-2-(2-Pentenyl)furan	顺-2-（2-戊烯基）呋喃	Heterocyclic compound	--	--	-0.936877	1.03857e-08	9
Ccam04G002471	-1.21857	down	K13420	ko04016,ko04626	WMW0081	-3.68399	down	cis-2-(2-Pentenyl)furan	顺-2-（2-戊烯基）呋喃	Heterocyclic compound	--	--	0.936381	1.1039e-08	7
Ccam04G002731	-1.39089	down	K17756	--	WMW0081	-3.68399	down	cis-2-(2-Pentenyl)furan	顺-2-（2-戊烯基）呋喃	Heterocyclic compound	--	--	0.909271	1.7314e-07	7
Ccam05G000635	-1.46044	down	K00521	--	WMW0081	-3.68399	down	cis-2-(2-Pentenyl)furan	顺-2-（2-戊烯基）呋喃	Heterocyclic compound	--	--	0.924468	4.1947e-08	7
Ccam05G000729	-4.2824	down	K04733	--	WMW0081	-3.68399	down	cis-2-(2-Pentenyl)furan	顺-2-（2-戊烯基）呋喃	Heterocyclic compound	--	--	0.907244	2.05257e-07	7
Ccam05G001198	-1.78656	down	K13466	ko04626	WMW0081	-3.68399	down	cis-2-(2-Pentenyl)furan	顺-2-（2-戊烯基）呋喃	Heterocyclic compound	--	--	0.915136	1.03381e-07	7
Ccam05G001200	-1.54543	down	K19613	--	WMW0081	-3.68399	down	cis-2-(2-Pentenyl)furan	顺-2-（2-戊烯基）呋喃	Heterocyclic compound	--	--	0.938916	8.03874e-09	7
Ccam05G001429	-1.07099	down	K00318	ko00330,ko01100,ko01110	WMW0081	-3.68399	down	cis-2-(2-Pentenyl)furan	顺-2-（2-戊烯基）呋喃	Heterocyclic compound	--	--	0.900256	3.58787e-07	7
Ccam07G000164	-1.43103	down	K01184	ko00040,ko01100	WMW0081	-3.68399	down	cis-2-(2-Pentenyl)furan	顺-2-（2-戊烯基）呋喃	Heterocyclic compound	--	--	0.90996	1.63255e-07	7
Ccam07G001426	-2.35778	down	K13420	ko04016,ko04626	WMW0081	-3.68399	down	cis-2-(2-Pentenyl)furan	顺-2-（2-戊烯基）呋喃	Heterocyclic compound	--	--	0.906089	2.25773e-07	7
Ccam07G001447	-3.19263	down	K03327	--	WMW0081	-3.68399	down	cis-2-(2-Pentenyl)furan	顺-2-（2-戊烯基）呋喃	Heterocyclic compound	--	--	0.911471	1.43276e-07	7
Ccam07G001818	-1.0257	down	K21444	--	WMW0081	-3.68399	down	cis-2-(2-Pentenyl)furan	顺-2-（2-戊烯基）呋喃	Heterocyclic compound	--	--	0.904067	2.65982e-07	7
Ccam08G001500	-3.26654	down	K04733	--	WMW0081	-3.68399	down	cis-2-(2-Pentenyl)furan	顺-2-（2-戊烯基）呋喃	Heterocyclic compound	--	--	0.90856	1.83865e-07	7
novel.7722	-1.0435	down	K03006	ko03020	WMW0081	-3.68399	down	cis-2-(2-Pentenyl)furan	顺-2-（2-戊烯基）呋喃	Heterocyclic compound	--	--	0.963396	1.44462e-10	7
novel.924	-2.28776	down	--	--	WMW0081	-3.68399	down	cis-2-(2-Pentenyl)furan	顺-2-（2-戊烯基）呋喃	Heterocyclic compound	--	--	0.906652	2.15563e-07	7
Ccam01G000477	1.4021	up	K13065	ko00940,ko00941,ko00945,ko01100,ko01110	NMW0145	-1.81637	down	Benzamide	苯甲酰胺	Amine	C09815	--	-0.922143	5.30662e-08	9
Ccam01G001018	-1.89528	down	K04043	ko03018	NMW0145	-1.81637	down	Benzamide	苯甲酰胺	Amine	C09815	--	0.927713	2.98329e-08	7
Ccam02G000092	1.20398	up	--	--	NMW0145	-1.81637	down	Benzamide	苯甲酰胺	Amine	C09815	--	-0.960128	2.83404e-10	9
Ccam02G003319	1.13063	up	K16224	ko04016,ko04626	NMW0145	-1.81637	down	Benzamide	苯甲酰胺	Amine	C09815	--	-0.954421	8.11568e-10	9
Ccam03G000885	-1.58563	down	K09487	ko04141,ko04626	NMW0145	-1.81637	down	Benzamide	苯甲酰胺	Amine	C09815	--	0.933676	1.52701e-08	7
Ccam03G002376	1.27126	up	K13544	ko00860,ko01110	NMW0145	-1.81637	down	Benzamide	苯甲酰胺	Amine	C09815	--	-0.907884	1.94596e-07	9
Ccam04G002385	-1.25432	down	--	--	NMW0145	-1.81637	down	Benzamide	苯甲酰胺	Amine	C09815	--	0.911898	1.38035e-07	7
Ccam05G000585	-1.15336	down	K09872	--	NMW0145	-1.81637	down	Benzamide	苯甲酰胺	Amine	C09815	--	0.932309	1.79001e-08	7
Ccam05G001096	1.05791	up	K01835	ko00010,ko00030,ko00052,ko00230,ko00500,ko00520,ko01100,ko01110,ko01250	NMW0145	-1.81637	down	Benzamide	苯甲酰胺	Amine	C09815	--	-0.908098	1.91147e-07	9
Ccam05G002645	-1.34069	down	K03283	ko03040,ko04141,ko04144	NMW0145	-1.81637	down	Benzamide	苯甲酰胺	Amine	C09815	--	0.903321	2.82298e-07	7
Ccam06G001363	-1.1194	down	K13648	ko00520,ko01100	NMW0145	-1.81637	down	Benzamide	苯甲酰胺	Amine	C09815	--	0.928241	2.81786e-08	7
Ccam07G001017	1.56111	up	--	--	NMW0145	-1.81637	down	Benzamide	苯甲酰胺	Amine	C09815	--	-0.900991	3.38992e-07	9
Ccam09G000040	-1.23956	down	--	--	NMW0145	-1.81637	down	Benzamide	苯甲酰胺	Amine	C09815	--	0.935214	1.27192e-08	7
Ccam09G000697	2.10425	up	K00850	ko00010,ko00030,ko00051,ko00052,ko01100,ko01110,ko01200,ko01230,ko03018	NMW0145	-1.81637	down	Benzamide	苯甲酰胺	Amine	C09815	--	0.910313	1.58388e-07	9
Ccam10G000798	1.17797	up	K03163	--	NMW0145	-1.81637	down	Benzamide	苯甲酰胺	Amine	C09815	--	-0.919923	6.5976e-08	9
Ccam10G000969	1.8071	up	K03444	--	NMW0145	-1.81637	down	Benzamide	苯甲酰胺	Amine	C09815	--	-0.904139	2.64442e-07	9
Ccam11G000325	-1.23512	down	K04079	ko04141,ko04626	NMW0145	-1.81637	down	Benzamide	苯甲酰胺	Amine	C09815	--	0.901087	3.36469e-07	7
Ccam11G000410	1.45313	up	--	--	NMW0145	-1.81637	down	Benzamide	苯甲酰胺	Amine	C09815	--	-0.909473	1.70189e-07	9
Ccam11G000647	-2.31041	down	K03283	ko03040,ko04141,ko04144	NMW0145	-1.81637	down	Benzamide	苯甲酰胺	Amine	C09815	--	0.944108	4.0155e-09	7
novel.1801	-2.17783	down	--	--	NMW0145	-1.81637	down	Benzamide	苯甲酰胺	Amine	C09815	--	0.938782	8.17704e-09	7
novel.2494	1.38573	up	K02209	ko03030	NMW0145	-1.81637	down	Benzamide	苯甲酰胺	Amine	C09815	--	-0.907823	1.95596e-07	9
Ccam01G000477	1.4021	up	K13065	ko00940,ko00941,ko00945,ko01100,ko01110	XMW1273	-2.22073	down	1-(5-Dimethylethyl)pyrazin-2-yl-ethan-1-one	1-(5-叔丁基吡嗪-2-基)乙酮	Heterocyclic compound	--	--	-0.906333	2.21305e-07	9
Ccam01G002117	1.19638	up	K02881	ko03010	XMW1273	-2.22073	down	1-(5-Dimethylethyl)pyrazin-2-yl-ethan-1-one	1-(5-叔丁基吡嗪-2-基)乙酮	Heterocyclic compound	--	--	-0.912296	1.33299e-07	9
Ccam02G000092	1.20398	up	--	--	XMW1273	-2.22073	down	1-(5-Dimethylethyl)pyrazin-2-yl-ethan-1-one	1-(5-叔丁基吡嗪-2-基)乙酮	Heterocyclic compound	--	--	-0.954675	7.76671e-10	9
Ccam02G000160	1.18844	up	K01662	ko00730,ko00900,ko01100,ko01110	XMW1273	-2.22073	down	1-(5-Dimethylethyl)pyrazin-2-yl-ethan-1-one	1-(5-叔丁基吡嗪-2-基)乙酮	Heterocyclic compound	--	--	-0.9071	2.07722e-07	9
Ccam02G001335	1.2112	up	--	--	XMW1273	-2.22073	down	1-(5-Dimethylethyl)pyrazin-2-yl-ethan-1-one	1-(5-叔丁基吡嗪-2-基)乙酮	Heterocyclic compound	--	--	-0.904164	2.63926e-07	9
Ccam02G001614	-1.1232	down	K10638	--	XMW1273	-2.22073	down	1-(5-Dimethylethyl)pyrazin-2-yl-ethan-1-one	1-(5-叔丁基吡嗪-2-基)乙酮	Heterocyclic compound	--	--	0.909576	1.68705e-07	7
Ccam02G001695	1.51144	up	K01953	ko00250,ko01100,ko01110,ko01230	XMW1273	-2.22073	down	1-(5-Dimethylethyl)pyrazin-2-yl-ethan-1-one	1-(5-叔丁基吡嗪-2-基)乙酮	Heterocyclic compound	--	--	-0.907426	2.02186e-07	9
Ccam02G002141	1.37217	up	--	--	XMW1273	-2.22073	down	1-(5-Dimethylethyl)pyrazin-2-yl-ethan-1-one	1-(5-叔丁基吡嗪-2-基)乙酮	Heterocyclic compound	--	--	-0.905362	2.39577e-07	9
Ccam02G003319	1.13063	up	K16224	ko04016,ko04626	XMW1273	-2.22073	down	1-(5-Dimethylethyl)pyrazin-2-yl-ethan-1-one	1-(5-叔丁基吡嗪-2-基)乙酮	Heterocyclic compound	--	--	-0.932751	1.70093e-08	9
Ccam03G000885	-1.58563	down	K09487	ko04141,ko04626	XMW1273	-2.22073	down	1-(5-Dimethylethyl)pyrazin-2-yl-ethan-1-one	1-(5-叔丁基吡嗪-2-基)乙酮	Heterocyclic compound	--	--	0.924973	3.98212e-08	7
Ccam03G002376	1.27126	up	K13544	ko00860,ko01110	XMW1273	-2.22073	down	1-(5-Dimethylethyl)pyrazin-2-yl-ethan-1-one	1-(5-叔丁基吡嗪-2-基)乙酮	Heterocyclic compound	--	--	-0.918668	7.44194e-08	9
Ccam04G002710	1.19541	up	--	--	XMW1273	-2.22073	down	1-(5-Dimethylethyl)pyrazin-2-yl-ethan-1-one	1-(5-叔丁基吡嗪-2-基)乙酮	Heterocyclic compound	--	--	-0.90911	1.75519e-07	9
Ccam05G000375	1.1838	up	--	--	XMW1273	-2.22073	down	1-(5-Dimethylethyl)pyrazin-2-yl-ethan-1-one	1-(5-叔丁基吡嗪-2-基)乙酮	Heterocyclic compound	--	--	-0.902459	3.02231e-07	9
Ccam05G000585	-1.15336	down	K09872	--	XMW1273	-2.22073	down	1-(5-Dimethylethyl)pyrazin-2-yl-ethan-1-one	1-(5-叔丁基吡嗪-2-基)乙酮	Heterocyclic compound	--	--	0.921093	5.8869e-08	7
Ccam05G000726	1.10167	up	--	--	XMW1273	-2.22073	down	1-(5-Dimethylethyl)pyrazin-2-yl-ethan-1-one	1-(5-叔丁基吡嗪-2-基)乙酮	Heterocyclic compound	--	--	-0.90662	2.16131e-07	9
Ccam05G000955	-1.01579	down	K17086	--	XMW1273	-2.22073	down	1-(5-Dimethylethyl)pyrazin-2-yl-ethan-1-one	1-(5-叔丁基吡嗪-2-基)乙酮	Heterocyclic compound	--	--	0.914671	1.07834e-07	7
Ccam05G001096	1.05791	up	K01835	ko00010,ko00030,ko00052,ko00230,ko00500,ko00520,ko01100,ko01110,ko01250	XMW1273	-2.22073	down	1-(5-Dimethylethyl)pyrazin-2-yl-ethan-1-one	1-(5-叔丁基吡嗪-2-基)乙酮	Heterocyclic compound	--	--	-0.91605	9.5081e-08	9
Ccam05G001871	1.4373	up	--	--	XMW1273	-2.22073	down	1-(5-Dimethylethyl)pyrazin-2-yl-ethan-1-one	1-(5-叔丁基吡嗪-2-基)乙酮	Heterocyclic compound	--	--	-0.905289	2.41004e-07	9
Ccam05G002645	-1.34069	down	K03283	ko03040,ko04141,ko04144	XMW1273	-2.22073	down	1-(5-Dimethylethyl)pyrazin-2-yl-ethan-1-one	1-(5-叔丁基吡嗪-2-基)乙酮	Heterocyclic compound	--	--	0.906299	2.21913e-07	7
Ccam06G001363	-1.1194	down	K13648	ko00520,ko01100	XMW1273	-2.22073	down	1-(5-Dimethylethyl)pyrazin-2-yl-ethan-1-one	1-(5-叔丁基吡嗪-2-基)乙酮	Heterocyclic compound	--	--	0.932054	1.84316e-08	7
Ccam07G001063	1.09962	up	K18881	ko00620,ko01100	XMW1273	-2.22073	down	1-(5-Dimethylethyl)pyrazin-2-yl-ethan-1-one	1-(5-叔丁基吡嗪-2-基)乙酮	Heterocyclic compound	--	--	-0.920269	6.37991e-08	9
Ccam08G000548	-1.44865	down	K08819	--	XMW1273	-2.22073	down	1-(5-Dimethylethyl)pyrazin-2-yl-ethan-1-one	1-(5-叔丁基吡嗪-2-基)乙酮	Heterocyclic compound	--	--	0.90808	1.9144e-07	7
Ccam08G000744	1.02118	up	K03012	ko03020	XMW1273	-2.22073	down	1-(5-Dimethylethyl)pyrazin-2-yl-ethan-1-one	1-(5-叔丁基吡嗪-2-基)乙酮	Heterocyclic compound	--	--	-0.905475	2.37382e-07	9
Ccam09G000040	-1.23956	down	--	--	XMW1273	-2.22073	down	1-(5-Dimethylethyl)pyrazin-2-yl-ethan-1-one	1-(5-叔丁基吡嗪-2-基)乙酮	Heterocyclic compound	--	--	0.900713	3.46367e-07	7
Ccam09G001057	1.24513	up	--	--	XMW1273	-2.22073	down	1-(5-Dimethylethyl)pyrazin-2-yl-ethan-1-one	1-(5-叔丁基吡嗪-2-基)乙酮	Heterocyclic compound	--	--	-0.902506	3.01116e-07	9
Ccam10G000798	1.17797	up	K03163	--	XMW1273	-2.22073	down	1-(5-Dimethylethyl)pyrazin-2-yl-ethan-1-one	1-(5-叔丁基吡嗪-2-基)乙酮	Heterocyclic compound	--	--	-0.922385	5.18004e-08	9
Ccam10G000969	1.8071	up	K03444	--	XMW1273	-2.22073	down	1-(5-Dimethylethyl)pyrazin-2-yl-ethan-1-one	1-(5-叔丁基吡嗪-2-基)乙酮	Heterocyclic compound	--	--	-0.919411	6.93152e-08	9
Ccam10G001451	1.26307	up	K03006	ko03020	XMW1273	-2.22073	down	1-(5-Dimethylethyl)pyrazin-2-yl-ethan-1-one	1-(5-叔丁基吡嗪-2-基)乙酮	Heterocyclic compound	--	--	-0.909789	1.65658e-07	9
Ccam11G000410	1.45313	up	--	--	XMW1273	-2.22073	down	1-(5-Dimethylethyl)pyrazin-2-yl-ethan-1-one	1-(5-叔丁基吡嗪-2-基)乙酮	Heterocyclic compound	--	--	-0.91986	6.63815e-08	9
Ccam11G000647	-2.31041	down	K03283	ko03040,ko04141,ko04144	XMW1273	-2.22073	down	1-(5-Dimethylethyl)pyrazin-2-yl-ethan-1-one	1-(5-叔丁基吡嗪-2-基)乙酮	Heterocyclic compound	--	--	0.932811	1.68916e-08	7
Ccam12G000660	1.05055	up	K01593	ko00350,ko00360,ko00380,ko00901,ko00950,ko00965,ko01100,ko01110	XMW1273	-2.22073	down	1-(5-Dimethylethyl)pyrazin-2-yl-ethan-1-one	1-(5-叔丁基吡嗪-2-基)乙酮	Heterocyclic compound	--	--	-0.923096	4.82348e-08	9
Ccam12G000783	1.09039	up	K22522	--	XMW1273	-2.22073	down	1-(5-Dimethylethyl)pyrazin-2-yl-ethan-1-one	1-(5-叔丁基吡嗪-2-基)乙酮	Heterocyclic compound	--	--	-0.917355	8.42334e-08	9
Ccam12G001381	1.21326	up	K14190	ko00053,ko01100,ko01110,ko01240	XMW1273	-2.22073	down	1-(5-Dimethylethyl)pyrazin-2-yl-ethan-1-one	1-(5-叔丁基吡嗪-2-基)乙酮	Heterocyclic compound	--	--	-0.902463	3.0214e-07	9
novel.1801	-2.17783	down	--	--	XMW1273	-2.22073	down	1-(5-Dimethylethyl)pyrazin-2-yl-ethan-1-one	1-(5-叔丁基吡嗪-2-基)乙酮	Heterocyclic compound	--	--	0.905553	2.35889e-07	7
Ccam01G000243	-1.41998	down	K13459	ko04626	XMW0689	4.04293	up	Ethanone, 1-(3,5-dimethylpyrazinyl)-	1-（3,5-二甲基吡嗪基）-乙酮	Heterocyclic compound	D81742	--	-0.936509	1.08674e-08	1
Ccam01G003174	-1.29687	down	K25108	--	XMW0689	4.04293	up	Ethanone, 1-(3,5-dimethylpyrazinyl)-	1-（3,5-二甲基吡嗪基）-乙酮	Heterocyclic compound	D81742	--	-0.922984	4.8783e-08	1
Ccam02G000574	-3.2309	down	K13466	ko04626	XMW0689	4.04293	up	Ethanone, 1-(3,5-dimethylpyrazinyl)-	1-（3,5-二甲基吡嗪基）-乙酮	Heterocyclic compound	D81742	--	-0.942894	4.7502e-09	1
Ccam03G000065	1.28904	up	K05909	--	XMW0689	4.04293	up	Ethanone, 1-(3,5-dimethylpyrazinyl)-	1-（3,5-二甲基吡嗪基）-乙酮	Heterocyclic compound	D81742	--	0.907224	2.05603e-07	3
Ccam03G003173	-2.00567	down	--	--	XMW0689	4.04293	up	Ethanone, 1-(3,5-dimethylpyrazinyl)-	1-（3,5-二甲基吡嗪基）-乙酮	Heterocyclic compound	D81742	--	-0.912825	1.27211e-07	1
Ccam05G001006	-5.28112	down	K13457	ko04626	XMW0689	4.04293	up	Ethanone, 1-(3,5-dimethylpyrazinyl)-	1-（3,5-二甲基吡嗪基）-乙酮	Heterocyclic compound	D81742	--	-0.932026	1.84908e-08	1
Ccam05G002104	-1.03468	down	K13434	ko04626	XMW0689	4.04293	up	Ethanone, 1-(3,5-dimethylpyrazinyl)-	1-（3,5-二甲基吡嗪基）-乙酮	Heterocyclic compound	D81742	--	-0.908057	1.91808e-07	1
Ccam08G002024	-2.51881	down	K22503	ko00970	XMW0689	4.04293	up	Ethanone, 1-(3,5-dimethylpyrazinyl)-	1-（3,5-二甲基吡嗪基）-乙酮	Heterocyclic compound	D81742	--	-0.918722	7.40378e-08	1
Ccam09G001342	-7.83656	down	--	--	XMW0689	4.04293	up	Ethanone, 1-(3,5-dimethylpyrazinyl)-	1-（3,5-二甲基吡嗪基）-乙酮	Heterocyclic compound	D81742	--	-0.905629	2.34432e-07	1
Ccam12G000469	1.13939	up	--	--	XMW0689	4.04293	up	Ethanone, 1-(3,5-dimethylpyrazinyl)-	1-（3,5-二甲基吡嗪基）-乙酮	Heterocyclic compound	D81742	--	0.924766	4.06823e-08	3
novel.2323	-2.0609	down	--	--	XMW0689	4.04293	up	Ethanone, 1-(3,5-dimethylpyrazinyl)-	1-（3,5-二甲基吡嗪基）-乙酮	Heterocyclic compound	D81742	--	-0.943702	4.24964e-09	1
novel.5186	-3.74161	down	--	--	XMW0689	4.04293	up	Ethanone, 1-(3,5-dimethylpyrazinyl)-	1-（3,5-二甲基吡嗪基）-乙酮	Heterocyclic compound	D81742	--	-0.936591	1.07579e-08	1
novel.5374	-3.25162	down	--	--	XMW0689	4.04293	up	Ethanone, 1-(3,5-dimethylpyrazinyl)-	1-（3,5-二甲基吡嗪基）-乙酮	Heterocyclic compound	D81742	--	-0.905576	2.35447e-07	1
Ccam01G001036	1.20899	up	K13435	ko04626	XMW0544	-1.15901	down	Azulene, 1,2,3,3a,4,5,6,7-octahydro-1,4-dimethyl-7-(1-methylethenyl)-, [1R-(1.alpha.,3a.beta.,4.alpha.,7.beta.)]-	1,4-二甲基-7-丙-1-烯-2-基-1,2,3,3a,4,5,6,7-八氢甘菊环	Terpenoids	--	--	-0.949819	1.72632e-09	9
Ccam01G002228	1.05056	up	K24104	--	XMW0544	-1.15901	down	Azulene, 1,2,3,3a,4,5,6,7-octahydro-1,4-dimethyl-7-(1-methylethenyl)-, [1R-(1.alpha.,3a.beta.,4.alpha.,7.beta.)]-	1,4-二甲基-7-丙-1-烯-2-基-1,2,3,3a,4,5,6,7-八氢甘菊环	Terpenoids	--	--	-0.903476	2.78834e-07	9
Ccam01G002294	1.02083	up	K23338	--	XMW0544	-1.15901	down	Azulene, 1,2,3,3a,4,5,6,7-octahydro-1,4-dimethyl-7-(1-methylethenyl)-, [1R-(1.alpha.,3a.beta.,4.alpha.,7.beta.)]-	1,4-二甲基-7-丙-1-烯-2-基-1,2,3,3a,4,5,6,7-八氢甘菊环	Terpenoids	--	--	-0.914683	1.07721e-07	9
Ccam01G003365	1.49494	up	--	--	XMW0544	-1.15901	down	Azulene, 1,2,3,3a,4,5,6,7-octahydro-1,4-dimethyl-7-(1-methylethenyl)-, [1R-(1.alpha.,3a.beta.,4.alpha.,7.beta.)]-	1,4-二甲基-7-丙-1-烯-2-基-1,2,3,3a,4,5,6,7-八氢甘菊环	Terpenoids	--	--	-0.91072	1.52928e-07	9
Ccam02G001449	1.08201	up	--	--	XMW0544	-1.15901	down	Azulene, 1,2,3,3a,4,5,6,7-octahydro-1,4-dimethyl-7-(1-methylethenyl)-, [1R-(1.alpha.,3a.beta.,4.alpha.,7.beta.)]-	1,4-二甲基-7-丙-1-烯-2-基-1,2,3,3a,4,5,6,7-八氢甘菊环	Terpenoids	--	--	-0.908277	1.88291e-07	9
Ccam02G003361	1.21263	up	K01409	--	XMW0544	-1.15901	down	Azulene, 1,2,3,3a,4,5,6,7-octahydro-1,4-dimethyl-7-(1-methylethenyl)-, [1R-(1.alpha.,3a.beta.,4.alpha.,7.beta.)]-	1,4-二甲基-7-丙-1-烯-2-基-1,2,3,3a,4,5,6,7-八氢甘菊环	Terpenoids	--	--	-0.937415	9.71533e-09	9
Ccam03G000098	9.5381	up	K06123	ko00564,ko00565,ko01100	XMW0544	-1.15901	down	Azulene, 1,2,3,3a,4,5,6,7-octahydro-1,4-dimethyl-7-(1-methylethenyl)-, [1R-(1.alpha.,3a.beta.,4.alpha.,7.beta.)]-	1,4-二甲基-7-丙-1-烯-2-基-1,2,3,3a,4,5,6,7-八氢甘菊环	Terpenoids	--	--	-0.951683	1.28295e-09	9
Ccam03G000270	1.10285	up	--	--	XMW0544	-1.15901	down	Azulene, 1,2,3,3a,4,5,6,7-octahydro-1,4-dimethyl-7-(1-methylethenyl)-, [1R-(1.alpha.,3a.beta.,4.alpha.,7.beta.)]-	1,4-二甲基-7-丙-1-烯-2-基-1,2,3,3a,4,5,6,7-八氢甘菊环	Terpenoids	--	--	-0.915457	1.00392e-07	9
Ccam03G001399	-1.21483	down	--	--	XMW0544	-1.15901	down	Azulene, 1,2,3,3a,4,5,6,7-octahydro-1,4-dimethyl-7-(1-methylethenyl)-, [1R-(1.alpha.,3a.beta.,4.alpha.,7.beta.)]-	1,4-二甲基-7-丙-1-烯-2-基-1,2,3,3a,4,5,6,7-八氢甘菊环	Terpenoids	--	--	0.920738	6.09499e-08	7
Ccam03G001428	1.06837	up	K04078	--	XMW0544	-1.15901	down	Azulene, 1,2,3,3a,4,5,6,7-octahydro-1,4-dimethyl-7-(1-methylethenyl)-, [1R-(1.alpha.,3a.beta.,4.alpha.,7.beta.)]-	1,4-二甲基-7-丙-1-烯-2-基-1,2,3,3a,4,5,6,7-八氢甘菊环	Terpenoids	--	--	-0.943004	4.67906e-09	9
Ccam03G002631	-1.42279	down	K09422	--	XMW0544	-1.15901	down	Azulene, 1,2,3,3a,4,5,6,7-octahydro-1,4-dimethyl-7-(1-methylethenyl)-, [1R-(1.alpha.,3a.beta.,4.alpha.,7.beta.)]-	1,4-二甲基-7-丙-1-烯-2-基-1,2,3,3a,4,5,6,7-八氢甘菊环	Terpenoids	--	--	0.902686	2.96859e-07	7
Ccam04G000572	-1.26353	down	K00847	ko00051,ko00500,ko00520,ko01100,ko01110,ko01250	XMW0544	-1.15901	down	Azulene, 1,2,3,3a,4,5,6,7-octahydro-1,4-dimethyl-7-(1-methylethenyl)-, [1R-(1.alpha.,3a.beta.,4.alpha.,7.beta.)]-	1,4-二甲基-7-丙-1-烯-2-基-1,2,3,3a,4,5,6,7-八氢甘菊环	Terpenoids	--	--	-0.928948	2.60941e-08	7
Ccam04G001383	1.36441	up	--	--	XMW0544	-1.15901	down	Azulene, 1,2,3,3a,4,5,6,7-octahydro-1,4-dimethyl-7-(1-methylethenyl)-, [1R-(1.alpha.,3a.beta.,4.alpha.,7.beta.)]-	1,4-二甲基-7-丙-1-烯-2-基-1,2,3,3a,4,5,6,7-八氢甘菊环	Terpenoids	--	--	-0.906544	2.17489e-07	9
Ccam04G002690	5.0391	up	K10999	--	XMW0544	-1.15901	down	Azulene, 1,2,3,3a,4,5,6,7-octahydro-1,4-dimethyl-7-(1-methylethenyl)-, [1R-(1.alpha.,3a.beta.,4.alpha.,7.beta.)]-	1,4-二甲基-7-丙-1-烯-2-基-1,2,3,3a,4,5,6,7-八氢甘菊环	Terpenoids	--	--	-0.91317	1.23378e-07	9
Ccam05G000059	1.2201	up	K02887	ko03010	XMW0544	-1.15901	down	Azulene, 1,2,3,3a,4,5,6,7-octahydro-1,4-dimethyl-7-(1-methylethenyl)-, [1R-(1.alpha.,3a.beta.,4.alpha.,7.beta.)]-	1,4-二甲基-7-丙-1-烯-2-基-1,2,3,3a,4,5,6,7-八氢甘菊环	Terpenoids	--	--	-0.959288	3.33892e-10	9
Ccam05G000877	1.33529	up	K22651	--	XMW0544	-1.15901	down	Azulene, 1,2,3,3a,4,5,6,7-octahydro-1,4-dimethyl-7-(1-methylethenyl)-, [1R-(1.alpha.,3a.beta.,4.alpha.,7.beta.)]-	1,4-二甲基-7-丙-1-烯-2-基-1,2,3,3a,4,5,6,7-八氢甘菊环	Terpenoids	--	--	-0.94619	2.98348e-09	9
Ccam06G000119	1.56396	up	K20092	--	XMW0544	-1.15901	down	Azulene, 1,2,3,3a,4,5,6,7-octahydro-1,4-dimethyl-7-(1-methylethenyl)-, [1R-(1.alpha.,3a.beta.,4.alpha.,7.beta.)]-	1,4-二甲基-7-丙-1-烯-2-基-1,2,3,3a,4,5,6,7-八氢甘菊环	Terpenoids	--	--	-0.946685	2.77512e-09	9
Ccam06G000289	1.07138	up	K17710	--	XMW0544	-1.15901	down	Azulene, 1,2,3,3a,4,5,6,7-octahydro-1,4-dimethyl-7-(1-methylethenyl)-, [1R-(1.alpha.,3a.beta.,4.alpha.,7.beta.)]-	1,4-二甲基-7-丙-1-烯-2-基-1,2,3,3a,4,5,6,7-八氢甘菊环	Terpenoids	--	--	-0.947171	2.58299e-09	9
Ccam06G001585	1.11392	up	K24028	--	XMW0544	-1.15901	down	Azulene, 1,2,3,3a,4,5,6,7-octahydro-1,4-dimethyl-7-(1-methylethenyl)-, [1R-(1.alpha.,3a.beta.,4.alpha.,7.beta.)]-	1,4-二甲基-7-丙-1-烯-2-基-1,2,3,3a,4,5,6,7-八氢甘菊环	Terpenoids	--	--	-0.921847	5.46509e-08	9
Ccam06G001717	-1.04257	down	K05359	ko00400,ko01100,ko01110,ko01230	XMW0544	-1.15901	down	Azulene, 1,2,3,3a,4,5,6,7-octahydro-1,4-dimethyl-7-(1-methylethenyl)-, [1R-(1.alpha.,3a.beta.,4.alpha.,7.beta.)]-	1,4-二甲基-7-丙-1-烯-2-基-1,2,3,3a,4,5,6,7-八氢甘菊环	Terpenoids	--	--	-0.932086	1.83642e-08	7
Ccam06G001859	1.28022	up	--	--	XMW0544	-1.15901	down	Azulene, 1,2,3,3a,4,5,6,7-octahydro-1,4-dimethyl-7-(1-methylethenyl)-, [1R-(1.alpha.,3a.beta.,4.alpha.,7.beta.)]-	1,4-二甲基-7-丙-1-烯-2-基-1,2,3,3a,4,5,6,7-八氢甘菊环	Terpenoids	--	--	-0.906046	2.26576e-07	9
Ccam07G000927	-1.31127	down	K00660	ko00941,ko00960,ko01100,ko01110,ko04712	XMW0544	-1.15901	down	Azulene, 1,2,3,3a,4,5,6,7-octahydro-1,4-dimethyl-7-(1-methylethenyl)-, [1R-(1.alpha.,3a.beta.,4.alpha.,7.beta.)]-	1,4-二甲基-7-丙-1-烯-2-基-1,2,3,3a,4,5,6,7-八氢甘菊环	Terpenoids	--	--	0.918997	7.21213e-08	7
Ccam07G001054	-1.14583	down	K12126	ko04075,ko04712	XMW0544	-1.15901	down	Azulene, 1,2,3,3a,4,5,6,7-octahydro-1,4-dimethyl-7-(1-methylethenyl)-, [1R-(1.alpha.,3a.beta.,4.alpha.,7.beta.)]-	1,4-二甲基-7-丙-1-烯-2-基-1,2,3,3a,4,5,6,7-八氢甘菊环	Terpenoids	--	--	-0.909712	1.66757e-07	7
Ccam09G000606	-1.5497	down	--	--	XMW0544	-1.15901	down	Azulene, 1,2,3,3a,4,5,6,7-octahydro-1,4-dimethyl-7-(1-methylethenyl)-, [1R-(1.alpha.,3a.beta.,4.alpha.,7.beta.)]-	1,4-二甲基-7-丙-1-烯-2-基-1,2,3,3a,4,5,6,7-八氢甘菊环	Terpenoids	--	--	-0.902568	2.99635e-07	7
Ccam09G001360	2.02109	up	--	--	XMW0544	-1.15901	down	Azulene, 1,2,3,3a,4,5,6,7-octahydro-1,4-dimethyl-7-(1-methylethenyl)-, [1R-(1.alpha.,3a.beta.,4.alpha.,7.beta.)]-	1,4-二甲基-7-丙-1-烯-2-基-1,2,3,3a,4,5,6,7-八氢甘菊环	Terpenoids	--	--	-0.948027	2.27275e-09	9
Ccam10G000921	-1.18709	down	K13082	ko00941,ko01100,ko01110	XMW0544	-1.15901	down	Azulene, 1,2,3,3a,4,5,6,7-octahydro-1,4-dimethyl-7-(1-methylethenyl)-, [1R-(1.alpha.,3a.beta.,4.alpha.,7.beta.)]-	1,4-二甲基-7-丙-1-烯-2-基-1,2,3,3a,4,5,6,7-八氢甘菊环	Terpenoids	--	--	0.93748	9.63604e-09	7
Ccam10G001143	-1.14102	down	K13496	ko00908,ko01110	XMW0544	-1.15901	down	Azulene, 1,2,3,3a,4,5,6,7-octahydro-1,4-dimethyl-7-(1-methylethenyl)-, [1R-(1.alpha.,3a.beta.,4.alpha.,7.beta.)]-	1,4-二甲基-7-丙-1-烯-2-基-1,2,3,3a,4,5,6,7-八氢甘菊环	Terpenoids	--	--	0.914106	1.13472e-07	7
Ccam11G000909	1.08452	up	--	--	XMW0544	-1.15901	down	Azulene, 1,2,3,3a,4,5,6,7-octahydro-1,4-dimethyl-7-(1-methylethenyl)-, [1R-(1.alpha.,3a.beta.,4.alpha.,7.beta.)]-	1,4-二甲基-7-丙-1-烯-2-基-1,2,3,3a,4,5,6,7-八氢甘菊环	Terpenoids	--	--	-0.93499	1.30657e-08	9
Ccam11G001799	1.05989	up	K13356	ko00073,ko04146	XMW0544	-1.15901	down	Azulene, 1,2,3,3a,4,5,6,7-octahydro-1,4-dimethyl-7-(1-methylethenyl)-, [1R-(1.alpha.,3a.beta.,4.alpha.,7.beta.)]-	1,4-二甲基-7-丙-1-烯-2-基-1,2,3,3a,4,5,6,7-八氢甘菊环	Terpenoids	--	--	-0.903431	2.79835e-07	9
Ccam01G003526	-1.2606	down	K14011	ko04141	XMW0951	-1.4753	down	2-Cyclohexen-1-ol, 2-methyl-5-(1-methylethenyl)-, acetate, (1R-cis)-	（1S-顺式）-2-甲基-5-（1-甲基乙烯基）-2-环己烯-1-基乙酸酯	Ester	--	--	0.93533	1.25438e-08	7
Ccam03G000410	1.01785	up	K13508	ko00561,ko00564,ko01100,ko01110	XMW0951	-1.4753	down	2-Cyclohexen-1-ol, 2-methyl-5-(1-methylethenyl)-, acetate, (1R-cis)-	（1S-顺式）-2-甲基-5-（1-甲基乙烯基）-2-环己烯-1-基乙酸酯	Ester	--	--	-0.961152	2.30861e-10	9
Ccam03G003330	-5.4654	down	K14564	ko03008	XMW0951	-1.4753	down	2-Cyclohexen-1-ol, 2-methyl-5-(1-methylethenyl)-, acetate, (1R-cis)-	（1S-顺式）-2-甲基-5-（1-甲基乙烯基）-2-环己烯-1-基乙酸酯	Ester	--	--	0.915289	1.01944e-07	7
Ccam04G000321	1.3092	up	--	--	XMW0951	-1.4753	down	2-Cyclohexen-1-ol, 2-methyl-5-(1-methylethenyl)-, acetate, (1R-cis)-	（1S-顺式）-2-甲基-5-（1-甲基乙烯基）-2-环己烯-1-基乙酸酯	Ester	--	--	-0.902007	3.13165e-07	9
Ccam06G001518	1.44322	up	K23452	ko00908,ko01110	XMW0951	-1.4753	down	2-Cyclohexen-1-ol, 2-methyl-5-(1-methylethenyl)-, acetate, (1R-cis)-	（1S-顺式）-2-甲基-5-（1-甲基乙烯基）-2-环己烯-1-基乙酸酯	Ester	--	--	-0.912491	1.31021e-07	9
Ccam07G000735	-2.32038	down	K16054	ko00270,ko01100	XMW0951	-1.4753	down	2-Cyclohexen-1-ol, 2-methyl-5-(1-methylethenyl)-, acetate, (1R-cis)-	（1S-顺式）-2-甲基-5-（1-甲基乙烯基）-2-环己烯-1-基乙酸酯	Ester	--	--	0.910772	1.52246e-07	7
Ccam08G000230	1.56856	up	--	--	XMW0951	-1.4753	down	2-Cyclohexen-1-ol, 2-methyl-5-(1-methylethenyl)-, acetate, (1R-cis)-	（1S-顺式）-2-甲基-5-（1-甲基乙烯基）-2-环己烯-1-基乙酸酯	Ester	--	--	-0.907737	1.97005e-07	9
Ccam09G001657	1.21417	up	K15398	ko00073,ko01100	XMW0951	-1.4753	down	2-Cyclohexen-1-ol, 2-methyl-5-(1-methylethenyl)-, acetate, (1R-cis)-	（1S-顺式）-2-甲基-5-（1-甲基乙烯基）-2-环己烯-1-基乙酸酯	Ester	--	--	-0.912961	1.25694e-07	9
Ccam10G000292	-1.52844	down	--	--	XMW0951	-1.4753	down	2-Cyclohexen-1-ol, 2-methyl-5-(1-methylethenyl)-, acetate, (1R-cis)-	（1S-顺式）-2-甲基-5-（1-甲基乙烯基）-2-环己烯-1-基乙酸酯	Ester	--	--	0.957591	4.60436e-10	7
Ccam10G001576	-1.58237	down	K19038	--	XMW0951	-1.4753	down	2-Cyclohexen-1-ol, 2-methyl-5-(1-methylethenyl)-, acetate, (1R-cis)-	（1S-顺式）-2-甲基-5-（1-甲基乙烯基）-2-环己烯-1-基乙酸酯	Ester	--	--	0.911184	1.46902e-07	7
Ccam01G000047	-1.494	down	K14007	ko04141	XMW1400	11.7234	up	n-Pentyl methylphosphonofluoridate	1-[氟（甲基）磷酰基]氧戊烷	Others	--	--	-0.903536	2.77515e-07	1
Ccam01G000146	-3.05039	down	K13459	ko04626	XMW1400	11.7234	up	n-Pentyl methylphosphonofluoridate	1-[氟（甲基）磷酰基]氧戊烷	Others	--	--	-0.973902	9.97002e-12	1
Ccam01G000439	-5.10053	down	--	--	XMW1400	11.7234	up	n-Pentyl methylphosphonofluoridate	1-[氟（甲基）磷酰基]氧戊烷	Others	--	--	-0.926267	3.47927e-08	1
Ccam01G000491	-1.10098	down	K05531	ko00513,ko01100	XMW1400	11.7234	up	n-Pentyl methylphosphonofluoridate	1-[氟（甲基）磷酰基]氧戊烷	Others	--	--	-0.950559	1.53665e-09	1
Ccam01G000645	-1.51051	down	K00521	--	XMW1400	11.7234	up	n-Pentyl methylphosphonofluoridate	1-[氟（甲基）磷酰基]氧戊烷	Others	--	--	-0.941077	6.06764e-09	1
Ccam01G000653	-1.3034	down	--	--	XMW1400	11.7234	up	n-Pentyl methylphosphonofluoridate	1-[氟（甲基）磷酰基]氧戊烷	Others	--	--	-0.913065	1.24535e-07	1
Ccam01G000664	-2.9521	down	--	--	XMW1400	11.7234	up	n-Pentyl methylphosphonofluoridate	1-[氟（甲基）磷酰基]氧戊烷	Others	--	--	-0.918747	7.38617e-08	1
Ccam01G000713	-2.54834	down	--	--	XMW1400	11.7234	up	n-Pentyl methylphosphonofluoridate	1-[氟（甲基）磷酰基]氧戊烷	Others	--	--	-0.957728	4.48858e-10	1
Ccam01G000714	-2.85949	down	K15503	--	XMW1400	11.7234	up	n-Pentyl methylphosphonofluoridate	1-[氟（甲基）磷酰基]氧戊烷	Others	--	--	-0.988311	1.68957e-14	1
Ccam01G000843	-4.20101	down	--	--	XMW1400	11.7234	up	n-Pentyl methylphosphonofluoridate	1-[氟（甲基）磷酰基]氧戊烷	Others	--	--	-0.92559	3.73514e-08	1
Ccam01G000905	-4.15031	down	K14399	ko03015	XMW1400	11.7234	up	n-Pentyl methylphosphonofluoridate	1-[氟（甲基）磷酰基]氧戊烷	Others	--	--	-0.927974	2.90044e-08	1
Ccam01G000912	-8.05267	down	K07025	--	XMW1400	11.7234	up	n-Pentyl methylphosphonofluoridate	1-[氟（甲基）磷酰基]氧戊烷	Others	--	--	-0.921335	5.74868e-08	1
Ccam01G000913	-4.48688	down	K07025	--	XMW1400	11.7234	up	n-Pentyl methylphosphonofluoridate	1-[氟（甲基）磷酰基]氧戊烷	Others	--	--	-0.975155	6.75285e-12	1
Ccam01G000956	-2.49236	down	--	--	XMW1400	11.7234	up	n-Pentyl methylphosphonofluoridate	1-[氟（甲基）磷酰基]氧戊烷	Others	--	--	-0.940369	6.6613e-09	1
Ccam01G001010	-1.90499	down	K00021	ko00900,ko01100,ko01110	XMW1400	11.7234	up	n-Pentyl methylphosphonofluoridate	1-[氟（甲基）磷酰基]氧戊烷	Others	--	--	-0.918052	7.88869e-08	1
Ccam01G001250	-1.07382	down	K03064	ko03050	XMW1400	11.7234	up	n-Pentyl methylphosphonofluoridate	1-[氟（甲基）磷酰基]氧戊烷	Others	--	--	-0.918784	7.3601e-08	1
Ccam01G001394	-8.28972	down	K00224	ko00592,ko01110	XMW1400	11.7234	up	n-Pentyl methylphosphonofluoridate	1-[氟（甲基）磷酰基]氧戊烷	Others	--	--	-0.905068	2.45368e-07	1
Ccam01G001433	1.49781	up	K17756	--	XMW1400	11.7234	up	n-Pentyl methylphosphonofluoridate	1-[氟（甲基）磷酰基]氧戊烷	Others	--	--	0.91678	8.88724e-08	3
Ccam01G001450	-1.45341	down	--	--	XMW1400	11.7234	up	n-Pentyl methylphosphonofluoridate	1-[氟（甲基）磷酰基]氧戊烷	Others	--	--	-0.963612	1.3787e-10	1
Ccam01G001604	-1.81467	down	K01835	ko00010,ko00030,ko00052,ko00230,ko00500,ko00520,ko01100,ko01110,ko01250	XMW1400	11.7234	up	n-Pentyl methylphosphonofluoridate	1-[氟（甲基）磷酰基]氧戊烷	Others	--	--	-0.95444	8.08839e-10	1
Ccam01G001761	-3.70106	down	K02349	--	XMW1400	11.7234	up	n-Pentyl methylphosphonofluoridate	1-[氟（甲基）磷酰基]氧戊烷	Others	--	--	-0.965809	8.43589e-11	1
Ccam01G001857	-2.46653	down	K08235	--	XMW1400	11.7234	up	n-Pentyl methylphosphonofluoridate	1-[氟（甲基）磷酰基]氧戊烷	Others	--	--	-0.963218	1.50088e-10	1
Ccam01G001910	-4.41376	down	K01188	ko00460,ko00500,ko00999,ko01100,ko01110	XMW1400	11.7234	up	n-Pentyl methylphosphonofluoridate	1-[氟（甲基）磷酰基]氧戊烷	Others	--	--	-0.94677	2.74079e-09	1
Ccam01G001966	-3.11301	down	K13466	ko04626	XMW1400	11.7234	up	n-Pentyl methylphosphonofluoridate	1-[氟（甲基）磷酰基]氧戊烷	Others	--	--	-0.959435	3.24525e-10	1
Ccam01G001996	-2.87372	down	K18266	--	XMW1400	11.7234	up	n-Pentyl methylphosphonofluoridate	1-[氟（甲基）磷酰基]氧戊烷	Others	--	--	-0.907235	2.05412e-07	1
Ccam01G002071	-2.11272	down	K13065	ko00940,ko00941,ko00945,ko01100,ko01110	XMW1400	11.7234	up	n-Pentyl methylphosphonofluoridate	1-[氟（甲基）磷酰基]氧戊烷	Others	--	--	-0.904722	2.52325e-07	1
Ccam01G002076	-2.54277	down	K15015	--	XMW1400	11.7234	up	n-Pentyl methylphosphonofluoridate	1-[氟（甲基）磷酰基]氧戊烷	Others	--	--	-0.982691	3.83688e-13	1
Ccam01G002253	-1.92252	down	K03327	--	XMW1400	11.7234	up	n-Pentyl methylphosphonofluoridate	1-[氟（甲基）磷酰基]氧戊烷	Others	--	--	-0.964614	1.10622e-10	1
Ccam01G002282	-3.22749	down	--	--	XMW1400	11.7234	up	n-Pentyl methylphosphonofluoridate	1-[氟（甲基）磷酰基]氧戊烷	Others	--	--	-0.917202	8.54472e-08	1
Ccam01G002415	-3.36105	down	--	--	XMW1400	11.7234	up	n-Pentyl methylphosphonofluoridate	1-[氟（甲基）磷酰基]氧戊烷	Others	--	--	-0.975445	6.15251e-12	1
Ccam01G002418	-7.66523	down	K14400	ko03015	XMW1400	11.7234	up	n-Pentyl methylphosphonofluoridate	1-[氟（甲基）磷酰基]氧戊烷	Others	--	--	-0.959128	3.4436e-10	1
Ccam01G002545	-1.3909	down	K01534	--	XMW1400	11.7234	up	n-Pentyl methylphosphonofluoridate	1-[氟（甲基）磷酰基]氧戊烷	Others	--	--	-0.90368	2.74339e-07	1
Ccam01G002575	-4.72685	down	K13466	ko04626	XMW1400	11.7234	up	n-Pentyl methylphosphonofluoridate	1-[氟（甲基）磷酰基]氧戊烷	Others	--	--	-0.943764	4.2127e-09	1
Ccam01G002606	-1.4983	down	K13466	ko04626	XMW1400	11.7234	up	n-Pentyl methylphosphonofluoridate	1-[氟（甲基）磷酰基]氧戊烷	Others	--	--	-0.901182	3.33991e-07	1
[truncated: 28,473 more rows]

## Sheet: C0_vs_C3.ninequadrants_1_3_7_9
geneID	Log2FC_gene	Regulation_gene	KO	KEGG_map_gene	metaID	Log2FC_meta	Regulation_meta	Compounds	物质	Class I	CID	KEGG_map_meta	coefficient	pvalue	ninequadrants
[truncated: 44,282 more rows]
