# Supplementary material for: Integrated transcriptomic and metabolomic analysis reveal the mechanism of citral production in Camphora officinarum Nees ex Wall leaves
Source: Front Plant Sci. 2025 Dec 15;16:1651615. doi: 10.3389/fpls.2025.1651615 (PMC12745418; doi:10.3389/fpls.2025.1651615)
Supplement: Supplementary file 5 [file Table5.xlsx]

## Sheet: C0 vs C1
Index	Formula	Compounds	Class I	CAS	C0-1	C0-2	C0-3	C1-1	C1-2	C1-3	VIP	P-value	Fold_Change	Log2FC	Type
NMW0113	C11H20O2	6-Octen-1-ol, 3,7-dimethyl-, formate	Terpenoids	105-85-1	9.86341e+06	7.07445e+06	6.671e+06	1.48587e+09	1.42803e+09	1.42495e+09	1.04581	0.000183259	183.78	7.52184	up
KMW0446	C10H16O	Citral	Terpenoids	5392-40-5	9.86341e+06	7.07445e+06	6.671e+06	1.48587e+09	1.42803e+09	1.42495e+09	1.04581	0.000183259	183.78	7.52184	up
w02	C10H18O	2,4-Decadien-1-ol	Alcohol	14507-02-9	7.54092e+06	5.95739e+06	5.86635e+06	7.92247e+08	7.69208e+08	7.69361e+08	1.04636	9.15723e-05	120.364	6.91126	up
XMW1141	C7H7NO2	1H-Pyrrole-2,5-dione, 3-ethenyl-4-methyl-	Heterocyclic compound	21494-57-5	4.39538e+06	3.34534e+06	3.87462e+06	7.81786e+08	7.49677e+08	7.41959e+08	1.04655	0.000259435	195.726	7.61269	up
KMW0565	C15H24	Caryophyllene	Terpenoids	87-44-5	3.4527e+08	3.47895e+08	3.12245e+08	7.77374e+08	7.55024e+08	7.53954e+08	1.04272	2.23791e-05	2.27405	1.18526	up
KMW0558	C14H24O2	1,5-Dimethyl-1-vinyl-4-hexenyl butyrate	Ester	78-36-4	3.4527e+08	3.47895e+08	3.12245e+08	7.765e+08	7.54198e+08	7.53085e+08	1.04271	2.26267e-05	2.27149	1.18364	up
D452	C10H14O2	Carvone oxide, trans-	Terpenoids	39903-97-4	5.36039e+06	4.15869e+06	4.57971e+06	7.3938e+08	7.04408e+08	6.92472e+08	1.04653	0.000392686	151.521	7.24337	up
w38	C15H24	1H-3a,7-Methanoazulene, octahydro-3,8,8-trimethyl-6-methylene-, [3R-(3.alpha.,3a.beta.,7.beta.,8a.alpha.)]-	Terpenoids	546-28-1	2.7968e+08	2.8113e+08	2.49296e+08	6.96083e+08	6.72386e+08	6.66831e+08	1.04259	9.17055e-06	2.51239	1.32906	up
D340	C12H16O	3-Hexanone, 1-phenyl-	Ketone	29898-25-7	2.69939e+08	2.71131e+08	2.44048e+08	6.2474e+08	6.06226e+08	6.03521e+08	1.04304	1.1683e-05	2.33658	1.2244	up
XMW1256	C13H20O	2-Butanone, 4-(2,6,6-trimethyl-1,3-cyclohexadien-1-yl)-	Ketone	20483-36-7	1.98999e+08	1.99619e+08	1.77466e+08	4.8795e+08	4.6825e+08	4.66525e+08	1.04244	9.72094e-06	2.46965	1.30431	up
KMW0432	C10H16O	2,6-Octadienal, 3,7-dimethyl-, (Z)-	Terpenoids	106-26-3	1.46348e+06	994266	768358	4.63034e+08	4.50815e+08	4.49373e+08	1.04492	8.83639e-05	422.56	8.72301	up
XMW0946	C10H14O2	Ethanol, 2-(4-ethylphenoxy)-	Alcohol	54411-10-8	1.93273e+08	1.92688e+08	1.71867e+08	4.59662e+08	4.46807e+08	4.44195e+08	1.04252	2.01558e-05	2.42129	1.27578	up
XMW0244	C13H22O	2-Butanone, 4-(2,6,6-trimethyl-1-cyclohexen-1-yl)-	Ketone	17283-81-7	1.52848e+08	1.52539e+08	1.35312e+08	3.78093e+08	3.64532e+08	3.61958e+08	1.04234	1.03131e-05	2.50643	1.32564	up
XMW0283	C10H14O2	1-(Furan-2-yl)-2-methylpentan-1-one	Heterocyclic compound	1248070-62-3	2.70606e+06	2.09404e+06	2.33883e+06	3.59252e+08	3.4303e+08	3.37891e+08	1.04653	0.000346016	145.704	7.1869	up
XMW0933	C12H18O2	Bicyclo[3.1.1]hept-2-en-6-ol, 2,7,7-trimethyl-, acetate, [1S-(1.alpha.,5.alpha.,6.beta.)]-	Ester	50764-55-1	1.11702e+06	792009	658270	3.55688e+08	3.43409e+08	3.38782e+08	1.04553	0.00021152	404.268	8.65917	up
WMW0049	C13H22O	5,9-Undecadien-2-one, 6,10-dimethyl-, (Z)-	Ketone	3879-26-3	1.65458e+08	1.65614e+08	1.48772e+08	3.53984e+08	3.48043e+08	3.45854e+08	1.04229	0.00014628	2.1838	1.12684	up
XMW0127	C10H14	o-Cymene	Terpenoids	527-84-4	8.92582e+06	8.07148e+06	8.15394e+06	3.29617e+08	3.37558e+08	3.44563e+08	1.04679	0.000163178	40.2262	5.33006	up
XMW0937	C12H18O2	(1R,5S,6R)-2,7,7-Trimethylbicyclo[3.1.1]hept-2-en-6-yl acetate	Ester	67999-48-8	7.1405e+06	6.11503e+06	6.14949e+06	3.20549e+08	3.05367e+08	2.95623e+08	1.04656	0.000567221	47.4897	5.56954	up
KMW0148	C10H16	(-)-alpha-Pinene	Terpenoids	7785-26-4	4.83143e+07	4.16641e+07	4.39005e+07	3.00715e+08	3.19494e+08	3.34654e+08	1.04544	0.000880167	7.13229	2.83436	up
XMW0151	C15H24	Epizonarene	Terpenoids	41702-63-0	5.5607e+08	5.52836e+08	4.82248e+08	2.57398e+08	2.44556e+08	2.4238e+08	1.0382	0.00571121	0.467795	-1.09605	down
XMW1401	C11H20O2	n-Valeric acid cis-3-hexenyl ester	Ester	35852-46-1	803591	628888	503244	2.51987e+08	2.46019e+08	2.45421e+08	1.04584	7.00183e-05	384.057	8.58518	up
XMW1464	C11H16O	Benzene, (butoxymethyl)-	Ether	588-67-0	6.23841e+06	5.28258e+06	5.3661e+06	2.49019e+08	2.3546e+08	2.30003e+08	1.0465	0.000571366	42.3094	5.40291	up
KMW0441	C10H12O2	Benzeneacetic acid, ethyl ester	Ester	101-97-3	971187	703228	572595	2.45185e+08	2.36798e+08	2.31723e+08	1.04543	0.000270695	317.625	8.31118	up
KMW0582	C15H24	.beta.-Guaiene	Terpenoids	88-84-6	2.76026e+06	2.52961e+06	2.20139e+06	1.96915e+08	1.87775e+08	1.83934e+08	1.0464	0.000414551	75.9051	6.24612	up
KMW0456	C10H22O	1-Decanol	Alcohol	112-30-1	3.01723e+06	2.55116e+06	2.65801e+06	1.86197e+08	1.80427e+08	1.7936e+08	1.04668	0.000131859	66.3697	6.05245	up
KMW0606	C15H24	.alpha.-Muurolene	Terpenoids	10208-80-7	3.71908e+08	3.69382e+08	3.24722e+08	1.81938e+08	1.74694e+08	1.7185e+08	1.03782	0.00572048	0.495756	-1.0123	down
D423	C12H14O2	Benzyl tiglate	Ester	37526-88-8	3.34595e+08	3.33995e+08	2.93091e+08	1.58183e+08	1.5102e+08	1.48893e+08	1.03871	0.00509769	0.476349	-1.06991	down
KMW0178	C10H16	Bicyclo[3.1.0]hexane, 4-methylene-1-(1-methylethyl)-	Terpenoids	3387-41-5	1.76857e+07	1.57686e+07	1.62951e+07	1.5281e+08	1.6204e+08	1.69882e+08	1.04611	0.00101233	9.74349	3.28444	up
KMW0217	C10H16	(R)-Limonene	Terpenoids	5989-27-5	6.52643e+07	6.09425e+07	6.06371e+07	1.46193e+08	1.5011e+08	1.54374e+08	1.04472	2.7257e-05	2.41205	1.27026	up
KMW0226	C10H16	(S)-Limonene	Terpenoids	5989-54-8	6.52643e+07	6.09425e+07	6.06371e+07	1.46193e+08	1.5011e+08	1.54374e+08	1.04472	2.7257e-05	2.41205	1.27026	up
WMW0223	C15H24	Cedrene	Terpenoids	11028-42-5	6.70027e+07	6.68835e+07	6.01211e+07	1.43558e+08	1.40733e+08	1.40138e+08	1.04223	0.00011978	2.1877	1.12941	up
KMW0604	C15H24	(1S,2E,6E,10R)-3,7,11,11-Tetramethylbicyclo[8.1.0]undeca-2,6-diene	Terpenoids	24703-35-3	5.88325e+06	5.56609e+06	4.8644e+06	1.41429e+08	1.35732e+08	1.32808e+08	1.04621	0.000313302	25.1302	4.65135	up
NMW0008	C8H14O4	Hexanedioic acid, dimethyl ester	Ester	627-93-0	348345	264295	185047	1.40126e+08	1.37294e+08	1.3733e+08	1.0451	4.4349e-05	519.941	9.0222	up
NMW0180	C6H6N2O	Niacinamide	Amine	98-92-0	4.84144e+07	4.86146e+07	4.28844e+07	1.21568e+08	1.17776e+08	1.16428e+08	1.04235	1.0894e-05	2.5428	1.34642	up
XMW0519	C10H14	Cyclobutanespiro-2'-bicyclo[1.1.0]butane-4'-spirocyclobutane	Hydrocarbons	76308-11-7	1.86013e+07	1.61649e+07	1.69894e+07	1.19087e+08	1.26585e+08	1.32735e+08	1.04556	0.000958597	7.31142	2.87015	up
D191	C10H14O2	2-Hexanoylfuran	Heterocyclic compound	14360-50-0	1.47918e+06	1.34979e+06	1.2275e+06	1.173e+08	1.14627e+08	1.13263e+08	1.04663	0.000102887	85.0958	6.41102	up
XMW0735	C10H12O	Benzenemethanol, .alpha.-2-propenyl-	Alcohol	936-58-3	923814	813705	706182	1.16523e+08	1.13842e+08	1.1328e+08	1.04641	7.28832e-05	140.625	7.13571	up
KMW0460	C10H18O	Geraniol	Terpenoids	106-24-1	4.18271e+06	4.11037e+06	3.21758e+06	1.0899e+08	1.0493e+08	1.03592e+08	1.04546	0.000158547	27.5842	4.78577	up
XMW1465	C10H16O2	7-Oxabicyclo[4.1.0]heptan-2-one, 6-methyl-3-(1-methylethyl)-	Ketone	5286-38-4	4.18271e+06	4.11037e+06	3.21758e+06	1.08407e+08	1.03353e+08	1.0204e+08	1.04543	0.000272234	27.2617	4.7688	up
KMW0430	C10H20O	Citronellol	Terpenoids	106-22-9	2.04804e+06	1.97726e+06	1.45826e+06	1.07278e+08	1.03762e+08	1.02204e+08	1.04535	0.000174598	57.1243	5.83603	up
KMW0595	C15H24	1,3-Cyclohexadiene, 5-(1,5-dimethyl-4-hexenyl)-2-methyl-, [S-(R*,S*)]-	Terpenoids	495-60-3	1.47412e+06	1.40868e+06	1.24473e+06	1.04728e+08	1.00489e+08	9.80585e+07	1.04661	0.000376105	73.4764	6.19921	up
XMW0144	C10H16O	(+)-Camphor	Terpenoids	464-49-3	2.22108e+08	2.20792e+08	1.97134e+08	1.03822e+08	1.02469e+08	1.02616e+08	1.04127	0.00525957	0.482641	-1.05098	down
XMW0914	C5H6N2O	Ethanone, 1-(1H-pyrazol-4-yl)-	Heterocyclic compound	25016-16-4	2.22108e+08	2.20792e+08	1.97134e+08	1.03468e+08	1.02136e+08	1.02277e+08	1.04132	0.00522999	0.481038	-1.05578	down
XMW0632	C10H16	Bicyclo[3.1.1]hept-2-ene, 3,6,6-trimethyl-	Terpenoids	4889-83-2	1.0079e+07	8.80362e+06	9.20002e+06	1.03184e+08	1.09674e+08	1.14731e+08	1.04609	0.000985916	11.6651	3.54413	up
XMW0434	C8H14O2	4-Hexen-1-ol, acetate	Alcohol	72237-36-6	4.98416e+07	4.6507e+07	4.65899e+07	9.5593e+07	1.01595e+08	1.07963e+08	1.04048	0.00226536	2.13484	1.09413	up
XMW0835	C12H18	Benzene, 1-methyl-2-(1-ethylpropyl)-	Aromatics	54410-74-1	336650	266065	198562	9.29883e+07	8.94462e+07	8.8057e+07	1.04545	0.000264074	337.576	8.39907	up
KMW0210	C15H24	1H-Cyclopenta[1,3]cyclopropa[1,2]benzene, octahydro-7-methyl-3-methylene-4-(1-methylethyl)-, [3aS-(3a.alpha.,3b.beta.,4.beta.,7.alpha.,7aS*)]-	Terpenoids	13744-15-5	2.77748e+07	2.76327e+07	2.33634e+07	9.03105e+07	8.64409e+07	8.58852e+07	1.04179	6.96272e-06	3.33418	1.73733	up
XMW0790	C12H18	6,7-Dimethyl-1,2,3,5,8,8a-hexahydronaphthalene	Terpenoids	107914-92-1	1.90184e+06	1.60607e+06	1.71225e+06	8.81918e+07	8.30964e+07	8.12156e+07	1.0466	0.000626452	48.3709	5.59607	up
NMW0101	C10H16O2	Ascaridole	Terpenoids	512-85-6	212559	152344	128819	8.01124e+07	7.80846e+07	7.79079e+07	1.04575	7.95585e-05	478.214	8.90151	up
D255	C10H10N2	Quinoxaline, 2,3-dimethyl-	Heterocyclic compound	2379-55-7	2.93645e+07	2.94592e+07	2.60304e+07	7.47402e+07	7.18344e+07	7.14664e+07	1.04244	8.98511e-06	2.5696	1.36154	up
KMW0389	C10H18O	(+)-Borneol	Terpenoids	464-43-7	1.80202e+06	1.67876e+06	1.36076e+06	6.76844e+07	6.69062e+07	6.64496e+07	1.04581	3.43604e-06	41.524	5.37587	up
KMW0218	C10H18O	1,8-Cineole	Terpenoids	470-82-6	1.34471e+07	1.28375e+07	1.2462e+07	6.38978e+07	6.35717e+07	6.42329e+07	1.04653	9.81123e-08	4.94759	2.30672	up
D300	C15H24	Aristolochene	Terpenoids	26620-71-3	1.52987e+08	1.50332e+08	1.28375e+08	5.96283e+07	5.53385e+07	5.56877e+07	1.03837	0.00659331	0.395314	-1.33893	down
WMW0040	C10H16	trans-.beta.-Ocimene	Terpenoids	3779-61-1	2.24325e+08	2.12759e+08	2.10318e+08	5.93048e+07	6.01194e+07	6.30605e+07	1.0461	0.000376293	0.281872	-1.82689	down
KMW0453	C12H20O2	Linalyl acetate	Terpenoids	115-95-7	7.96552e+06	7.90261e+06	6.45749e+06	5.53435e+07	5.12178e+07	4.90686e+07	1.04356	0.000911758	6.97091	2.80135	up
D342	C10H16	2,4,6-Octatriene, 2,6-dimethyl-, (E,E)-	Terpenoids	3016-19-1	1.68814e+06	1.64917e+06	1.46891e+06	5.13735e+07	5.09889e+07	5.06922e+07	1.0466	1.98007e-06	31.8451	4.993	up
XMW1064	C8H12N2	1,4-Methano-1H-Cyclopropa[d]pyridazine, 4,4a,5,5a-tetrahydro-6,6-dimethyl-, (1.alpha.,4.alpha.,4a.alpha.,5a.alpha.)-	Heterocyclic compound	109746-10-3	1.49029e+06	1.36721e+06	1.07566e+06	5.06831e+07	4.83055e+07	4.65958e+07	1.04527	0.000558621	37.0146	5.21002	up
NMW0092	C10H18O	(+)-neodihydrocarveol	Terpenoids	18675-33-7	875815	838117	628899	4.79113e+07	4.60822e+07	4.49072e+07	1.04548	0.000335449	59.2876	5.88966	up
XMW1182	C15H24	Di-epi-.alpha.-cedrene-(I)	Terpenoids	21996-77-0	1.16322e+07	1.14011e+07	9.97709e+06	4.54221e+07	4.38106e+07	4.43745e+07	1.04422	1.25001e-06	4.04743	2.01701	up
WMW0216	C12H20O2	Fenchyl acetate	Ester	13851-11-1	631351	588594	431340	4.40186e+07	4.16719e+07	4.06174e+07	1.04529	0.00056108	76.4906	6.25721	up
NMW0217	C8H13NO2	1H-Pyrrolizine-7-methanol, 2,3,5,7a-tetrahydro-1-hydroxy-, (1S-cis)-	Heterocyclic compound	520-63-8	789029	821822	685459	4.37439e+07	4.16433e+07	4.09861e+07	1.04647	0.00039243	55.0332	5.78223	up
D245	C10H14O	4-Phenyl-2-butanol	Alcohol	2344-70-9	191434	143787	125520	4.32282e+07	4.13974e+07	4.03544e+07	1.04589	0.000406567	271.259	8.08353	up
w41	C8H14O	3-Octen-2-one, (E)-	Ketone	18402-82-9	8.82584e+06	8.39937e+06	8.20913e+06	4.23142e+07	4.21859e+07	4.27163e+07	1.04656	2.03178e-08	5.00176	2.32244	up
KMW0620	C15H22	Benzene, 1-(1,5-dimethyl-4-hexenyl)-4-methyl-	Terpenoids	644-30-4	1.0791e+08	1.06346e+08	9.07149e+07	4.0808e+07	3.77362e+07	3.82589e+07	1.03897	0.00631781	0.382997	-1.3846	down
KMW0435	C10H18O	2-Decenal, (Z)-	Aldehyde	2497-25-8	1.91411e+06	1.85564e+06	1.47762e+06	3.95948e+07	3.74637e+07	3.66613e+07	1.04529	0.000445735	21.6717	4.43774	up
D457	C12H24O2	1-Hexanol, 5-methyl-2-(1-methylethyl)-, acetate	Ester	40853-55-2	1.38751e+06	1.13348e+06	1.37603e+06	3.91576e+07	3.69718e+07	3.62804e+07	1.04619	0.000518058	28.8451	4.85025	up
KMW0557	C9H10O3	Benzoic acid, 2-hydroxy-, ethyl ester	Ester	118-61-6	819605	690071	666018	3.89339e+07	3.69943e+07	3.59654e+07	1.04635	0.000546809	51.4289	5.68451	up
KMW0449	C11H18O2	Bicyclo[2.2.1]heptan-2-ol, 1,7,7-trimethyl-, formate, endo-	Ester	7492-41-3	639480	608920	465829	3.865e+07	3.67773e+07	3.56182e+07	1.04565	0.000563098	64.7786	6.01745	up
XMW0916	C11H15Br	(5-bromopentyl)-Benzene	Aromatics	14469-83-1	9.73022e+07	9.63357e+07	8.23143e+07	3.80481e+07	3.55569e+07	3.59705e+07	1.03905	0.00646068	0.397081	-1.33249	down
XMW0267	C7H15N	2-Ethylpiperidine	Heterocyclic compound	1484-80-6	7.97156e+06	7.63344e+06	7.44517e+06	3.73298e+07	3.74484e+07	3.7402e+07	1.04662	1.13355e-05	4.86679	2.28297	up
XMW0935	C10H14O	(E)-2,6-Dimethylocta-2,5,7-trien-4-one	Ketone	33746-72-4	326311	279879	233735	3.73088e+07	3.56529e+07	3.50727e+07	1.04607	0.000344546	128.624	7.00701	up
XMW0651	C7H9N	Pyridine, 2,3-dimethyl-	Heterocyclic compound	583-61-9	3.63309e+06	3.16624e+06	3.28427e+06	3.66756e+07	3.89957e+07	4.0683e+07	1.04606	0.000928111	11.539	3.52844	up
NMW0091	C8H15NO	8-Azabicyclo[3.2.1]octan-3-ol, 8-methyl-, endo-	Heterocyclic compound	120-29-6	524347	487902	352518	3.5026e+07	3.35448e+07	3.25551e+07	1.04514	0.000437813	74.0976	6.21135	up
KMW0618	C15H24	Naphthalene, 1,2,3,5,6,8a-hexahydro-4,7-dimethyl-1-(1-methylethyl)-, (1S-cis)-	Terpenoids	483-76-1	1.08132e+07	1.0704e+07	8.77966e+06	3.45205e+07	3.27071e+07	3.23869e+07	1.03946	1.60347e-05	3.28795	1.71719	up
D85	C11H22O2	Butanoic acid, 3-methyl-, hexyl ester	Ester	10032-13-0	238406	206670	196615	3.31074e+07	3.22461e+07	3.18404e+07	1.04668	0.000132544	151.465	7.24284	up
XMW0642	C8H16O	Cyclohexanol, 3,5-dimethyl-	Alcohol	5441-52-1	7.17263e+06	6.85617e+06	6.63588e+06	3.30939e+07	3.30096e+07	3.34812e+07	1.04648	2.77077e-08	4.81907	2.26876	up
WMW0062	C9H18O	3-Nonen-1-ol, (Z)-	Alcohol	10340-23-5	9.13605e+07	9.1118e+07	7.98654e+07	3.24829e+07	3.21566e+07	3.19933e+07	1.04303	0.00463171	0.368344	-1.44087	down
XMW0889	C10H14	Bicyclo[3.1.0]hex-2-ene, 4-methylene-1-(1-methylethyl)-	Terpenoids	36262-09-6	3.03587e+06	2.70346e+06	2.7686e+06	3.07681e+07	3.28441e+07	3.44738e+07	1.04613	0.00118005	11.5288	3.52717	up
XMW1038	C15H24O	Longifolenaldehyde	Terpenoids	19890-84-7	866083	663157	812966	3.0683e+07	3.00046e+07	2.80376e+07	1.04597	0.000711871	37.881	5.2434	up
XMW0441	C2H2ClN3	1H-1,2,4-Triazole, 3-chloro-	Heterocyclic compound	6818-99-1	154596	136655	118253	3.00667e+07	2.93297e+07	2.94018e+07	1.04649	6.14267e-05	216.843	7.76051	up
D329	C10H16O	Myroxide	Terpenoids	28977-57-3	1.28369e+07	1.25248e+07	1.14721e+07	2.90436e+07	2.86461e+07	2.84457e+07	1.04336	0.000101013	2.33849	1.22558	up
NMW0185	C9H10N2	Pyridine, 3-(3,4-dihydro-2H-pyrrol-5-yl)-	Heterocyclic compound	532-12-7	1.1067e+07	1.1127e+07	9.76822e+06	2.85567e+07	2.76458e+07	2.74396e+07	1.04237	1.1673e-05	2.6169	1.38786	up
WMW0059	C13H16O2	E-2-Hexenyl benzoate	Ester	76841-70-8	1.33782e+06	1.10144e+06	1.35805e+06	2.79836e+07	2.72983e+07	2.54841e+07	1.04595	0.000742229	21.2693	4.4107	up
KMW0212	C8H8O	BenzeneacetAldehyde	Aldehyde	122-78-1	1.06577e+08	1.00565e+08	9.933e+07	2.70078e+07	2.75392e+07	2.87504e+07	1.04606	0.000526955	0.271795	-1.87941	down
XMW0690	C11H18	Cyclohexene, 2,4-dimethyl-1-(1-methylethenyl)-	Hydrocarbons	56763-60-1	2.69795e+09	2.72652e+09	2.52807e+09	2.66967e+07	2.26412e+07	2.19173e+07	1.04658	0.000551785	0.00896006	-6.80228	down
KMW0168	C8H14O	5-Methyl-(E)-2-hepten-4-one	Ketone	102322-83-8	2.88469e+06	2.56314e+06	2.67796e+06	2.66565e+07	2.81639e+07	2.9197e+07	1.04625	0.000716206	10.3396	3.37011	up
XMW1124	C7H11NO	2-Azabicyclo[3.2.1]octan-3-one	Ketone	26396-67-8	5.38552e+06	5.20658e+06	5.04676e+06	2.45868e+07	2.47743e+07	2.4932e+07	1.04662	1.57454e-08	4.75054	2.24809	up
XMW0119	C9H16O	Cyclopentanone, 2-methyl-3-(1-methylethyl)-	Ketone	54549-81-4	5.20021e+06	4.99629e+06	4.80936e+06	2.44282e+07	2.43464e+07	2.45263e+07	1.0465	1.25803e-06	4.88482	2.28831	up
XMW0775	C12H24	1-Undecene, 9-methyl-	Hydrocarbons	74630-41-4	5.40753e+07	5.40928e+07	4.67547e+07	2.39372e+07	2.35522e+07	2.33378e+07	1.03909	0.007275	0.457177	-1.12917	down
XMW0678	C10H16	1,3-Cyclohexadiene, 1,5,5,6-tetramethyl-	Terpenoids	514-94-3	2.56281e+06	2.27996e+06	2.35759e+06	2.36389e+07	2.49617e+07	2.60503e+07	1.0462	0.000826641	10.3677	3.37402	up
WMW0011	C10H16O	(+)-cis-Isopulegone	Terpenoids	29606-79-9	1.02011e+06	1.01872e+06	854213	2.29978e+07	2.3514e+07	2.4004e+07	1.04613	0.000101735	24.3742	4.60729	up
XMW1411	C15H24	1,3,6,10-Dodecatetraene, 3,7,11-trimethyl-, (Z,E)-	Terpenoids	26560-14-5	323803	252660	282327	2.28022e+07	2.16997e+07	2.16032e+07	1.04642	0.000301516	76.9746	6.26631	up
XMW0980	C15H24	(1R,3aR,4aR,8aR)-1,4,4,6-Tetramethyl-1,2,3,3a,4,4a,7,8-octahydrocyclopenta[1,4]cyclobuta[1,2]benzene	Terpenoids	94482-89-0	7.81884e+06	7.74989e+06	6.46703e+06	2.20802e+07	2.0925e+07	2.10531e+07	1.03925	2.16569e-05	2.90702	1.53954	up
KMW0537	C15H24	Cyclohexane, 1-ethenyl-1-methyl-2,4-bis(1-methylethenyl)-, (1.alpha.,2.beta.,4.beta.)-	Terpenoids	33880-83-0	9.55134e+06	9.45564e+06	7.98159e+06	2.18275e+07	2.07722e+07	2.05334e+07	1.03606	7.28192e-05	2.33925	1.22605	up
KMW0424	C11H22O2	Butanoic acid, 2-methyl-, hexyl ester	Ester	10032-15-2	80116.2	51691	45487.2	2.15956e+07	2.08019e+07	2.04838e+07	1.04517	0.000246756	354.672	8.47034	up
XMW1137	C10H16O	Ethanone, 1-(1,3-dimethyl-3-cyclohexen-1-yl)-	Ketone	51733-68-7	41330.9	22576.6	12507.9	2.14772e+07	2.18113e+07	2.21699e+07	1.04157	8.19683e-05	856.612	9.7425	up
XMW0385	C15H26O	Carotol	Terpenoids	465-28-1	892916	743366	940546	2.0886e+07	2.01569e+07	1.89559e+07	1.0459	0.000768275	23.284	4.54127	up
XMW0416	C10H16	1,3-Cyclohexadiene, 5-butyl-	Hydrocarbons	30168-57-1	8.15993e+07	7.67621e+07	7.61065e+07	2.07471e+07	2.09279e+07	2.18942e+07	1.04612	0.000600358	0.271121	-1.88299	down
XMW0627	C12H14O4	Diethyl Phthalate	Ester	84-66-2	560900	459998	606638	1.98144e+07	1.95325e+07	1.79267e+07	1.04588	0.000949111	35.1904	5.13711	up
NMW0059	C5H6N2	4-Aminopyridine	Heterocyclic compound	504-24-5	126315	131877	92628.5	1.97764e+07	2.0304e+07	2.07656e+07	1.04586	0.000195871	173.44	7.43829	up
D125	C12H16O2	Benzeneacetic acid, 2-methylpropyl ester	Ester	102-13-6	6.96881e+06	6.90542e+06	5.82456e+06	1.93472e+07	1.86267e+07	1.85359e+07	1.04006	2.96849e-05	2.86869	1.52039	up
NMW0176	C8H9NO	Benzeneacetamide	Amine	103-81-1	6.96881e+06	6.90542e+06	5.82456e+06	1.92422e+07	1.85239e+07	1.84426e+07	1.03999	3.16039e-05	2.85341	1.51269	up
NMW0052	C10H14O	2-Methyl-6-methyleneocta-2,7-dien-4-one	Terpenoids	539-70-8	3.9442e+07	3.91042e+07	3.52608e+07	1.87531e+07	1.8547e+07	1.85161e+07	1.04183	0.00467483	0.490445	-1.02784	down
XMW0693	C11H18O2	2,6-Octadienoic acid, 3,7-dimethyl-, methyl ester	Ester	2349-14-6	25164.8	18541.5	19299.3	1.8188e+07	1.7544e+07	1.71464e+07	1.04656	0.000296836	839.266	9.71298	up
KMW0198	C10H16	.alpha.-Phellandrene 1	Terpenoids	99-83-2	1.29338e+06	1.14206e+06	1.17377e+06	1.81296e+07	1.89904e+07	1.97194e+07	1.04641	0.000599928	15.7484	3.97713	up
XMW0907	C9H12O3	2-(2-Acetoxy-1-propyl)furan, (S)	Heterocyclic compound	60830-70-8	9.4089e+07	9.34672e+07	8.47724e+07	1.79686e+07	1.76291e+07	1.74402e+07	1.04612	0.00164793	0.194757	-2.36025	down
WMW0221	C10H16O	Bicyclo[3.1.0]hexan-3-one, 4-methyl-1-(1-methylethyl)-	Terpenoids	1125-12-8	173269	161330	138889	1.77174e+07	1.78046e+07	1.78317e+07	1.04652	6.45432e-07	112.682	6.81611	up
KMW0669	C6H10O3	Pantolactone	Ester	599-04-2	6.18264e+07	6.23635e+07	5.31721e+07	1.73293e+07	1.70885e+07	1.68878e+07	1.04347	0.00492281	0.289271	-1.78951	down
XMW1389	C9H12O	2,3-Dimethylanisole	Ether	2944-49-2	732851	708293	581313	1.71903e+07	1.69291e+07	1.68136e+07	1.04582	3.15012e-06	25.1837	4.65442	up
XMW1083	C10H20O2	7-Octene-2,6-diol, 2,6-dimethyl-	Alcohol	29210-77-3	78870.6	78221	63968.9	1.71311e+07	1.67902e+07	1.67192e+07	1.04658	5.59034e-05	229.08	7.83971	up
XMW0629	C15H24	3H-3a,7-Methanoazulene, 2,4,5,6,7,8-hexahydro-1,4,9,9-tetramethyl-, [3aR-(3a.alpha.,4.beta.,7.alpha.)]-	Terpenoids	2387-78-2	4.67739e+06	4.60991e+06	3.91328e+06	1.62e+07	1.53018e+07	1.56423e+07	1.04221	6.25436e-06	3.57136	1.83648	up
WMW0099	C9H16	Cyclopentene, 1-butyl-	Hydrocarbons	2423-01-0	4.15253e+06	3.70673e+06	3.82046e+06	1.60147e+07	1.69836e+07	1.77586e+07	1.04497	0.000790361	4.34573	2.1196	up
KMW0235	C10H16	1,3,6-Octatriene, 3,7-dimethyl-, (Z)-	Terpenoids	3338-55-4	1.41696e+08	1.32793e+08	1.31222e+08	1.56943e+07	1.6053e+07	1.6906e+07	1.04654	0.000658314	0.119921	-3.05984	down
XMW0076	C5H4N2	1H-Pyrrole-3-carbonitrile	Heterocyclic compound	7126-38-7	6.25426e+07	5.87591e+07	5.86797e+07	1.56765e+07	1.59434e+07	1.66786e+07	1.0461	0.000476693	0.268353	-1.8978	down
WMW0041	C10H16O	Isopinocarveol	Terpenoids	6712-79-4	690846	693052	570867	1.54538e+07	1.54109e+07	1.54221e+07	1.04601	1.04521e-06	23.679	4.56554	up
D350	C6H10O2	2-Pentenoic Acid, 2-methyl-	Acid	3142-72-1	1.70574e+06	1.52408e+06	1.58816e+06	1.51369e+07	1.5869e+07	1.65609e+07	1.04627	0.000697314	9.87279	3.30346	up
KMW0290	C10H16O	Hotrienol	Alcohol	20053-88-7	2.65453e+09	2.66082e+09	2.48528e+09	1.48673e+07	1.28445e+07	1.26995e+07	1.04676	0.000492803	0.00518051	-7.59269	down
KMW0291	C10H18O	(S)-(+)-Linalool	Terpenoids	126-90-9	2.65453e+09	2.66082e+09	2.48528e+09	1.48673e+07	1.28445e+07	1.26995e+07	1.04676	0.000492803	0.00518051	-7.59269	down
XMW1385	C6H7N3	3-Imidazol-1-ylpropanenitrile	Heterocyclic compound	23996-53-4	52923.3	56896	36112.3	1.44034e+07	1.48031e+07	1.5169e+07	1.04555	0.000222358	304.085	8.24833	up
XMW0926	C10H12O	Ethanone, 1-(2,4-dimethylphenyl)-	Ketone	89-74-7	58800.7	47095.9	32503.5	1.43194e+07	1.36868e+07	1.33256e+07	1.04494	0.000443509	298.64	8.22226	up
XMW0811	C9H9NO	Phenethyl isocyanate	Ester	1943-82-4	407221	395557	326371	1.42728e+07	1.34986e+07	1.28203e+07	1.04597	0.000979275	35.949	5.16788	up
XMW0936	C10H12O	Ethanone, 1-(4-ethylphenyl)-	Ketone	937-30-4	357588	299805	284937	1.41877e+07	1.33223e+07	1.28804e+07	1.04616	0.000822062	42.8622	5.42163	up
D112	C9H10O2	Benzeneacetic acid, methyl ester	Ester	101-41-7	1.90839e+06	1.9653e+06	1.64391e+06	1.41672e+07	1.39256e+07	1.39513e+07	1.04527	1.54161e-07	7.62001	2.92979	up
NMW0794	C10H14	Benzene, (1-methylpropyl)-	Aromatics	135-98-8	437439	384859	367083	1.3828e+07	1.45072e+07	1.49203e+07	1.04641	0.000489849	36.3681	5.1846	up
KMW0313	C10H18O	(-)-Menthone	Terpenoids	14073-97-3	481984	477725	438263	1.37669e+07	1.366e+07	1.35968e+07	1.04677	3.34976e-06	29.3451	4.87505	up
KMW0445	C8H8O2	Benzeneacetic acid	Acid	103-82-2	2.30721e+06	2.23029e+06	1.86678e+06	1.37337e+07	1.27267e+07	1.15006e+07	1.04235	0.00270181	5.92744	2.56741	up
XMW0791	C7H7NO3	Phenol, 4-methyl-2-nitro-	Phenol	119-33-5	69135.4	64897.5	54699.9	1.36517e+07	1.31435e+07	1.29554e+07	1.04655	0.000247221	210.618	7.71849	up
XMW1457	C8H8O2	BenzAldehyde, 3-methoxy-	Aldehyde	591-31-1	6.18328e+06	6.22967e+06	5.05123e+06	1.30454e+07	1.26907e+07	1.25842e+07	1.0307	0.00116724	2.19422	1.13371	up
XMW0288	C15H24O	Cyclopenta[c]pentalen-3(3aH)-one, octahydro-1,2,3a,6-tetramethyl-	Ketone	120052-69-9	2.24016e+06	2.14116e+06	1.8215e+06	1.29109e+07	1.39584e+07	1.27446e+07	1.04402	0.000412593	6.38643	2.67501	up
KMW0431	C8H10N2	5H-5-Methyl-6,7-dihydrocyclopentapyrazine	Heterocyclic compound	23747-48-0	2.05353e+06	1.98664e+06	1.73633e+06	1.27301e+07	1.26608e+07	1.26242e+07	1.04531	1.76636e-05	6.58098	2.7183	up
D265	C12H23N	Dodecanenitrile	Nitrogen compounds	2437-25-4	182563	175622	156457	1.26194e+07	1.20542e+07	1.19111e+07	1.04666	0.000318091	71.0877	6.15153	up
D188	C5H5N3O	Pyrazinamide	Heterocyclic compound	98-96-4	1.53753e+06	1.5435e+06	1.25988e+06	1.25932e+07	1.18465e+07	1.1452e+07	1.04439	0.000469081	8.26825	3.04758	up
XMW0676	C9H10O	Ethanone, 1-(3-methylphenyl)-	Ketone	585-74-0	703080	665461	550235	1.22063e+07	1.20857e+07	1.18832e+07	1.04553	2.48783e-06	18.8533	4.23674	up
XMW0442	C8H12N2	Betahistine	Heterocyclic compound	5638-76-6	5.60346e+06	5.63535e+06	4.63713e+06	1.21101e+07	1.1658e+07	1.16962e+07	1.03318	0.000594546	2.23383	1.15952	up
KMW0286	C8H12N2O	Pyrazine, 2-methoxy-3-(1-methylethyl)-	Heterocyclic compound	25773-40-4	1.93266e+08	1.95816e+08	1.71286e+08	1.20018e+07	1.19756e+07	1.19683e+07	1.04656	0.00197818	0.0641468	-3.96248	down
KMW0365	C10H14O2	2-((3,3-Dimethyloxiran-2-yl)methyl)-3-methylfuran	Heterocyclic compound	92356-06-4	884642	899444	760201	1.19269e+07	1.20925e+07	1.23605e+07	1.04598	2.35889e-05	14.2986	3.83781	up
XMW0961	C12H20O2	Bornyl acetate	Terpenoids	76-49-3	1.84554e+06	1.85519e+06	1.53872e+06	1.18957e+07	1.16744e+07	1.14877e+07	1.04459	4.53153e-07	6.69112	2.74225	up
KMW0377	C11H20O2	cis-3-Hexenyl-.alpha.-methylbutyrate	Ester	53398-85-9	80103.7	72939.7	63297.2	1.18714e+07	1.15419e+07	1.15207e+07	1.04655	9.36671e-05	161.477	7.33519	up
D175	C12H18O	.beta.-Phenylethylmethylethylcarbinol	Alcohol	10415-87-9	4.39461e+06	4.30784e+06	3.68195e+06	1.18339e+07	1.1369e+07	1.15338e+07	1.04036	4.71705e-05	2.80487	1.48793	up
KMW0296	C10H16	Cyclohexene, 1-methyl-4-(1-methylethylidene)-	Terpenoids	586-62-9	5.53552e+07	5.45412e+07	4.89215e+07	1.16296e+07	1.19514e+07	1.23641e+07	1.04542	0.00221471	0.226329	-2.14351	down
XMW1300	C9H18	Cyclopentane, butyl-	Hydrocarbons	2040-95-1	5.21565e+06	4.80394e+06	4.80461e+06	1.15435e+07	1.21363e+07	1.26637e+07	1.04308	0.000493477	2.45163	1.29374	up
WMW0075	C15H26O	1,6,10-Dodecatrien-3-ol, 3,7,11-trimethyl-	Terpenoids	7212-44-4	2.5672e+06	2.44344e+06	2.06518e+06	1.15114e+07	1.18997e+07	1.08482e+07	1.04266	0.000144787	4.84174	2.27553	up
NMW0034	C10H16O	Fenchone	Terpenoids	1195-79-5	8.28017e+08	8.28924e+08	7.43099e+08	1.13152e+07	1.12971e+07	1.13928e+07	1.04687	0.00129947	0.0141686	-6.14116	down
XMW0189	C10H16O	3-Cyclohexene-1-acetAldehyde, .alpha.,4-dimethyl-	Aldehyde	29548-14-9	377559	358282	277188	1.11428e+07	1.12327e+07	1.06049e+07	1.04526	0.000250042	32.5562	5.02486	up
XMW0412	C8H10O2	3-Acetyl-2,5-dimethyl furan	Heterocyclic compound	10599-70-9	5.21921e+07	5.24806e+07	4.63e+07	1.10762e+07	1.12579e+07	1.12835e+07	1.04555	0.00261698	0.222673	-2.167	down
D143	C10H12O2	Benzenepropanoic acid, methyl ester	Ester	103-25-3	449147	391723	405872	1.04284e+07	9.78365e+06	9.54051e+06	1.04652	0.000741773	23.8642	4.57678	up
XMW0910	C5H6N2O	1H-Imidazole, 1-acetyl-	Heterocyclic compound	2466-76-4	1.03497e+06	946784	995288	1.03383e+07	1.10684e+07	1.14849e+07	1.04639	0.00106424	11.0484	3.46577	up
KMW0343	C9H16O	2-Nonenal	Aldehyde	2463-53-8	9	9	9	1.01598e+07	1.01307e+07	1.0149e+07	1.04698	7.01057e-07	1.12739e+06	20.1046	up
XMW0236	C6H7NS	Thiazole, 5-ethenyl-4-methyl-	Heterocyclic compound	1759-28-0	2.17529e+06	2.09108e+06	2.00224e+06	1.01253e+07	1.00827e+07	1.01915e+07	1.04643	1.92289e-07	4.84948	2.27783	up
XMW0724	C12H18	Albene	Hydrocarbons	38451-64-8	592406	707163	461039	9.06682e+06	9.21279e+06	9.40606e+06	1.04249	7.28927e-07	15.7251	3.97499	up
XMW0213	C11H22O2	Isopentyl hexanoate	Ester	2198-61-0	368404	347901	275332	9.0605e+06	8.96651e+06	8.50254e+06	1.04528	0.000298451	26.7533	4.74164	up
XMW0979	C15H24	(4R,4aS,6S)-4,4a-Dimethyl-6-(prop-1-en-2-yl)-1,2,3,4,4a,5,6,7-octahydronaphthalene	Terpenoids	823810-22-6	156363	151775	157056	8.99677e+06	8.43356e+06	8.25267e+06	1.04691	0.000709281	55.2092	5.78684	up
NMW0071	C10H18O	L-.alpha.-Terpineol	Terpenoids	10482-56-1	4.11186e+06	4.15892e+06	3.36348e+06	8.68259e+06	8.50643e+06	8.49258e+06	1.03102	0.00194637	2.20741	1.14236	up
XMW0051	C6H5NO	4-Pyridinecarboxaldehyde	Heterocyclic compound	872-85-5	956680	843646	876340	8.59635e+06	9.15305e+06	9.60952e+06	1.04602	0.00111428	10.2213	3.3535	up
KMW0427	C8H16O2S	3-Mercaptohexyl acetate	Ester	136954-20-6	39868	27953.4	22331.7	8.47241e+06	8.09503e+06	7.91557e+06	1.04502	0.000402238	271.571	8.08519	up
KMW0338	C9H16O	2-Nonenal, (E)-	Aldehyde	18829-56-6	186484	209320	163319	8.26725e+06	8.2234e+06	8.12205e+06	1.04612	5.80614e-06	44.0202	5.46009	up
KMW0312	C10H14O	Furan, 3-(4-methyl-3-pentenyl)-	Terpenoids	539-52-6	1.59619e+09	1.59288e+09	1.44349e+09	8.0454e+06	8.0661e+06	8.10738e+06	1.04693	0.0010729	0.00522797	-7.57953	down
KMW0509	C15H24	Cyclohexene, 4-ethenyl-4-methyl-3-(1-methylethenyl)-1-(1-methylethyl)-, (3R-trans)-	Terpenoids	20307-84-0	2.4354e+07	2.41668e+07	2.01612e+07	7.91909e+06	7.47849e+06	7.41498e+06	1.03997	0.00728695	0.332148	-1.5901	down
D110	C10H16O2	Bicyclo[3.1.1]heptan-3-one, 2-hydroxy-2,6,6-trimethyl-	Ketone	10136-65-9	585411	576552	459126	7.80553e+06	7.49279e+06	7.35062e+06	1.0449	0.000124988	13.9714	3.80441	up
D157	C13H16O2	Propanoic acid, 2-methyl-, 3-phenyl-2-propenyl ester	Ester	103-59-3	528636	431816	541647	7.72104e+06	7.51613e+06	6.92988e+06	1.04539	0.000959433	14.7574	3.88337	up
XMW0544	C15H24	Azulene, 1,2,3,3a,4,5,6,7-octahydro-1,4-dimethyl-7-(1-methylethenyl)-, [1R-(1.alpha.,3a.beta.,4.alpha.,7.beta.)]-	Terpenoids	22567-17-5	1.94413e+07	1.93783e+07	1.63249e+07	7.58924e+06	7.27495e+06	7.27934e+06	1.03848	0.0081228	0.401554	-1.31633	down
XMW0358	C9H12O2	1-Pentanone, 1-(2-furanyl)-	Heterocyclic compound	3194-17-0	883412	885286	732288	7.51542e+06	7.6032e+06	7.76397e+06	1.04509	7.1398e-07	9.14942	3.19368	up
KMW0361	C9H10O	BenzAldehyde, 4-ethyl-	Aldehyde	4748-78-1	311129	297469	268890	7.503e+06	7.14981e+06	7.05949e+06	1.04649	0.000342514	24.7437	4.62899	up
KMW0350	C9H10O2	Acetic acid, phenylmethyl ester	Ester	140-11-4	9	9	9	7.48995e+06	7.35434e+06	7.37147e+06	1.04698	3.31465e-05	822806	19.6502	up
KMW0552	C15H24	(-)-.beta.-Bourbonene	Terpenoids	5208-59-3	2.15001e+06	2.09291e+06	1.82332e+06	7.48755e+06	7.20359e+06	7.31469e+06	1.04336	3.18912e-06	3.62759	1.85901	up
WMW0069	C9H8O	2-Propenal, 3-phenyl-	Aldehyde	104-55-2	135097	104369	108000	7.47235e+06	6.90518e+06	6.70009e+06	1.04607	0.0010958	60.6609	5.9227	up
XMW0762	C2H5N3O2	Imidodicarbonic diamide	Nitrogen compounds	108-19-0	113895	102083	90295	7.40845e+06	7.29239e+06	7.32159e+06	1.04641	1.18569e-05	71.9047	6.16801	up
XMW0486	C9H16O	Cyclohexanone, 2,2,6-trimethyl-	Ketone	2408-37-9	1.60453e+06	1.50254e+06	1.45103e+06	7.39679e+06	7.42979e+06	7.44123e+06	1.04621	1.51963e-05	4.88532	2.28845	up
XMW1219	C9H16O2	2-Butenoic acid, 2-methyl-, 2-methylpropyl ester, (E)-	Ester	61692-84-0	9.67279e+08	9.68358e+08	8.70703e+08	7.3657e+06	7.49954e+06	7.48722e+06	1.0469	0.00121474	0.00796499	-6.97211	down
NMW0093	C10H14O	D-Verbenone	Terpenoids	18309-32-5	219013	216916	174161	7.35503e+06	6.90287e+06	6.69192e+06	1.04583	0.000783735	34.3388	5.10177	up
KMW0214	C6H6N2O	Acetylpyrazine	Heterocyclic compound	22047-25-2	3.33077e+06	3.10094e+06	3.06676e+06	7.33831e+06	7.54365e+06	7.78643e+06	1.04423	3.57578e-05	2.38653	1.25492	up
XMW0028	C8H15N	Pyridine, 2,3,4,5-tetrahydro-6-propyl-	Heterocyclic compound	1604-01-9	1.56884e+06	1.5171e+06	1.45067e+06	7.18093e+06	7.18214e+06	7.29496e+06	1.04645	4.41109e-08	4.77406	2.25522	up
NMW0033	C5H5NO	2(1H)-Pyridinone	Heterocyclic compound	142-08-5	2.76428e+08	2.76436e+08	2.47753e+08	7.18011e+06	6.81486e+06	7.04106e+06	1.04679	0.00134894	0.0262748	-5.25018	down
D264	C10H18	1,6-Octadiene, 3,7-dimethyl-	Terpenoids	2436-90-0	795863	706447	676447	6.81521e+06	7.23908e+06	7.51307e+06	1.04565	0.000718681	9.89893	3.30727	up
XMW0047	C10H14O	Phenol, 2-(1-methylpropyl)-	Phenol	89-72-5	812074	808799	668625	6.32045e+06	6.13091e+06	6.06579e+06	1.0448	3.48977e-06	8.08786	3.01576	up
XMW1156	C9H13N	Cyclopentanecarbonitrile, 3-(1-methylethylidene)-	Nitrogen compounds	89683-72-7	673722	644672	564997	6.28499e+06	6.12787e+06	6.0169e+06	1.04571	2.28261e-05	9.78541	3.29063	up
KMW0556	C15H24	Naphthalene, decahydro-4a-methyl-1-methylene-7-(1-methylethenyl)-, [4aR-(4a.alpha.,7.alpha.,8a.beta.)]-	Terpenoids	17066-67-0	1.4784e+07	1.46384e+07	1.28699e+07	6.06927e+06	5.65162e+06	5.66729e+06	1.04053	0.00392679	0.411143	-1.28229	down
D81	C9H12O3	2-Furanpropanoic acid, ethyl ester	Heterocyclic compound	10031-90-0	2.97192e+06	2.99982e+06	2.44799e+06	5.95292e+06	5.81577e+06	5.80552e+06	1.02989	0.00204345	2.08727	1.06161	up
XMW0635	C8H16O	Cyclopropanemethanol, 2,2,3,3-tetramethyl-	Alcohol	2415-96-5	2.12946e+06	1.941e+06	1.98944e+06	5.8953e+06	6.19008e+06	6.44965e+06	1.04453	0.000494124	3.05864	1.61289	up
NMW0029	C8H8O2	Formic acid, phenylmethyl ester	Ester	104-57-4	1.43939e+07	1.39198e+07	1.27916e+07	5.85827e+06	6.53612e+06	6.19943e+06	1.03975	0.00129539	0.452346	-1.1445	down
XMW0239	C13H28	Decane, 3-ethyl-3-methyl-	Hydrocarbons	17312-66-2	69092.9	73940.3	66643.5	5.82035e+06	5.54286e+06	5.37581e+06	1.04679	0.000551442	79.8325	6.3189	up
XMW0814	C2H7N3S	2-Methyl-3-thiosemicarbazide	Others	21185-13-7	1.3351e+06	1.29301e+06	1.16158e+06	5.8064e+06	5.80138e+06	5.72852e+06	1.04525	7.06347e-06	4.5746	2.19364	up
NMW0209	C11H20O2	Undecylenic Acid	Acid	112-38-9	1.41225e+07	1.39951e+07	1.21862e+07	5.75293e+06	5.32894e+06	5.45602e+06	1.03995	0.00476251	0.41033	-1.28514	down
KMW0504	C9H10O	Benzene, 1-ethenyl-4-methoxy-	Aromatics	637-69-4	9	9	9	5.57899e+06	5.34231e+06	5.25236e+06	1.04698	0.00032629	599025	19.1923	up
NMW0105	C9H12O	Phenol, 4-propyl-	Phenol	645-56-7	685031	684656	555608	5.51636e+06	5.23188e+06	5.1496e+06	1.04436	0.000116944	8.25735	3.04568	up
XMW0918	C10H16O	Isocyclocitral	Aldehyde	1335-66-6	149741	124164	129112	5.4007e+06	5.27342e+06	5.1977e+06	1.04648	0.000102953	39.3825	5.29948	up
XMW1460	C10H10O	3-Buten-2-one, 4-phenyl-	Ketone	122-57-6	18461.1	18096.1	10447.3	5.24438e+06	4.91981e+06	4.81599e+06	1.04462	0.000668158	318.696	8.31604	up
KMW0183	C7H10N2	Pyrazine, 2-ethyl-5-methyl-	Heterocyclic compound	13360-64-0	331634	313376	302737	5.20524e+06	5.47365e+06	5.72563e+06	1.04655	0.000821627	17.309	4.11345	up
WMW0085	C4H10S2	Diethyl diSulfur compounds	Sulfur compounds	110-81-6	784898	681896	707499	5.14699e+06	5.50115e+06	5.81479e+06	1.04541	0.00129369	7.57163	2.9206	up
WMW0053	C15H24	Benzene, 1-(1,5-dimethylhexyl)-4-methyl-	Terpenoids	1461-02-5	1.65108e+07	1.67096e+07	1.35867e+07	4.95991e+06	4.67323e+06	4.70994e+06	1.04005	0.00819508	0.306429	-1.70637	down
NMW0057	C5H7NO2	Glutarimide	Amine	1121-89-7	1.76034e+07	1.75686e+07	1.52706e+07	4.81663e+06	4.8064e+06	4.75361e+06	1.0442	0.00407758	0.28501	-1.81092	down
D197	C10H16O	3-Oxatricyclo[4.1.1.0(2,4)]octane, 2,7,7-trimethyl-	Terpenoids	1686-14-2	9.48574e+08	9.44283e+08	8.51651e+08	4.75602e+06	4.70185e+06	4.66948e+06	1.04691	0.0012046	0.0051475	-7.60191	down
D401	C10H18O	2-Isopropyl-5-methylhex-2-enal	Aldehyde	35158-25-9	8.41805e+08	8.41813e+08	7.51318e+08	4.7308e+06	4.73595e+06	4.71243e+06	1.0469	0.00139443	0.00582322	-7.42397	down
KMW0483	C11H22O	Undecanal	Aldehyde	112-44-7	7378.12	6912.23	10195.3	4.72814e+06	4.45521e+06	4.57557e+06	1.04632	0.000296775	561.918	9.13421	up
XMW0301	C9H12	Mesitylene	Aromatics	108-67-8	551618	483292	506338	4.7014e+06	4.99568e+06	5.24796e+06	1.04595	0.00106635	9.69672	3.2775	up
NMW0070	C9H8O2	1,2-Propanedione, 1-phenyl-	Ketone	579-07-7	369071	344183	306865	4.67403e+06	4.60479e+06	4.61426e+06	1.04601	1.8393e-08	13.6191	3.76756	up
XMW0467	C12H15NO	2-Pyridin-2-ylmethyl-cyclohexanone	Ketone	113777-22-3	445746	357634	422680	4.64848e+06	4.69563e+06	4.26337e+06	1.04524	0.000761909	11.0985	3.4723	up
WMW0051	C13H20O	β-Ionone	Terpenoids	14901-07-6	36989.3	33715.4	31061.5	4.60587e+06	4.37909e+06	4.31118e+06	1.0467	0.000408295	130.654	7.0296	up
NMW0232	C14H14	Bibenzyl	Aromatics	103-29-7	1.57098e+06	1.53445e+06	1.30034e+06	4.53211e+06	4.30451e+06	4.26018e+06	1.03996	1.71893e-05	2.97264	1.57175	up
XMW0410	C9H18O	1-Nonen-4-ol	Alcohol	35192-73-5	1.24407e+09	1.24092e+09	1.11964e+09	4.51548e+06	4.44477e+06	4.49056e+06	1.04693	0.00116888	0.00373155	-8.06601	down
KMW0522	C15H24	Copaene	Terpenoids	3856-25-5	1.77519e+07	1.77219e+07	1.5087e+07	4.44839e+06	4.21142e+06	4.42029e+06	1.04356	0.00471951	0.2587	-1.95065	down
XMW1057	C4H7NO	Methacrylamide	Amine	79-39-0	1.02097e+08	1.01635e+08	8.7405e+07	4.41624e+06	4.36119e+06	4.31607e+06	1.04648	0.00269541	0.0449737	-4.47478	down
D415	C11H14O2	Isobutyric acid, 2-methylphenyl ester	Ester	36438-54-7	33336.6	44726.2	14719.4	4.39506e+06	4.30756e+06	4.30269e+06	1.0376	1.27035e-05	140.17	7.13104	up
XMW0114	C6H5NO	Benzene, nitroso-	Aromatics	586-96-9	296477	280822	273484	4.324e+06	4.57796e+06	4.76543e+06	1.04656	0.000869385	16.0645	4.0058	up
XMW0776	C10H10O2	Benzoic acid, 2-propenyl ester	Ester	583-04-0	711856	713886	586348	4.31795e+06	4.04433e+06	3.78444e+06	1.0432	0.0011028	6.03687	2.5938	up
D373	C7H12O	2,4-Heptadien-1-ol, (E,E)-	Alcohol	33467-79-7	306153	283339	284464	4.30143e+06	4.5132e+06	4.67344e+06	1.04661	0.000622384	15.4334	3.94798	up
KMW0636	C15H24O	1H-3a,7-Methanoazulen-5-ol, octahydro-3,8,8-trimethyl-6-methylene-	Terpenoids	28231-03-0	342307	255095	429711	4.23583e+06	4.32674e+06	3.95823e+06	1.03974	0.000119802	12.1903	3.60766	up
D348	C10H18O	Cyclobutaneethanol, 1-methyl-2-(1-methylethenyl)-, cis-	Alcohol	30820-22-5	1.15043e+06	1.15718e+06	973518	4.2353e+06	4.30271e+06	4.33912e+06	1.04313	2.31207e-05	3.92461	1.97255	up
XMW0940	C13H16O	Benzenemethanol, .alpha.-2-cyclohexen-1-yl-	Alcohol	5723-89-7	554341	457911	488133	4.21308e+06	4.49335e+06	3.99476e+06	1.04514	0.00103996	8.46528	3.08156	up
WMW0021	C15H22	trans-Calamenene	Terpenoids	73209-42-4	2.01834e+06	1.8822e+06	1.7733e+06	4.14182e+06	3.91905e+06	3.91279e+06	1.04038	3.5749e-05	2.11033	1.07747	up
XMW0487	C6H6N2O2	2-Picoline, 6-nitro-	Heterocyclic compound	18368-61-1	1.2612e+06	1.2611e+06	1.05922e+06	3.98375e+06	3.89997e+06	3.88021e+06	1.04169	6.75558e-05	3.28462	1.71573	up
XMW1094	C13H20	Megastigma-4,6(Z),8(E)-triene	Hydrocarbons	51468-85-0	1.52251e+07	1.52871e+07	1.30553e+07	3.97275e+06	3.77603e+06	3.92508e+06	1.04369	0.00451703	0.267948	-1.89997	down
NMW0142	C12H20O2	Cyclohexanol, 1-methyl-4-(1-methylethylidene)-, acetate	Ester	10235-63-9	9.61664e+06	9.4783e+06	7.88171e+06	3.91828e+06	3.58253e+06	3.66111e+06	1.03451	0.00919046	0.413762	-1.27313	down
D355	C10H15N	2,6-Octadienenitrile, 3,7-dimethyl-, (Z)-	Nitrogen compounds	31983-27-4	9	9	9	3.91105e+06	3.69991e+06	3.64888e+06	1.04698	0.000456843	417031	18.6698	up
KMW0203	C7H7NO	Ethanone, 1-(2-pyridinyl)-	Heterocyclic compound	1122-62-9	4.0707e+07	3.8233e+07	3.79177e+07	3.88275e+06	3.97532e+06	4.19659e+06	1.04661	0.000562872	0.103157	-3.27709	down
XMW0793	C12H18	1,7-Octadiene, 2,7-dimethyl-3,6-bis(methylene)-	Hydrocarbons	16714-60-6	1.84183e+07	1.81292e+07	1.62924e+07	3.86422e+06	3.98915e+06	4.0742e+06	1.04551	0.00221175	0.22573	-2.14733	down
XMW0670	C4H5N3	Acetonitrile, 2,2'-iminobis-	Nitrogen compounds	628-87-5	8.949e+08	8.94147e+08	8.29694e+08	3.86259e+06	3.86752e+06	3.86438e+06	1.04696	0.000617823	0.00442751	-7.81929	down
XMW1077	C7H14O4	1,3-Dioxolane-2,2-diethanol	Alcohol	5694-95-1	1.18976e+06	1.18718e+06	990928	3.80516e+06	3.69637e+06	3.62359e+06	1.04115	1.03662e-05	3.30332	1.72391	up
WMW0014	C10H16O	Pinocamphone	Terpenoids	547-60-4	9	9	9	3.753e+06	3.78005e+06	3.79814e+06	1.04698	1.20613e-05	419674	18.6789	up
XMW0721	C10H14O	Benzene, 1-methoxy-4-propyl-	Aromatics	104-45-0	1.13215e+06	1.08939e+06	933861	3.55827e+06	3.54687e+06	3.55129e+06	1.04192	0.000560602	3.3772	1.75583	up
NMW0785	C5H8O2	Tiglic Acid	Acid	80-59-1	408395	362961	362038	3.50727e+06	3.72962e+06	3.89402e+06	1.04593	0.000938882	9.82087	3.29585	up
WMW0081	C9H12O	cis-2-(2-Pentenyl)furan	Heterocyclic compound	70424-13-4	89975.4	83074.1	79155	3.49242e+06	3.6202e+06	3.74877e+06	1.04667	0.000428253	43.0658	5.42847	up
XMW1435	C14H22O2	(6,6-dimethyl-2-bicyclo[3.1.1]hept-2-enyl)methyl 2-methylpropanoate	Ester	29021-37-2	8.61601e+06	8.51255e+06	7.31535e+06	3.47754e+06	3.31469e+06	3.22262e+06	1.03868	0.00613183	0.409707	-1.28733	down
XMW0532	C6H10N4	1H-Pyrazole-1-carboximidamide, 3,5-dimethyl-	Heterocyclic compound	22906-75-8	6.97353e+08	6.98833e+08	6.27959e+08	3.26848e+06	3.27384e+06	3.29207e+06	1.04692	0.00121049	0.00485854	-7.68526	down
D307	C10H18O	Bicyclo[3.1.1]heptan-3-ol, 2,6,6-trimethyl-, (1.alpha.,2.beta.,3.alpha.,5.alpha.)-	Terpenoids	27779-29-9	369645	368233	294920	3.2112e+06	3.22656e+06	3.23541e+06	1.04449	2.14028e-05	9.36599	3.22743	up
WMW0146	C15H24	.alpha.-Maaliene	Terpenoids	489-28-1	1.07462e+07	1.09939e+07	8.83664e+06	3.0969e+06	2.77949e+06	2.82785e+06	1.03945	0.00762926	0.284669	-1.81264	down
D210	C6H5NO2	Benzene, nitro-	Aromatics	98-95-3	7.94482e+06	7.80965e+06	7.12592e+06	3.03813e+06	3.3348e+06	3.41048e+06	1.04038	0.000858252	0.427589	-1.2257	down
XMW0011	C10H14	Benzene, 1,4-diethyl-	Aromatics	105-05-5	1.18673e+07	1.12671e+07	1.10862e+07	2.95609e+06	3.02256e+06	3.14665e+06	1.04615	0.000444309	0.26666	-1.90693	down
D101	C10H14O	Benzeneethanol, .alpha.,.alpha.-dimethyl-	Alcohol	100-86-7	37289.7	27433.6	11256.7	2.94106e+06	2.88524e+06	2.87452e+06	1.03538	6.46061e-06	114.515	6.83939	up
XMW0644	C6H10N2	1H-Imidazole, 2-propyl-	Heterocyclic compound	50995-95-4	4.18999e+08	4.18365e+08	3.77688e+08	2.87806e+06	2.89169e+06	2.8856e+06	1.04691	0.00115292	0.00712344	-7.13321	down
NMW0202	C11H16O	Phenol, 4-pentyl-	Phenol	14938-35-3	7.18373e+06	7.22978e+06	6.01913e+06	2.84872e+06	2.65947e+06	2.65348e+06	1.03707	0.00796663	0.399443	-1.32394	down
XMW1117	C8H14O2	2-Propenoic acid, pentyl ester	Ester	2998-23-4	337332	306838	314029	2.78199e+06	2.82082e+06	3.0508e+06	1.04623	0.000946327	9.03113	3.17491	up
NMW0073	C10H14O	Bicyclo[3.1.1]hept-2-ene-2-carboxaldehyde, 6,6-dimethyl-	Terpenoids	564-94-3	1.34561e+06	1.35232e+06	1.07149e+06	2.77286e+06	2.67614e+06	2.66358e+06	1.02584	0.00158293	2.15221	1.10582	up
NMW0099	C9H7N	Quinoline	Heterocyclic compound	91-22-5	9	9	9	2.766e+06	2.66093e+06	2.6298e+06	1.04698	0.000235309	298398	18.1869	up
WMW0005	C10H14O	Pinocarvone	Terpenoids	30460-92-5	16201.6	12567.5	13649.5	2.73357e+06	2.60639e+06	2.57937e+06	1.04656	0.000325591	186.694	7.54453	up
D428	C15H24O	6-Methyl-2-(4-methylcyclohex-3-en-1-yl)hepta-1,5-dien-4-ol	Terpenoids	38142-56-2	391455	313945	346193	2.70761e+06	2.89005e+06	2.56318e+06	1.04453	0.000953768	7.76046	2.95614	up
D403	C13H18O2	Benzeneacetic acid, 4-(1,1-dimethylethyl)-, methyl ester	Ester	3549-23-3	13831.1	11475.4	14555.5	2.62004e+06	2.5124e+06	2.44143e+06	1.04664	0.000425551	190.002	7.56987	up
NMW0038	C8H10O	Benzenemethanol, 4-methyl-	Alcohol	589-18-4	7.54353e+08	7.55468e+08	6.73249e+08	2.60753e+06	2.59168e+06	2.56261e+06	1.04691	0.0014065	0.00355546	-8.13575	down
XMW0770	C9H10	Indane	Aromatics	496-11-7	1.1731e+06	1.0926e+06	1.09952e+06	2.52928e+06	2.56406e+06	2.62888e+06	1.04499	3.59548e-06	2.29472	1.19832	up
WMW0066	C9H18O	6-Nonen-1-ol, (E)-	Alcohol	31502-19-9	255846	226778	198109	2.50532e+06	2.47162e+06	2.41549e+06	1.04486	1.60369e-06	10.8595	3.44089	up
WMW0197	C10H16O2	Lilac Aldehyde D	Aldehyde	53447-47-5	118868	102473	141260	2.49305e+06	2.43954e+06	2.39842e+06	1.04517	1.52288e-05	20.2179	4.33756	up
KMW0223	C10H16	1,3-Cyclohexadiene, 1-methyl-4-(1-methylethyl)-	Terpenoids	99-86-5	1.30684e+07	1.21597e+07	1.17548e+07	2.48828e+06	2.68325e+06	2.81216e+06	1.04509	0.000949402	0.215875	-2.21173	down
XMW0291	C5H9NO2	N-Acetylisoxazolidine	Heterocyclic compound	115615-36-6	398143	357031	356308	2.46014e+06	2.6618e+06	2.78988e+06	1.04546	0.00148437	7.11826	2.83152	up
XMW0181	C9H16O	5-Hepten-2-one, 4,6-dimethyl-	Ketone	31162-48-8	260304	241334	238244	2.44451e+06	2.58461e+06	2.69848e+06	1.04633	0.000907458	10.4444	3.38465	up
XMW1467	C6H10N2	1H-Pyrazole, 1,3,5-trimethyl-	Heterocyclic compound	1072-91-9	475206	452807	443192	2.41448e+06	2.42972e+06	2.42284e+06	1.04663	7.09771e-07	5.29974	2.40592	up
KMW0679	C10H10O2	2-Propenoic acid, 3-phenyl-, methyl ester, (E)-	Ester	1754-62-7	678123	676687	591792	2.41347e+06	2.30287e+06	2.34653e+06	1.04401	2.79194e-06	3.6283	1.85929	up
XMW0246	C10H16O2	OxiranecarboxAldehyde, 3-methyl-3-(4-methyl-3-pentenyl)-	Aldehyde	16996-12-6	58368.4	60487.9	36519	2.37722e+06	2.23892e+06	2.53694e+06	1.04281	0.00126069	46.0374	5.52474	up
XMW0855	C6H10OS2	Ethanone, 1-(2-methyl-1,3-dithiolan-2-yl)-	Heterocyclic compound	33266-07-8	303638	316613	267841	2.34552e+06	2.08372e+06	2.02307e+06	1.04445	0.00237907	7.26536	2.86103	up
KMW0325	C10H18O	3-Cyclohexen-1-ol, 1-methyl-4-(1-methylethyl)-	Terpenoids	586-82-3	9	9	9	2.33517e+06	2.31276e+06	2.32354e+06	1.04698	7.75494e-06	258203	17.9781	up
D311	C10H16O	3-p-Menthen-7-al	Aldehyde	27841-22-1	174244	177369	145966	2.33492e+06	2.28617e+06	2.23548e+06	1.04564	3.83042e-05	13.7799	3.78449	up
XMW0423	C13H22O	6,8-Nonadien-2-one, 8-methyl-5-(1-methylethyl)-, (E)-	Ketone	54868-48-3	8.3537e+06	8.38016e+06	7.18127e+06	2.28737e+06	2.15813e+06	2.21178e+06	1.04353	0.00439864	0.278371	-1.84492	down
XMW0295	C10H12	Benzene, 1-methyl-3-(1-methylethenyl)-	Aromatics	1124-20-5	559699	465382	394482	2.28378e+06	2.31919e+06	2.22128e+06	1.03825	3.29178e-05	4.80729	2.26522	up
XMW0223	C7H9NO2	1H-Pyrrole-2,5-dione, 3-ethyl-4-methyl-	Heterocyclic compound	20189-42-8	169021	146974	143661	2.22658e+06	2.22405e+06	2.15692e+06	1.04619	2.33616e-05	14.375	3.84549	up
XMW1381	C10H14	Bicyclo[3.2.1]oct-2-ene, 3-methyl-4-methylene-	Terpenoids	49826-53-1	678839	629892	564234	2.19449e+06	2.15104e+06	2.1286e+06	1.04285	1.90018e-05	3.45662	1.78936	up
KMW0259	C10H16	.gamma.-Terpinene	Terpenoids	99-85-4	1.26794e+07	1.23469e+07	1.11913e+07	2.18301e+06	2.08535e+06	2.02709e+06	1.04574	0.00186439	0.173822	-2.52431	down
KMW0188	C4H8S2	2-Methyl-1,3-dithiacyclopentane	Heterocyclic compound	5616-51-3	880626	828293	809405	2.07542e+06	2.13164e+06	2.16991e+06	1.04496	5.73407e-06	2.53223	1.34041	up
NMW0212	C8H7NO	2H-Indol-2-one, 1,3-dihydro-	Heterocyclic compound	59-48-3	5.78558e+06	6.09074e+06	5.0135e+06	2.07167e+06	1.90114e+06	1.89745e+06	1.03939	0.00619573	0.347562	-1.52466	down
NMW0010	C10H12	Dicyclopentadiene	Hydrocarbons	77-73-6	180554	186155	164721	2.00328e+06	2.05279e+06	2.14828e+06	1.04624	0.000389813	11.6748	3.54533	up
D439	C10H20O	Cyclohexanol, 1-methyl-4-(1-methylethyl)-, trans-	Terpenoids	3901-93-7	277610	213576	435456	1.99788e+06	1.96828e+06	1.95932e+06	1.02336	0.00117243	6.39457	2.67685	up
D262	C7H14S2	(Z)-sec-Butyl propenyl diSulfur compounds	Sulfur compounds	24351-70-0	500047	476607	432917	1.99635e+06	1.98984e+06	1.98924e+06	1.04507	0.000138962	4.23918	2.08379	up
WMW0083	C10H20O	2-Decen-1-ol, (E)-	Alcohol	18409-18-2	92122	97391.9	66269.1	1.98756e+06	1.85314e+06	1.81016e+06	1.0435	0.000631096	22.0924	4.46548	up
KMW0337	C10H18O	4-Isopropyl-1-methylcyclohex-2-enol	Terpenoids	619-62-5	259747	224932	195746	1.96893e+06	2.0251e+06	2.09183e+06	1.04382	2.34599e-05	8.9442	3.16095	up
XMW0527	C10H18O	2-Cyclohexen-1-ol, 1-methyl-4-(1-methylethyl)-, cis-	Alcohol	29803-82-5	207845	204328	179863	1957271	2016933	2076782	1.04594	0.000165193	10.2206	3.35341	up
D241	C15H26O	3-Cyclohexene-1-methanol, .alpha.,4-dimethyl-.alpha.-(4-methyl-3-pentenyl)-, [R-(R*,R*)]-	Terpenoids	23178-88-3	117576	86941.5	112811	1.93027e+06	1.96908e+06	1.81509e+06	1.04481	0.000416816	18.008	4.17056	up
w42	C14H30O	2-Ethyl-1-dodecanol	Alcohol	19780-33-7	55165.2	42614.9	55207.5	1.85474e+06	1.80077e+06	1.69768e+06	1.0458	0.000645022	34.991	5.12891	up
WMW0126	C9H16	1,3-Hexadiene, 3-ethyl-2-methyl-	Hydrocarbons	61142-36-7	9.46182e+06	8.81361e+06	8.77703e+06	1.81016e+06	1.87859e+06	1.96625e+06	1.04605	0.000640614	0.209038	-2.25816	down
NMW0037	C10H20O2	Butanoic acid, 3-methyl-, 3-methylbutyl ester	Ester	659-70-1	2.95104e+08	2.94509e+08	2.65305e+08	1.71858e+06	1.72883e+06	1.72548e+06	1.04692	0.00120354	0.00605074	-7.36867	down
XMW0555	C10H8O2	2-Acetylbenzofuran	Heterocyclic compound	1646-26-0	548000	552342	468638	1.71153e+06	1.62513e+06	1.56834e+06	1.04121	7.4898e-05	3.12623	1.64443	up
XMW0446	C6H11NO2	2,4-Dimethyl-2-oxazoline-4-methanol	Heterocyclic compound	39986-37-3	355408	345783	334465	1.69557e+06	1.6758e+06	1.7003e+06	1.04666	3.07118e-08	4.89706	2.29192	up
XMW0849	C15H26O	2-Naphthalenemethanol, 2,3,4,4a,5,6,7,8-octahydro-.alpha.,.alpha.,4a,8-tetramethyl-, [2R-(2.alpha.,4a.beta.,8.beta.)]-	Terpenoids	63891-61-2	155306	117894	125536	1.67469e+06	1.83693e+06	1.65625e+06	1.04453	0.000893556	12.9606	3.69606	up
NMW0135	C8H7NS	Thiocyanic acid, phenylmethyl ester	Sulfur compounds	3012-37-1	5.17148e+06	5.12842e+06	4.23409e+06	1.66441e+06	1.56367e+06	1.54319e+06	1.03917	0.007967	0.328284	-1.60699	down
XMW0766	C10H16O	Cyclohexanone, 5-methyl-2-(1-methylethylidene)-	Terpenoids	15932-80-6	1.44629e+07	1.40478e+07	1.11228e+07	1.61823e+06	1.56995e+06	1.57068e+06	1.0439	0.00806427	0.120072	-3.05803	down
XMW1454	C6H6O3	Isomaltol	Heterocyclic compound	3420-59-5	83458.9	73494.4	72725.9	1.59264e+06	1.6255e+06	1.67599e+06	1.04647	0.000186717	21.3086	4.41336	up
WMW0202	C10H16	Bicyclo[2.2.1]hept-2-ene, 1,7,7-trimethyl-	Terpenoids	464-17-5	162955	139203	145565	1.58939e+06	1.63211e+06	1.7614e+06	1.04582	0.000970563	11.1295	3.47631	up
D263	C7H14S2	(E)-sec-Butyl propenyl diSulfur compounds	Sulfur compounds	24351-71-1	156407	155953	134638	1.58541e+06	1.57444e+06	1.56648e+06	1.04595	2.71568e-08	10.5735	3.40238	up
KMW0482	C10H16O	2,4-Decadienal, (E,E)-	Aldehyde	25152-84-5	9	9	9	1.58363e+06	1.57195e+06	1.52377e+06	1.04698	0.000137919	173309	17.403	up
XMW0006	C10H16	(+)-3-Carene	Terpenoids	7785-26-4	8.76157e+06	8.15033e+06	7.92313e+06	1.51819e+06	1.67655e+06	1.7514e+06	1.04493	0.0007136	0.19916	-2.328	down
D98	C7H8S	Benzene, (methylthio)-	Sulfur compounds	100-68-5	8.02934e+06	8.06233e+06	7.16007e+06	1.50329e+06	1.51476e+06	1.52984e+06	1.04591	0.00222453	0.195594	-2.35407	down
XMW0771	C10H16	1,5-Cyclooctadiene, 3,4-dimethyl-	Hydrocarbons	21284-05-9	5.67688e+06	5.36708e+06	5.28147e+06	1.43978e+06	1.45495e+06	1.51532e+06	1.04617	0.000626157	0.270134	-1.88825	down
NMW0061	C7H7NO2	1-methyl-2-nitro-Benzene	Aromatics	88-72-2	9	9	9	1.43494e+06	1.42217e+06	1.41848e+06	1.04698	1.22413e-05	158355	17.2728	up
NMW0050	C8H7N	Benzyl nitrile	Nitrogen compounds	140-29-4	348755	337257	306884	1.41787e+06	1.36488e+06	1.37128e+06	1.04523	2.13882e-06	4.18375	2.0648	up
XMW0631	C10H18O	p-Menth-2-en-7-ol, cis-	Phenol	19898-86-3	1.78917e+07	1.70709e+07	1.36522e+07	1.36722e+06	1.40278e+06	1.39348e+06	1.0447	0.00758542	0.0856423	-3.54553	down
XMW1000	C15H22O	(E)-5-((1R,3R,6S)-2,3-Dimethyltricyclo[2.2.1.02,6]heptan-3-yl)-2-methylpent-2-enal	Terpenoids	19903-70-9	243884	212012	178725	1.36537e+06	1.39698e+06	1.26692e+06	1.0415	0.000166447	6.34911	2.66656	up
D152	C12H16O2	Propanoic acid, 2-methyl-, 2-phenylethyl ester	Ester	103-48-0	431214	439815	370633	1.35022e+06	1.2936e+06	1.29185e+06	1.04186	7.52495e-06	3.16968	1.66434	up
WMW0194	C10H16O	Thujone	Terpenoids	546-80-5	9.79657e+07	9.78467e+07	8.9593e+07	1.34773e+06	1.33847e+06	1.34629e+06	1.04692	0.000871887	0.014129	-6.1452	down
XMW1087	C7H10O4	2(3H)-Furanone, 5-(acetyloxy)dihydro-5-methyl-	Heterocyclic compound	57681-51-3	19672.6	14939.2	14388.5	1.31911e+06	1.27278e+06	1.22587e+06	1.04586	0.000438325	77.9131	6.28379	up
XMW0204	C16H34	Dodecane, 5,8-diethyl-	Hydrocarbons	24251-86-3	343384	320642	272663	1.29749e+06	1.32853e+06	1.21102e+06	1.04122	9.44513e-05	4.09639	2.03435	up
KMW0133	C7H16O	1-Hexanol, 4-methyl-	Alcohol	818-49-5	137613	119288	133692	1.27307e+06	1.35371e+06	1.40987e+06	1.04596	0.00087498	10.3347	3.36942	up
KMW0144	C7H14O2	Hexanoic acid, methyl ester	Ester	106-70-7	3.78288e+06	3.38298e+06	3.38197e+06	1.2689e+06	1.26685e+06	1.26986e+06	1.04419	0.0035071	0.360795	-1.47075	down
XMW0909	C10H14O	2,6,6-Trimethylbicyclo[3.2.0]hept-2-en-7-one	Ketone	4613-37-0	1.91475e+09	1.91629e+09	1.73926e+09	1.23775e+06	1.28252e+06	1.27609e+06	1.04696	0.00100119	0.000681534	-10.5189	down
XMW0089	C10H18O	4-Decenal, (E)-	Aldehyde	65405-70-1	344663	304115	245933	1.23323e+06	1.26859e+06	1.34432e+06	1.03673	2.61915e-05	4.29875	2.10392	up
KMW0380	C9H14N2O	Pyrazine, 2-methoxy-3-(2-methylpropyl)-	Heterocyclic compound	24683-00-9	36320.9	34394	29684.8	1.18865e+06	1.23225e+06	1.22491e+06	1.0463	9.60057e-05	36.3129	5.18241	up
XMW1356	C16H34	Dodecane, 2-methyl-6-propyl-	Hydrocarbons	55045-08-4	2.86298e+06	2.82477e+06	2.4948e+06	1.18055e+06	1.09588e+06	1.11188e+06	1.0407	0.0038158	0.41409	-1.27199	down
NMW0215	C5H11NS3	N,N-Dimethyl-1,2,3-trithian-5-Amine	Heterocyclic compound	31895-21-3	71551.3	52272.5	77980.3	1.17348e+06	1.14019e+06	1.12312e+06	1.0434	7.75593e-06	17.0304	4.09004	up
XMW0285	C7H6O2	BenzAldehyde, 4-hydroxy-	Aldehyde	123-08-0	4.00324e+06	4.06208e+06	3.442e+06	1.16849e+06	1.10216e+06	1.14103e+06	1.04288	0.00498578	0.296479	-1.754	down
XMW1258	C15H24O3	Acetic acid, (4,6,8,9-tetramethyl-3-oxabicyclo[3.3.1]non-6-en-1-yl)methyl ester	Ester	309722-81-4	605492	501685	550381	1.15224e+06	1.2947e+06	1.1515e+06	1.0322	0.000804485	2.17093	1.11831	up
XMW0726	C10H14O	Benzene, (1-methoxypropyl)-	Aromatics	59588-12-4	2.22999e+09	2.24472e+09	2.03823e+09	1.14929e+06	1.10435e+06	1.12127e+06	1.04696	0.000938269	0.000518187	-10.9142	down
KMW0306	C11H24	Undecane	Hydrocarbons	1120-21-4	8.31853e+07	8.33652e+07	7.4863e+07	1.11709e+06	1.11828e+06	1.14667e+06	1.04688	0.00124692	0.0140093	-6.15747	down
KMW0267	C8H8O2	Benzoic acid, methyl ester	Ester	93-58-3	5.46302e+08	5.45573e+08	4.87698e+08	1.09533e+06	1.07316e+06	1.07323e+06	1.04693	0.00136238	0.00205228	-8.92856	down
KMW0503	C8H9NO2	Methyl anthranilate	Ester	134-20-3	3.72448e+06	3.69012e+06	3.06998e+06	1.08353e+06	1.04855e+06	1.03214e+06	1.04116	0.00727845	0.301798	-1.72835	down
NMW0048	C9H13N	DextroamphetAmine	Amine	51-64-9	5.22326e+06	5.18725e+06	4.51224e+06	1.06494e+06	1.04752e+06	1.05514e+06	1.04514	0.00345188	0.212266	-2.23605	down
KMW0310	C10H16O	2-Cyclohexen-1-ol, 1-methyl-4-(1-methylethenyl)-, trans-	Alcohol	7212-40-0	9	9	9	1.06408e+06	1.05195e+06	1.05967e+06	1.04698	1.12094e-05	117619	16.8438	up
D407	C10H18O	7-Octen-4-ol, 2-methyl-6-methylene-, (S)-	Terpenoids	35628-05-8	6.10048e+08	6.08871e+08	5.40771e+08	1.04846e+06	1.05243e+06	1.07423e+06	1.04693	0.00152603	0.00180437	-9.11429	down
XMW0997	C15H24O2	Bornyl tiglate	Ester	101223-92-1	75787.2	68070.9	92699.6	1.02849e+06	1.03295e+06	969544	1.04449	0.000119267	12.8129	3.67952	up
KMW0219	C8H18O	1-Hexanol, 2-ethyl-	Alcohol	104-76-7	207679	190902	186834	1.01728e+06	978305	979498	1.04601	1.5538e-05	5.082	2.3454	up
D370	C10H16O	(Z)-2,2-Dimethyl-3-(3-methylpenta-2,4-dien-1-yl)oxirane	Terpenoids	33281-83-3	9	9	9	1.01282e+06	1.03731e+06	1.04162e+06	1.04698	7.57119e-05	114509	16.8051	up
NMW0211	C10H14O2	1-Cyclohexene-1-carboxylic acid, 4-(1-methylethenyl)-	Terpenoids	7694-45-3	2.24008e+06	2.21529e+06	1.94176e+06	1.00535e+06	877065	895753	1.03567	0.00226858	0.434284	-1.20329	down
D261	C9H18OS	Butanethioic acid, 3-methyl-, S-(1-methylpropyl) ester	Ester	2432-91-9	87810.1	106299	80258.9	1.00117e+06	1.0376e+06	1.04937e+06	1.04426	1.00931e-05	11.2555	3.49256	up
NMW0023	C8H8O	BenzAldehyde, 2-methyl-	Aldehyde	529-20-4	5.61788e+06	5.47527e+06	4.89671e+06	994791	912542	919970	1.04532	0.00223623	0.176819	-2.49966	down
WMW0071	C6H14S3	TriSulfur compounds, dipropyl	Sulfur compounds	6028-61-1	9	9	9	976364	937157	905292	1.04698	0.000478148	104400	16.6718	up
KMW0428	C10H16O	2-Cyclohexen-1-one, 3-methyl-6-(1-methylethyl)-	Terpenoids	89-81-6	4.73817e+06	4.21271e+06	3.87366e+06	974749	915737	887129	1.0433	0.00520882	0.216586	-2.20699	down
NMW0011	C8H6O	Benzofuran	Heterocyclic compound	271-89-6	52418	53043.6	49490.7	965802	995697	1.00457e+06	1.04678	0.000138753	19.1418	4.25866	up
NMW0089	C10H20O	6-Octen-1-ol, 3,7-dimethyl-, (R)-	Terpenoids	1117-61-9	304752	309096	260027	950351	1.10432e+06	972404	1.03982	0.00217223	3.46397	1.79242	up
KMW0208	C10H22	Decane	Hydrocarbons	124-18-5	152725	141105	143840	948297	1.00108e+06	1.02947e+06	1.04631	0.000625331	6.80613	2.76683	up
NMW0157	C8H9NO	Acetamide, N-phenyl-	Amine	103-84-4	2.5949e+06	2.55865e+06	2.04009e+06	940364	877561	806344	1.03089	0.0108059	0.364804	-1.45481	down
KMW0351	C9H14N2	Pyrazine, 2,3-diethyl-5-methyl-	Heterocyclic compound	18138-04-0	9	9	9	934332	903782	899135	1.04698	0.000146361	101380	16.6294	up
NMW0041	C11H18	(E)-4,8-Dimethylnona-1,3,7-triene	Terpenoids	19945-61-0	9	9	9	931919	923392	972555	1.04697	0.000258821	104736	16.6764	up
XMW0657	C8H7NO	Benzoxazole, 2-methyl-	Heterocyclic compound	95-21-6	110617	113686	91630.8	926047	909884	918046	1.04475	3.69212e-07	8.71693	3.12382	up
XMW1177	C15H24O	11,11-Dimethyl-4,8-dimethylenebicyclo[7.2.0]undecan-3-ol	Alcohol	79580-01-1	109953	86230.5	111847	918668	1.02241e+06	926241	1.0438	0.000878767	9.30856	3.21856	up
XMW0293	C15H22O	(1aR,7R,7aR,7bS)-(+)-1a,2,3,5,6,7,7a,7b-Octahydro-1,1,7,7a-tetramethyl-1H-cyclopropa[a]naphthalen-3-one	Terpenoids	114339-93-4	164607	168058	140367	900509	981587	905764	1.04421	0.000407462	5.8936	2.55915	up
KMW0277	C9H14S	Thiophene, 2-pentyl-	Heterocyclic compound	4861-58-9	6942.82	6653.1	34115.6	896699	877485	882710	1.01676	1.16203e-06	55.6866	5.79926	up
NMW0145	C7H7NO	Benzamide	Amine	55-21-0	2.7447e+06	2.70826e+06	2.22763e+06	891795	846279	829529	1.03854	0.00877464	0.334298	-1.58079	down
KMW0257	C10H18O	Sabinene hydrate	Terpenoids	15537-55-0	5.42636e+06	5.27691e+06	4.59429e+06	883683	820387	821715	1.04501	0.00342145	0.16511	-2.5985	down
XMW0972	C16H26O	Khusimyl methyl ether	Hydrocarbons	300349-20-6	126359	139003	111124	860905	865605	801321	1.04407	0.000188714	6.71427	2.74723	up
D389	C12H20O2	(S)-3,3,6-Trimethylhepta-1,5-dien-4-yl acetate	Ester	3465-88-1	155295	159474	125563	860202	860869	837615	1.04289	2.15759e-06	5.81081	2.53874	up
XMW0622	C12H22O4	Butanedioic acid, bis(2-methylpropyl) ester	Ester	925-06-4	323097	317872	291946	840984	819741	819881	1.04452	4.22893e-06	2.65898	1.41087	up
XMW0636	C10H21I	1-iodo-Decane	Halogenated hydrocarbons	2050-77-3	348804	364812	324774	831746	783040	798378	1.04245	2.25231e-05	2.32395	1.21658	up
XMW1113	C9H20FO2P	2-Octyl methylphosphonofluoridate	Ester	22925-97-9	8251.35	7200.44	5593.53	826310	784692	783710	1.04566	0.000302984	113.788	6.83021	up
NMW0069	C8H11N	BenzenAmine, 2,5-dimethyl-	Amine	95-78-3	42330	43907	40405	808020	832174	802444	1.04678	0.000117399	19.2877	4.26961	up
KMW0388	C10H16O	(-)-trans-Carveol	Terpenoids	1197-07-5	135160	130034	131810	803260	800556	777777	1.04687	9.24132e-05	5.99893	2.5847	up
XMW1264	C15H26O2	Acetic acid, 1-methyl-3-(2,6,6-trimethylcyclohex-1-enyl)propyl ester	Ester	86756-12-9	60190.2	42107.4	69353.1	796614	812091	741176	1.04056	0.000228081	13.6899	3.77504	up
XMW0917	C9H16O	3-Nonen-5-one	Ketone	82456-34-6	3839.16	5666.6	4362.33	778748	785550	806248	1.04584	0.000104037	170.935	7.41731	up
XMW0175	C9H16O	2-Nonen-4-one	Ketone	32064-72-5	64676.7	54535.5	64570.6	768847	783907	792878	1.04603	4.37772e-06	12.7631	3.6739	up
XMW0764	C10H16O	(S)-(-)-(4-Isopropenyl-1-cyclohexenyl)methanol	Terpenoids	18457-55-1	9	9	9	767352	754342	748463	1.04698	5.43867e-05	84079.9	16.3595	up
D385	C8H10N2	5,6,7,8-Tetrahydroquinoxaline	Heterocyclic compound	34413-35-9	150252	105727	104927	761585	715375	696552	1.03771	2.62886e-05	6.02238	2.59033	up
KMW0570	C12H22O	2-Dodecenal, (E)-	Aldehyde	20407-84-5	1.85641e+06	1.88739e+06	1.616e+06	756662	716760	704323	1.03982	0.00522007	0.406311	-1.29934	down
KMW0202	C8H18O	3-Octanol	Alcohol	589-98-0	20875.6	25320	20952.6	729783	770168	781676	1.04612	0.000409875	33.979	5.08657	up
D432	C14H26O2	8-Dodecen-1-ol, acetate, (E)-	Ester	38363-29-0	120901	83773.2	91052.9	705861	758696	683380	1.0402	0.000156614	7.26323	2.86061	up
NMW0090	C10H17N	Amantadine	Amine	768-94-5	16277.1	27838.9	16761.3	698628	649023	617882	1.04141	0.001072	32.2867	5.01287	up
XMW0558	C15H26O	1,4-Methanoazulen-9-ol, decahydro-1,5,5,8a-tetramethyl-, [1R-(1.alpha.,3a.beta.,4.alpha.,8a.beta.,9S*)]-	Terpenoids	465-24-7	260912	215272	281833	691892	659917	630393	1.03192	0.000110783	2.61498	1.3868	up
NMW0082	C10H16O	(-)-trans-Isopiperitenol	Terpenoids	74410-00-7	344037	317797	245339	686015	749207	776717	1.0172	0.00042162	2.43828	1.28586	up
D414	C9H12O	Bicyclo[3.1.0]hex-3-en-2-one, 5-(1-methylethyl)-	Ketone	36262-12-1	9	9	9	681158	680424	679542	1.04698	4.7147e-07	75597.2	16.206	up
XMW1085	C8H14O2	2-Butenoic acid, butyl ester	Ester	7299-91-4	2.75568e+06	2.6209e+06	2.56096e+06	680809	689777	725872	1.04607	0.000486855	0.264119	-1.92074	down
XMW0534	C10H14O	Bicyclo[3.1.1]hept-3-en-2-one, 4,6,6-trimethyl-, (1S)-	Terpenoids	1196-01-6	8.05356e+06	7.70964e+06	6.12068e+06	677996	697870	699101	1.04438	0.00802426	0.0948171	-3.39871	down
XMW1068	C3H5N3O2	4-Methylurazole	Heterocyclic compound	16312-79-1	2.71569e+06	2.53495e+06	2.50552e+06	673890	673821	704341	1.04605	0.000943872	0.264571	-1.91828	down
XMW0658	C7H12O2	2-Heptenoic Acid	Acid	18999-28-5	8.01924e+06	8.03954e+06	7.11504e+06	672726	679518	696118	1.04647	0.00186008	0.0883912	-3.49995	down
NMW0160	C7H6O4	Benzoic Acid, 2,3-dihydroxy-	Acid	303-38-8	2.49636e+06	2.50057e+06	2.12844e+06	669707	625668	678078	1.04288	0.00454212	0.276961	-1.85224	down
XMW0495	C6H8O2	Dehydromevalonic lactone	Ester	2381-87-5	152909	166907	130631	666473	660180	649512	1.0418	4.23566e-05	4.38712	2.13327	up
XMW1158	C10H15NO2	Tricyclo[3.3.1.1(3,7)]decane, 2-nitro-	Nitrogen compounds	54564-31-7	21845.1	17598.1	14128.2	660242	606545	587203	1.04408	0.0011966	34.6078	5.11303	up
D219	C8H8O2	BenzAldehyde, 4-methoxy-	Aldehyde	123-11-5	63860.5	71420.9	55300.7	631093	520819	426567	1.03844	0.0154714	8.2824	3.05005	up
KMW0433	C9H10O	Phenol, 4-(2-propenyl)-	Aromatics	501-92-8	67412.6	58149.1	48422.7	625639	590570	410086	1.03604	0.0179568	9.34736	3.22456	up
KMW0266	C5H6S2	2-Thiophenemethanethiol	Heterocyclic compound	6258-63-5	2.06222e+08	2.06403e+08	1.84828e+08	621937	645177	637182	1.04692	0.00129898	0.00318736	-8.29342	down
D356	C8H10O2	3-Methoxy-5-methylphenol	Phenol	3209-13-0	24985.7	21818.8	19361.7	611481	585068	574653	1.04581	0.000284721	26.769	4.74249	up
XMW0309	C8H15NO	Piperidin-3-one, 2,2,5-methyl-	Heterocyclic compound	103634-57-7	9	9	9	599164	576099	549110	1.04698	0.000632667	63865.7	15.9628	up
KMW0211	C5H5NOS	2-Acetylthiazole	Heterocyclic compound	24295-03-2	13303.5	14964.6	12731	592523	619926	637681	1.04649	0.000459868	45.1261	5.49589	up
KMW0417	C10H16O	2-Cyclohexen-1-ol, 2-methyl-5-(1-methylethenyl)-, cis-	Terpenoids	1197-06-4	9	9	9	571143	523814	555992	1.04696	0.000642378	61146.3	15.9	up
NMW0264	C9H8O3	2-Propenoic Acid, 3-(3-hydroxyphenyl)-	Acid	588-30-7	88746.8	73247.7	84976	562028	615740	560780	1.04481	0.00071275	7.0395	2.81547	up
WMW0061	C9H10O	BenzAldehyde, 2-ethyl-	Aldehyde	22927-13-5	26506.2	18187.9	29909.6	539735	535934	528268	1.04237	4.97232e-08	21.4994	4.42623	up
KMW0192	C8H10O	Benzene, 1-methoxy-2-methyl-	Ether	578-58-5	34215.6	33856.6	30278	538044	569164	587696	1.04632	0.000682431	17.2333	4.10713	up
KMW0629	C12H26O	1-Dodecanol	Alcohol	112-53-8	41553.9	45348.7	31052.3	537072	491797	479746	1.04222	0.000811825	12.7898	3.67692	up
NMW0036	C6H9NO	1-ethenyl-2-Pyrrolidinone	Heterocyclic compound	88-12-0	2.5131e+08	2.51168e+08	2.24772e+08	531903	527654	517702	1.04692	0.00132764	0.0021688	-8.84889	down
XMW0530	C10H16O	p-Mentha-1,5-dien-8-ol	Terpenoids	1686-20-0	2.10321e+06	1.9966e+06	1.75477e+06	516848	501088	511717	1.0437	0.00500236	0.261275	-1.93636	down
KMW0151	C6H12O3	Butanoic acid, 3-hydroxy-, ethyl ester	Ester	5405-41-4	58309.7	46291.4	56530.4	505945	534702	551981	1.04477	0.000354691	9.88402	3.3051	up
XMW1098	C12H24O2	Butanoic acid, octyl ester	Ester	110-39-4	198621	183815	159981	501370	502071	487263	1.03855	0.000253642	2.74827	1.45852	up
XMW1463	C12H20O3	2-Oxabicyclo[2.2.2]octan-6-ol, 1,3,3-trimethyl-, acetate	Ester	57709-95-2	1.73439e+06	1.7086e+06	1.41806e+06	498856	468231	468289	1.04072	0.00733053	0.295281	-1.75984	down
NMW0218	C10H15NO	Hordenine	Amine	539-15-1	5645.33	6946.86	3689.06	493271	473007	476833	1.04317	0.000124456	88.6363	6.46983	up
XMW0373	C12H26	Undecane, 2-methyl-	Hydrocarbons	7045-71-8	125498	94617.4	142688	486759	496129	492612	1.03243	0.00100884	4.06695	2.02395	up
XMW0537	C9H10O	1H-Inden-5-ol, 2,3-dihydro-	Phenol	1470-94-6	1.65905e+06	1.63997e+06	1.36538e+06	485711	468533	451234	1.04076	0.00704659	0.30132	-1.73063	down
D204	C13H26O2	Pentyl octanoate	Ester	638-25-5	1.2111e+06	1.19817e+06	1.05483e+06	483347	452145	459104	1.04125	0.00410647	0.402585	-1.31263	down
XMW0689	C8H10N2O	Ethanone, 1-(3,5-dimethylpyrazinyl)-	Heterocyclic compound	54300-08-2	99188.6	95514.6	86847.4	483021	482286	483642	1.04566	7.43982e-05	5.14632	2.36354	up
WMW0048	C9H16O	6-Nonenal, (E)-	Aldehyde	2277-20-5	1.75949e+06	1.67933e+06	1.45444e+06	481703	479621	462908	1.04241	0.00600703	0.29106	-1.78061	down
XMW0607	C9H10O2	Formic acid, 2-phenylethyl ester	Ester	104-62-1	58898.1	51878.8	39514.9	479564	464868	463488	1.04104	7.40312e-07	9.36791	3.22773	up
XMW0388	C15H24	(4aR,8aR)-5,8a-dimethyl-3-propan-2-ylidene-1,2,4,4a,7,8-hexahydronaphthalene	Terpenoids	6813-21-4	1.19008e+06	1.25757e+06	1.02241e+06	461288	416790	433616	1.03707	0.0076653	0.378003	-1.40353	down
XMW0974	C15H24	1,2,4-Methenoazulene, decahydro-1,5,5,8a-tetramethyl-, [1S-(1.alpha.,2.alpha.,3a.beta.,4.alpha.,8a.beta.,9R*)]-	Terpenoids	1137-12-8	1.63851e+06	1.6411e+06	1.42483e+06	436164	402086	464326	1.04238	0.00252332	0.276882	-1.85266	down
KMW0066	C6H12O	Hexanal	Aldehyde	66-25-1	949041	875112	867460	422880	396552	403537	1.04303	0.0013849	0.454363	-1.13808	down
XMW1167	C15H24O	(1R,3E,7E,11R)-1,5,5,8-Tetramethyl-12-oxabicyclo[9.1.0]dodeca-3,7-diene	Terpenoids	19888-34-7	45048.8	23402.3	42514.4	416947	430232	376036	1.03183	0.000474584	11.0234	3.4625	up
KMW0493	C9H10O2	2-Methoxy-4-vinylphenol	Aromatics	7786-61-0	9	9	9	416730	391148	400885	1.04697	0.000342164	44769	15.4502	up
XMW0600	C10H22	Octane, 3,3-dimethyl-	Hydrocarbons	4110-44-5	1.46577e+06	1.35611e+06	1.3718e+06	409837	401190	408840	1.04612	0.00111873	0.290882	-1.78149	down
XMW1002	C15H20	Isolongifolene, 4,5,9,10-dehydro-	Hydrocarbons	156747-45-4	127764	113451	102352	406201	380336	383573	1.04061	1.62497e-05	3.40577	1.76798	up
NMW0792	C6H4N2	4-Pyridinecarbonitrile	Heterocyclic compound	100-48-1	59368.6	52200.9	63677.7	403338	427299	448531	1.04482	0.000674842	7.29922	2.86774	up
XMW0417	C10H16	Cyclohexene, 4-methyl-1-(1-methylethenyl)-	Hydrocarbons	586-67-4	2.4841e+06	2.43571e+06	2.20946e+06	397607	388455	382023	1.04613	0.00176361	0.163843	-2.60961	down
NMW0058	C10H12	Naphthalene, 1,2,3,4-tetrahydro-	Aromatics	119-64-2	177297	163193	158263	396044	400652	395373	1.04374	0.000244242	2.3901	1.25707	up
XMW0217	C10H18O	cis-7-Decen-1-al	Aldehyde	21661-97-2	5.69921e+06	5.45796e+06	4.45363e+06	395378	393490	393156	1.0453	0.0062295	0.0757184	-3.72321	down
D322	C15H22O	(3S,3aR,6R,8aS)-3,7,7-Trimethyl-8-methylenehexahydro-1H-3a,6-methanoazulen-2(3H)-one	Terpenoids	28624-27-3	152056	126704	138472	392980	424763	390096	1.0408	0.000109356	2.89489	1.53351	up
D390	C11H18O	Cyclopentanone, 2-(2-hexenyl)-	Ketone	34687-46-2	5776.96	3873.18	4509.01	389907	334385	330096	1.04522	0.00305114	74.4669	6.21853	up
XMW1392	C11H16	2-Methyl-7-exo-vinylbicyclo[4.2.0]oct-1(2)-ene	Hydrocarbons	107914-89-6	9	9	9	389654	399311	392964	1.04698	5.17173e-05	43775.1	15.4178	up
XMW0408	C8H14O2	1-Methylcyclohexylcarboxylic Acid	Acid	1123-25-7	6.56248e+06	6.35311e+06	5.0551e+06	385928	384164	387558	1.04525	0.00700223	0.0644187	-3.95638	down
KMW0518	C12H20O2	2,6-Octadien-1-ol, 3,7-dimethyl-, acetate, (Z)-	Ester	141-12-8	1.14386e+06	1.08332e+06	879872	384424	389783	385179	1.03362	0.014758	0.373147	-1.42218	down
NMW0012	C9H12	Benzene, 1,2,3-trimethyl-	Aromatics	526-73-8	2.24341e+06	2.10955e+06	2.01836e+06	379643	406894	443184	1.04486	0.000705313	0.193009	-2.37326	down
XMW1209	C9H18O2	Propanoic acid, 2-methyl-, 2-methylbutyl ester	Ester	2445-69-4	48627.9	48876.8	49007.2	377600	375952	381920	1.04696	2.72347e-05	7.75003	2.9542	up
KMW0673	C15H26O	.alpha.-Cadinol	Terpenoids	481-34-5	180106	136869	177937	375191	441992	382859	1.02058	0.00141606	2.42476	1.27784	up
KMW0464	C8H16O2	Octanoic Acid	Acid	124-07-2	159725	155928	124834	369338	361798	344590	1.02999	0.00022521	2.44213	1.28814	up
WMW0176	C6H10O2	2H-Pyran-2-one, tetrahydro-6-methyl-	Heterocyclic compound	823-22-3	1.20981e+08	1.21213e+08	1.0756e+08	368471	369832	365536	1.04691	0.00150453	0.00315605	-8.30767	down
KMW0140	C5H7NS	Thiazole, 4,5-dimethyl-	Heterocyclic compound	3581-91-7	1.24575e+06	1.16711e+06	1.16373e+06	367639	371864	375246	1.04619	0.000994639	0.31168	-1.68186	down
NMW0016	C8H14O2	Acetic acid, cyclohexyl ester	Ester	622-45-7	1.50242e+06	1.43161e+06	1.38902e+06	364528	348086	375716	1.04598	0.00051954	0.251751	-1.98993	down
XMW0455	C8H10O2	1,3-Benzenediol, 4,5-dimethyl-	Phenol	527-55-9	19669.9	13515.2	33520.5	361925	342889	346808	1.02974	2.43487e-06	15.7651	3.97866	up
D193	C10H16O	p-Mentha-1,8-dien-7-ol	Terpenoids	536-59-4	9	9	9	360244	376904	391416	1.04696	0.00057264	41798.7	15.3512	up
XMW0306	C8H16O2	Heptanoic acid, methyl ester	Ester	106-73-0	184436	168830	142917	359205	376660	374518	1.02857	0.000877923	2.23785	1.16211	up
XMW0615	C10H14O	Phenol, m-tert-butyl-	Phenol	585-34-2	7592.56	12999.1	9944.22	358853	364909	354681	1.04296	1.73717e-06	35.3173	5.1423	up
KMW0045	C2H6S2	DiSulfur compounds, dimethyl	Sulfur compounds	624-92-0	9	9	9	348471	363800	379557	1.04696	0.000607494	40438.1	15.3034	up
NMW0143	C10H15N	BenzenAmine, 2,6-diethyl-	Amine	579-66-8	1.10565e+06	1.09181e+06	916067	347947	320320	317362	1.04006	0.00625722	0.316564	-1.65943	down
NMW0784	C7H12O2	Ethyl tiglate	Ester	5837-78-5	48526.4	41314.9	38261.1	347404	357766	371181	1.04446	6.00977e-05	8.40228	3.07078	up
NMW0043	C10H14O	Bicyclo[3.1.1]hept-2-en-6-one, 2,7,7-trimethyl-	Terpenoids	473-06-3	1.56094e+06	1.49127e+06	1.30409e+06	344952	341880	348434	1.04418	0.0047444	0.237648	-2.0731	down
XMW0109	C13H28	Dodecane, 4-methyl-	Hydrocarbons	6117-97-1	15889.2	12566.1	13218	344703	321248	305919	1.04572	0.00122098	23.3211	4.54357	up
KMW0508	C10H14O	p-Cymen-7-ol	Alcohol	536-60-7	79274.1	63879.5	79735.7	341766	310207	309541	1.04109	0.0002961	4.31386	2.10898	up
KMW0526	C13H18O	2-Buten-1-one, 1-(2,6,6-trimethyl-1,3-cyclohexadien-1-yl)-, (E)-	Terpenoids	23726-93-4	163191	176129	143301	333327	307212	367828	1.02258	0.00278804	2.08935	1.06306	up
KMW0686	C11H12O2	2-Propenoic acid, 3-phenyl-, ethyl ester, (E)-	Ester	4192-77-2	929230	915834	689463	327576	319171	313180	1.02636	0.0210108	0.37874	-1.40072	down
KMW0545	C12H24O	Dodecanal	Aldehyde	112-54-9	109336	113190	98002.7	327307	319969	320524	1.04346	2.96465e-05	3.01939	1.59426	up
XMW1136	C10H18O2	Lilac Alcohol C	Alcohol	33081-36-6	7.50735e+06	7.45095e+06	6.18302e+06	325341	228128	201061	1.04238	0.00380264	0.0356898	-4.80834	down
XMW0272	C6H6N2O	4-Pyridinecarboxamide	Heterocyclic compound	1453-82-3	106548	107571	91165.1	319005	293854	300328	1.04071	5.8566e-05	2.99128	1.58076	up
KMW0273	C10H14	Benzene, 1,2,4,5-tetramethyl-	Aromatics	95-93-2	4.07426e+07	3.92947e+07	3.32048e+07	314485	314248	322480	1.04668	0.00378513	0.00839981	-6.89543	down
XMW0372	C15H32	Tridecane, 4,8-dimethyl-	Hydrocarbons	55030-62-1	98432.7	88834.9	76654.3	311192	283476	300816	1.03844	5.16474e-05	3.39299	1.76256	up
KMW0334	C10H18O	Cyclohexanone, 5-methyl-2-(1-methylethyl)-	Terpenoids	10458-14-7	114992	111527	93589	309351	295156	289941	1.03799	3.05408e-05	2.79421	1.48244	up
w05	C15H24O	2,6,10-Dodecatrienal, 3,7,11-trimethyl-	Terpenoids	19317-11-4	129493	82709.6	97866.7	309157	325012	331072	1.02061	0.000954165	3.11299	1.6383	up
KMW0379	C10H15N	Pyridine, 2-pentyl-	Heterocyclic compound	2294-76-0	9	9	9	301864	305630	295201	1.04698	0.000102672	33433.1	15.029	up
NMW0035	C8H11N	BenzenAmine, N,N-dimethyl-	Amine	121-69-7	6.7865e+07	6.8161e+07	6.06264e+07	300881	297860	286575	1.04688	0.00142232	0.00450193	-7.79524	down
D325	C15H22O	(3R,3aR,7S,8aS)-3,6,8,8-Tetramethyl-4,7,8,8a-tetrahydro-1H-3a,7-methanoazulen-2(3H)-one	Terpenoids	288249-25-2	12898.5	8333.48	8429.17	300877	312817	283918	1.04323	0.000599308	30.2622	4.91944	up
XMW0887	C8H16O2	Butanoic acid, 2-methyl-, propyl ester	Ester	37064-20-3	41454.4	35865.7	33808.4	296178	332639	356830	1.04396	0.00320281	8.86944	3.14884	up
KMW0058	C10H18O2	2H-Pyran-3-ol, 6-ethenyltetrahydro-2,2,6-trimethyl-	Heterocyclic compound	14049-11-7	7.37775e+06	7.38886e+06	5.87951e+06	293499	298068	295101	1.04588	0.00574214	0.042946	-4.54133	down
WMW0087	C9H18O2	Butanoic Acid, 3-methylbutyl ester	Ester	106-27-4	125160	115108	116657	293467	304806	301234	1.04506	2.57692e-06	2.52016	1.33352	up
D399	C14H28O	cis-9-Tetradecen-1-ol	Alcohol	35153-15-2	123883	103279	122211	288820	361279	318438	1.03234	0.00613401	2.77221	1.47103	up
XMW0084	C10H16	2,4,6-Octatriene, 2,6-dimethyl-	Terpenoids	673-84-7	9	9	9	285130	289044	263558	1.04698	0.000804292	31027.1	14.9212	up
NMW0025	C8H8O2	Acetic acid, phenyl ester	Ester	122-79-2	1.4999e+06	1.4596e+06	1.34074e+06	274702	267084	271111	1.04617	0.0016525	0.189035	-2.40327	down
XMW0727	C9H10O	BenzAldehyde, 2,5-dimethyl-	Aldehyde	5779-94-2	6.28872e+07	5.95732e+07	4.82677e+07	270011	263461	279506	1.04657	0.00604974	0.00476182	-7.71427	down
D276	C10H14O	Bicyclo[3.1.0]hex-3-en-2-one, 4-methyl-1-(1-methylethyl)-	Terpenoids	24545-81-1	46976.9	46953.4	39637	269053	285100	280667	1.04465	2.85952e-05	6.25018	2.6439	up
XMW0901	C5H7ClO2	3-Chloro-2,4-pentanedione	Ketone	1694-29-7	66859.1	63716.7	68673.2	268935	264594	281539	1.04613	0.000254954	4.0907	2.03235	up
NMW0297	C16H32O	Oxirane, tetradecyl-	Hydrocarbons	7320-37-8	61780.9	50065.9	54194.1	268409	292176	297259	1.04336	0.000408619	5.16646	2.36918	up
WMW0226	C5H4O2	4H-Pyran-4-one	Heterocyclic compound	108-97-4	32584.7	35901.9	36463.8	263375	279289	297907	1.04572	0.00144401	8.00923	3.00166	up
XMW1079	C11H22O2	Butanoic acid, 1-methylhexyl ester	Ester	39026-94-3	675492	711289	612737	258808	253524	276779	1.04112	0.00338412	0.394651	-1.34135	down
KMW0360	C10H20O	(+)-Neomenthol	Terpenoids	2216-52-6	546585	541887	462035	257387	237459	242849	1.03402	0.00781922	0.475777	-1.07164	down
XMW0226	C9H18O	2-Heptanone, 4,6-dimethyl-	Ketone	19549-80-5	1.01687e+06	953424	934934	257210	261500	270954	1.04597	0.00095377	0.271808	-1.87934	down
KMW0726	C14H30O	1-Tetradecanol	Alcohol	112-72-1	59491.4	61626.1	61557.8	255643	298788	271030	1.04502	0.00337241	4.51873	2.17592	up
KMW0319	C10H16O	7-Oxabicyclo[4.1.0]heptane, 1-methyl-4-(1-methylethenyl)-	Terpenoids	1195-92-2	70225.8	67105.6	57347.8	255021	233843	237474	1.04143	9.87675e-05	3.73095	1.89954	up
XMW0574	C8H14O2	4-Penten-1-ol, propanoate	Ester	30563-30-5	38537.6	44076.8	39539.7	254046	255782	271442	1.04553	0.000230579	6.39577	2.67712	up
KMW0704	C15H20	.alpha.-Calacorene	Terpenoids	21391-99-1	762267	743076	676520	251998	230407	235656	1.04369	0.0017256	0.329104	-1.60338	down
XMW0944	C11H18	Cyclohexene, 2-ethenyl-1,3,3-trimethyl-	Hydrocarbons	5293-90-3	4.13565e+07	4.16153e+07	3.6844e+07	248323	255667	247814	1.04688	0.00151996	0.00627467	-7.31625	down
D314	C14H26O2	8-Dodecen-1-ol, acetate, (Z)-	Ester	28079-04-1	35429.3	22571	14237.5	247221	249090	234014	1.02187	1.64733e-05	10.11	3.33771	up
WMW0204	C12H18O2	Bicyclo[3.1.0]hexan-3-ol, 4-methylene-1-(1-methylethyl)-, acetate	Terpenoids	3536-54-7	10205.4	19319.5	12153.3	238294	239866	209673	1.037	0.00105967	16.5035	4.0447	up
D364	C7H10N2O	2-Ethoxy-3-methylpyrazine	Heterocyclic compound	32737-14-7	1.41306e+06	1.38223e+06	1.39656e+06	235133	242181	241413	1.04689	2.22993e-05	0.171458	-2.54407	down
XMW0783	C10H16O	1-Adamantanol	Alcohol	768-95-6	110402	101094	93860	232350	220620	224133	1.03889	6.17153e-05	2.21743	1.14889	up
XMW0499	C13H28	Undecane, 3,4-dimethyl-	Hydrocarbons	17312-78-6	19708.9	21436.4	16122.3	231333	224746	214867	1.04421	0.000170865	11.716	3.55041	up
XMW0649	C11H24	Nonane, 2,6-dimethyl-	Hydrocarbons	17302-28-2	8749.78	6971.65	8027.2	228248	220656	230645	1.04619	0.000127873	28.6142	4.83866	up
WMW0047	C8H12O	5-Ethylcyclopent-1-enecarboxAldehyde	Aldehyde	36431-60-4	47621	47812.4	43607.2	225896	229919	248604	1.04539	0.000958333	5.06628	2.34093	up
XMW1130	C6H11BrO	6-bromo-2-Hexanone	Ketone	10226-29-6	18969.9	15828.8	12054.2	217919	226147	227134	1.04171	2.03865e-06	14.3257	3.84053	up
NMW0040	C9H10O	Benzyl methyl ketone	Ketone	103-79-7	2.85781e+07	2.76505e+07	2.32148e+07	217488	211466	221586	1.04666	0.00394705	0.00818872	-6.93215	down
XMW0865	C15H22O	8-Isopropyl-1-methyltricyclo[4.4.0.02,7]dec-3-ene-3-carbAldehyde	Aldehyde	41610-68-8	48233.2	38093	42057	215568	199017	216548	1.04258	0.000121525	4.91601	2.29749	up
D206	C6H8O2	1,2-Cyclohexanedione	Ketone	765-87-7	636828	626209	568047	214711	220514	227496	1.04408	0.00236922	0.361928	-1.46623	down
D447	C8H16O2	Pentanoic acid, 2-methyl-, ethyl ester	Ester	39255-32-8	21824.8	16108	17853	211075	230384	240406	1.04389	0.00119926	12.2229	3.61152	up
NMW0162	C10H18O2	8-Methyl-6-nonenoic Acid	Acid	21382-25-2	743398	750211	647021	207755	188421	204343	1.04313	0.0033225	0.280534	-1.83375	down
WMW0107	C8H14	1,5-Heptadiene, 2-methyl-, (Z)-	Hydrocarbons	41044-64-8	2.11541e+06	2.12228e+06	1.8208e+06	206357	165577	159910	1.0439	0.00243574	0.0877849	-3.50988	down
KMW0283	C9H18O2	Hexanoic acid, propyl ester	Ester	626-77-7	1.73051e+07	1.7404e+07	1.5727e+07	204531	212142	213100	1.04689	0.00106884	0.0124866	-6.32348	down
XMW0836	C15H26O	3,7-Cyclodecadiene-1-methanol, .alpha.,.alpha.,4,8-tetramethyl-, [s-(Z,Z)]	Terpenoids	21657-90-9	33348.2	24959.8	26964.8	203686	242193	200642	1.04154	0.00397099	7.58181	2.92254	up
KMW0405	C4H8O2	Propanoic Acid, 2-methyl-	Acid	79-31-2	740055	668553	729359	203605	212050	208312	1.04527	0.00174511	0.291851	-1.7767	down
D323	C6H8N2S	Pyrazine, 2-methyl-3-(methylthio)-	Heterocyclic compound	2882-20-4	82336.4	93964.1	69820.2	202024	201246	180331	1.02312	0.000350048	2.3712	1.24562	up
XMW1208	CH2N4	1H-Tetrazole	Heterocyclic compound	288-94-8	9	9	9	200783	204316	212797	1.04697	0.000299457	22885	14.4821	up
KMW0067	C6H10O	3-Penten-2-one, 4-methyl-	Ketone	141-79-7	5.92331e+06	6.00547e+06	4.80372e+06	190558	148417	158820	1.04527	0.00505353	0.0297502	-5.07096	down
WMW0145	C13H28	Undecane, 4,6-dimethyl-	Hydrocarbons	17312-82-2	497458	491463	393148	189121	183378	177647	1.03224	0.0138804	0.39806	-1.32894	down
KMW0078	C9H16O	8-Nonen-2-one	Ketone	5009-32-5	1.83113e+06	1.83062e+06	1.61885e+06	188699	204570	208255	1.04595	0.00192184	0.113912	-3.13401	down
XMW0257	C8H9NO2	4-Pyridinecarboxylic acid, ethyl ester	Heterocyclic compound	1570-45-2	9	9	9	188636	197478	214464	1.04693	0.00143016	22243.6	14.4411	up
NMW0076	C8H13NO	Tropinone	Heterocyclic compound	532-24-1	2.40449e+06	2.36994e+06	1.9181e+06	184671	190029	203610	1.04503	0.00580828	0.0864114	-3.53264	down
XMW0740	C7H7N3	3-Methyl-pyrrolo(2,3-b)pyrazine	Heterocyclic compound	20321-99-7	17446.1	14031.8	15151.4	180583	146504	165386	1.04407	0.00405392	10.5615	3.40074	up
KMW0254	C10H16O	1,5-Heptadien-4-one, 3,3,6-trimethyl-	Terpenoids	546-49-6	534144	535156	499312	179099	177787	180181	1.04614	0.00113297	0.342383	-1.54632	down
KMW0233	C8H8O	Acetophenone	Ketone	98-86-2	1.16472e+06	1.14603e+06	1.00639e+06	172000	167586	152448	1.04501	0.00250088	0.148331	-2.75311	down
KMW0640	C14H28O	Tetradecanal	Aldehyde	124-25-4	13024.2	9712.03	15198	168897	173531	157907	1.04177	0.000281859	13.1895	3.72132	up
D207	C2H5NO	Acetamide	Amine	60-35-5	437742	401566	411692	168592	174311	178985	1.04438	0.00101096	0.417176	-1.26127	down
XMW1227	C9H14O2	(E)-2-Methylbut-2-en-1-yl methacrylate	Ester	88142-95-4	1.01408e+07	1.00811e+07	8.82984e+06	166799	151576	176657	1.04658	0.00200477	0.0170396	-5.87496	down
KMW0243	C8H14O	(E)-2-Octenal	Aldehyde	2548-87-0	785136	687223	663585	163645	165975	172594	1.0442	0.00446742	0.235125	-2.0885	down
KMW0280	C8H12O	3,5-Octadien-2-one	Ketone	38284-27-4	8.57441e+06	8.87063e+06	9.08661e+06	162571	165858	173985	1.0469	0.000290735	0.0189364	-5.72269	down
XMW1311	C7H6O2	2-Propenal, 3-(2-furanyl)-	Heterocyclic compound	623-30-3	9	9	9	161090	171021	154413	1.04697	0.000884059	18019.4	14.1373	up
XMW0422	C14H30	3,5-Dimethyldodecane	Hydrocarbons	107770-99-0	82360.9	74371.7	69731.7	160713	160227	158071	1.03816	0.00125557	2.11517	1.08078	up
XMW0303	C12H22O2	Hexanoic acid, 5-hexenyl ester	Ester	108058-81-7	700351	675991	609988	160624	160654	186121	1.04269	0.00141016	0.255445	-1.96891	down
XMW0908	C2H4N2O2	1,2-HydrazinedicarboxAldehyde	Aldehyde	628-36-4	3758.65	5813.7	4602.3	157710	159674	157938	1.04421	6.04302e-09	33.5332	5.06752	up
XMW1409	C9H13N	(R)-(+)-1-(p-Tolyl)ethylAmine	Amine	4187-38-6	63103.4	77335.8	67191.5	157511	159984	156614	1.03577	0.00140951	2.28342	1.1912	up
KMW0373	C9H10O2	Benzoic acid, ethyl ester	Ester	93-89-0	36441.2	23966.2	30396.4	156151	162172	184142	1.03515	0.00115811	5.53353	2.4682	up
NMW0081	C6H6O2	Catechol	Phenol	120-80-9	3.2519e+06	3.20711e+06	2.5421e+06	153225	147542	154698	1.04559	0.0064248	0.050601	-4.30469	down
XMW1333	C10H12O2	Benzoic acid, 3,4-dimethyl-, methyl ester	Ester	38404-42-1	63331.6	68802.2	56699.2	152642	148750	147363	1.03771	0.000309455	2.37647	1.24882	up
XMW0953	C11H14O2	Phenylacetic acid propyl ester	Ester	4606-15-9	413584	379121	319814	148672	152891	140405	1.03179	0.0134617	0.397268	-1.33182	down
XMW0898	C8H12N2	4-Isobutylpyrimidine	Heterocyclic compound	98489-37-3	948776	901797	834024	144463	163187	172178	1.04426	0.00122803	0.178734	-2.48412	down
KMW0057	C5H10O	2-Penten-1-ol, (Z)-	Alcohol	1576-95-0	536720	473510	460269	141363	161535	135882	1.03979	0.00225947	0.298388	-1.74474	down
KMW0194	C8H18O	2-Octanol	Alcohol	123-96-6	28245.3	26252.2	25804.9	138442	142870	154074	1.04558	0.00121216	5.42183	2.43878	up
XMW0300	C8H10O	Phenol, 3,5-dimethyl-	Phenol	108-68-9	10047.4	15766.6	7797.95	136926	143482	134368	1.03309	4.60604e-06	12.3401	3.62528	up
NMW0263	C11H14N2	GrAmine	Heterocyclic compound	87-52-5	37145.4	44107.3	43991.1	136881	131553	126737	1.04122	2.73494e-05	3.15521	1.65774	up
XMW0424	C11H18O	2,6-Dimethyl-1-nonen-3-yn-5-ol	Alcohol	19780-98-4	4261.13	14434.3	4699.34	134558	124921	141746	1.01222	7.39215e-05	17.1502	4.10015	up
XMW0448	C2H4N6	1,2,4,5-Tetrazine-3,6-diAmine	Heterocyclic compound	19617-90-4	13622.8	14238.4	12270.2	130033	128980	123002	1.04598	0.000159901	9.51914	3.25083	up
XMW1310	C9H18O2	Isobutyl isovalerate	Ester	589-59-3	59886.1	51548.6	54928	129355	126162	130878	1.04121	7.77468e-05	2.32261	1.21575	up
XMW1335	C9H16O2	3,4-Hexanedione, 2,2,5-trimethyl-	Ketone	20633-03-8	534403	527495	496164	128445	139075	144510	1.04509	0.000206928	0.26445	-1.91893	down
NMW0119	C7H8O2	1,2-Benzenediol, 4-methyl-	Alcohol	452-86-8	9	9	9	124938	122059	132275	1.04695	0.000578246	14047.1	13.778	up
D306	C10H18O	1,5-Heptadien-4-ol, 3,3,6-trimethyl-	Terpenoids	27644-04-8	7.35483e+06	7.17075e+06	6.43918e+06	122569	114686	125344	1.04675	0.00165191	0.0172956	-5.85345	down
XMW0943	C13H28	Undecane, 3,5-dimethyl-	Hydrocarbons	17312-81-1	983992	933688	772967	120271	120662	120712	1.04435	0.006652	0.134408	-2.89531	down
KMW0320	C9H16O2	Cyclohexanecarboxylic acid, ethyl ester	Ester	3289-28-9	9	9	9	120173	115072	119709	1.04697	0.000189424	13146.4	13.6824	up
XMW1065	C11H24	Octane, 2,6,6-trimethyl-	Hydrocarbons	54166-32-4	69288.4	64904	54551.5	119283	132253	136359	1.02053	0.000681402	2.05514	1.03924	up
w31	C10H18O2	Butanoic acid, 4-hexenyl ester, (Z)-	Ester	69727-41-9	9.86668e+06	9.23603e+06	7.44888e+06	119230	111654	110791	1.0462	0.00679838	0.0128684	-6.28003	down
KMW0348	C9H14N2	Pyrazine, 3,5-diethyl-2-methyl-	Heterocyclic compound	18138-05-1	9	9	9	117946	119838	117800	1.04698	3.06703e-05	13169.7	13.6849	up
KMW0363	C9H14N2O	Pyrazine, 2-methoxy-3-(1-methylpropyl)-	Heterocyclic compound	24168-70-5	43517.5	46789	33548.5	115329	116415	118193	1.02741	0.00195776	2.82537	1.49844	up
XMW1299	C10H22	Heptane, 3,3,5-trimethyl-	Hydrocarbons	7154-80-5	251733	242443	245613	115091	112371	112285	1.04629	0.00011416	0.459249	-1.12265	down
XMW0773	C4H9NO5	Ethanol, 2-(2-hydroxyethoxy)-, 1-nitrate	Alcohol	20633-16-3	48889	53532.4	38253.3	113066	121189	115307	1.02134	0.000780776	2.4849	1.31319	up
XMW0228	C8H14O	Cyclohexanol, 1-ethenyl-	Alcohol	1940-19-8	10080.3	8565.92	10357.5	108883	105830	116767	1.04552	0.000778755	11.4288	3.51461	up
NMW0004	C10H18O2	1-methyl-4-(1-methylethenyl)-1,2-Cyclohexanediol	Terpenoids	1946-00-5	22997.8	24256.1	29835	108319	105776	102006	1.04046	1.05219e-05	4.10046	2.03579	up
KMW0297	C10H18O2	trans-Linalool oxide (furanoid)	Heterocyclic compound	34995-77-2	4.90515e+07	5.13787e+07	4.7962e+07	106423	110352	114917	1.04696	0.000416583	0.00223523	-8.80536	down
XMW0279	C7H14O	E-1-Methoxy-4-hexene	Hydrocarbons	134777-60-9	265698	221923	224871	105821	108200	114827	1.03343	0.00993622	0.461546	-1.11545	down
XMW0159	C16H34	2,6,10-Trimethyltridecane	Hydrocarbons	3891-99-4	315603	316847	261468	104494	97241.6	92912.4	1.03844	0.00674361	0.329614	-1.60115	down
XMW1433	C9H14O3	2,6-Heptanedione, 3-acetyl-	Ketone	29214-57-1	11562.7	15695	13196.2	103224	82330.3	101222	1.03966	0.0052904	7.08894	2.82557	up
XMW0879	C7H10O	Norbornadieone	Ketone	10218-02-7	7385.15	4543	6264.96	103176	87168.9	80587.1	1.04003	0.00568928	14.892	3.89647	up
KMW0412	C10H20O2	Nonanoic acid, methyl ester	Ester	1731-84-6	6095.32	6628.57	5195.51	100239	97633.7	96488.4	1.04545	2.21019e-05	16.427	4.038	up
D387	C9H20O	1-Hexanol, 3,5,5-trimethyl-	Alcohol	3452-97-9	9	9	9	100194	100375	104964	1.04696	0.000234729	11316.1	13.4661	up
XMW0820	C8H11N	BenzenAmine, 2-ethyl-	Amine	578-54-1	6.42908e+06	6.02253e+06	4.89298e+06	98230	105854	117610	1.04587	0.00648783	0.0185472	-5.75265	down
KMW0406	C12H26	Dodecane	Hydrocarbons	112-40-3	1.00342e+06	933688	788023	95446.3	95948.7	86215.3	1.04449	0.00589714	0.10187	-3.29519	down
XMW0679	C8H16O4	AcetAldehyde, tetramer	Aldehyde	108-62-3	4343.02	4686.92	3569.18	94143.2	90148.2	101625	1.0451	0.00124058	22.6934	4.5042	up
XMW1224	C2H4N2O2	Ethanediamide	Amine	471-46-5	325534	311549	305514	93527.3	72497.9	103404	1.03259	0.000100379	0.285837	-1.80674	down
KMW0167	C5H8OS	3(2H)-Thiophenone, dihydro-2-methyl-	Heterocyclic compound	13679-85-1	4696.46	4960.82	6165.99	92424.9	95876.8	96468.3	1.04534	3.84054e-05	17.9969	4.16968	up
WMW0008	C15H24	Longifolene	Terpenoids	475-20-7	9	9	9	92135.9	92440.1	85603.6	1.04698	0.000612616	10006.7	13.2887	up
D384	C4H8S3	TriSulfur compounds, methyl 2-propenyl	Sulfur compounds	34135-85-8	629685	626979	527415	90199.3	80504.9	88348.4	1.0446	0.00411352	0.145202	-2.78386	down
XMW1218	C10H20O2	2-Nonanone, 3-(hydroxymethyl)-	Ketone	67801-33-6	8.47263e+07	8.38265e+07	7.52911e+07	87908.7	88739.9	92139.4	1.04694	0.00136825	0.0011023	-9.82527	down
KMW0642	C16H34	Hexadecane	Hydrocarbons	544-76-3	17667.4	9646.9	13799.4	87886.1	89604.3	91070.4	1.02989	0.000207588	6.53214	2.70756	up
NMW0132	C10H8	Azulene	Aromatics	275-51-4	9	9	9	87159.1	72274.5	74424.3	1.04689	0.00353249	8661.41	13.0804	up
XMW1084	C10H16O2	2-Butenoic acid, 3-hexenyl ester, (E,Z)-	Ester	65405-80-3	1.91616e+06	1.83095e+06	1.47652e+06	86429.7	105887	115685	1.04358	0.00650901	0.0589631	-4.08404	down
NMW0098	C8H13NO2	Arecoline	Heterocyclic compound	63-75-2	1323.97	1414.99	1564.21	81838.5	87407.9	73640	1.04647	0.00251193	56.4435	5.81874	up
D402	C10H14O2	Piperitenone oxide	Ketone	35178-55-3	284550	280241	237942	80951.3	75506.7	84640.2	1.04105	0.00509217	0.300347	-1.7353	down
XMW1273	C10H14N2O	1-(5-Dimethylethyl)pyrazin-2-yl-ethan-1-one	Heterocyclic compound	182306-61-2	199445	199193	169569	78103.2	75981.6	73758.2	1.0393	0.00684816	0.400986	-1.31838	down
XMW0569	C6H14O	2-Hexanol, (R)-	Alcohol	26549-24-6	196472	164999	168631	76729.2	73690.2	72884.8	1.03783	0.00860629	0.421247	-1.24726	down
XMW1243	C7H6ClNO2	Methyl 6-chloronicotinate	Ester	73781-91-6	1154.23	1439.64	1801.38	75898.4	76684.8	67838.8	1.04469	0.00147577	50.1501	5.64818	up
KMW0376	C9H20O	2-Nonanol	Alcohol	628-99-9	2.79697e+07	2.80071e+07	2.492e+07	75192	78476.5	77143.2	1.04691	0.00144387	0.00285316	-8.45322	down
XMW0124	C8H7N	m-Aminophenylacetylene	Amine	54060-30-9	1.82129e+07	1.71427e+07	1.39465e+07	73456.1	72937.2	64055.6	1.04641	0.00607727	0.00426856	-7.87204	down
w27	C6H10O2	3-Hexyne-2,5-diol	Alcohol	3031-66-1	37190.1	35600.1	26533.3	73250.9	84625.3	71023.7	1.00726	0.00161068	2.30459	1.20451	up
XMW0367	C13H28	Undecane, 2,4-dimethyl-	Hydrocarbons	17312-80-0	772640	742197	586373	72680.2	73833.3	76573.3	1.04401	0.00836459	0.106171	-3.23554	down
KMW0479	C10H14O	1,3-Cyclohexadiene-1-carboxaldehyde, 2,6,6-trimethyl-	Terpenoids	116-26-7	9	9	9	72594.7	82355.1	90304.5	1.04686	0.00390226	9083.49	13.149	up
KMW0205	C7H12O	Cyclohexene, 1-methoxy-	Aromatics	931-57-7	8429.29	7139.96	7475.39	67541.3	66917.2	63715.1	1.0458	0.000122302	8.59955	3.10426	up
KMW0635	C12H14O4	1,3-Benzodioxole, 4,5-dimethoxy-6-(2-propenyl)-	Heterocyclic compound	484-31-1	9	9	9	67308.4	69566.1	66250	1.04698	0.000208606	7523.13	12.8771	up
D315	C15H24O	(R)-2-((4aS,8aR)-4a-Methyl-8-methylene-1,4,4a,5,6,7,8,8a-octahydronaphthalen-2-yl)propan-1-ol	Terpenoids	28102-68-3	872211	662829	791032	67225.4	75401.9	76250.5	1.04385	0.00734317	0.0940977	-3.4097	down
XMW0539	C9H12O2	3,4-Dimethoxytoluene	Aromatics	494-99-5	9	9	9	65578.5	51806.7	55455.1	1.04684	0.00507515	6401.49	12.6442	up
NMW0261	C10H7NO2	Naphthalene, 1-nitro-	Aromatics	86-57-7	16580.9	10337.9	14693.4	61553.4	62670.8	56956.6	1.02826	5.3838e-05	4.35403	2.12235	up
KMW0062	C5H10O	Prenol	Alcohol	556-82-1	142424	132179	124868	61140.7	65931.9	66198.1	1.03883	0.00280246	0.483816	-1.04747	down
D301	C12H14O	BenzeneacetAldehyde, .alpha.-(2-methylpropylidene)-	Aldehyde	26643-91-4	13302.8	17586.7	15313.8	60094.4	53926.5	56666.8	1.0378	0.000101867	3.69428	1.88529	up
NMW0771	C4H9NO	N,N-Dimethylacetamide	Amine	127-19-5	28528.6	25020.4	25899.9	57830.1	63266.8	74826	1.0284	0.0133042	2.46603	1.30219	up
XMW1327	C9H20N2	Propanal, dipropylhydrazone	Amine	34687-35-9	12114.5	9765.58	9053.22	57569.5	55399.1	53911.7	1.04115	6.64288e-06	5.39485	2.43158	up
KMW0046	C6H12O	2-Hexanone	Ketone	591-78-6	161556	139553	144687	56891.4	47470.5	51396.2	1.03824	0.00161185	0.349393	-1.51708	down
KMW0344	C9H20O	1-Nonanol	Alcohol	143-08-8	177110	175536	146076	56558	55846.4	56050.4	1.04027	0.00827828	0.337773	-1.56587	down
D294	C10H16O	2-Cyclopenten-1-one, 2-pentyl-	Ketone	25564-22-1	2184.85	2686.22	2972.34	54027.2	62821	64054.4	1.04467	0.00285732	23.0643	4.52759	up
XMW0485	C2H3ClS2	Carbonochloridodithioic acid, methyl ester	Others	16696-91-6	588597	551713	533106	53915.4	52750.2	60570.3	1.04605	0.000842339	0.0999369	-3.32284	down
XMW0488	C6H11NO	2-Acetylpyrrolidine	Heterocyclic compound	60026-20-2	226399	218195	217542	53137.3	54376.9	51501.9	1.0465	0.000101354	0.240156	-2.05795	down
XMW0311	C15H24O	Dehydroxy-isocalamendiol	Terpenoids	1005276-30-1	29218.5	20373.2	25347.2	52878.2	55152	58313.9	1.01134	0.00129674	2.21973	1.15038	up
KMW0173	C8H16O	1-Octen-3-ol	Alcohol	3391-86-4	9	9	9	52259.6	53754.7	52792.8	1.04698	6.83105e-05	5881.74	12.522	up
XMW1070	C4H6O4	Acetic Acid, (acetyloxy)-	Acid	13831-30-6	9	9	9	51517.5	54656.6	55120.3	1.04696	0.000442833	5973.86	12.5444	up
XMW1309	C8H12N2	Pyrazine, tetramethyl-	Heterocyclic compound	1124-11-4	1.00512e+06	1.00471e+06	865123	50706.2	51808.7	54104.9	1.04639	0.00262417	0.0544773	-4.1982	down
KMW0278	C6H6OS	Ethanone, 1-(2-thienyl)-	Heterocyclic compound	88-15-3	3.59866e+07	3.54838e+07	3.50681e+07	48640.6	46252.6	50670.9	1.04697	5.60421e-05	0.0013663	-9.5155	down
XMW0900	C9H14O	3-Cyclohexen-1-one, 3,5,5-trimethyl-	Ketone	471-01-2	229929	213164	210167	47899.4	44760.5	52010.3	1.04471	0.000455224	0.221458	-2.17489	down
NMW0780	C5H8O2	2-Butenoic Acid, 2-methyl-	Acid	13201-46-2	159780	145644	142201	47845.9	47135.6	45041.9	1.04448	0.00224751	0.312814	-1.67662	down
KMW0275	C10H18O2	2-Furanmethanol, 5-ethenyltetrahydro-.alpha.,.alpha.,5-trimethyl-, cis-	Heterocyclic compound	5989-33-3	1.88217e+07	1.85021e+07	1.63118e+07	47646.8	48563	51884.7	1.04687	0.00195154	0.00276112	-8.50053	down
KMW0372	C10H20O2	Butanoic acid, hexyl ester	Ester	2639-63-6	17781.8	19671.2	14090.8	46954	42175.3	42980.8	1.02206	0.000277834	2.56306	1.35787	up
KMW0591	C14H24O2	Butanoic acid, 1,7,7-trimethylbicyclo[2.2.1]hept-2-yl ester, endo-	Ester	13109-70-1	6891.71	6166.58	12799.9	46435.8	42939.5	48992.5	1.01233	0.000199168	5.35102	2.41981	up
NMW0231	C12H14O3	Phenol, 2-methoxy-4-(2-propenyl)-, acetate	Ester	93-28-7	10781	14924.5	7883.63	45882	43804.9	39615.2	1.00902	0.000335066	3.84953	1.94468	up
XMW1291	C8H16O2	1,3-Dioxolane, 4-methyl-2-(2-methylpropyl)-	Heterocyclic compound	18433-93-7	5997.98	3453.23	2913	45758.7	51143.8	57122.4	1.03075	0.0027278	12.4573	3.63892	up
XMW0014	C4H6N2O2	2,4-Imidazolidinedione, 1-methyl-	Heterocyclic compound	616-04-6	110136	99045.7	93628.1	45431.8	50244.6	51887.5	1.03188	0.00380492	0.487316	-1.03707	down
XMW1163	C9H12O3S	Ethyl 2-hydroxybenzyl sulfone	Phenol	53380-27-1	517901	394464	475219	44499.1	68678.9	57289.4	1.03639	0.00629916	0.122852	-3.02501	down
XMW0258	C14H30	Tridecane, 2-methyl-	Hydrocarbons	1560-96-9	150204	151015	127299	42742.2	38785.3	49831.3	1.03514	0.00223972	0.306542	-1.70584	down
XMW0276	C7H12O	4-Hexen-3-one, 5-methyl-	Ketone	13905-10-7	1.34724e+07	1.3162e+07	1.23081e+07	40450	38593.1	46459.1	1.04681	0.000722709	0.00322275	-8.27749	down
XMW1220	C6H10O4	Ethyl hydrogen succinate	Ester	1070-34-4	5.83857e+06	5.78992e+06	4.96368e+06	37768.5	38372.1	37474.5	1.04679	0.00266011	0.00684751	-7.1902	down
XMW0472	C9H10O3	1,2-Ethanediol, monobenzoate	Ester	94-33-7	285528	301670	233008	36628	36447.9	39994	1.04351	0.00749982	0.137855	-2.85877	down
KMW0112	C8H10	o-Xylene	Aromatics	95-47-6	15388	12769.9	16419.6	35541.8	56497.5	62396.4	1.0001	0.0439496	3.46443	1.79262	up
D298	C10H18O	3,6-Heptadien-2-ol, 2,5,5-trimethyl-, (E)-	Alcohol	26127-98-0	2192.63	2116.71	1613.96	35297	36976.8	36936.9	1.04446	6.83716e-05	18.4375	4.20457	up
D173	C9H10O	BenzeneacetAldehyde, 4-methyl-	Aldehyde	104-09-6	8.20511e+06	7.91873e+06	6.70033e+06	30884.1	35360.6	33595.6	1.04664	0.00368853	0.00437432	-7.83672	down
WMW0025	C10H14O	Thymol	Terpenoids	89-83-8	9	9	9	29300.7	39161.1	24711.9	1.04649	0.0183314	3450.88	11.7527	up
XMW0732	C8H12N2O	1-Pentanone, 1-(1H-imidazol-4-yl)-	Heterocyclic compound	69393-15-3	74770.5	77020.4	67527	28675.4	29275.5	23383.7	1.03291	0.000424983	0.370853	-1.43108	down
XMW1055	C7H11N	Cyclobutanecarbonitrile, 3,3-dimethyl-	Nitrogen compounds	53783-86-1	64682.9	55624.5	61610.7	28056.9	29023.6	27209.3	1.03847	0.0051792	0.46334	-1.10986	down
XMW0046	C15H18	trans-3a-cis-9a-1,2,3,3a,8,9,9a,9b-octahydro-4H-cyclopenta[def]phenanthrene	Terpenoids	91110-19-9	52903.5	58426.8	49581.7	27774	25272.2	19098.1	1.00234	0.00125503	0.448346	-1.15732	down
NMW0208	C9H16O3	9-Oxononanoic Acid	Acid	2553-17-5	74199	68069.5	83531.8	27478	29085.4	33721.5	1.02929	0.00416312	0.399844	-1.32249	down
KMW0122	C7H14O	Heptanal	Aldehyde	111-71-7	91447.3	77254.3	70396.8	27127	27211.5	27257.8	1.03656	0.0136521	0.341267	-1.55103	down
XMW1232	C8H20N2	Hydrazine, 1,1-bis(2-methylpropyl)-	Nitrogen compounds	16596-38-6	4084.33	2831.59	2543.72	26753.3	31719.6	27163.8	1.03714	0.00208626	9.05285	3.17837	up
KMW0126	C6H8N2	Pyrazine, 2,6-dimethyl-	Heterocyclic compound	108-50-9	9	9	9	26613.1	23800.3	30252.8	1.04678	0.00479361	2987.64	11.5448	up
KMW0250	C10H20O	7-Octen-2-ol, 2,6-dimethyl-	Terpenoids	18479-58-8	101223	97387.8	91541.3	26302.6	26847.4	24371.9	1.04488	0.000830691	0.267176	-1.90414	down
NMW0107	C9H7N	Isoquinoline	Heterocyclic compound	119-65-3	6909.38	7382.83	8089.28	26239.5	27688.4	29454.1	1.04316	0.000694519	3.72549	1.89743	up
WMW0076	C14H22	Benzene, 1,3-bis(1,1-dimethylethyl)-	Aromatics	1014-60-4	9	9	9	26235.2	25004.3	24349.9	1.04697	0.000481082	2799.61	11.451	up
XMW0878	C7H10	1,4-Cyclohexadiene, 1-methyl-	Hydrocarbons	4313-57-9	123451	131996	98671.4	25905.5	19900.4	15515.3	1.02766	0.00643771	0.173166	-2.52978	down
XMW1254	C13H16	Naphthalene, 1,2-dihydro-4,5,7-trimethyl-	Aromatics	53156-11-9	58218.4	67100	49683.5	25549.4	28256.3	28531.7	1.01632	0.0223135	0.470495	-1.08775	down
KMW0271	C7H8O	Phenol, 3-methyl-	Phenol	108-39-4	9	9	9	25245.1	28829.1	31455.4	1.04682	0.00396435	3167.76	11.6292	up
KMW0129	C6H8O	2,4-Hexadienal, (E,E)-	Aldehyde	142-83-6	9	9	9	25063.4	26146.6	35170.6	1.04655	0.012163	3199.28	11.6435	up
XMW0026	C7H14O2	Heptanoic Acid	Acid	111-14-8	2.51912e+06	2.20978e+06	2.14472e+06	23242.8	22953.1	26143.2	1.04662	0.00258351	0.0105242	-6.57015	down
XMW0731	C11H16	Benzene, pentamethyl-	Aromatics	700-12-9	5460.29	6617.32	4360.15	23063	22921.4	15412	1.00988	0.0216545	3.73508	1.90114	up
XMW1486	C17H28O2	5-Azulenemethanol, 1,2,3,4,5,6,7,8-octahydro-.alpha.,.alpha.,3,8-tetramethyl-, acetate, [3S-(3.alpha.,5.alpha.,8.alpha.)]-	Ester	134-28-1	834873	667510	791554	22314.3	29740	31593.3	1.04391	0.00449755	0.0364646	-4.77736	down
KMW0321	C8H14O2	Cyclohexanecarboxylic acid, methyl ester	Ester	4630-82-4	397324	362479	363925	21756.2	28154.3	37399.5	1.03929	0.000250234	0.0776967	-3.686	down
XMW1171	C13H12O2	Benzene, 1-methoxy-4-phenoxy-	Aromatics	1655-69-2	52898.3	58449.5	65158.7	21477.5	17615.8	19498.1	1.0352	0.00459716	0.33195	-1.59096	down
XMW1123	C10H14	Benzene, 2-ethyl-1,4-dimethyl-	Aromatics	1758-88-9	5.16008e+06	4.93872e+06	3.97409e+06	21272	23130.5	21794.2	1.04652	0.00602614	0.00470384	-7.73194	down
XMW0780	C10H14	2,6-Dimethyl-1,3,5,7-octatetraene, E,E-	Terpenoids	460-01-5	7.61695e+07	7.35933e+07	6.44912e+07	21155	27472.8	25627.7	1.04672	0.00245281	0.000346577	-11.4945	down
XMW1221	C6H12O2S	Acetic acid, (propylthio)-, methyl ester	Ester	20600-65-1	226651	220172	228225	21104.9	26357.1	27443.8	1.04411	6.69521e-07	0.110964	-3.17184	down
XMW0652	C5H12O2	1,4-Pentanediol	Alcohol	626-95-9	53666.9	43999.2	47722.2	20400.4	19544.2	22404.7	1.03284	0.0063441	0.428847	-1.22147	down
XMW0278	C9H12O3	1,2,4-Trimethoxybenzene	Aromatics	135-77-3	8177.5	8509.72	7469.24	20293.5	18722.1	19046	1.04109	0.000121705	2.40356	1.26518	up
WMW0092	C9H21N	1-OctanAmine,N-methyl-	Amine	2439-54-5	817433	975551	871856	19389.3	29081.9	27883.4	1.0439	0.00277778	0.0286526	-5.12519	down
XMW1295	C10H24N2	1,6-HexanediAmine, N,N,N',N'-tetramethyl-	Amine	111-18-2	1.24702e+06	1.17024e+06	960968	18983.4	16503.5	24257.4	1.04481	0.00589024	0.0176851	-5.82132	down
XMW1400	C6H14FO2P	n-Pentyl methylphosphonofluoridate	Others	13454-59-6	147825	145317	131097	18306.1	22003.9	19996.6	1.04471	0.00126849	0.142152	-2.81449	down
KMW0102	C6H14O	1-Hexanol	Alcohol	111-27-3	179437	197101	150509	17819.3	17282.3	19488.6	1.0442	0.00724512	0.103577	-3.27122	down
XMW0774	C9H18O2	3-Hexene, 1-(1-methoxyethoxy)-, (Z)-	Hydrocarbons	54340-96-4	113252	105706	102921	17244.3	19330.5	23453.4	1.04076	8.71144e-05	0.186493	-2.42281	down
XMW1495	C20H32	.alpha.-Phellandrene, dimer	Aromatics	7350-11-0	9	9	9	16839.7	15630.8	10344.7	1.04619	0.0189959	1585.75	10.6309	up
XMW0493	C6H8O4	4H-Pyran-4-one, 2,3-dihydro-3,5-dihydroxy-6-methyl-	Heterocyclic compound	28564-83-2	254657	249641	219220	16112.7	13962.2	17907.8	1.0451	0.00220304	0.0663186	-3.91444	down
D313	C10H20O2	3-Hexene, 1-(1-ethoxyethoxy)-, (Z)-	Aldehyde	28069-74-1	3.44166e+07	3.42774e+07	3.08847e+07	15399.5	19404.5	18579.9	1.04677	0.00120948	0.000536099	-10.8652	down
NMW0031	C8H15NO	Hygrine	Heterocyclic compound	496-49-1	5.45693e+06	5.41488e+06	4.78674e+06	14805.3	13393.2	14670.2	1.04687	0.00172905	0.00273772	-8.51281	down
D270	C9H18O2	Propanoic acid, 2-methyl-, pentyl ester	Ester	2445-72-9	84488.6	82837	70457	14760.4	13568.1	14983.4	1.04415	0.00431938	0.182149	-2.45681	down
XMW1067	C9H16O2	Butanoic acid, 2-pentenyl ester, (Z)-	Ester	42125-13-3	7.21812e+06	7.13333e+06	8.21575e+06	14401.7	14432.7	15250	1.04682	0.00213595	0.00195347	-8.99975	down
w30	C7H12O2	2-Buten-1-ol, 3-methyl-, acetate	Ester	1191-16-8	9	9	9	13524.1	14720	15201.8	1.04692	0.00118533	1609.11	10.652	up
XMW0290	C7H15NO	4-Heptanone, oxime	Amine	1188-63-2	43736.1	42464.6	41300	13213	15420.1	12523.1	1.04006	2.00293e-05	0.322792	-1.63132	down
KMW0237	C6H12OS	2-Pentanone, 4-mercapto-4-methyl-	Ketone	19872-52-7	9	9	9	13125.7	10494.3	10205.2	1.04673	0.00673206	1252.79	10.2909	up
KMW0295	C5H7NOS	Ethanone, 1-(4,5-dihydro-2-thiazolyl)-	Heterocyclic compound	29926-41-8	1.50299e+06	1.57062e+06	1.38898e+06	13047.1	11812.3	11601.2	1.04677	0.00128714	0.00817028	-6.9354	down
WMW0205	C8H14O2	2,5-Octanedione	Ketone	3214-41-3	2491.38	2621.9	2747.06	11365.2	13867	11904.7	1.04333	0.00564927	4.7246	2.24019	up
XMW0241	C13H28	Undecane, 4,8-dimethyl-	Hydrocarbons	17301-33-6	3034.48	1904.46	2980.99	11179.1	11641.1	16384.9	1.0176	0.0204192	4.95018	2.30748	up
NMW0754	C5H8O2	Acetylacetone	Ketone	123-54-6	43834.1	36145.7	38360.4	11054.1	5838.92	9162.4	1.01449	0.000742909	0.220174	-2.18329	down
KMW0288	C9H18O2	Heptanoic acid, ethyl ester	Ester	106-30-9	1.30299e+06	1.31227e+06	1.17402e+06	10584.2	11376.9	11122.6	1.04685	0.00126716	0.00873085	-6.83966	down
XMW0121	C12H24	1-Nonene, 4,6,8-trimethyl-	Hydrocarbons	54410-98-9	444107	412789	412055	10118.2	12944.6	11816.4	1.04603	0.000616371	0.0274867	-5.18512	down
KMW0206	C6H11NS	Pentanenitrile, 5-(methylthio)-	Others	59121-25-4	111941	119625	90738.4	6880.14	7961.04	8549.55	1.04388	0.00728551	0.0725733	-3.78442	down
XMW0436	C10H18O	2H-Pyran, 2-ethenyltetrahydro-2,6,6-trimethyl-	Heterocyclic compound	7392-19-0	9	9	9	6213	3882	4406	1.04592	0.0207522	537.074	9.06898	up
XMW0483	C5H5NO	1H-Pyrrole-2-carboxAldehyde	Heterocyclic compound	1003-29-8	274863	228950	243804	6108.5	10046	11735.2	1.03926	0.00280813	0.0373048	-4.74449	down
D84	C9H20O2	Heptane, 1,1-dimethoxy-	Hydrocarbons	10032-05-0	26582.3	26774.1	21949.7	5720.04	4812.1	6066.61	1.03922	0.00452047	0.220417	-2.18169	down
w36	C8H14O2	n-Caproic acid vinyl ester	Ester	3050-69-9	9	9	9	4229.93	4607.73	6745.31	1.0458	0.0220573	577.147	9.17279	up
XMW0950	C13H18	Naphthalene, 1,2,3,4-tetrahydro-1,4,6-trimethyl-	Aromatics	22824-32-4	22521.7	15280.5	18745.5	3627.69	4798.56	2865.43	1.01966	0.0138345	0.199684	-2.32421	down
XMW1290	C6H10N2O	3-n-Propyl-2-pyrazolin-5-one	Heterocyclic compound	29211-70-9	502320	479976	410615	2943.82	2480.26	2530.94	1.04651	0.0035566	0.00571108	-7.45202	down
NMW0028	C6H4N2	2-Pyridinecarbonitrile	Heterocyclic compound	100-70-9	407142	382472	324070	1953.47	2862.61	979.967	1.03926	0.00440343	0.00520439	-7.58606	down
XMW0570	C6H16N2	1,2-EthanediAmine, N,N,N',N'-tetramethyl-	Amine	110-18-9	3.14426e+07	3.50654e+07	2.6737e+07	9	9	9	1.04695	0.00596321	2.8956e-07	-21.7196	down
NMW0746	C6H12O	Methyl Isobutyl Ketone	Ketone	108-10-1	2.28836e+07	2.31564e+07	1.97254e+07	9	9	9	1.04697	0.00251299	4.1055e-07	-21.2159	down
D196	C3H3NS	Thiazole	Heterocyclic compound	288-47-1	2.08031e+07	2.06503e+07	1.92747e+07	9	9	9	1.04698	0.000575876	4.44605e-07	-21.101	down
NMW0074	C10H16O	Bicyclo[3.1.1]hept-2-ene-2-methanol, 6,6-dimethyl-	Terpenoids	515-00-4	1.32135e+07	1.26153e+07	1.01923e+07	9	9	9	1.04694	0.00586541	7.49562e-07	-20.3474	down
KMW0608	C6H14OS	3-Mercaptohexanol	Alcohol	51755-83-0	4.33695e+06	4.21477e+06	3.68898e+06	9	9	9	1.04697	0.00236505	2.20576e-06	-18.7903	down
XMW0039	C8H14O	Cycloheptanone, 3-methyl-	Ketone	933-17-5	3.45631e+06	3.39172e+06	2.93158e+06	9	9	9	1.04696	0.00255839	2.76085e-06	-18.4665	down
XMW0186	C8H12O	3,5-Octadien-2-one, (E,E)-	Ketone	30086-02-3	3.25107e+06	3.17889e+06	2.81911e+06	9	9	9	1.04697	0.00187231	2.91921e-06	-18.386	down
KMW0204	C8H16O2	Acetic acid, hexyl ester	Ester	142-92-7	673413	682228	710888	9	9	9	1.04697	0.000269591	1.30654e-05	-16.2239	down
XMW0061	C12H12O3	Ethanone, 1,1',1''-(1,3,5-benzenetriyl)tris-	Ketone	779-90-8	593584	458653	541489	9	9	9	1.04685	0.00542474	1.69414e-05	-15.8491	down
KMW0232	C9H18O2	Octanoic acid, methyl ester	Ester	111-11-5	521274	495358	443068	9	9	9	1.04696	0.00222712	1.8497e-05	-15.7224	down
KMW0395	C10H12O	Estragole	Aromatics	140-67-0	97898.1	93967.4	86446.9	9	9	9	1.04696	0.00130896	9.70133e-05	-13.3315	down
NMW0177	C8H9NO	N-Benzylformamide	Amine	6343-54-0	63125	60618.1	50728.5	9	9	9	1.04689	0.0042085	0.000154753	-12.6577	down
XMW0034	C8H14N2	2-Dimethylamino-4-methyl-pent-4-enenitrile	Amine	94492-10-1	46780.9	57949.8	47072.1	9	9	9	1.04688	0.0052363	0.000177862	-12.457	down
D413	C10H20O	4-Methyl-5-nonanone	Ketone	35900-26-6	45505.5	76383.1	67630.8	9	9	9	1.04634	0.0205108	0.000142466	-12.7771	down
KMW0645	C15H26O	Levomenol	Terpenoids	23089-26-1	43894.6	53377.2	64898.1	9	9	9	1.04658	0.0123903	0.000166492	-12.5523	down
KMW0123	C7H12O	4-Heptenal, (Z)-	Aldehyde	6728-31-0	43373.2	30175.4	27944.7	9	9	9	1.04643	0.0196655	0.000266027	-11.8761	down
XMW0170	C9H10O	BenzAldehyde, 3-ethyl-	Aldehyde	34246-54-3	43095.9	43800.1	46369.1	9	9	9	1.04695	0.000501244	0.000202604	-12.2691	down
XMW1289	C6H8N2	2,5-Dimethylpyrimidine	Heterocyclic compound	22868-76-4	30921.1	19522.1	13161.5	9	9	9	1.04493	0.0551666	0.000424498	-11.202	down
NMW0301	C8H9NO2	Acetaminophen	Phenol	103-90-2	27908.3	20809	40358.1	9	9	9	1.04565	0.0351093	0.000303114	-11.6879	down
XMW0557	C12H12OS	3-Acetyl-2,5-dimethylbenzo(b)thiophene	Heterocyclic compound	6179-04-0	13235.4	16960.9	14924	9	9	9	1.04681	0.00509486	0.0005984	-10.7066	down
NMW0302	C15H26O	2,6,10-Dodecatrien-1-ol, 3,7,11-trimethyl-, (Z,E)-	Terpenoids	3790-71-4	12651.3	12512.2	17247.5	9	9	9	1.04647	0.0119099	0.000636628	-10.6173	down
XMW0749	C16H30	8-Hexadecyne	Hydrocarbons	19781-86-3	11866	12500.4	20738.1	9	9	9	1.04564	0.0343146	0.000598609	-10.7061	down
NMW0303	C10H13N3	Debrisoquine	Heterocyclic compound	1131-64-2	11309.3	22960.9	22681.3	9	9	9	1.045	0.0385637	0.000474088	-11.0426	down
XMW1308	C10H17F3O2	1-Octyl trifluoroacetate	Ester	2561-21-9	11294	14596.5	24060.9	9	9	9	1.04501	0.0490022	0.000540526	-10.8533	down

## Sheet: C0 vs C2
Index	Formula	Compounds	Class I	CAS	C0-1	C0-2	C0-3	C2-1	C2-2	C2-3	VIP	P-value	Fold_Change	Log2FC	Type
NMW0113	C11H20O2	6-Octen-1-ol, 3,7-dimethyl-, formate	Terpenoids	105-85-1	9.86341e+06	7.07445e+06	6.671e+06	1.70947e+09	1.79604e+09	1.80552e+09	1.0505	0.000296431	224.959	7.81352	up
KMW0446	C10H16O	Citral	Terpenoids	5392-40-5	9.86341e+06	7.07445e+06	6.671e+06	1.70947e+09	1.79604e+09	1.80552e+09	1.0505	0.000296431	224.959	7.81352	up
XMW1141	C7H7NO2	1H-Pyrrole-2,5-dione, 3-ethenyl-4-methyl-	Heterocyclic compound	21494-57-5	4.39538e+06	3.34534e+06	3.87462e+06	9.53904e+08	1.01563e+09	1.04082e+09	1.05119	0.000665528	259.171	8.01776	up
w02	C10H18O	2,4-Decadien-1-ol	Alcohol	14507-02-9	7.54092e+06	5.95739e+06	5.86635e+06	9.28071e+08	9.78537e+08	1.00488e+09	1.051	0.000542294	150.35	7.23219	up
D452	C10H14O2	Carvone oxide, trans-	Terpenoids	39903-97-4	5.36039e+06	4.15869e+06	4.57971e+06	8.79145e+08	9.3353e+08	9.48459e+08	1.05118	0.000526977	195.842	7.61355	up
KMW0432	C10H16O	2,6-Octadienal, 3,7-dimethyl-, (Z)-	Terpenoids	106-26-3	1.46348e+06	994266	768358	4.80733e+08	5.05294e+08	5.12597e+08	1.04958	0.000371567	464.53	8.85963	up
XMW0283	C10H14O2	1-(Furan-2-yl)-2-methylpentan-1-one	Heterocyclic compound	1248070-62-3	2.70606e+06	2.09404e+06	2.33883e+06	4.25043e+08	4.50317e+08	4.61252e+08	1.05118	0.000583104	187.229	7.54866	up
XMW0937	C12H18O2	(1R,5S,6R)-2,7,7-Trimethylbicyclo[3.1.1]hept-2-en-6-yl acetate	Ester	67999-48-8	7.1405e+06	6.11503e+06	6.14949e+06	3.67618e+08	3.88311e+08	3.93347e+08	1.05122	0.000427299	59.2257	5.88815	up
XMW0933	C12H18O2	Bicyclo[3.1.1]hept-2-en-6-ol, 2,7,7-trimethyl-, acetate, [1S-(1.alpha.,5.alpha.,6.beta.)]-	Ester	50764-55-1	1.11702e+06	792009	658270	3.66075e+08	3.86127e+08	3.9387e+08	1.05018	0.000470243	446.411	8.80223	up
XMW1464	C11H16O	Benzene, (butoxymethyl)-	Ether	588-67-0	6.23841e+06	5.28258e+06	5.3661e+06	2.83865e+08	2.97107e+08	3.01664e+08	1.05118	0.000328438	52.2669	5.70783	up
XMW1401	C11H20O2	n-Valeric acid cis-3-hexenyl ester	Ester	35852-46-1	803591	628888	503244	2.68367e+08	2.82748e+08	2.90205e+08	1.05046	0.00052313	434.628	8.76364	up
KMW0441	C10H12O2	Benzeneacetic acid, ethyl ester	Ester	101-97-3	971187	703228	572595	2.48028e+08	2.56748e+08	2.6058e+08	1.05007	0.000210287	340.611	8.41198	up
KMW0456	C10H22O	1-Decanol	Alcohol	112-30-1	3.01723e+06	2.55116e+06	2.65801e+06	2.23392e+08	2.37151e+08	2.43739e+08	1.05128	0.000662696	85.6124	6.41975	up
NMW0008	C8H14O4	Hexanedioic acid, dimethyl ester	Ester	627-93-0	348345	264295	185047	1.49611e+08	1.58251e+08	1.6059e+08	1.04975	0.000457405	587.262	9.19786	up
KMW0589	C15H24	Humulene	Terpenoids	6753-98-6	4.59452e+08	4.56825e+08	4.24395e+08	1.37793e+08	1.46616e+08	1.51179e+08	1.04925	0.000470174	0.324903	-1.62192	down
KMW0148	C10H16	(-)-alpha-Pinene	Terpenoids	7785-26-4	4.83143e+07	4.16641e+07	4.39005e+07	1.35899e+08	1.53131e+08	1.44096e+08	1.04697	0.000764589	3.23521	1.69386	up
XMW0735	C10H12O	Benzenemethanol, .alpha.-2-propenyl-	Alcohol	936-58-3	923814	813705	706182	1.24159e+08	1.31653e+08	1.34873e+08	1.05099	0.000598308	159.874	7.32079	up
D191	C10H14O2	2-Hexanoylfuran	Heterocyclic compound	14360-50-0	1.47918e+06	1.34979e+06	1.2275e+06	1.23958e+08	1.31114e+08	1.34988e+08	1.05119	0.000626301	96.1572	6.58732	up
XMW0790	C12H18	6,7-Dimethyl-1,2,3,5,8,8a-hexahydronaphthalene	Terpenoids	107914-92-1	1.90184e+06	1.60607e+06	1.71225e+06	1.00016e+08	1.04892e+08	1.06354e+08	1.05128	0.00034393	59.6268	5.89789	up
XMW0835	C12H18	Benzene, 1-methyl-2-(1-ethylpropyl)-	Aromatics	54410-74-1	336650	266065	198562	9.42454e+07	9.83129e+07	9.99614e+07	1.05008	0.000302894	365.067	8.51202	up
KMW0218	C10H18O	1,8-Cineole	Terpenoids	470-82-6	1.34471e+07	1.28375e+07	1.2462e+07	9.15025e+07	9.75792e+07	9.39421e+07	1.05104	0.000345746	7.30447	2.86878	up
NMW0101	C10H16O2	Ascaridole	Terpenoids	512-85-6	212559	152344	128819	8.48716e+07	9.0243e+07	9.27254e+07	1.05038	0.000674895	542.491	9.08346	up
KMW0178	C10H16	Bicyclo[3.1.0]hexane, 4-methylene-1-(1-methylethyl)-	Terpenoids	3387-41-5	1.76857e+07	1.57686e+07	1.62951e+07	8.32732e+07	9.31836e+07	8.84758e+07	1.04991	0.00110407	5.32534	2.41287	up
w41	C8H14O	3-Octen-2-one, (E)-	Ketone	18402-82-9	8.82584e+06	8.39937e+06	8.20913e+06	5.94017e+07	6.31218e+07	6.1027e+07	1.05109	0.000297146	7.21664	2.85133	up
XMW1182	C15H24	Di-epi-.alpha.-cedrene-(I)	Terpenoids	21996-77-0	1.16322e+07	1.14011e+07	9.97709e+06	5.69141e+07	5.95171e+07	5.82671e+07	1.04949	3.09151e-06	5.29223	2.40388	up
KMW0460	C10H18O	Geraniol	Terpenoids	106-24-1	4.18271e+06	4.11037e+06	3.21758e+06	5.44079e+07	6.07098e+07	6.59605e+07	1.04866	0.0032494	15.7313	3.97557	up
XMW0519	C10H14	Cyclobutanespiro-2'-bicyclo[1.1.0]butane-4'-spirocyclobutane	Hydrocarbons	76308-11-7	1.86013e+07	1.61649e+07	1.69894e+07	5.28541e+07	5.96783e+07	5.613e+07	1.04724	0.00092218	3.25882	1.70435	up
XMW0267	C7H15N	2-Ethylpiperidine	Heterocyclic compound	1484-80-6	7.97156e+06	7.63344e+06	7.44517e+06	5.27655e+07	5.58654e+07	5.44782e+07	1.05114	0.000258128	7.07627	2.82299	up
XMW0144	C10H16O	(+)-Camphor	Terpenoids	464-49-3	2.22108e+08	2.20792e+08	1.97134e+08	5.15613e+07	5.52474e+07	5.40941e+07	1.04962	0.0022165	0.251397	-1.99196	down
XMW1465	C10H16O2	7-Oxabicyclo[4.1.0]heptan-2-one, 6-methyl-3-(1-methylethyl)-	Ketone	5286-38-4	4.18271e+06	4.11037e+06	3.21758e+06	5.13598e+07	5.72142e+07	6.22516e+07	1.04854	0.0032423	14.8406	3.89148	up
D106	C10H10O2	1,1'-(1,4-phenylene)bis-Ethanone	Ketone	1009-61-6	2.33751e+08	2.32725e+08	2.02218e+08	5.1229e+07	5.48382e+07	5.64506e+07	1.04842	0.00316321	0.243038	-2.04075	down
XMW0914	C5H6N2O	Ethanone, 1-(1H-pyrazol-4-yl)-	Heterocyclic compound	25016-16-4	2.22108e+08	2.20792e+08	1.97134e+08	5.11278e+07	5.47827e+07	5.37793e+07	1.04963	0.002204	0.249502	-2.00288	down
XMW0544	C15H24	Azulene, 1,2,3,3a,4,5,6,7-octahydro-1,4-dimethyl-7-(1-methylethenyl)-, [1R-(1.alpha.,3a.beta.,4.alpha.,7.beta.)]-	Terpenoids	22567-17-5	1.94413e+07	1.93783e+07	1.63249e+07	4.99394e+07	5.39584e+07	5.5292e+07	1.04346	0.000165964	2.88678	1.52946	up
XMW0019	C8H8O2	Acetophenone, 4'-hydroxy-	Ketone	99-93-4	2.12103e+08	2.11384e+08	1.78569e+08	4.85132e+07	5.2077e+07	5.37185e+07	1.04702	0.00478064	0.256303	-1.96408	down
XMW0642	C8H16O	Cyclohexanol, 3,5-dimethyl-	Alcohol	5441-52-1	7.17263e+06	6.85617e+06	6.63588e+06	4.66629e+07	5.00179e+07	4.8062e+07	1.05098	0.00041409	7.00435	2.80825	up
D457	C12H24O2	1-Hexanol, 5-methyl-2-(1-methylethyl)-, acetate	Ester	40853-55-2	1.38751e+06	1.13348e+06	1.37603e+06	4.53287e+07	4.78892e+07	4.87851e+07	1.05094	0.000469713	36.4389	5.18741	up
KMW0557	C9H10O3	Benzoic acid, 2-hydroxy-, ethyl ester	Ester	118-61-6	819605	690071	666018	4.50032e+07	4.75195e+07	4.81023e+07	1.05103	0.000411768	64.6345	6.01423	up
D245	C10H14O	4-Phenyl-2-butanol	Alcohol	2344-70-9	191434	143787	125520	4.33795e+07	4.50504e+07	4.53389e+07	1.05053	0.000186228	290.334	8.18157	up
XMW0127	C10H14	o-Cymene	Terpenoids	527-84-4	8.92582e+06	8.07148e+06	8.15394e+06	3.8362e+07	4.17132e+07	4.05396e+07	1.05019	0.000442797	4.79558	2.26171	up
XMW0935	C10H14O	(E)-2,6-Dimethylocta-2,5,7-trien-4-one	Ketone	33746-72-4	326311	279879	233735	3.77064e+07	4.01413e+07	4.05652e+07	1.05067	0.000510818	140.98	7.13935	up
WMW0011	C10H16O	(+)-cis-Isopulegone	Terpenoids	29606-79-9	1.02011e+06	1.01872e+06	854213	3.71508e+07	4.14681e+07	4.16281e+07	1.05073	0.00138375	41.5642	5.37727	up
XMW0690	C11H18	Cyclohexene, 2,4-dimethyl-1-(1-methylethenyl)-	Hydrocarbons	56763-60-1	2.69795e+09	2.72652e+09	2.52807e+09	3.57545e+07	2.78891e+07	2.43989e+07	1.05035	0.000539469	0.011071	-6.49707	down
XMW1124	C7H11NO	2-Azabicyclo[3.2.1]octan-3-one	Ketone	26396-67-8	5.38552e+06	5.20658e+06	5.04676e+06	3.53189e+07	3.74694e+07	3.63565e+07	1.05114	0.000294831	6.97907	2.80303	up
XMW0119	C9H16O	Cyclopentanone, 2-methyl-3-(1-methylethyl)-	Ketone	54549-81-4	5.20021e+06	4.99629e+06	4.80936e+06	3.46209e+07	3.68075e+07	3.55744e+07	1.05104	0.000292784	7.13073	2.83405	up
D85	C11H22O2	Butanoic acid, 3-methyl-, hexyl ester	Ester	10032-13-0	238406	206670	196615	3.43547e+07	3.5943e+07	3.67131e+07	1.05127	0.00038171	166.764	7.38166	up
XMW1137	C10H16O	Ethanone, 1-(1,3-dimethyl-3-cyclohexen-1-yl)-	Ketone	51733-68-7	41330.9	22576.6	12507.9	3.41943e+07	3.82423e+07	3.77512e+07	1.04685	0.00120474	1441.96	10.4938	up
NMW0240	C7H6O3	Benzoic Acid, 4-hydroxy-	Acid	99-96-7	8.13971e+08	8.12371e+08	7.42601e+08	3.32928e+07	3.51216e+07	3.65982e+07	1.0512	0.000954308	0.0443289	-4.49561	down
NMW0059	C5H6N2	4-Aminopyridine	Heterocyclic compound	504-24-5	126315	131877	92628.5	3.1958e+07	3.5315e+07	3.54248e+07	1.05055	0.00110906	292.737	8.19346	up
XMW0441	C2H2ClN3	1H-1,2,4-Triazole, 3-chloro-	Heterocyclic compound	6818-99-1	154596	136655	118253	3.1511e+07	3.31233e+07	3.36576e+07	1.05108	0.000389558	240.026	7.90705	up
XMW0654	C10H16O	Ethanone, 1-(1,4-dimethyl-3-cyclohexen-1-yl)-	Terpenoids	43219-68-7	7.45258e+07	7.40106e+07	6.62777e+07	2.69041e+07	2.87826e+07	2.83637e+07	1.04737	0.00265956	0.39127	-1.35376	down
KMW0453	C12H20O2	Linalyl acetate	Terpenoids	115-95-7	7.96552e+06	7.90261e+06	6.45749e+06	2.6577e+07	2.86939e+07	3.03394e+07	1.04431	0.000607906	3.83462	1.93908	up
KMW0618	C15H24	Naphthalene, 1,2,3,5,6,8a-hexahydro-4,7-dimethyl-1-(1-methylethyl)-, (1S-cis)-	Terpenoids	483-76-1	1.08132e+07	1.0704e+07	8.77966e+06	2.65526e+07	2.7161e+07	2.90105e+07	1.04057	6.64541e-05	2.73045	1.44914	up
XMW1435	C14H22O2	(6,6-dimethyl-2-bicyclo[3.1.1]hept-2-enyl)methyl 2-methylpropanoate	Ester	29021-37-2	8.61601e+06	8.51255e+06	7.31535e+06	2.51722e+07	2.72497e+07	2.79773e+07	1.04585	0.000322211	3.28913	1.71771	up
KMW0430	C10H20O	Citronellol	Terpenoids	106-22-9	2.04804e+06	1.97726e+06	1.45826e+06	2.4727e+07	2.79925e+07	2.98431e+07	1.04728	0.00299196	15.0564	3.9123	up
D342	C10H16	2,4,6-Octatriene, 2,6-dimethyl-, (E,E)-	Terpenoids	3016-19-1	1.68814e+06	1.64917e+06	1.46891e+06	2.46721e+07	2.68182e+07	2.61985e+07	1.05079	0.000609089	16.1642	4.01473	up
XMW1385	C6H7N3	3-Imidazol-1-ylpropanenitrile	Heterocyclic compound	23996-53-4	52923.3	56896	36112.3	2.32298e+07	2.57592e+07	2.54144e+07	1.05027	0.00102141	509.852	8.99393	up
KMW0290	C10H16O	Hotrienol	Alcohol	20053-88-7	2.65453e+09	2.66082e+09	2.48528e+09	2.2651e+07	1.76811e+07	1.54021e+07	1.05055	0.000487702	0.00714483	-7.12889	down
KMW0291	C10H18O	(S)-(+)-Linalool	Terpenoids	126-90-9	2.65453e+09	2.66082e+09	2.48528e+09	2.26507e+07	1.76811e+07	1.54021e+07	1.05055	0.000487703	0.00714478	-7.12889	down
WMW0041	C10H16O	Isopinocarveol	Terpenoids	6712-79-4	690846	693052	570867	2.26479e+07	2.48071e+07	2.44444e+07	1.05065	0.000787705	36.7816	5.20091	up
KMW0424	C11H22O2	Butanoic acid, 2-methyl-, hexyl ester	Ester	10032-15-2	80116.2	51691	45487.2	2.1991e+07	2.28773e+07	2.32616e+07	1.04984	0.000272965	384.276	8.586	up
NMW0202	C11H16O	Phenol, 4-pentyl-	Phenol	14938-35-3	7.18373e+06	7.22978e+06	6.01913e+06	2.19771e+07	2.36706e+07	2.43949e+07	1.0451	0.000207095	3.42798	1.77736	up
KMW0235	C10H16	1,3,6-Octatriene, 3,7-dimethyl-, (Z)-	Terpenoids	3338-55-4	1.41696e+08	1.32793e+08	1.31222e+08	2.04439e+07	2.23454e+07	2.09765e+07	1.05084	0.000596067	0.15717	-2.6696	down
XMW0632	C10H16	Bicyclo[3.1.1]hept-2-ene, 3,6,6-trimethyl-	Terpenoids	4889-83-2	1.0079e+07	8.80362e+06	9.20002e+06	2.02395e+07	2.30081e+07	2.16571e+07	1.04287	0.00105554	2.3112	1.20864	up
KMW0342	C10H18O	Citronellal	Terpenoids	106-23-0	4.93167e+07	4.96965e+07	4.3674e+07	1.97968e+07	2.13526e+07	2.11368e+07	1.04484	0.00345851	0.436523	-1.19587	down
KMW0582	C15H24	.beta.-Guaiene	Terpenoids	88-84-6	2.76026e+06	2.52961e+06	2.20139e+06	1.9378e+07	2.07256e+07	2.1722e+07	1.04898	0.00082713	8.25303	3.04492	up
KMW0365	C10H14O2	2-((3,3-Dimethyloxiran-2-yl)methyl)-3-methylfuran	Heterocyclic compound	92356-06-4	884642	899444	760201	1.9342e+07	2.14422e+07	2.1487e+07	1.05062	0.00121407	24.4749	4.61323	up
XMW0201	C6H10O	4-Hexen-3-one	Ketone	2497-21-4	6.06036e+06	5.07913e+06	4.85206e+06	1.90497e+07	2.01864e+07	2.22993e+07	1.04417	0.00140122	3.848	1.94411	up
D112	C9H10O2	Benzeneacetic acid, methyl ester	Ester	101-41-7	1.90839e+06	1.9653e+06	1.64391e+06	1.89693e+07	2.07249e+07	2.04193e+07	1.04999	0.000626437	10.8949	3.44558	up
KMW0435	C10H18O	2-Decenal, (Z)-	Aldehyde	2497-25-8	1.91411e+06	1.85564e+06	1.47762e+06	1.88608e+07	2.06183e+07	2.22888e+07	1.0484	0.00235341	11.7712	3.55719	up
XMW1083	C10H20O2	7-Octene-2,6-diol, 2,6-dimethyl-	Alcohol	29210-77-3	78870.6	78221	63968.9	1.82303e+07	1.91954e+07	1.97166e+07	1.05114	0.000525417	258.492	8.01397	up
XMW0151	C15H24	Epizonarene	Terpenoids	41702-63-0	5.5607e+08	5.52836e+08	4.82248e+08	1.78428e+07	1.89321e+07	2.05718e+07	1.05081	0.00219153	0.0360409	-4.79422	down
XMW0676	C9H10O	Ethanone, 1-(3-methylphenyl)-	Ketone	585-74-0	703080	665461	550235	1.69055e+07	1.83161e+07	1.80623e+07	1.05028	0.000567455	27.7697	4.79544	up
XMW0936	C10H12O	Ethanone, 1-(4-ethylphenyl)-	Ketone	937-30-4	357588	299805	284937	1.61184e+07	1.69196e+07	1.70482e+07	1.0509	0.000293137	53.1514	5.73203	up
KMW0606	C15H24	.alpha.-Muurolene	Terpenoids	10208-80-7	3.71908e+08	3.69382e+08	3.24722e+08	1.60647e+07	1.70624e+07	1.7873e+07	1.05092	0.00202453	0.047842	-4.38558	down
WMW0062	C9H18O	3-Nonen-1-ol, (Z)-	Alcohol	10340-23-5	9.13605e+07	9.1118e+07	7.98654e+07	1.60375e+07	1.72274e+07	1.69491e+07	1.04985	0.00266315	0.191405	-2.3853	down
KMW0343	C9H16O	2-Nonenal	Aldehyde	2463-53-8	9	9	9	1.52594e+07	1.65418e+07	1.6408e+07	1.05154	0.00064083	1.78552e+06	20.7679	up
KMW0595	C15H24	1,3-Cyclohexadiene, 5-(1,5-dimethyl-4-hexenyl)-2-methyl-, [S-(R*,S*)]-	Terpenoids	495-60-3	1.47412e+06	1.40868e+06	1.24473e+06	1.501e+07	1.61389e+07	1.70399e+07	1.05019	0.00140798	11.675	3.54535	up
KMW0389	C10H18O	(+)-Borneol	Terpenoids	464-43-7	1.80202e+06	1.67876e+06	1.36076e+06	1.49501e+07	1.5958e+07	1.59943e+07	1.04833	0.00012725	9.68751	3.27613	up
KMW0604	C15H24	(1S,2E,6E,10R)-3,7,11,11-Tetramethylbicyclo[8.1.0]undeca-2,6-diene	Terpenoids	24703-35-3	5.88325e+06	5.56609e+06	4.8644e+06	1.45474e+07	1.53541e+07	1.60961e+07	1.0437	0.000131451	2.81955	1.49547	up
XMW0236	C6H7NS	Thiazole, 5-ethenyl-4-methyl-	Heterocyclic compound	1759-28-0	2.17529e+06	2.09108e+06	2.00224e+06	1.44522e+07	1.53396e+07	1.48483e+07	1.05101	0.000256853	7.12119	2.83212	up
XMW0926	C10H12O	Ethanone, 1-(2,4-dimethylphenyl)-	Ketone	89-74-7	58800.7	47095.9	32503.5	1.43501e+07	1.50081e+07	1.51555e+07	1.04958	0.000276705	321.63	8.32926	up
D175	C12H18O	.beta.-Phenylethylmethylethylcarbinol	Alcohol	10415-87-9	4.39461e+06	4.30784e+06	3.68195e+06	1.43083e+07	1.48103e+07	1.45816e+07	1.04706	1.17088e-05	3.52865	1.81912	up
KMW0168	C8H14O	5-Methyl-(E)-2-hepten-4-one	Ketone	102322-83-8	2.88469e+06	2.56314e+06	2.67796e+06	1.42155e+07	1.60919e+07	1.52782e+07	1.04984	0.00144894	5.61	2.488	up
XMW0724	C12H18	Albene	Hydrocarbons	38451-64-8	592406	707163	461039	1.40581e+07	1.56514e+07	1.54943e+07	1.04798	0.00101034	25.6751	4.6823	up
XMW0180	C6H10O3	2-Propenoic acid, 2-methoxyethyl ester	Ester	3121-61-7	4.2725e+06	3.81964e+06	3.62771e+06	1.33924e+07	1.40748e+07	1.54215e+07	1.04676	0.00153554	3.65949	1.87164	up
XMW0791	C7H7NO3	Phenol, 4-methyl-2-nitro-	Phenol	119-33-5	69135.4	64897.5	54699.9	1.33676e+07	1.48041e+07	1.42566e+07	1.05107	0.000881607	224.806	7.81254	up
D423	C12H14O2	Benzyl tiglate	Ester	37526-88-8	3.34595e+08	3.33995e+08	2.93091e+08	1.29754e+07	1.37003e+07	1.44429e+07	1.05096	0.00198108	0.0427571	-4.54769	down
KMW0088	C6H10O	2-Hexenal, (E)-	Aldehyde	6728-26-3	4.1907e+06	3.6664e+06	3.5198e+06	1.27012e+07	1.33603e+07	1.46065e+07	1.0461	0.00124769	3.57461	1.83779	up
XMW0678	C10H16	1,3-Cyclohexadiene, 1,5,5,6-tetramethyl-	Terpenoids	514-94-3	2.56281e+06	2.27996e+06	2.35759e+06	1.26089e+07	1.431e+07	1.35232e+07	1.04977	0.00151668	5.61668	2.48972	up
XMW1038	C15H24O	Longifolenaldehyde	Terpenoids	19890-84-7	866083	663157	812966	1.2489e+07	1.32658e+07	1.57723e+07	1.04908	0.00556117	17.7299	4.14811	up
XMW0951	C12H18O2	2-Cyclohexen-1-ol, 2-methyl-5-(1-methylethenyl)-, acetate, (1R-cis)-	Ester	7111-29-7	6.30936e+07	6.12409e+07	5.47881e+07	1.24266e+07	1.25547e+07	1.20854e+07	1.05008	0.00274401	0.206935	-2.27275	down
KMW0377	C11H20O2	cis-3-Hexenyl-.alpha.-methylbutyrate	Ester	53398-85-9	80103.7	72939.7	63297.2	1.22628e+07	1.28709e+07	1.30138e+07	1.05112	0.000329546	176.331	7.46214	up
XMW0775	C12H24	1-Undecene, 9-methyl-	Hydrocarbons	74630-41-4	5.40753e+07	5.40928e+07	4.67547e+07	1.225e+07	1.30446e+07	1.27013e+07	1.04894	0.00365611	0.245256	-2.02764	down
KMW0296	C10H16	Cyclohexene, 1-methyl-4-(1-methylethylidene)-	Terpenoids	586-62-9	5.53552e+07	5.45412e+07	4.89215e+07	1.21086e+07	1.37352e+07	1.29135e+07	1.0488	0.00164358	0.244037	-2.03483	down
WMW0216	C12H20O2	Fenchyl acetate	Ester	13851-11-1	631351	588594	431340	1.21025e+07	1.36151e+07	1.45529e+07	1.04807	0.00288906	24.3874	4.60806	up
XMW0358	C9H12O2	1-Pentanone, 1-(2-furanyl)-	Heterocyclic compound	3194-17-0	883412	885286	732288	1.2071e+07	1.34788e+07	1.34112e+07	1.04996	0.00126465	15.5783	3.96146	up
XMW1457	C8H8O2	BenzAldehyde, 3-methoxy-	Aldehyde	591-31-1	6.18328e+06	6.22967e+06	5.05123e+06	1.20308e+07	1.30801e+07	1.33535e+07	1.03248	0.000234548	2.20248	1.13913	up
D143	C10H12O2	Benzenepropanoic acid, methyl ester	Ester	103-25-3	449147	391723	405872	1.19448e+07	1.25515e+07	1.2743e+07	1.05125	0.000377756	29.8693	4.90059	up
KMW0144	C7H14O2	Hexanoic acid, methyl ester	Ester	106-70-7	3.78288e+06	3.38298e+06	3.38197e+06	1.17466e+07	1.22494e+07	1.23841e+07	1.04941	1.06145e-05	3.44907	1.78621	up
NMW0092	C10H18O	(+)-neodihydrocarveol	Terpenoids	18675-33-7	875815	838117	628899	1.15021e+07	1.27814e+07	1.38756e+07	1.04779	0.00297859	16.2876	4.0257	up
KMW0338	C9H16O	2-Nonenal, (E)-	Aldehyde	18829-56-6	186484	209320	163319	1.13781e+07	1.23811e+07	1.21362e+07	1.0507	0.000642383	64.1995	6.00449	up
XMW0442	C8H12N2	Betahistine	Heterocyclic compound	5638-76-6	5.60346e+06	5.63535e+06	4.63713e+06	1.10843e+07	1.20755e+07	1.23266e+07	1.03491	0.000225944	2.23523	1.16042	up
WMW0059	C13H16O2	E-2-Hexenyl benzoate	Ester	76841-70-8	1.33782e+06	1.10144e+06	1.35805e+06	1.10426e+07	1.15996e+07	1.37328e+07	1.04839	0.00528044	9.57914	3.2599	up
XMW0819	C15H24	(1S,4S,4aR)-1-Isopropyl-4-methyl-7-methylene-1,2,3,4,4a,5,6,7-octahydronaphthalene	Terpenoids	157477-72-0	6.88124e+07	6.88553e+07	5.90463e+07	1.09522e+07	1.173e+07	1.22502e+07	1.04905	0.00328948	0.17758	-2.49346	down
KMW0449	C11H18O2	Bicyclo[2.2.1]heptan-2-ol, 1,7,7-trimethyl-, formate, endo-	Ester	7492-41-3	639480	608920	465829	1.07934e+07	1.21645e+07	1.29986e+07	1.04862	0.00298895	20.9753	4.39062	up
XMW0693	C11H18O2	2,6-Octadienoic acid, 3,7-dimethyl-, methyl ester	Ester	2349-14-6	25164.8	18541.5	19299.3	1.06363e+07	1.17296e+07	1.29795e+07	1.051	0.00329629	560.99	9.13183	up
KMW0350	C9H10O2	Acetic acid, phenylmethyl ester	Ester	140-11-4	9	9	9	1.05268e+07	1.14169e+07	1.12663e+07	1.05154	0.000616757	1.23e+06	20.2302	up
XMW0028	C8H15N	Pyridine, 2,3,4,5-tetrahydro-6-propyl-	Heterocyclic compound	1604-01-9	1.56884e+06	1.5171e+06	1.45067e+06	1.02376e+07	1.09038e+07	1.05379e+07	1.051	0.000313738	6.98305	2.80386	up
XMW0486	C9H16O	Cyclohexanone, 2,2,6-trimethyl-	Ketone	2408-37-9	1.60453e+06	1.50254e+06	1.45103e+06	1.01434e+07	1.08963e+07	1.04382e+07	1.05075	0.00037259	6.90592	2.78783	up
NMW0091	C8H15NO	8-Azabicyclo[3.2.1]octan-3-ol, 8-methyl-, endo-	Heterocyclic compound	120-29-6	524347	487902	352518	1.00416e+07	1.14027e+07	1.21374e+07	1.04779	0.00307289	24.6061	4.62095	up
XMW0552	C13H16O2	2,2'-Isopropylidenebis(5-methylfuran)	Heterocyclic compound	59212-75-8	7.22504e+07	7.18965e+07	6.18928e+07	1.00261e+07	1.06897e+07	1.10201e+07	1.04963	0.00320774	0.154028	-2.69874	down
XMW1064	C8H12N2	1,4-Methano-1H-Cyclopropa[d]pyridazine, 4,4a,5,5a-tetrahydro-6,6-dimethyl-, (1.alpha.,4.alpha.,4a.alpha.,5a.alpha.)-	Heterocyclic compound	109746-10-3	1.49029e+06	1.36721e+06	1.07566e+06	1.00142e+07	1.11463e+07	1.16747e+07	1.04611	0.00155103	8.34831	3.06149	up
XMW0907	C9H12O3	2-(2-Acetoxy-1-propyl)furan, (S)	Heterocyclic compound	60830-70-8	9.4089e+07	9.34672e+07	8.47724e+07	9.68913e+06	1.03317e+07	1.01496e+07	1.051	0.00133269	0.110787	-3.17414	down
KMW0361	C9H10O	BenzAldehyde, 4-ethyl-	Aldehyde	4748-78-1	311129	297469	268890	9.36204e+06	1.00033e+07	9.78886e+06	1.05111	0.000379158	33.2246	5.05418	up
KMW0552	C15H24	(-)-.beta.-Bourbonene	Terpenoids	5208-59-3	2.15001e+06	2.09291e+06	1.82332e+06	9.22327e+06	9.56163e+06	9.38963e+06	1.04895	7.95387e-07	4.64448	2.21552	up
NMW0052	C10H14O	2-Methyl-6-methyleneocta-2,7-dien-4-one	Terpenoids	539-70-8	3.9442e+07	3.91042e+07	3.52608e+07	8.77234e+06	9.43468e+06	9.28526e+06	1.04985	0.00178728	0.241569	-2.04949	down
KMW0427	C8H16O2S	3-Mercaptohexyl acetate	Ester	136954-20-6	39868	27953.4	22331.7	8.70795e+06	8.84803e+06	8.80476e+06	1.04968	1.69623e-05	292.4	8.1918	up
XMW0629	C15H24	3H-3a,7-Methanoazulene, 2,4,5,6,7,8-hexahydro-1,4,9,9-tetramethyl-, [3aR-(3a.alpha.,4.beta.,7.alpha.)]-	Terpenoids	2387-78-2	4.67739e+06	4.60991e+06	3.91328e+06	8.70629e+06	9.11522e+06	9.04407e+06	1.03705	0.000482015	2.03518	1.02516	up
KMW0208	C10H22	Decane	Hydrocarbons	124-18-5	152725	141105	143840	8.61533e+06	9.51053e+06	8.96217e+06	1.05137	0.000857801	61.8914	5.95167	up
WMW0069	C9H8O	2-Propenal, 3-phenyl-	Aldehyde	104-55-2	135097	104369	108000	8.53454e+06	8.44757e+06	8.85951e+06	1.05088	0.000200988	74.3716	6.21668	up
KMW0669	C6H10O3	Pantolactone	Ester	599-04-2	6.18264e+07	6.23635e+07	5.31721e+07	8.39319e+06	8.99426e+06	8.86024e+06	1.04993	0.00337893	0.147989	-2.75643	down
D341	C15H24	Naphthalene, decahydro-1,6-bis(methylene)-4-(1-methylethyl)-, (4.alpha.,4a.alpha.,8a.alpha.)-	Terpenoids	30021-46-6	3.63482e+07	3.62713e+07	3.14444e+07	8.32343e+06	8.87521e+06	9.18049e+06	1.04818	0.00326785	0.25349	-1.98	down
D350	C6H10O2	2-Pentenoic Acid, 2-methyl-	Acid	3142-72-1	1.70574e+06	1.52408e+06	1.58816e+06	8.17082e+06	9.21038e+06	8.70546e+06	1.0499	0.00135089	5.41445	2.43681	up
NMW0071	C10H18O	L-.alpha.-Terpineol	Terpenoids	10482-56-1	4.11186e+06	4.15892e+06	3.36348e+06	8.14869e+06	8.87155e+06	9.06358e+06	1.03305	0.000229851	2.24199	1.16478	up
XMW0385	C15H26O	Carotol	Terpenoids	465-28-1	892916	743366	940546	8.10547e+06	8.48617e+06	1.00017e+07	1.04852	0.00482988	10.3202	3.3674	up
XMW0762	C2H5N3O2	Imidodicarbonic diamide	Nitrogen compounds	108-19-0	113895	102083	90295	7.89306e+06	8.35205e+06	8.58083e+06	1.05098	0.000603854	81.0584	6.34089	up
QWM0003	C10H16O	2H-Pyran, 3,6-dihydro-4-methyl-2-(2-methyl-1-propenyl)-	Terpenoids	1786-08-9	3.01819e+07	3.02344e+07	2.65689e+07	7.80078e+06	8.33773e+06	8.23041e+06	1.04885	0.00291912	0.28015	-1.83573	down
XMW0013	C10H16	1,7,7-trimethyl-Tricyclo[2.2.1.0(2,6)]heptane	Terpenoids	508-32-7	3.58718e+07	3.09321e+07	3.2644e+07	7.73682e+06	8.74459e+06	8.1524e+06	1.04814	0.00245904	0.247706	-2.0133	down
XMW1389	C9H12O	2,3-Dimethylanisole	Ether	2944-49-2	732851	708293	581313	7.63804e+06	8.22401e+06	8.08756e+06	1.04944	0.000271386	11.8418	3.56582	up
D415	C11H14O2	Isobutyric acid, 2-methylphenyl ester	Ester	36438-54-7	33336.6	44726.2	14719.4	7.55792e+06	7.87256e+06	8.56273e+06	1.04388	0.00137302	258.597	8.01456	up
XMW0627	C12H14O4	Diethyl Phthalate	Ester	84-66-2	560900	459998	606638	7.52005e+06	8.0237e+06	9.54372e+06	1.04871	0.00579733	15.4144	3.94621	up
WMW0221	C10H16O	Bicyclo[3.1.0]hexan-3-one, 4-methyl-1-(1-methylethyl)-	Terpenoids	1125-12-8	173269	161330	138889	7.48765e+06	8.107e+06	7.86078e+06	1.05081	0.000532548	49.5375	5.63045	up
XMW0604	C11H24	Octane, 2,3,3-trimethyl-	Hydrocarbons	62016-30-2	798105	760573	772014	7.43597e+06	7.84457e+06	7.62164e+06	1.05137	0.000265326	9.82634	3.29665	up
KMW0504	C9H10O	Benzene, 1-ethenyl-4-methoxy-	Aromatics	637-69-4	9	9	9	7.26425e+06	7.70642e+06	7.52477e+06	1.05154	0.000292701	833164	19.6682	up
KMW0286	C8H12N2O	Pyrazine, 2-methoxy-3-(1-methylethyl)-	Heterocyclic compound	25773-40-4	1.93266e+08	1.95816e+08	1.71286e+08	7.20448e+06	7.7411e+06	7.58573e+06	1.05118	0.001874	0.0402081	-4.63637	down
XMW0651	C7H9N	Pyridine, 2,3-dimethyl-	Heterocyclic compound	583-61-9	3.63309e+06	3.16624e+06	3.28427e+06	7.15978e+06	8.10647e+06	7.66565e+06	1.04246	0.000824589	2.27418	1.18535	up
XMW0894	C9H20	Hexane, 3-ethyl-2-methyl-	Hydrocarbons	16789-46-1	2.38278e+06	2.07417e+06	1.94288e+06	7.10898e+06	7.53673e+06	8.22679e+06	1.04482	0.00115124	3.57392	1.83751	up
NMW0034	C10H16O	Fenchone	Terpenoids	1195-79-5	8.28017e+08	8.28924e+08	7.43099e+08	7.01923e+06	7.51167e+06	7.24373e+06	1.05145	0.00128587	0.00907261	-6.78427	down
KMW0431	C8H10N2	5H-5-Methyl-6,7-dihydrocyclopentapyrazine	Heterocyclic compound	23747-48-0	2.05353e+06	1.98664e+06	1.73633e+06	6.96951e+06	7.49098e+06	7.32684e+06	1.04768	3.58233e-05	3.77172	1.91522	up
XMW0412	C8H10O2	3-Acetyl-2,5-dimethyl furan	Heterocyclic compound	10599-70-9	5.21921e+07	5.24806e+07	4.63e+07	6.91779e+06	7.41181e+06	7.22652e+06	1.05055	0.00207823	0.142782	-2.80812	down
NMW0070	C9H8O2	1,2-Propanedione, 1-phenyl-	Ketone	579-07-7	369071	344183	306865	6.44071e+06	6.97789e+06	6.9181e+06	1.05066	0.000615524	19.9356	4.31727	up
KMW0445	C8H8O2	Benzeneacetic acid	Acid	103-82-2	2.30721e+06	2.23029e+06	1.86678e+06	6.36364e+06	6.82489e+06	7.18648e+06	1.04285	0.00031668	3.18147	1.66969	up
KMW0313	C10H18O	(-)-Menthone	Terpenoids	14073-97-3	481984	477725	438263	6.28523e+06	6.80471e+06	6.69479e+06	1.05103	0.000610121	14.1524	3.82298	up
XMW1118	C7H12O	CyclohexanecarboxAldehyde	Aldehyde	2043-61-0	570550	536990	520029	6.25213e+06	6.64008e+06	6.38021e+06	1.05114	0.000306722	11.8412	3.56575	up
NMW0029	C8H8O2	Formic acid, phenylmethyl ester	Ester	104-57-4	1.43939e+07	1.39198e+07	1.27916e+07	6.19795e+06	7.26937e+06	6.84616e+06	1.03787	0.000585372	0.494181	-1.01689	down
KMW0573	C15H24	(E)-.beta.-Famesene	Terpenoids	18794-84-8	2.41879e+07	2.41857e+07	2.13965e+07	6.16792e+06	6.56564e+06	6.74961e+06	1.04859	0.00234721	0.279248	-1.84038	down
XMW0637	C7H12O	Cyclobutanone, 2,2,3-trimethyl-	Ketone	1449-49-6	1.80908e+06	1.5307e+06	1.43315e+06	6.11021e+06	6.4652e+06	7.17737e+06	1.04456	0.00161723	4.13851	2.04911	up
XMW0889	C10H14	Bicyclo[3.1.0]hex-2-ene, 4-methylene-1-(1-methylethyl)-	Terpenoids	36262-09-6	3.03587e+06	2.70346e+06	2.7686e+06	6.04034e+06	6.83278e+06	6.44674e+06	1.04377	0.00111658	2.27081	1.1832	up
D188	C5H5N3O	Pyrazinamide	Heterocyclic compound	98-96-4	1.53753e+06	1.5435e+06	1.25988e+06	6.00367e+06	6.51969e+06	7.0218e+06	1.04545	0.00159135	4.50255	2.17074	up
D348	C10H18O	Cyclobutaneethanol, 1-methyl-2-(1-methylethenyl)-, cis-	Alcohol	30820-22-5	1.15043e+06	1.15718e+06	973518	5.95511e+06	6.6577e+06	6.61817e+06	1.04834	0.00100113	5.8611	2.55117	up
KMW0198	C10H16	.alpha.-Phellandrene 1	Terpenoids	99-83-2	1.29338e+06	1.14206e+06	1.17377e+06	5.87214e+06	6.51812e+06	6.16003e+06	1.04973	0.000800082	5.13971	2.36169	up
D81	C9H12O3	2-Furanpropanoic acid, ethyl ester	Heterocyclic compound	10031-90-0	2.97192e+06	2.99982e+06	2.44799e+06	5.72955e+06	6.09502e+06	6.39753e+06	1.03282	0.0002513	2.16421	1.11384	up
WMW0014	C10H16O	Pinocamphone	Terpenoids	547-60-4	9	9	9	5.72249e+06	6.27258e+06	6.244e+06	1.05154	0.000863682	675521	19.3656	up
KMW0570	C12H22O	2-Dodecenal, (E)-	Aldehyde	20407-84-5	1.85641e+06	1.88739e+06	1.616e+06	5.7135e+06	6.15036e+06	6.31106e+06	1.04675	0.000285636	3.39097	1.7617	up
KMW0203	C7H7NO	Ethanone, 1-(2-pyridinyl)-	Heterocyclic compound	1122-62-9	4.0707e+07	3.8233e+07	3.79177e+07	5.71214e+06	6.30065e+06	5.87131e+06	1.05082	0.000466654	0.153042	-2.708	down
XMW1460	C10H10O	3-Buten-2-one, 4-phenyl-	Ketone	122-57-6	18461.1	18096.1	10447.3	5.31694e+06	5.66063e+06	5.51814e+06	1.04923	0.000327645	350.939	8.45508	up
KMW0312	C10H14O	Furan, 3-(4-methyl-3-pentenyl)-	Terpenoids	539-52-6	1.59619e+09	1.59288e+09	1.44349e+09	5.17536e+06	5.45264e+06	5.26866e+06	1.05151	0.00106901	0.00343151	-8.18694	down
XMW0487	C6H6N2O2	2-Picoline, 6-nitro-	Heterocyclic compound	18368-61-1	1.2612e+06	1.2611e+06	1.05922e+06	5.14462e+06	5.51838e+06	5.47524e+06	1.04776	4.83979e-05	4.50598	2.17184	up
NMW0217	C8H13NO2	1H-Pyrrolizine-7-methanol, 2,3,5,7a-tetrahydro-1-hydroxy-, (1S-cis)-	Heterocyclic compound	520-63-8	789029	821822	685459	4.93157e+06	5.22174e+06	5.48024e+06	1.04919	0.000672957	6.80812	2.76726	up
XMW0721	C10H14O	Benzene, 1-methoxy-4-propyl-	Aromatics	104-45-0	1.13215e+06	1.08939e+06	933861	4.78845e+06	5.32356e+06	5.23401e+06	1.04758	0.000532917	4.8634	2.28196	up
D307	C10H18O	Bicyclo[3.1.1]heptan-3-ol, 2,6,6-trimethyl-, (1.alpha.,2.beta.,3.alpha.,5.alpha.)-	Terpenoids	27779-29-9	369645	368233	294920	4.73928e+06	5.2157e+06	5.16127e+06	1.0495	0.000784242	14.6362	3.87147	up
XMW1219	C9H16O2	2-Butenoic acid, 2-methyl-, 2-methylpropyl ester, (E)-	Ester	61692-84-0	9.67279e+08	9.68358e+08	8.70703e+08	4.69513e+06	4.98986e+06	4.83729e+06	1.05149	0.00120789	0.00517481	-7.59428	down
XMW0051	C6H5NO	4-Pyridinecarboxaldehyde	Heterocyclic compound	872-85-5	956680	843646	876340	4.5794e+06	5.20409e+06	4.90341e+06	1.04958	0.00149938	5.48701	2.45602	up
NMW0033	C5H5NO	2(1H)-Pyridinone	Heterocyclic compound	142-08-5	2.76428e+08	2.76436e+08	2.47753e+08	4.2516e+06	4.54886e+06	4.40946e+06	1.05141	0.00132285	0.0164997	-5.92142	down
D101	C10H14O	Benzeneethanol, .alpha.,.alpha.-dimethyl-	Alcohol	100-86-7	37289.7	27433.6	11256.7	4.22385e+06	4.66693e+06	4.56442e+06	1.04162	0.00087088	177.089	7.46833	up
XMW0213	C11H22O2	Isopentyl hexanoate	Ester	2198-61-0	368404	347901	275332	4.21183e+06	4.66617e+06	5.55692e+06	1.04739	0.00744527	14.5566	3.86361	up
XMW0793	C12H18	1,7-Octadiene, 2,7-dimethyl-3,6-bis(methylene)-	Hydrocarbons	16714-60-6	1.84183e+07	1.81292e+07	1.62924e+07	4.14811e+06	4.5563e+06	4.30737e+06	1.04941	0.0019267	0.246249	-2.02181	down
NMW0794	C10H14	Benzene, (1-methylpropyl)-	Aromatics	135-98-8	437439	384859	367083	3.93303e+06	4.27893e+06	4.04896e+06	1.0502	0.00048012	10.3087	3.36578	up
XMW1310	C9H18O2	Isobutyl isovalerate	Ester	589-59-3	59886.1	51548.6	54928	3.89132e+06	4.24874e+06	4.0121e+06	1.05128	0.000685578	73.0462	6.19074	up
D355	C10H15N	2,6-Octadienenitrile, 3,7-dimethyl-, (Z)-	Nitrogen compounds	31983-27-4	9	9	9	3.8222e+06	3.1571e+06	3.52272e+06	1.05153	0.00300442	388964	18.5693	up
NMW0232	C14H14	Bibenzyl	Aromatics	103-29-7	1.57098e+06	1.53445e+06	1.30034e+06	3.779e+06	3.88306e+06	4.08302e+06	1.0427	3.85391e-05	2.66584	1.41459	up
D110	C10H16O2	Bicyclo[3.1.1]heptan-3-one, 2-hydroxy-2,6,6-trimethyl-	Ketone	10136-65-9	585411	576552	459126	3.48477e+06	3.905e+06	4.24333e+06	1.04642	0.00335605	7.1761	2.8432	up
XMW0162	C7H10O3	3-Penten-2-one, 4-(acetyloxy)-, (Z)-	Ketone	38365-58-1	51402	49057.2	45289.7	3.42399e+06	3.70111e+06	3.51798e+06	1.05127	0.000537339	73.0234	6.19029	up
XMW1467	C6H10N2	1H-Pyrazole, 1,3,5-trimethyl-	Heterocyclic compound	1072-91-9	475206	452807	443192	3.30971e+06	3.48123e+06	3.41436e+06	1.05119	0.00018264	7.44258	2.8958	up
D210	C6H5NO2	Benzene, nitro-	Aromatics	98-95-3	7.94482e+06	7.80965e+06	7.12592e+06	3.23337e+06	3.5337e+06	3.50245e+06	1.04545	0.00134833	0.448835	-1.15574	down
XMW1411	C15H24	1,3,6,10-Dodecatetraene, 3,7,11-trimethyl-, (Z,E)-	Terpenoids	26560-14-5	323803	252660	282327	3.1869e+06	3.42847e+06	3.59634e+06	1.04961	0.00109405	11.8908	3.57178	up
KMW0491	C9H10O2	Hydrocinnamic Acid	Acid	501-52-0	1.66979e+07	1.60936e+07	1.44354e+07	3.16239e+06	3.19112e+06	3.06149e+06	1.05007	0.00278973	0.199356	-2.32658	down
D197	C10H16O	3-Oxatricyclo[4.1.1.0(2,4)]octane, 2,7,7-trimethyl-	Terpenoids	1686-14-2	9.48574e+08	9.44283e+08	8.51651e+08	3.15618e+06	3.06881e+06	3.03392e+06	1.0515	0.00120032	0.00337362	-8.21149	down
XMW0882	C6H12O2	Pentanoic Acid, 2-methyl-	Acid	97-61-0	291440	281502	272154	3.13813e+06	3.33252e+06	3.18536e+06	1.05123	0.000356104	11.4259	3.51424	up
KMW0259	C10H16	.gamma.-Terpinene	Terpenoids	99-85-4	1.26794e+07	1.23469e+07	1.11913e+07	3.13575e+06	3.36497e+06	3.20147e+06	1.0495	0.00214956	0.267885	-1.90031	down
XMW0659	C10H14	Benzene, n-butyl-	Aromatics	104-51-8	8.41958e+06	8.12504e+06	7.79382e+06	3.10615e+06	3.35687e+06	3.07869e+06	1.04887	0.000184503	0.392043	-1.35092	down
D401	C10H18O	2-Isopropyl-5-methylhex-2-enal	Aldehyde	35158-25-9	8.41805e+08	8.41813e+08	7.51318e+08	3.09484e+06	3.21776e+06	3.09791e+06	1.0515	0.00138894	0.00386479	-8.01539	down
XMW0814	C2H7N3S	2-Methyl-3-thiosemicarbazide	Others	21185-13-7	1.3351e+06	1.29301e+06	1.16158e+06	3.06266e+06	3.26429e+06	3.19436e+06	1.04609	1.95523e-05	2.51243	1.32908	up
XMW0811	C9H9NO	Phenethyl isocyanate	Ester	1943-82-4	407221	395557	326371	3.01234e+06	3.17905e+06	3.32117e+06	1.04887	0.000465545	8.42453	3.0746	up
KMW0679	C10H10O2	2-Propenoic acid, 3-phenyl-, methyl ester, (E)-	Ester	1754-62-7	678123	676687	591792	3.00924e+06	3.09043e+06	3.01315e+06	1.04948	4.52168e-07	4.6814	2.22694	up
KMW0483	C11H22O	Undecanal	Aldehyde	112-44-7	7378.12	6912.23	10195.3	2.99056e+06	3.46861e+06	3.43335e+06	1.05072	0.00217852	404.013	8.65826	up
WMW0015	C10H18O	Terpinen-4-ol	Terpenoids	562-74-3	6.82257e+06	6.96888e+06	5.77054e+06	2.9858e+06	3.21285e+06	3.2396e+06	1.03552	0.00975309	0.48248	-1.05146	down
NMW0099	C9H7N	Quinoline	Heterocyclic compound	91-22-5	9	9	9	2.96341e+06	3.08793e+06	3.01335e+06	1.05154	0.000143346	335729	18.3569	up
XMW0410	C9H18O	1-Nonen-4-ol	Alcohol	35192-73-5	1.24407e+09	1.24092e+09	1.11964e+09	2.94901e+06	3.16316e+06	3.00559e+06	1.05151	0.00116605	0.00252946	-8.62695	down
D157	C13H16O2	Propanoic acid, 2-methyl-, 3-phenyl-2-propenyl ester	Ester	103-59-3	528636	431816	541647	2.92642e+06	3.05196e+06	3.60888e+06	1.04655	0.00502063	6.38258	2.67414	up
KMW0686	C11H12O2	2-Propenoic acid, 3-phenyl-, ethyl ester, (E)-	Ester	4192-77-2	929230	915834	689463	2.70719e+06	2.9151e+06	2.96752e+06	1.03721	5.43977e-05	3.38912	1.76091	up
NMW0073	C10H14O	Bicyclo[3.1.1]hept-2-ene-2-carboxaldehyde, 6,6-dimethyl-	Terpenoids	564-94-3	1.34561e+06	1.35232e+06	1.07149e+06	2.697e+06	2.72905e+06	2.96249e+06	1.02999	0.000262244	2.22542	1.15408	up
NMW0105	C9H12O	Phenol, 4-propyl-	Phenol	645-56-7	685031	684656	555608	2.63827e+06	2.89297e+06	3.06673e+06	1.04513	0.0012859	4.46579	2.15892	up
XMW0189	C10H16O	3-Cyclohexene-1-acetAldehyde, .alpha.,4-dimethyl-	Aldehyde	29548-14-9	377559	358282	277188	2.57153e+06	2.76294e+06	2.97935e+06	1.04634	0.00133438	8.20689	3.03683	up
KMW0066	C6H12O	Hexanal	Aldehyde	66-25-1	949041	875112	867460	2.52319e+06	2.73385e+06	3.24251e+06	1.04213	0.011051	3.15779	1.65892	up
XMW0301	C9H12	Mesitylene	Aromatics	108-67-8	551618	483292	506338	2.51251e+06	2.86745e+06	2.68574e+06	1.04932	0.00159958	5.23323	2.3877	up
XMW1454	C6H6O3	Isomaltol	Heterocyclic compound	3420-59-5	83458.9	73494.4	72725.9	2.4975e+06	2.69182e+06	2.69187e+06	1.05115	0.000624539	34.3139	5.10072	up
XMW0670	C4H5N3	Acetonitrile, 2,2'-iminobis-	Nitrogen compounds	628-87-5	8.949e+08	8.94147e+08	8.29694e+08	2.44842e+06	2.58108e+06	2.46381e+06	1.05154	0.00061586	0.00286142	-8.44905	down
NMW0057	C5H7NO2	Glutarimide	Amine	1121-89-7	1.76034e+07	1.75686e+07	1.52706e+07	2.42583e+06	2.60527e+06	2.57011e+06	1.05012	0.00279251	0.15069	-2.73034	down
XMW0246	C10H16O2	OxiranecarboxAldehyde, 3-methyl-3-(4-methyl-3-pentenyl)-	Aldehyde	16996-12-6	58368.4	60487.9	36519	2.41695e+06	2.3082e+06	2.36901e+06	1.04753	8.41682e-05	45.6582	5.5128	up
XMW0446	C6H11NO2	2,4-Dimethyl-2-oxazoline-4-methanol	Heterocyclic compound	39986-37-3	355408	345783	334465	2.40403e+06	2.54238e+06	2.49395e+06	1.05119	0.00027477	7.18419	2.84483	up
XMW0223	C7H9NO2	1H-Pyrrole-2,5-dione, 3-ethyl-4-methyl-	Heterocyclic compound	20189-42-8	169021	146974	143661	2.31911e+06	2.45443e+06	2.50576e+06	1.05075	0.000477149	15.8364	3.98517	up
XMW0644	C6H10N2	1H-Imidazole, 2-propyl-	Heterocyclic compound	50995-95-4	4.18999e+08	4.18365e+08	3.77688e+08	2.24009e+06	2.16656e+06	1.98227e+06	1.05145	0.00114825	0.00525815	-7.57123	down
WMW0085	C4H10S2	Diethyl diSulfur compounds	Sulfur compounds	110-81-6	784898	681896	707499	2.2392e+06	2.5379e+06	2.36773e+06	1.04701	0.0010251	3.28605	1.71636	up
KMW0194	C8H18O	2-Octanol	Alcohol	123-96-6	28245.3	26252.2	25804.9	2.19627e+06	2.40425e+06	2.30677e+06	1.05138	0.000695031	86.0161	6.42653	up
KMW0223	C10H16	1,3-Cyclohexadiene, 1-methyl-4-(1-methylethyl)-	Terpenoids	99-86-5	1.30684e+07	1.21597e+07	1.17548e+07	2.17442e+06	2.41841e+06	2.18539e+06	1.05013	0.00100763	0.18328	-2.44788	down
KMW0244	C8H12N2	Pyrazine, 2-methyl-5-(1-methylethyl)-	Heterocyclic compound	13925-05-8	6.29551e+06	6.05484e+06	5.8366e+06	2.15194e+06	2.34791e+06	2.1878e+06	1.04928	0.000197153	0.367717	-1.44333	down
D263	C7H14S2	(E)-sec-Butyl propenyl diSulfur compounds	Sulfur compounds	24351-71-1	156407	155953	134638	2.10701e+06	2.3057e+06	2.2966e+06	1.0505	0.000847656	15.0097	3.90782	up
NMW0061	C7H7NO2	1-methyl-2-nitro-Benzene	Aromatics	88-72-2	9	9	9	2.09999e+06	2.27121e+06	2.23346e+06	1.05154	0.000556112	244617	17.9002	up
XMW0578	C8H16O	Furan, 2-butyltetrahydro-	Heterocyclic compound	1004-29-1	19886.3	20929.8	19086.8	2.0791e+06	2.26798e+06	2.14093e+06	1.05134	0.000671918	108.309	6.75901	up
XMW0295	C10H12	Benzene, 1-methyl-3-(1-methylethenyl)-	Aromatics	1124-20-5	559699	465382	394482	2.04821e+06	2.08399e+06	2.11509e+06	1.04187	0.000185208	4.40086	2.13779	up
XMW0910	C5H6N2O	1H-Imidazole, 1-acetyl-	Heterocyclic compound	2466-76-4	1.03497e+06	946784	995288	2.02609e+06	2.30563e+06	2.16052e+06	1.04452	0.00242025	2.18077	1.12483	up
XMW1057	C4H7NO	Methacrylamide	Amine	79-39-0	1.02097e+08	1.01635e+08	8.7405e+07	1.9968e+06	2.08798e+06	2.03437e+06	1.05125	0.00256573	0.0210181	-5.57222	down
XMW0776	C10H10O2	Benzoic acid, 2-propenyl ester	Ester	583-04-0	711856	713886	586348	1.98377e+06	2.143e+06	2.24307e+06	1.04275	0.000353516	3.16578	1.66256	up
WMW0126	C9H16	1,3-Hexadiene, 3-ethyl-2-methyl-	Hydrocarbons	61142-36-7	9.46182e+06	8.81361e+06	8.77703e+06	1.97553e+06	2.14085e+06	2.02547e+06	1.0505	0.000627619	0.227034	-2.13902	down
XMW0089	C10H18O	4-Decenal, (E)-	Aldehyde	65405-70-1	344663	304115	245933	1.96014e+06	2.16653e+06	2.17582e+06	1.04551	0.00037158	7.04417	2.81643	up
XMW1156	C9H13N	Cyclopentanecarbonitrile, 3-(1-methylethylidene)-	Nitrogen compounds	89683-72-7	673722	644672	564997	1.94219e+06	2.11026e+06	2.10884e+06	1.04612	0.000126819	3.27138	1.7099	up
XMW0532	C6H10N4	1H-Pyrazole-1-carboximidamide, 3,5-dimethyl-	Heterocyclic compound	22906-75-8	6.97353e+08	6.98833e+08	6.27959e+08	1.9288e+06	2.10366e+06	2.02953e+06	1.05148	0.00120592	0.00299484	-8.3833	down
KMW0380	C9H14N2O	Pyrazine, 2-methoxy-3-(2-methylpropyl)-	Heterocyclic compound	24683-00-9	36320.9	34394	29684.8	1.87792e+06	2.05866e+06	2.07849e+06	1.05092	0.00103578	59.9113	5.90476	up
WMW0146	C15H24	.alpha.-Maaliene	Terpenoids	489-28-1	1.07462e+07	1.09939e+07	8.83664e+06	1.70784e+06	1.82342e+06	1.82399e+06	1.04813	0.00637415	0.175141	-2.51341	down
KMW0183	C7H10N2	Pyrazine, 2-ethyl-5-methyl-	Heterocyclic compound	13360-64-0	331634	313376	302737	1.70108e+06	1.87497e+06	1.76775e+06	1.05039	0.000910294	5.63842	2.49529	up
XMW0239	C13H28	Decane, 3-ethyl-3-methyl-	Hydrocarbons	17312-66-2	69092.9	73940.3	66643.5	1.68979e+06	1.92567e+06	2.09379e+06	1.05064	0.00405037	27.2288	4.76706	up
NMW0038	C8H10O	Benzenemethanol, 4-methyl-	Alcohol	589-18-4	7.54353e+08	7.55468e+08	6.73249e+08	1.60878e+06	1.68863e+06	1.60758e+06	1.05151	0.00140281	0.00224683	-8.79789	down
NMW0010	C10H12	Dicyclopentadiene	Hydrocarbons	77-73-6	180554	186155	164721	1.5796e+06	1.74065e+06	1.64014e+06	1.05046	0.000836843	9.33403	3.2225	up
XMW1117	C8H14O2	2-Propenoic acid, pentyl ester	Ester	2998-23-4	337332	306838	314029	1.57198e+06	1.77107e+06	1.68707e+06	1.05002	0.00143659	5.24955	2.39219	up
XMW0047	C10H14O	Phenol, 2-(1-methylpropyl)-	Phenol	89-72-5	812074	808799	668625	1.55391e+06	1.6382e+06	1.62562e+06	1.03493	0.00045553	2.10428	1.07332	up
D261	C9H18OS	Butanethioic acid, 3-methyl-, S-(1-methylpropyl) ester	Ester	2432-91-9	87810.1	106299	80258.9	1.55045e+06	1.70076e+06	1.72592e+06	1.04934	0.001004	18.1404	4.18113	up
NMW0093	C10H14O	D-Verbenone	Terpenoids	18309-32-5	219013	216916	174161	1.4497e+06	1.5654e+06	1.59263e+06	1.0481	0.000374967	7.55254	2.91696	up
XMW0114	C6H5NO	Benzene, nitroso-	Aromatics	586-96-9	296477	280822	273484	1.44653e+06	1.59987e+06	1.51257e+06	1.05041	0.00102985	5.35855	2.42184	up
XMW0006	C10H16	(+)-3-Carene	Terpenoids	7785-26-4	8.76157e+06	8.15033e+06	7.92313e+06	1.40043e+06	1.55766e+06	1.44151e+06	1.05033	0.00096486	0.177153	-2.49693	down
KMW0219	C8H18O	1-Hexanol, 2-ethyl-	Alcohol	104-76-7	207679	190902	186834	1.39313e+06	1.45593e+06	1.43221e+06	1.0509	4.80506e-05	7.31322	2.87051	up
D373	C7H12O	2,4-Heptadien-1-ol, (E,E)-	Alcohol	33467-79-7	306153	283339	284464	1.39066e+06	1.53766e+06	1.47457e+06	1.05034	0.000978283	5.03788	2.33282	up
KMW0605	C15H26O2	Pentanoic acid, 1-ethenyl-1,5-dimethyl-4-hexenyl ester	Ester	10471-96-2	8.08194e+06	7.9601e+06	6.74885e+06	1.37859e+06	1.4708e+06	1.59639e+06	1.04755	0.00412138	0.195068	-2.35795	down
D265	C12H23N	Dodecanenitrile	Nitrogen compounds	2437-25-4	182563	175622	156457	1.32498e+06	1.42351e+06	1.49482e+06	1.04995	0.00124228	8.24516	3.04355	up
NMW0023	C8H8O	BenzAldehyde, 2-methyl-	Aldehyde	529-20-4	5.61788e+06	5.47527e+06	4.89671e+06	1.32264e+06	1.55979e+06	1.37936e+06	1.0469	0.00145052	0.266531	-1.90762	down
XMW0264	C15H24	Bicyclo[4.4.0]dec-1-ene, 2-isopropyl-5-methyl-9-methylene-	Terpenoids	150320-52-8	1.04094e+07	1.02798e+07	8.435e+06	1.31843e+06	1.37238e+06	1.44364e+06	1.04872	0.00568404	0.141959	-2.81645	down
KMW0325	C10H18O	3-Cyclohexen-1-ol, 1-methyl-4-(1-methylethyl)-	Terpenoids	586-82-3	9	9	9	1.30532e+06	1.33395e+06	1.34767e+06	1.05155	8.81016e-05	147664	17.172	up
XMW0181	C9H16O	5-Hepten-2-one, 4,6-dimethyl-	Ketone	31162-48-8	260304	241334	238244	1.29115e+06	1.45275e+06	1.39558e+06	1.05013	0.00143535	5.5948	2.48409	up
XMW0025	C9H10O2	Paroxypropione	Ketone	70-70-2	6.40189e+06	6.19644e+06	5.50686e+06	1.24407e+06	1.28536e+06	1.2141e+06	1.04979	0.00303908	0.206766	-2.27393	down
D207	C2H5NO	Acetamide	Amine	60-35-5	437742	401566	411692	1.23492e+06	1.32377e+06	1.31811e+06	1.04976	0.000288636	3.09896	1.63179	up
KMW0257	C10H18O	Sabinene hydrate	Terpenoids	15537-55-0	5.42636e+06	5.27691e+06	4.59429e+06	1.21537e+06	1.2835e+06	1.22054e+06	1.04872	0.00414919	0.243137	-2.04016	down
D417	C8H14O2	3-Hexen-1-ol, acetate, (E)-	Ester	3681-82-1	4.39138e+06	4.2216e+06	4.00476e+06	1.19441e+06	1.22147e+06	1.24496e+06	1.05038	0.0011927	0.290134	-1.78521	down
XMW0918	C10H16O	Isocyclocitral	Aldehyde	1335-66-6	149741	124164	129112	1.18768e+06	1.25177e+06	1.24531e+06	1.05014	6.32709e-05	9.14294	3.19266	up
NMW0037	C10H20O2	Butanoic acid, 3-methyl-, 3-methylbutyl ester	Ester	659-70-1	2.95104e+08	2.94509e+08	2.65305e+08	1.18065e+06	1.24546e+06	1.19126e+06	1.0515	0.00119911	0.00423125	-7.8847	down
D80	C8H16O2	Acetic acid, 2-ethylbutyl ester	Ester	10031-87-5	4.65445e+06	4.34641e+06	4.29944e+06	1.14494e+06	1.25266e+06	1.17915e+06	1.05004	0.000543341	0.268922	-1.89474	down
XMW0291	C5H9NO2	N-Acetylisoxazolidine	Heterocyclic compound	115615-36-6	398143	357031	356308	1.11173e+06	1.25112e+06	1.16739e+06	1.04753	0.00101181	3.17615	1.66728	up
D389	C12H20O2	(S)-3,3,6-Trimethylhepta-1,5-dien-4-yl acetate	Ester	3465-88-1	155295	159474	125563	1.09305e+06	1.17594e+06	1.16122e+06	1.04822	0.000112538	7.79006	2.96164	up
D262	C7H14S2	(Z)-sec-Butyl propenyl diSulfur compounds	Sulfur compounds	24351-70-0	500047	476607	432917	1.08669e+06	1.15317e+06	1.10585e+06	1.04539	2.06348e-05	2.37356	1.24705	up
w31	C10H18O2	Butanoic acid, 4-hexenyl ester, (Z)-	Ester	69727-41-9	9.86668e+06	9.23603e+06	7.44888e+06	1.07019e+06	1.19552e+06	1.20946e+06	1.04726	0.00855432	0.130884	-2.93364	down
NMW0776	C4H4O2	2(5H)-Furanone	Heterocyclic compound	497-23-4	527728	468805	463755	1.06495e+06	1.11065e+06	1.12603e+06	1.04548	2.65346e-05	2.26094	1.17692	up
KMW0351	C9H14N2	Pyrazine, 2,3-diethyl-5-methyl-	Heterocyclic compound	18138-04-0	9	9	9	1.05425e+06	1.10011e+06	1.05514e+06	1.05154	0.000200235	118870	16.859	up
XMW0037	C10H14	Benzene, 1-ethyl-3,5-dimethyl-	Aromatics	934-74-7	2.51114e+06	2.40109e+06	2.33877e+06	1.03146e+06	1.0916e+06	1.05034e+06	1.04951	0.000450896	0.43765	-1.19215	down
NMW0790	C5H8O2	2H-Pyran-2-one, tetrahydro-	Heterocyclic compound	542-28-9	104378	106041	68871.5	1.03141e+06	1.10183e+06	1.06306e+06	1.04414	1.54862e-05	11.4443	3.51656	up
XMW0940	C13H16O	Benzenemethanol, .alpha.-2-cyclohexen-1-yl-	Alcohol	5723-89-7	554341	457911	488133	994488	1.04985e+06	1.35604e+06	1.01569	0.0243565	2.26634	1.18036	up
WMW0081	C9H12O	cis-2-(2-Pentenyl)furan	Heterocyclic compound	70424-13-4	89975.4	83074.1	79155	968753	1.04194e+06	989338	1.05084	0.000446188	11.8952	3.57231	up
NMW0089	C10H20O	6-Octen-1-ol, 3,7-dimethyl-, (R)-	Terpenoids	1117-61-9	304752	309096	260027	943497	857399	990192	1.04411	0.00121488	3.19392	1.67533	up
WMW0083	C10H20O	2-Decen-1-ol, (E)-	Alcohol	18409-18-2	92122	97391.9	66269.1	919996	1.0085e+06	1.06976e+06	1.04573	0.00149595	11.7219	3.55113	up
XMW1299	C10H22	Heptane, 3,3,5-trimethyl-	Hydrocarbons	7154-80-5	251733	242443	245613	906480	948861	961960	1.05111	0.000434353	3.80825	1.92913	up
XMW0855	C6H10OS2	Ethanone, 1-(2-methyl-1,3-dithiolan-2-yl)-	Heterocyclic compound	33266-07-8	303638	316613	267841	905312	909740	1.01281e+06	1.04552	0.000848371	3.1842	1.67093	up
XMW0467	C12H15NO	2-Pyridin-2-ylmethyl-cyclohexanone	Ketone	113777-22-3	445746	357634	422680	897990	882023	1.09638e+06	1.02705	0.00830086	2.34604	1.23023	up
XMW1237	C7H12O2	3-Pentenoic Acid, 2,2-dimethyl-	Acid	16642-52-7	8851.91	6361.27	6057.15	891351	999779	937124	1.05021	0.00111735	132.967	7.05493	up
D98	C7H8S	Benzene, (methylthio)-	Sulfur compounds	100-68-5	8.02934e+06	8.06233e+06	7.16007e+06	881317	956426	922589	1.05074	0.00177722	0.118715	-3.07443	down
XMW0517	C6H8S	Thiophene, 3-ethyl-	Heterocyclic compound	1795-01-3	423484	396755	435993	874230	916568	1.04769e+06	1.04075	0.00736819	2.25952	1.17602	up
KMW0306	C11H24	Undecane	Hydrocarbons	1120-21-4	8.31853e+07	8.33652e+07	7.4863e+07	860872	920868	894213	1.05144	0.00123925	0.0110845	-6.49531	down
XMW1065	C11H24	Octane, 2,6,6-trimethyl-	Hydrocarbons	54166-32-4	69288.4	64904	54551.5	854045	913525	889276	1.04978	0.000210275	14.0765	3.81521	up
XMW0726	C10H14O	Benzene, (1-methoxypropyl)-	Aromatics	59588-12-4	2.22999e+09	2.24472e+09	2.03823e+09	841225	793384	738972	1.05152	0.000937979	0.000364441	-11.422	down
WMW0194	C10H16O	Thujone	Terpenoids	546-80-5	9.79657e+07	9.78467e+07	8.9593e+07	826004	874044	853477	1.05149	0.000862586	0.00894701	-6.80438	down
D414	C9H12O	Bicyclo[3.1.0]hex-3-en-2-one, 5-(1-methylethyl)-	Ketone	36262-12-1	9	9	9	811303	776878	718516	1.0515	0.00123819	85433.2	16.3825	up
D407	C10H18O	7-Octen-4-ol, 2-methyl-6-methylene-, (S)-	Terpenoids	35628-05-8	6.10048e+08	6.08871e+08	5.40771e+08	763435	845056	684493	1.05142	0.00152445	0.00130306	-9.58388	down
KMW0388	C10H16O	(-)-trans-Carveol	Terpenoids	1197-07-5	135160	130034	131810	747803	791292	810527	1.05117	0.000756982	5.9184	2.56521	up
NMW0050	C8H7N	Benzyl nitrile	Nitrogen compounds	140-29-4	348755	337257	306884	742297	781361	764729	1.04626	1.49751e-05	2.30476	1.20462	up
WMW0061	C9H10O	BenzAldehyde, 2-ethyl-	Aldehyde	22927-13-5	26506.2	18187.9	29909.6	739759	793901	790491	1.04792	0.000349126	31.1533	4.96131	up
w42	C14H30O	2-Ethyl-1-dodecanol	Alcohol	19780-33-7	55165.2	42614.9	55207.5	731641	784853	933598	1.04857	0.00597998	16.015	4.00135	up
XMW1094	C13H20	Megastigma-4,6(Z),8(E)-triene	Hydrocarbons	51468-85-0	1.52251e+07	1.52871e+07	1.30553e+07	721399	753886	711127	1.051	0.00281121	0.0501844	-4.31662	down
KMW0267	C8H8O2	Benzoic acid, methyl ester	Ester	93-58-3	5.46302e+08	5.45573e+08	4.87698e+08	720269	706425	687753	1.05152	0.00136044	0.00133862	-9.54504	down
XMW0909	C10H14O	2,6,6-Trimethylbicyclo[3.2.0]hept-2-en-7-one	Ketone	4613-37-0	1.91475e+09	1.91629e+09	1.73926e+09	712100	797843	774577	1.0515	0.00100065	0.000410125	-11.2516	down
XMW0658	C7H12O2	2-Heptenoic Acid	Acid	18999-28-5	8.01924e+06	8.03954e+06	7.11504e+06	710067	786285	724874	1.05075	0.00180308	0.0958507	-3.38307	down
NMW0082	C10H16O	(-)-trans-Isopiperitenol	Terpenoids	74410-00-7	344037	317797	245339	708938	818899	772425	1.02305	0.0004473	2.53564	1.34235	up
WMW0005	C10H14O	Pinocarvone	Terpenoids	30460-92-5	16201.6	12567.5	13649.5	706631	773600	743465	1.05078	0.000685075	52.4226	5.71212	up
D385	C8H10N2	5,6,7,8-Tetrahydroquinoxaline	Heterocyclic compound	34413-35-9	150252	105727	104927	673935	730449	737130	1.04217	3.51041e-05	5.93372	2.56894	up
KMW0522	C15H24	Copaene	Terpenoids	3856-25-5	1.77519e+07	1.77219e+07	1.5087e+07	668840	759212	692548	1.05082	0.00295718	0.0419416	-4.57547	down
D428	C15H24O	6-Methyl-2-(4-methylcyclohex-3-en-1-yl)hepta-1,5-dien-4-ol	Terpenoids	38142-56-2	391455	313945	346193	666874	715446	915591	1.00941	0.0243853	2.18517	1.12775	up
WMW0197	C10H16O2	Lilac Aldehyde D	Aldehyde	53447-47-5	118868	102473	141260	664025	665676	669727	1.04591	0.000324339	5.51412	2.46313	up
XMW0495	C6H8O2	Dehydromevalonic lactone	Ester	2381-87-5	152909	166907	130631	655339	715108	698763	1.04596	6.95664e-05	4.59368	2.19965	up
NMW0149	C10H16O2	Geranic acid	Terpenoids	459-80-3	3.01444e+06	2.95267e+06	2.81256e+06	654745	625662	606956	1.05087	0.000377148	0.21497	-2.2178	down
XMW0417	C10H16	Cyclohexene, 4-methyl-1-(1-methylethenyl)-	Hydrocarbons	586-67-4	2.4841e+06	2.43571e+06	2.20946e+06	650245	692336	662594	1.04962	0.00204063	0.281259	-1.83003	down
XMW1035	C15H24O	(-)-Spathulenol	Terpenoids	77171-55-2	8.88059e+06	6.90578e+06	8.18347e+06	639417	672000	861499	1.04594	0.00571569	0.0906521	-3.46352	down
WMW0066	C9H18O	6-Nonen-1-ol, (E)-	Alcohol	31502-19-9	255846	226778	198109	639153	665999	668274	1.04115	0.000138763	2.89897	1.53554	up
WMW0107	C8H14	1,5-Heptadiene, 2-methyl-, (Z)-	Hydrocarbons	41044-64-8	2.11541e+06	2.12228e+06	1.8208e+06	621727	661367	708901	1.04488	0.00348648	0.328794	-1.60474	down
XMW0309	C8H15NO	Piperidin-3-one, 2,2,5-methyl-	Heterocyclic compound	103634-57-7	9	9	9	618811	530360	586768	1.05154	0.00199051	64294	15.9724	up
XMW0607	C9H10O2	Formic acid, 2-phenylethyl ester	Ester	104-62-1	58898.1	51878.8	39514.9	610497	671381	638420	1.04667	0.00031716	12.7771	3.67549	up
XMW1226	C10H20O2	Hexanoic acid, 2-methylpropyl ester	Ester	105-79-3	1.46894e+06	1.459e+06	1.25786e+06	608047	657965	627481	1.04184	0.00614996	0.45236	-1.14446	down
XMW0530	C10H16O	p-Mentha-1,5-dien-8-ol	Terpenoids	1686-20-0	2.10321e+06	1.9966e+06	1.75477e+06	605531	632516	686732	1.04431	0.00435768	0.328765	-1.60487	down
KMW0417	C10H16O	2-Cyclohexen-1-ol, 2-methyl-5-(1-methylethenyl)-, cis-	Terpenoids	1197-06-4	9	9	9	601059	501311	542766	1.05152	0.00277192	60931	15.8949	up
D311	C10H16O	3-p-Menthen-7-al	Aldehyde	27841-22-1	174244	177369	145966	592955	622422	618958	1.04623	5.5078e-06	3.68652	1.88226	up
WMW0071	C6H14S3	TriSulfur compounds, dipropyl	Sulfur compounds	6028-61-1	9	9	9	579509	641955	676925	1.05153	0.00202121	70310.7	16.1015	up
XMW0597	C10H22	Nonane, 2-methyl-	Hydrocarbons	871-83-0	49899.1	48783.3	49733	564491	628075	581367	1.05113	0.00122548	11.9525	3.57924	up
XMW0279	C7H14O	E-1-Methoxy-4-hexene	Hydrocarbons	134777-60-9	265698	221923	224871	539081	579648	668284	1.03442	0.00574685	2.50811	1.3266	up
XMW0689	C8H10N2O	Ethanone, 1-(3,5-dimethylpyrazinyl)-	Heterocyclic compound	54300-08-2	99188.6	95514.6	86847.4	538274	587974	565040	1.04996	0.000485954	6.00705	2.58666	up
XMW0764	C10H16O	(S)-(-)-(4-Isopropenyl-1-cyclohexenyl)methanol	Terpenoids	18457-55-1	9	9	9	531466	574019	576463	1.05154	0.000678296	62294.4	15.9268	up
NMW0048	C9H13N	DextroamphetAmine	Amine	51-64-9	5.22326e+06	5.18725e+06	4.51224e+06	518364	559042	552405	1.05047	0.00264714	0.109216	-3.19474	down
KMW0482	C10H16O	2,4-Decadienal, (E,E)-	Aldehyde	25152-84-5	9	9	9	514201	578514	580321	1.05153	0.00151695	61964.3	15.9191	up
XMW0657	C8H7NO	Benzoxazole, 2-methyl-	Heterocyclic compound	95-21-6	110617	113686	91630.8	512951	543240	525724	1.04731	5.04527e-06	5.0071	2.32398	up
D370	C10H16O	(Z)-2,2-Dimethyl-3-(3-methylpenta-2,4-dien-1-yl)oxirane	Terpenoids	33281-83-3	9	9	9	506733	524380	548267	1.05155	0.000522208	58495.6	15.836	up
XMW1113	C9H20FO2P	2-Octyl methylphosphonofluoridate	Ester	22925-97-9	8251.35	7200.44	5593.53	498510	556969	592509	1.04981	0.00252667	78.3066	6.29106	up
XMW1002	C15H20	Isolongifolene, 4,5,9,10-dehydro-	Hydrocarbons	156747-45-4	127764	113451	102352	491605	522008	500324	1.04722	6.99651e-06	4.40653	2.13964	up
XMW0569	C6H14O	2-Hexanol, (R)-	Alcohol	26549-24-6	196472	164999	168631	490145	531827	617340	1.03982	0.0069335	3.09244	1.62875	up
XMW0631	C10H18O	p-Menth-2-en-7-ol, cis-	Phenol	19898-86-3	1.78917e+07	1.70709e+07	1.36522e+07	487044	569502	576716	1.04983	0.00677997	0.033596	-4.89557	down
KMW0276	C8H18O	1-Octanol	Alcohol	111-87-5	94613.6	90398	78563.8	471684	536785	523456	1.04823	0.00134617	5.81209	2.53906	up
QMW0530	C12H25Br	2-Bromo dodecane	Halogenated hydrocarbons	13187-99-0	9.59797e+06	9.57656e+06	8.55767e+06	467619	494596	532943	1.05083	0.00149375	0.0539142	-4.21319	down
D364	C7H10N2O	2-Ethoxy-3-methylpyrazine	Heterocyclic compound	32737-14-7	1.41306e+06	1.38223e+06	1.39656e+06	462087	476568	463485	1.05134	2.76504e-06	0.334491	-1.57996	down
NMW0090	C10H17N	Amantadine	Amine	768-94-5	16277.1	27838.9	16761.3	459593	456131	431678	1.04449	5.62605e-05	22.1331	4.46813	up
XMW0423	C13H22O	6,8-Nonadien-2-one, 8-methyl-5-(1-methylethyl)-, (E)-	Ketone	54868-48-3	8.3537e+06	8.38016e+06	7.18127e+06	458121	499152	504116	1.05069	0.00274705	0.0611073	-4.03251	down
KMW0310	C10H16O	2-Cyclohexen-1-ol, 1-methyl-4-(1-methylethenyl)-, trans-	Alcohol	7212-40-0	9	9	9	455778	501558	479192	1.05153	0.000761011	53204.7	15.6993	up
KMW0337	C10H18O	4-Isopropyl-1-methylcyclohex-2-enol	Terpenoids	619-62-5	259747	224932	195746	453328	487047	481572	1.02506	0.00106807	2.08979	1.06336	up
XMW0527	C10H18O	2-Cyclohexen-1-ol, 1-methyl-4-(1-methylethyl)-, cis-	Alcohol	29803-82-5	207845	204328	179863	453006	485225	479316	1.04438	3.53261e-05	2.39436	1.25964	up
KMW0577	C10H16O2	2H-Pyran-2-one, 5,6-dihydro-6-pentyl-	Heterocyclic compound	54814-64-1	6.99378e+06	6.89319e+06	6.13557e+06	437654	475375	503792	1.05054	0.00181918	0.0707613	-3.8209	down
XMW1476	C10H12O2	1-Propanone, 1-(4-methoxyphenyl)-	Ketone	121-97-1	2.30275e+06	2.24235e+06	1.92035e+06	435269	455655	485566	1.0479	0.00437079	0.212899	-2.23176	down
D317	C14H24O	2-Buten-1-ol, 2-ethyl-4-(2,2,3-trimethyl-3-cyclopenten-1-yl)-	Alcohol	28219-61-6	2.90804e+07	2.81215e+07	2.32583e+07	423780	410941	462654	1.05079	0.00462996	0.0161244	-5.95461	down
NMW0025	C8H8O2	Acetic acid, phenyl ester	Ester	122-79-2	1.4999e+06	1.4596e+06	1.34074e+06	419977	448808	432717	1.04953	0.00176032	0.302658	-1.72424	down
XMW0881	C6H10O2	2-Butenoic acid, 3-methyl-, methyl ester	Ester	924-50-5	173779	131456	135510	410870	434454	495182	1.03432	0.00166846	3.04146	1.60476	up
XMW0109	C13H28	Dodecane, 4-methyl-	Hydrocarbons	6117-97-1	15889.2	12566.1	13218	408831	437161	458816	1.05059	0.00112335	31.3104	4.96857	up
KMW0068	C6H10O	3-Hexenal, (Z)-	Aldehyde	6789-80-6	171598	139906	135321	406274	394457	428406	1.0397	7.57377e-05	2.75083	1.45987	up
KMW0266	C5H6S2	2-Thiophenemethanethiol	Heterocyclic compound	6258-63-5	2.06222e+08	2.06403e+08	1.84828e+08	402202	426783	415135	1.0515	0.00129611	0.00208238	-8.90755	down
w27	C6H10O2	3-Hexyne-2,5-diol	Alcohol	3031-66-1	37190.1	35600.1	26533.3	399950	446287	414123	1.04731	0.000717802	12.6894	3.66556	up
XMW0711	C7H7NO	Formamide, N-phenyl-	Amine	103-70-8	920905	927378	810898	399392	422289	447095	1.04042	0.00302233	0.47713	-1.06754	down
KMW0717	C8H14O6	(+)-Diethyl L-tartrate	Ester	87-91-2	2.00577e+06	1.95502e+06	1.75822e+06	395052	386021	372536	1.05017	0.00230211	0.201715	-2.30961	down
WMW0051	C13H20O	β-Ionone	Terpenoids	14901-07-6	36989.3	33715.4	31061.5	390654	412294	428041	1.05047	0.000637018	12.0962	3.59649	up
KMW0045	C2H6S2	DiSulfur compounds, dimethyl	Sulfur compounds	624-92-0	9	9	9	390122	428803	480864	1.05152	0.00366182	48140.3	15.555	up
XMW0849	C15H26O	2-Naphthalenemethanol, 2,3,4,4a,5,6,7,8-octahydro-.alpha.,.alpha.,4a,8-tetramethyl-, [2R-(2.alpha.,4a.beta.,8.beta.)]-	Terpenoids	63891-61-2	155306	117894	125536	390053	437979	566235	1.02757	0.0202734	3.49672	1.806	up
NMW0778	C9H12	Benzene, (1-methylethyl)-	Aromatics	98-82-8	1.8094e+06	1.6007e+06	1.64535e+06	385308	424352	404139	1.0493	0.00188268	0.240098	-2.05831	down
XMW1392	C11H16	2-Methyl-7-exo-vinylbicyclo[4.2.0]oct-1(2)-ene	Hydrocarbons	107914-89-6	9	9	9	383393	417242	422869	1.05154	0.000912564	45315	15.4677	up
XMW0372	C15H32	Tridecane, 4,8-dimethyl-	Hydrocarbons	55030-62-1	98432.7	88834.9	76654.3	378361	384164	380780	1.04629	0.000204678	4.33198	2.11503	up
D356	C8H10O2	3-Methoxy-5-methylphenol	Phenol	3209-13-0	24985.7	21818.8	19361.7	369445	407979	411034	1.04987	0.00110729	17.9617	4.16685	up
NMW0012	C9H12	Benzene, 1,2,3-trimethyl-	Aromatics	526-73-8	2.24341e+06	2.10955e+06	2.01836e+06	365537	385175	346950	1.05049	0.0010537	0.172282	-2.53716	down
XMW0285	C7H6O2	BenzAldehyde, 4-hydroxy-	Aldehyde	123-08-0	4.00324e+06	4.06208e+06	3.442e+06	362461	403414	398654	1.05011	0.00316174	0.101199	-3.30473	down
NMW0021	C6H8N2	2-PyridinemethanAmine	Heterocyclic compound	3731-51-9	1.19401e+06	1.1704e+06	1.09336e+06	358716	362243	367123	1.05043	0.00138992	0.314678	-1.66805	down
KMW0062	C5H10O	Prenol	Alcohol	556-82-1	142424	132179	124868	343562	386970	461546	1.03672	0.015004	2.98414	1.57731	up
KMW0509	C15H24	Cyclohexene, 4-ethenyl-4-methyl-3-(1-methylethenyl)-1-(1-methylethyl)-, (3R-trans)-	Terpenoids	20307-84-0	2.4354e+07	2.41668e+07	2.01612e+07	343484	346689	383649	1.05094	0.00365932	0.0156347	-5.99911	down
XMW1087	C7H10O4	2(3H)-Furanone, 5-(acetyloxy)dihydro-5-methyl-	Heterocyclic compound	57681-51-3	19672.6	14939.2	14388.5	340144	394550	425297	1.04876	0.00434452	23.6732	4.56518	up
NMW0036	C6H9NO	1-ethenyl-2-Pyrrolidinone	Heterocyclic compound	88-12-0	2.5131e+08	2.51168e+08	2.24772e+08	339827	355262	339792	1.05152	0.00132566	0.00142301	-9.45684	down
KMW0374	C10H18O	4-Hexen-1-ol, 5-methyl-2-(1-methylethenyl)-, (R)-	Terpenoids	498-16-8	933569	910725	745574	336643	378855	387060	1.03223	0.0100683	0.42572	-1.23202	down
WMW0202	C10H16	Bicyclo[2.2.1]hept-2-ene, 1,7,7-trimethyl-	Terpenoids	464-17-5	162955	139203	145565	331274	390993	364306	1.03977	0.00248783	2.42689	1.27911	up
KMW0046	C6H12O	2-Hexanone	Ketone	591-78-6	161556	139553	144687	325225	351148	424535	1.03172	0.0145537	2.46953	1.30424	up
XMW0766	C10H16O	Cyclohexanone, 5-methyl-2-(1-methylethylidene)-	Terpenoids	15932-80-6	1.44629e+07	1.40478e+07	1.11228e+07	324257	363789	368918	1.05027	0.00660695	0.0266685	-5.22872	down
KMW0464	C8H16O2	Octanoic Acid	Acid	124-07-2	159725	155928	124834	323633	357304	359525	1.03112	0.00024082	2.36207	1.24005	up
XMW0837	C15H24	1-(3-Methylbutyl)-2,3,5,6-tetramethylbenzene	Aromatics	116761-73-0	3.74738e+06	2.89777e+06	3.40149e+06	318063	350642	426910	1.04546	0.0060701	0.109053	-3.1969	down
XMW0727	C9H10O	BenzAldehyde, 2,5-dimethyl-	Aldehyde	5779-94-2	6.28872e+07	5.95732e+07	4.82677e+07	317504	347412	325739	1.05108	0.00606218	0.00580252	-7.4291	down
XMW1333	C10H12O2	Benzoic acid, 3,4-dimethyl-, methyl ester	Ester	38404-42-1	63331.6	68802.2	56699.2	315938	349510	343758	1.04821	0.000518215	5.34444	2.41804	up
KMW0704	C15H20	.alpha.-Calacorene	Terpenoids	21391-99-1	762267	743076	676520	309979	293692	306314	1.04727	0.0028568	0.417068	-1.26165	down
KMW0379	C10H15N	Pyridine, 2-pentyl-	Heterocyclic compound	2294-76-0	9	9	9	301762	320837	343222	1.05154	0.0013822	35771.1	15.1265	up
XMW0917	C9H16O	3-Nonen-5-one	Ketone	82456-34-6	3839.16	5666.6	4362.33	295331	321603	314432	1.04972	0.000622671	67.1589	6.06951	up
D276	C10H14O	Bicyclo[3.1.0]hex-3-en-2-one, 4-methyl-1-(1-methylethyl)-	Terpenoids	24545-81-1	46976.9	46953.4	39637	291218	320488	318072	1.04908	0.000656571	6.96112	2.79932	up
XMW1079	C11H22O2	Butanoic acid, 1-methylhexyl ester	Ester	39026-94-3	675492	711289	612737	290404	293406	329207	1.03964	0.00216429	0.456618	-1.13094	down
NMW0011	C8H6O	Benzofuran	Heterocyclic compound	271-89-6	52418	53043.6	49490.7	290182	330409	312226	1.05018	0.00185562	6.02003	2.58977	up
KMW0078	C9H16O	8-Nonen-2-one	Ketone	5009-32-5	1.83113e+06	1.83062e+06	1.61885e+06	284300	296244	261012	1.04998	0.00189576	0.159368	-2.64957	down
XMW1177	C15H24O	11,11-Dimethyl-4,8-dimethylenebicyclo[7.2.0]undecan-3-ol	Alcohol	79580-01-1	109953	86230.5	111847	279239	328471	374358	1.03094	0.0097121	3.18822	1.67275	up
WMW0047	C8H12O	5-Ethylcyclopent-1-enecarboxAldehyde	Aldehyde	36431-60-4	47621	47812.4	43607.2	277904	302223	279674	1.0503	0.000780915	6.18381	2.6285	up
WMW0053	C15H24	Benzene, 1-(1,5-dimethylhexyl)-4-methyl-	Terpenoids	1461-02-5	1.65108e+07	1.67096e+07	1.35867e+07	277419	271871	272769	1.05107	0.00430888	0.0175627	-5.83134	down
XMW1056	C6H10O2	2-Butenoic acid, ethyl ester, (Z)-	Ester	6776-19-8	77677.6	66072.4	65012.3	271269	280939	319544	1.04608	0.00262083	4.17581	2.06206	up
D241	C15H26O	3-Cyclohexene-1-methanol, .alpha.,4-dimethyl-.alpha.-(4-methyl-3-pentenyl)-, [R-(R*,R*)]-	Terpenoids	23178-88-3	117576	86941.5	112811	270513	310967	374601	1.02325	0.0133119	3.0129	1.59115	up
KMW0067	C6H10O	3-Penten-2-one, 4-methyl-	Ketone	141-79-7	5.92331e+06	6.00547e+06	4.80372e+06	268643	288405	298467	1.05019	0.0053028	0.0511289	-4.28972	down
NMW0150	C12H16O2	Phenol, 5-methyl-2-(1-methylethyl)-, acetate	Terpenoids	528-79-0	909596	877499	792350	266662	260244	239674	1.048	0.00221267	0.297188	-1.75055	down
KMW0493	C9H10O2	2-Methoxy-4-vinylphenol	Aromatics	7786-61-0	9	9	9	259761	278171	296600	1.05154	0.00145831	30908.6	14.9157	up
KMW0233	C8H8O	Acetophenone	Ketone	98-86-2	1.16472e+06	1.14603e+06	1.00639e+06	251192	285233	266293	1.04821	0.00263711	0.241991	-2.04697	down
XMW0408	C8H14O2	1-Methylcyclohexylcarboxylic Acid	Acid	1123-25-7	6.56248e+06	6.35311e+06	5.0551e+06	251178	271519	269727	1.05009	0.00670259	0.0440954	-4.50323	down
XMW1136	C10H18O2	Lilac Alcohol C	Alcohol	33081-36-6	7.50735e+06	7.45095e+06	6.18302e+06	250518	262294	326633	1.04929	0.00396788	0.0397063	-4.65449	down
NMW0792	C6H4N2	4-Pyridinecarbonitrile	Heterocyclic compound	100-48-1	59368.6	52200.9	63677.7	248200	268226	255270	1.0481	5.54753e-05	4.40347	2.13864	up
KMW0122	C7H14O	Heptanal	Aldehyde	111-71-7	91447.3	77254.3	70396.8	242322	256610	245847	1.04161	5.86411e-05	3.11495	1.63921	up
KMW0133	C7H16O	1-Hexanol, 4-methyl-	Alcohol	818-49-5	137613	119288	133692	241081	285458	259493	1.03368	0.00374454	2.01241	1.00892	up
WMW0176	C6H10O2	2H-Pyran-2-one, tetrahydro-6-methyl-	Heterocyclic compound	823-22-3	1.20981e+08	1.21213e+08	1.0756e+08	240802	286034	267737	1.05138	0.00150175	0.00227181	-8.78194	down
D403	C13H18O2	Benzeneacetic acid, 4-(1,1-dimethylethyl)-, methyl ester	Ester	3549-23-3	13831.1	11475.4	14555.5	240763	243665	251989	1.05047	7.80786e-05	18.4742	4.20744	up
KMW0473	C10H14O	4-Isopropylcyclohexa-1,3-dienecarbAldehyde	Aldehyde	1197-15-5	964211	863603	719319	239474	270139	238327	1.03959	0.0123672	0.29364	-1.76788	down
D193	C10H16O	p-Mentha-1,8-dien-7-ol	Terpenoids	536-59-4	9	9	9	238260	287857	286827	1.05148	0.00362694	30109	14.8779	up
D390	C11H18O	Cyclopentanone, 2-(2-hexenyl)-	Ketone	34687-46-2	5776.96	3873.18	4509.01	236017	252065	268588	1.04979	0.00139266	53.4403	5.73986	up
KMW0202	C8H18O	3-Octanol	Alcohol	589-98-0	20875.6	25320	20952.6	231518	231793	219171	1.04953	0.00010046	10.1638	3.34537	up
KMW0360	C10H20O	(+)-Neomenthol	Terpenoids	2216-52-6	546585	541887	462035	226564	246439	238094	1.03979	0.00741241	0.458622	-1.12462	down
XMW0256	C6H10O	3-Methylpenta-1,3-diene-5-ol, (E)-	Alcohol	1572-08-3	50309	43561.4	49681.4	225278	245557	270672	1.04815	0.00355338	5.16544	2.36889	up
KMW0613	C15H24	.alpha.-Farnesene	Terpenoids	502-61-4	1.32952e+06	1.267e+06	1.16546e+06	222194	232817	242510	1.04997	0.00191817	0.185413	-2.43118	down
XMW0175	C9H16O	2-Nonen-4-one	Ketone	32064-72-5	64676.7	54535.5	64570.6	220146	239076	238903	1.04731	0.000137445	3.79864	1.92548	up
NMW0215	C5H11NS3	N,N-Dimethyl-1,2,3-trithian-5-Amine	Heterocyclic compound	31895-21-3	71551.3	52272.5	77980.3	219708	236616	219973	1.03126	0.000144854	3.35125	1.7447	up
XMW0490	C10H12	1-Methyl-2-phenylcyclopropane	Aromatics	3145-76-4	550976	550891	515404	215986	235701	227160	1.04864	0.000213026	0.419748	-1.2524	down
XMW0027	C15H26O	Ledol	Terpenoids	577-27-5	1.47866e+07	1.4377e+07	1.19437e+07	211919	241343	244628	1.05078	0.00430671	0.0169773	-5.88025	down
NMW0069	C8H11N	BenzenAmine, 2,5-dimethyl-	Amine	95-78-3	42330	43907	40405	210071	226584	216498	1.05053	0.000468123	5.15748	2.36667	up
D219	C8H8O2	BenzAldehyde, 4-methoxy-	Aldehyde	123-11-5	63860.5	71420.9	55300.7	208291	212717	243437	1.04101	0.00161396	3.4864	1.80174	up
XMW0217	C10H18O	cis-7-Decen-1-al	Aldehyde	21661-97-2	5.69921e+06	5.45796e+06	4.45363e+06	208221	223792	241653	1.04996	0.00579149	0.0431538	-4.53437	down
WMW0048	C9H16O	6-Nonenal, (E)-	Aldehyde	2277-20-5	1.75949e+06	1.67933e+06	1.45444e+06	205826	217621	210170	1.04993	0.00406664	0.129488	-2.94911	down
XMW0448	C2H4N6	1,2,4,5-Tetrazine-3,6-diAmine	Heterocyclic compound	19617-90-4	13622.8	14238.4	12270.2	202043	206393	230214	1.05057	0.0018468	15.914	3.99222	up
XMW0531	C10H16O	Bicyclo[3.1.1]heptan-3-one, 2,6,6-trimethyl-, (1.alpha.,2.beta.,5.alpha.)-	Terpenoids	15358-88-0	726241	721167	607121	198366	197659	197543	1.04715	0.00631478	0.288907	-1.79132	down
XMW0275	C13H20O	3,5,9-Undecatrien-2-one, 6,10-dimethyl-	Ketone	141-10-6	1.44721e+06	1.11222e+06	1.3045e+06	195906	199080	236947	1.04486	0.00717761	0.163547	-2.61223	down
KMW0297	C10H18O2	trans-Linalool oxide (furanoid)	Heterocyclic compound	34995-77-2	4.90515e+07	5.13787e+07	4.7962e+07	193382	179314	164066	1.05146	0.000417416	0.00361718	-8.11092	down
XMW0084	C10H16	2,4,6-Octatriene, 2,6-dimethyl-	Terpenoids	673-84-7	9	9	9	188686	188080	189128	1.05155	2.59539e-06	20959	14.3553	up
D240	C10H20O2	Propanoic acid, 2,2-dimethyl-, pentyl ester	Ester	2313-68-0	92480.1	89522.1	76587.4	188655	163265	185944	1.03078	0.00146316	2.07999	1.05658	up
NMW0155	C12H18O	Propofol	Phenol	2078-54-8	954818	926271	825815	187339	187218	187851	1.05001	0.00298115	0.207768	-2.26696	down
XMW0062	C13H22O2	2-Propenoic acid, 2-methyl-, 3,3,5-trimethylcyclohexyl ester	Ester	7779-31-9	879675	870481	759457	185902	196329	160759	1.04695	0.0019871	0.216364	-2.20847	down
XMW0534	C10H14O	Bicyclo[3.1.1]hept-3-en-2-one, 4,6,6-trimethyl-, (1S)-	Terpenoids	1196-01-6	8.05356e+06	7.70964e+06	6.12068e+06	183650	210827	220436	1.04992	0.00696194	0.0280989	-5.15334	down
D323	C6H8N2S	Pyrazine, 2-methyl-3-(methylthio)-	Heterocyclic compound	2882-20-4	82336.4	93964.1	69820.2	181712	195301	199794	1.02821	0.000331546	2.34359	1.22872	up
NMW0035	C8H11N	BenzenAmine, N,N-dimethyl-	Amine	121-69-7	6.7865e+07	6.8161e+07	6.06264e+07	181163	186192	173090	1.05151	0.00141734	0.00274823	-8.50728	down
XMW0257	C8H9NO2	4-Pyridinecarboxylic acid, ethyl ester	Heterocyclic compound	1570-45-2	9	9	9	179481	187826	183242	1.05154	0.000172859	20390.7	14.3156	up
KMW0273	C10H14	Benzene, 1,2,4,5-tetramethyl-	Aromatics	95-93-2	4.07426e+07	3.92947e+07	3.32048e+07	177415	181325	161811	1.05129	0.00375628	0.00459679	-7.76516	down
NMW0137	C6H6O4	4H-Pyran-4-one, 5-hydroxy-2-(hydroxymethyl)-	Heterocyclic compound	501-30-4	927075	907319	815018	177265	187847	181546	1.05015	0.0022627	0.206332	-2.27696	down
w43	C6H10O2	2-Oxepanone	Ester	502-44-3	60359.8	62607.4	56319.9	175223	142099	150473	1.04036	0.00874552	2.6092	1.38361	up
XMW0600	C10H22	Octane, 3,3-dimethyl-	Hydrocarbons	4110-44-5	1.46577e+06	1.35611e+06	1.3718e+06	173237	175865	173664	1.05123	0.000777353	0.124656	-3.00398	down
NMW0043	C10H14O	Bicyclo[3.1.1]hept-2-en-6-one, 2,7,7-trimethyl-	Terpenoids	473-06-3	1.56094e+06	1.49127e+06	1.30409e+06	170247	176646	168413	1.05028	0.00353977	0.11829	-3.0796	down
KMW0192	C8H10O	Benzene, 1-methoxy-2-methyl-	Ether	578-58-5	34215.6	33856.6	30278	168593	191408	178366	1.04923	0.0014802	5.47398	2.45259	up
XMW1258	C15H24O3	Acetic acid, (4,6,8,9-tetramethyl-3-oxabicyclo[3.3.1]non-6-en-1-yl)methyl ester	Ester	309722-81-4	605492	501685	550381	167243	188771	212786	1.03688	0.00234211	0.343156	-1.54307	down
NMW0157	C8H9NO	Acetamide, N-phenyl-	Amine	103-84-4	2.5949e+06	2.55865e+06	2.04009e+06	164898	185850	199077	1.04873	0.00635569	0.076432	-3.70968	down
XMW1055	C7H11N	Cyclobutanecarbonitrile, 3,3-dimethyl-	Nitrogen compounds	53783-86-1	64682.9	55624.5	61610.7	161421	146501	168472	1.04403	0.00145007	2.61873	1.38887	up
WMW0226	C5H4O2	4H-Pyran-4-one	Heterocyclic compound	108-97-4	32584.7	35901.9	36463.8	161405	181206	169093	1.04943	0.00122021	4.87568	2.2856	up
NMW0040	C9H10O	Benzyl methyl ketone	Ketone	103-79-7	2.85781e+07	2.76505e+07	2.32148e+07	157874	138440	121674	1.05095	0.00392291	0.00526146	-7.57032	down
KMW0280	C8H12O	3,5-Octadien-2-one	Ketone	38284-27-4	8.57441e+06	8.87063e+06	9.08661e+06	156463	172938	164117	1.05143	0.000288682	0.0186011	-5.74847	down
XMW1209	C9H18O2	Propanoic acid, 2-methyl-, 2-methylbutyl ester	Ester	2445-69-4	48627.9	48876.8	49007.2	156240	167272	155726	1.05056	0.00114102	3.27098	1.70972	up
XMW0944	C11H18	Cyclohexene, 2-ethenyl-1,3,3-trimethyl-	Hydrocarbons	5293-90-3	4.13565e+07	4.16153e+07	3.6844e+07	155038	155871	161267	1.05146	0.00151288	0.00394085	-7.98728	down
NMW0135	C8H7NS	Thiocyanic acid, phenylmethyl ester	Sulfur compounds	3012-37-1	5.17148e+06	5.12842e+06	4.23409e+06	146575	170836	146053	1.05055	0.00419493	0.0318883	-4.97083	down
XMW0901	C5H7ClO2	3-Chloro-2,4-pentanedione	Ketone	1694-29-7	66859.1	63716.7	68673.2	145637	143493	142254	1.0499	5.70048e-06	2.16505	1.1144	up
KMW0373	C9H10O2	Benzoic acid, ethyl ester	Ester	93-89-0	36441.2	23966.2	30396.4	145550	159208	139979	1.03881	0.000199321	4.89779	2.29213	up
XMW0780	C10H14	2,6-Dimethyl-1,3,5,7-octatetraene, E,E-	Terpenoids	460-01-5	7.61695e+07	7.35933e+07	6.44912e+07	144887	104736	90845.4	1.05058	0.00245847	0.00158908	-9.29759	down
NMW0160	C7H6O4	Benzoic Acid, 2,3-dihydroxy-	Acid	303-38-8	2.49636e+06	2.50057e+06	2.12844e+06	144112	149106	167728	1.05014	0.00298709	0.0646908	-3.9503	down
XMW1409	C9H13N	(R)-(+)-1-(p-Tolyl)ethylAmine	Amine	4187-38-6	63103.4	77335.8	67191.5	143992	144886	152535	1.037	0.000280277	2.12595	1.08811	up
KMW0058	C10H18O2	2H-Pyran-3-ol, 6-ethenyltetrahydro-2,2,6-trimethyl-	Heterocyclic compound	14049-11-7	7.37775e+06	7.38886e+06	5.87951e+06	141991	138470	149779	1.05072	0.00548649	0.0208388	-5.58458	down
KMW0348	C9H14N2	Pyrazine, 3,5-diethyl-2-methyl-	Heterocyclic compound	18138-05-1	9	9	9	141671	151324	146705	1.05153	0.000361561	16285.2	13.9913	up
XMW0898	C8H12N2	4-Isobutylpyrimidine	Heterocyclic compound	98489-37-3	948776	901797	834024	139284	150951	132888	1.05009	0.00156039	0.157611	-2.66556	down
WMW0145	C13H28	Undecane, 4,6-dimethyl-	Hydrocarbons	17312-82-2	497458	491463	393148	139220	152463	152436	1.04094	0.0105044	0.321344	-1.63781	down
D306	C10H18O	1,5-Heptadien-4-ol, 3,3,6-trimethyl-	Terpenoids	27644-04-8	7.35483e+06	7.17075e+06	6.43918e+06	138063	169515	157892	1.05087	0.00165404	0.0222025	-5.49313	down
XMW1432	C7H12	2,4-Dimethyl 1,4-pentadiene	Hydrocarbons	4161-65-3	64042.8	58707.2	54273.2	137865	145551	180265	1.03217	0.0148075	2.61932	1.38919	up
NMW0142	C12H20O2	Cyclohexanol, 1-methyl-4-(1-methylethylidene)-, acetate	Ester	10235-63-9	9.61664e+06	9.4783e+06	7.88171e+06	136877	144282	156315	1.05088	0.00393357	0.0162167	-5.94637	down
KMW0479	C10H14O	1,3-Cyclohexadiene-1-carboxaldehyde, 2,6,6-trimethyl-	Terpenoids	116-26-7	9	9	9	136786	139982	132169	1.05152	0.000276665	15145.8	13.8866	up
XMW0679	C8H16O4	AcetAldehyde, tetramer	Aldehyde	108-62-3	4343.02	4686.92	3569.18	135365	152599	138049	1.04996	0.0014531	33.8129	5.0795	up
WMW0218	C15H24O	Butylated Hydroxytoluene	Aromatics	128-37-0	857907	886693	738312	132863	135030	137636	1.04963	0.00424774	0.163328	-2.61416	down
KMW0283	C9H18O2	Hexanoic acid, propyl ester	Ester	626-77-7	1.73051e+07	1.7404e+07	1.5727e+07	132418	134339	148376	1.05131	0.00105905	0.00823086	-6.92474	down
KMW0140	C5H7NS	Thiazole, 4,5-dimethyl-	Heterocyclic compound	3581-91-7	1.24575e+06	1.16711e+06	1.16373e+06	132011	143584	135231	1.0511	0.000536664	0.114865	-3.12199	down
KMW0363	C9H14N2O	Pyrazine, 2-methoxy-3-(1-methylpropyl)-	Heterocyclic compound	24168-70-5	43517.5	46789	33548.5	130401	141398	144806	1.03561	8.22001e-05	3.36365	1.75003	up
XMW0652	C5H12O2	1,4-Pentanediol	Alcohol	626-95-9	53666.9	43999.2	47722.2	128832	130836	139539	1.04412	4.80841e-05	2.7458	1.45723	up
NMW0201	C11H15NO	Phenmetrazine	Heterocyclic compound	134-49-6	551364	620442	567603	126616	131286	129634	1.05047	0.00205644	0.222798	-2.16619	down
XMW1227	C9H14O2	(E)-2-Methylbut-2-en-1-yl methacrylate	Ester	88142-95-4	1.01408e+07	1.00811e+07	8.82984e+06	121712	94441.4	80486.2	1.05009	0.00196836	0.0102107	-6.61378	down
XMW0300	C8H10O	Phenol, 3,5-dimethyl-	Phenol	108-68-9	10047.4	15766.6	7797.95	121466	143891	147496	1.03629	0.00227459	12.2829	3.61858	up
XMW0773	C4H9NO5	Ethanol, 2-(2-hydroxyethoxy)-, 1-nitrate	Alcohol	20633-16-3	48889	53532.4	38253.3	116933	159045	155336	1.01922	0.0119876	3.06604	1.61637	up
XMW1158	C10H15NO2	Tricyclo[3.3.1.1(3,7)]decane, 2-nitro-	Nitrogen compounds	54564-31-7	21845.1	17598.1	14128.2	114508	120007	116051	1.04209	8.38627e-06	6.54391	2.71015	up
XMW0574	C8H14O2	4-Penten-1-ol, propanoate	Ester	30563-30-5	38537.6	44076.8	39539.7	108362	126026	118620	1.04443	0.00208305	2.88987	1.531	up
XMW1491	C16H28O2	Lavandulyl caproate	Ester	59550-36-6	473119	383262	444360	106709	119215	154229	1.02949	0.00182919	0.292259	-1.77468	down
KMW0137	C9H20	Nonane	Hydrocarbons	111-84-2	25926.2	35595.7	25804.6	103260	105550	102712	1.03654	0.0010114	3.56733	1.83485	up
XMW0537	C9H10O	1H-Inden-5-ol, 2,3-dihydro-	Phenol	1470-94-6	1.65905e+06	1.63997e+06	1.36538e+06	102397	111558	114862	1.05009	0.00423338	0.0704949	-3.82634	down
XMW0943	C13H28	Undecane, 3,5-dimethyl-	Hydrocarbons	17312-81-1	983992	933688	772967	101124	106784	109001	1.04896	0.00634979	0.117781	-3.08582	down
NMW0145	C7H7NO	Benzamide	Amine	55-21-0	2.7447e+06	2.70826e+06	2.22763e+06	100716	98747.7	98002.3	1.05076	0.00455148	0.0387296	-4.69042	down
KMW0518	C12H20O2	2,6-Octadien-1-ol, 3,7-dimethyl-, acetate, (Z)-	Ester	141-12-8	1.14386e+06	1.08332e+06	879872	100197	118413	125450	1.04688	0.00703403	0.110736	-3.17481	down
KMW0123	C7H12O	4-Heptenal, (Z)-	Aldehyde	6728-31-0	43373.2	30175.4	27944.7	100105	109576	93019.7	1.0177	0.000591287	2.98247	1.57651	up
KMW0151	C6H12O3	Butanoic acid, 3-hydroxy-, ethyl ester	Ester	5405-41-4	58309.7	46291.4	56530.4	99463	104791	121858	1.01725	0.00498161	2.02389	1.01713	up
WMW0008	C15H24	Longifolene	Terpenoids	475-20-7	9	9	9	99391.5	100873	100966	1.05155	2.5798e-05	11156.7	13.4456	up
D371	C7H12O2	3-Hexen-1-ol, formate, (Z)-	Ester	33467-73-1	428407	367551	397890	98392.7	114019	95175.4	1.04601	0.00159725	0.257644	-1.95655	down
NMW0081	C6H6O2	Catechol	Phenol	120-80-9	3.2519e+06	3.20711e+06	2.5421e+06	97947	105324	102719	1.05044	0.00620788	0.0339947	-4.87855	down
KMW0503	C8H9NO2	Methyl anthranilate	Ester	134-20-3	3.72448e+06	3.69012e+06	3.06998e+06	97007.8	104333	102083	1.05092	0.00390102	0.02894	-5.11079	down
D292	C15H24	Bicyclo[2.2.1]heptane, 2-methyl-3-methylene-2-(4-methyl-3-pentenyl)-, (1S-endo)-	Terpenoids	25532-78-9	355548	356345	328089	96793.8	115184	95957.2	1.0461	7.15756e-05	0.296096	-1.75586	down
w21	C10H14O2	2H-Pyran-2-one, 6-pentyl-	Heterocyclic compound	27593-23-3	364455	358590	312633	96336	91848	93205	1.04856	0.00402123	0.271695	-1.87994	down
XMW0820	C8H11N	BenzenAmine, 2-ethyl-	Amine	578-54-1	6.42908e+06	6.02253e+06	4.89298e+06	96078.7	104219	96667.9	1.05074	0.00647416	0.0171215	-5.86805	down
XMW1016	C13H18O2	(4,4-Dimethyl-2,4,5,6-tetrahydro-1H-inden-2-yl)acetic Acid	Acid	113522-67-1	454202	332894	411971	95949.9	100106	129713	1.02966	0.00971991	0.271685	-1.87999	down
XMW0583	C8H8O2	Ethanone, 1-(3-hydroxyphenyl)-	Ketone	121-71-1	486750	538452	427555	95816.2	99037.2	95600.8	1.04822	0.0067166	0.199933	-2.32241	down
XMW1351	C15H24	Dauca-4(11),8-diene	Terpenoids	395070-76-5	424666	337027	318913	95061	92654.4	106713	1.03934	0.0139469	0.272466	-1.87585	down
XMW0974	C15H24	1,2,4-Methenoazulene, decahydro-1,5,5,8a-tetramethyl-, [1S-(1.alpha.,2.alpha.,3a.beta.,4.alpha.,8a.beta.,9R*)]-	Terpenoids	1137-12-8	1.63851e+06	1.6411e+06	1.42483e+06	92409	90027.4	101537	1.05058	0.00230952	0.0603629	-4.05019	down
KMW0275	C10H18O2	2-Furanmethanol, 5-ethenyltetrahydro-.alpha.,.alpha.,5-trimethyl-, cis-	Heterocyclic compound	5989-33-3	1.88217e+07	1.85021e+07	1.63118e+07	90672.3	93711.7	88833.2	1.05145	0.00196066	0.00509395	-7.617	down
KMW0572	C9H8O2	trans-Cinnamic Acid	Acid	140-10-3	580132	580497	478990	88139.2	101583	84630.4	1.04737	0.0046664	0.167327	-2.57926	down
NMW0285	C14H18O	CinnamAldehyde, .alpha.-pentyl-	Aldehyde	122-40-7	356910	303824	380638	87259.7	94688.7	103883	1.0421	0.00616854	0.274476	-1.86525	down
XMW1463	C12H20O3	2-Oxabicyclo[2.2.2]octan-6-ol, 1,3,3-trimethyl-, acetate	Ester	57709-95-2	1.73439e+06	1.7086e+06	1.41806e+06	85853.9	82447	78653.8	1.05058	0.00430685	0.0508027	-4.29895	down
WMW0204	C12H18O2	Bicyclo[3.1.0]hexan-3-ol, 4-methylene-1-(1-methylethyl)-, acetate	Terpenoids	3536-54-7	10205.4	19319.5	12153.3	85565.3	99855.3	82327.6	1.02798	0.00113705	6.42419	2.68351	up
KMW0173	C8H16O	1-Octen-3-ol	Alcohol	3391-86-4	9	9	9	85045.3	95775.4	92006	1.05151	0.00119241	10104.7	13.3027	up
KMW0136	C6H9NO	2-Acetyl-1-pyrroline	Heterocyclic compound	85213-22-5	32001.8	27930	25021.5	83325.6	91060.9	85373.1	1.0418	5.19955e-05	3.05768	1.61244	up
KMW0278	C6H6OS	Ethanone, 1-(2-thienyl)-	Heterocyclic compound	88-15-3	3.59866e+07	3.54838e+07	3.50681e+07	81553.2	68645.2	63745.2	1.05131	5.57777e-05	0.00200813	-8.95993	down
XMW1327	C9H20N2	Propanal, dipropylhydrazone	Amine	34687-35-9	12114.5	9765.58	9053.22	79856.2	75695.5	78283.2	1.04761	3.16271e-06	7.55934	2.91826	up
NMW0098	C8H13NO2	Arecoline	Heterocyclic compound	63-75-2	1323.97	1414.99	1564.21	78305.8	73943.5	80809.7	1.05125	0.000682328	54.1598	5.75915	up
NMW0004	C10H18O2	1-methyl-4-(1-methylethenyl)-1,2-Cyclohexanediol	Terpenoids	1946-00-5	22997.8	24256.1	29835	76017.1	82397.7	66651.2	1.03333	0.0029621	2.91956	1.54575	up
XMW0133	C13H20O2	6-Methyl-6-(5-methylfuran-2-yl)heptan-2-one	Ketone	50464-95-4	502387	527218	401708	75183.9	76139	82154.9	1.04676	0.00894089	0.163121	-2.61598	down
KMW0376	C9H20O	2-Nonanol	Alcohol	628-99-9	2.79697e+07	2.80071e+07	2.492e+07	74727.3	82128.7	61999.4	1.05123	0.001443	0.00270536	-8.52996	down
XMW0539	C9H12O2	3,4-Dimethoxytoluene	Aromatics	494-99-5	9	9	9	74648.6	58022.3	68046.1	1.05145	0.00517971	7433.96	12.8599	up
XMW0485	C2H3ClS2	Carbonochloridodithioic acid, methyl ester	Others	16696-91-6	588597	551713	533106	74306.1	81023	80473	1.05067	0.000973503	0.140911	-2.82715	down
XMW1243	C7H6ClNO2	Methyl 6-chloronicotinate	Ester	73781-91-6	1154.23	1439.64	1801.38	73049.5	70443.9	76000.5	1.04936	0.000428054	49.939	5.64209	up
D301	C12H14O	BenzeneacetAldehyde, .alpha.-(2-methylpropylidene)-	Aldehyde	26643-91-4	13302.8	17586.7	15313.8	72770.5	73581.1	70102.8	1.04531	5.15151e-06	4.68483	2.228	up
XMW0124	C8H7N	m-Aminophenylacetylene	Amine	54060-30-9	1.82129e+07	1.71427e+07	1.39465e+07	71001.7	82334.9	81336.2	1.05097	0.00608312	0.0047599	-7.71485	down
XMW1307	C7H14O	Cyclohexanol, 1-methyl-	Alcohol	590-67-0	32706.4	22042.4	21802.2	70815	90853.7	74880	1.01535	0.0037398	3.09008	1.62764	up
KMW0382	C7H8O	Phenol, 2-methyl-	Phenol	95-48-7	257895	250803	242336	69501.3	85300.8	76040.9	1.0461	1.12175e-05	0.307367	-1.70197	down
XMW0765	C7H12O	4-Heptenal	Aldehyde	62238-34-0	21952.7	25319.2	25379.7	67618.9	88355.9	69070.5	1.03518	0.0148202	3.09759	1.63115	up
XMW0953	C11H14O2	Phenylacetic acid propyl ester	Ester	4606-15-9	413584	379121	319814	66345	42320.9	89387.8	1.01654	0.00237598	0.178023	-2.48987	down
KMW0211	C5H5NOS	2-Acetylthiazole	Heterocyclic compound	24295-03-2	13303.5	14964.6	12731	65971.7	69696.4	72044.7	1.049	0.000260704	5.06627	2.34092	up
XMW1130	C6H11BrO	6-bromo-2-Hexanone	Ketone	10226-29-6	18969.9	15828.8	12054.2	65662.7	77034.6	76617.2	1.03432	0.000769098	4.68091	2.22679	up
D322	C15H22O	(3S,3aR,6R,8aS)-3,7,7-Trimethyl-8-methylenehexahydro-1H-3a,6-methanoazulen-2(3H)-one	Terpenoids	28624-27-3	152056	126704	138472	63422.6	46941.9	55204.9	1.02649	0.00134151	0.396828	-1.33341	down
QWM0004	C13H16	Naphthalene, 1,2-dihydro-1,1,6-trimethyl-	Aromatics	30364-38-6	225823	222954	204107	63142.4	59548.5	60444.8	1.04995	0.0015109	0.280503	-1.83391	down
XMW0276	C7H12O	4-Hexen-3-one, 5-methyl-	Ketone	13905-10-7	1.34724e+07	1.3162e+07	1.23081e+07	62660.4	59214.4	66524.4	1.05137	0.000725131	0.00483788	-7.69141	down
XMW1218	C10H20O2	2-Nonanone, 3-(hydroxymethyl)-	Ketone	67801-33-6	8.47263e+07	8.38265e+07	7.52911e+07	60575.7	67473.5	60199.7	1.05151	0.00136734	0.000772006	-10.3391	down
NMW0054	C4H8O2S	Propanoic acid, 3-(methylthio)-	Sulfur compounds	646-01-5	210763	205363	179522	60296.4	63409.6	62506.3	1.0476	0.00464394	0.312621	-1.67751	down
WMW0075	C15H26O	1,6,10-Dodecatrien-3-ol, 3,7,11-trimethyl-	Terpenoids	7212-44-4	2.5672e+06	2.44344e+06	2.06518e+06	58992.7	63888.4	87847.1	1.04812	0.00421759	0.0297815	-5.06944	down
XMW0615	C10H14O	Phenol, m-tert-butyl-	Phenol	585-34-2	7592.56	12999.1	9944.22	58208.2	69709.8	71707.6	1.03494	0.00235097	6.53742	2.70872	up
NMW0162	C10H18O2	8-Methyl-6-nonenoic Acid	Acid	21382-25-2	743398	750211	647021	57000.1	62338.4	50720.1	1.04999	0.0023562	0.0794432	-3.65393	down
NMW0218	C10H15NO	Hordenine	Amine	539-15-1	5645.33	6946.86	3689.06	56883.5	59573.6	59481.9	1.03857	2.20083e-06	10.8062	3.43379	up
XMW0367	C13H28	Undecane, 2,4-dimethyl-	Hydrocarbons	17312-80-0	772640	742197	586373	56069.6	59129.9	62140.8	1.0488	0.00795064	0.0843991	-3.56663	down
XMW1309	C8H12N2	Pyrazine, tetramethyl-	Heterocyclic compound	1124-11-4	1.00512e+06	1.00471e+06	865123	53161.2	62364.2	55655.1	1.05051	0.0025873	0.059542	-4.06995	down
XMW0080	C10H18O2	3-Octen-1-ol, acetate, (Z)-	Ester	69668-83-3	184222	191334	155152	53125.4	56057.9	53944.4	1.04536	0.00776253	0.307378	-1.70192	down
NMW0243	C10H10O2	4-MethoxycinnamAldehyde	Aldehyde	1963-36-6	2.89155e+06	2.79693e+06	2.33629e+06	50992.5	50387.4	60259.9	1.05043	0.0042436	0.0201426	-5.63361	down
D399	C14H28O	cis-9-Tetradecen-1-ol	Alcohol	35153-15-2	123883	103279	122211	50551.8	37015.1	55536.2	1.0053	0.0015174	0.409599	-1.28772	down
XMW0491	C3H7N5	3-Methyl-4,5-diamino-1,2,4(4H)-triazole	Heterocyclic compound	21532-07-0	138911	144814	103488	50466.6	48588	60058.3	1.01228	0.0213266	0.410918	-1.28308	down
NMW0132	C10H8	Azulene	Aromatics	275-51-4	9	9	9	50237.9	56301.2	59978.1	1.0515	0.00260807	6167.3	12.5904	up
KMW0372	C10H20O2	Butanoic acid, hexyl ester	Ester	2639-63-6	17781.8	19671.2	14090.8	49927.1	50380	55936.9	1.03298	0.00018935	3.03129	1.59993	up
XMW1123	C10H14	Benzene, 2-ethyl-1,4-dimethyl-	Aromatics	1758-88-9	5.16008e+06	4.93872e+06	3.97409e+06	48671.8	26928.8	29830.8	1.04817	0.00604577	0.00749181	-7.06047	down
XMW1399	C13H28	Decane, 2,5,9-trimethyl-	Hydrocarbons	62108-22-9	186292	185488	162054	48392	48241.1	49347.8	1.04902	0.00370511	0.273457	-1.87061	down
WMW0025	C10H14O	Thymol	Terpenoids	89-83-8	9	9	9	46991.4	59888.1	50203.9	1.05135	0.00543697	5817.9	12.5063	up
KMW0320	C9H16O2	Cyclohexanecarboxylic acid, ethyl ester	Ester	3289-28-9	9	9	9	46761.1	48118.1	53253	1.05154	0.00159983	5486.38	12.4216	up
XMW1311	C7H6O2	2-Propenal, 3-(2-furanyl)-	Heterocyclic compound	623-30-3	9	9	9	46278	46602	38037.2	1.05134	0.00410052	4848.79	12.2434	up
XMW0303	C12H22O2	Hexanoic acid, 5-hexenyl ester	Ester	108058-81-7	700351	675991	609988	45880.5	64161.6	52622.2	1.0481	0.00139959	0.0818919	-3.61014	down
NMW0779	C4H10O3	Ethanol, 2,2'-oxybis-	Alcohol	111-46-6	106004	106987	97204.7	45315.3	57048.1	51463.7	1.03014	0.000359615	0.495905	-1.01187	down
KMW0152	C5H9NS	Butane, 1-isothiocyanato-	Others	592-82-5	3826.04	1697.52	2690.36	45257.5	47444.4	46653.5	1.03831	1.03195e-06	16.9658	4.08455	up
D447	C8H16O2	Pentanoic acid, 2-methyl-, ethyl ester	Ester	39255-32-8	21824.8	16108	17853	45046.2	46372	44468.3	1.03139	0.00184606	2.43586	1.28443	up
XMW0908	C2H4N2O2	1,2-HydrazinedicarboxAldehyde	Aldehyde	628-36-4	3758.65	5813.7	4602.3	44973.1	44838.8	40051.5	1.04377	0.000561113	9.16167	3.19561	up
D325	C15H22O	(3R,3aR,7S,8aS)-3,6,8,8-Tetramethyl-4,7,8,8a-tetrahydro-1H-3a,7-methanoazulen-2(3H)-one	Terpenoids	288249-25-2	12898.5	8333.48	8429.17	44584.8	43058.5	53505.8	1.0315	0.00251408	4.75871	2.25057	up
XMW0039	C8H14O	Cycloheptanone, 3-methyl-	Ketone	933-17-5	3.45631e+06	3.39172e+06	2.93158e+06	43825.6	80064.2	85269.6	1.04492	0.00253767	0.0213873	-5.5471	down
NMW0277	C13H14O4	(S)-4-(1-Acetoxyallyl)phenyl acetate	Ester	52946-22-2	484080	396310	464371	43778.9	65154.9	65309.8	1.04077	0.00280941	0.129572	-2.94817	down
XMW0014	C4H6N2O2	2,4-Imidazolidinedione, 1-methyl-	Heterocyclic compound	616-04-6	110136	99045.7	93628.1	42891.4	50763.7	50412.5	1.03194	0.00226058	0.47577	-1.07166	down
D384	C4H8S3	TriSulfur compounds, methyl 2-propenyl	Sulfur compounds	34135-85-8	629685	626979	527415	42775.9	45164.5	42134.4	1.05057	0.00368296	0.0729087	-3.77776	down
D327	C15H22	(4R,4aR)-4,4a-Dimethyl-6-(prop-1-en-2-yl)-1,2,3,4,4a,7-hexahydronaphthalene	Terpenoids	28908-26-1	192647	184852	153860	41418.4	38096.8	47039.2	1.04273	0.00570036	0.238171	-2.06993	down
NMW0143	C10H15N	BenzenAmine, 2,6-diethyl-	Amine	579-66-8	1.10565e+06	1.09181e+06	916067	41081.9	33578.4	40758.3	1.04994	0.00366207	0.0370701	-4.7536	down
KMW0271	C7H8O	Phenol, 3-methyl-	Phenol	108-39-4	9	9	9	40432	37806.1	34646.9	1.05145	0.00197044	4180.92	12.0296	up
XMW1395	C10H10	1H-Indene, 3-methyl-	Aromatics	767-60-2	120700	111741	99507.2	40043.5	40164.1	42160.8	1.04436	0.00707905	0.368636	-1.43973	down
XMW0884	C7H10O	5-Hexenal, 4-methylene-	Hydrocarbons	17844-21-2	14207.6	15613.8	15767.6	39561.3	42177.8	40837.5	1.04833	3.21936e-05	2.68873	1.42693	up
XMW1229	C9H14	Bicyclo(3.3.1)non-2-ene	Hydrocarbons	6671-66-5	12399.5	8793.76	8663.04	39327.2	38422.1	44172.5	1.03612	0.000302591	4.08363	2.02985	up
NMW0283	C13H16O3	2H-1-Benzopyran, 6,7-dimethoxy-2,2-dimethyl-	Heterocyclic compound	644-06-4	295592	229097	276414	36884.5	41768.1	57905.3	1.03516	0.00438016	0.170462	-2.55248	down
XMW0269	C10H18O3	2-Methylbutanoic anhydride	Others	1468-39-9	73734.3	69494.4	58374.7	35131.2	30866.4	33722.4	1.02536	0.012879	0.494634	-1.01557	down
KMW0250	C10H20O	7-Octen-2-ol, 2,6-dimethyl-	Terpenoids	18479-58-8	101223	97387.8	91541.3	35002.6	37899.4	37412.8	1.04837	0.000962193	0.380196	-1.39518	down
NMW0041	C11H18	(E)-4,8-Dimethylnona-1,3,7-triene	Terpenoids	19945-61-0	9	9	9	34923.7	43204.6	44230.2	1.0514	0.00517962	4531.8	12.1459	up
NMW0777	C4H8S2	DiSulfur compounds, methyl 2-propenyl	Sulfur compounds	2179-58-0	131196	116880	117279	33774.7	32277.2	29999	1.04857	0.0017758	0.262898	-1.92742	down
D294	C10H16O	2-Cyclopenten-1-one, 2-pentyl-	Ketone	25564-22-1	2184.85	2686.22	2972.34	33569.1	29444.1	40530.5	1.04666	0.00984561	13.2014	3.72261	up
KMW0135	C6H8O	2-Cyclohexen-1-one	Ketone	930-68-7	132877	112942	130084	33471	31106	30434	1.04752	0.00376279	0.252754	-1.9842	down
D387	C9H20O	1-Hexanol, 3,5,5-trimethyl-	Alcohol	3452-97-9	9	9	9	32897.3	48068.3	45346.7	1.05113	0.0120847	4678.23	12.1917	up
KMW0167	C5H8OS	3(2H)-Thiophenone, dihydro-2-methyl-	Heterocyclic compound	13679-85-1	4696.46	4960.82	6165.99	32116.9	32564.4	33162.9	1.04742	4.02305e-06	6.18356	2.62844	up
XMW0258	C14H30	Tridecane, 2-methyl-	Hydrocarbons	1560-96-9	150204	151015	127299	31966.9	35223.3	30943.9	1.04754	0.00408788	0.229008	-2.12653	down
NMW0764	C6H12O2	4-Hydroxy-3-hexanone	Ketone	4984-85-4	8951.29	9255.46	7990.78	30695.7	32769	36084.9	1.04665	0.00268662	3.79996	1.92598	up
XMW1298	C8H16O2	2-Butanol, 2,3-dimethyl-, acetate	Ester	4806-33-1	8054.78	9210.35	8535.04	30695.7	29910.5	33711.1	1.04811	0.0013172	3.65568	1.87014	up
XMW1221	C6H12O2S	Acetic acid, (propylthio)-, methyl ester	Ester	20600-65-1	226651	220172	228225	30287	30338.8	33047	1.05085	2.70227e-05	0.138765	-2.84929	down
XMW0483	C5H5NO	1H-Pyrrole-2-carboxAldehyde	Heterocyclic compound	1003-29-8	274863	228950	243804	29875.7	30423.3	29554.9	1.05008	0.00377434	0.120187	-3.05665	down
XMW0228	C8H14O	Cyclohexanol, 1-ethenyl-	Alcohol	1940-19-8	10080.3	8565.92	10357.5	29667.2	39078.9	30951.8	1.03671	0.0129252	3.43742	1.78132	up
D402	C10H14O2	Piperitenone oxide	Ketone	35178-55-3	284550	280241	237942	28976.6	24778.9	30231	1.04859	0.00349342	0.104626	-3.25669	down
KMW0321	C8H14O2	Cyclohexanecarboxylic acid, methyl ester	Ester	4630-82-4	397324	362479	363925	28945.7	28095.7	26099.5	1.05104	0.00101726	0.0739867	-3.75659	down
XMW1220	C6H10O4	Ethyl hydrogen succinate	Ester	1070-34-4	5.83857e+06	5.78992e+06	4.96368e+06	28880.8	28663.7	20471.5	1.05066	0.00264664	0.00470198	-7.73252	down
XMW1295	C10H24N2	1,6-HexanediAmine, N,N,N',N'-tetramethyl-	Amine	111-18-2	1.24702e+06	1.17024e+06	960968	27749.3	29606.9	28197.4	1.05066	0.00600902	0.025325	-5.3033	down
NMW0119	C7H8O2	1,2-Benzenediol, 4-methyl-	Alcohol	452-86-8	9	9	9	27690.7	36614.9	32184.4	1.05131	0.00635809	3573.71	11.8032	up
KMW0096	C5H10O2	Butanoic Acid, 3-methyl-	Acid	503-74-2	8175.94	6620.07	6300.9	26099.6	32166.6	33103.2	1.04018	0.00585697	4.33094	2.11468	up
XMW0026	C7H14O2	Heptanoic Acid	Acid	111-14-8	2.51912e+06	2.20978e+06	2.14472e+06	25922.2	28597.1	26035.7	1.05123	0.00259018	0.0117195	-6.41495	down
WMW0092	C9H21N	1-OctanAmine,N-methyl-	Amine	2439-54-5	817433	975551	871856	25914.8	42149.9	31444.5	1.04754	0.00269073	0.0373415	-4.74307	down
WMW0127	C8H16O	3-Octen-1-ol, (Z)-	Alcohol	20125-84-2	166175	173631	150027	25201	38433.1	34467.6	1.03784	0.000375528	0.200276	-2.31994	down
WMW0076	C14H22	Benzene, 1,3-bis(1,1-dimethylethyl)-	Aromatics	1014-60-4	9	9	9	24119.2	25457.1	30168	1.05147	0.00473185	2953.49	11.5282	up
WMW0205	C8H14O2	2,5-Octanedione	Ketone	3214-41-3	2491.38	2621.9	2747.06	24083	24169.3	23447.6	1.05115	2.62812e-05	9.12173	3.18931	up
XMW0399	C4H7NO2	Diacetamide	Amine	625-77-4	3262.18	1891.02	4084.78	23875.3	27762.1	22018.6	1.02651	0.00263162	7.97318	2.99516	up
XMW1400	C6H14FO2P	n-Pentyl methylphosphonofluoridate	Others	13454-59-6	147825	145317	131097	23711.2	29598.4	37987.3	1.03416	0.000106316	0.215202	-2.21624	down
XMW0281	C11H24	Decane, 5-methyl-	Hydrocarbons	13151-35-4	107791	103182	96684.7	23159.8	35240.4	28497.7	1.03237	0.000106191	0.28245	-1.82393	down
NMW0114	C8H10O2	3-Methoxybenzyl Alcohol	Alcohol	6971-51-3	91949.2	92092.3	70181.3	22804.6	12323.4	16038.3	1.02117	0.00501533	0.201266	-2.31283	down
XMW0288	C15H24O	Cyclopenta[c]pentalen-3(3aH)-one, octahydro-1,2,3a,6-tetramethyl-	Ketone	120052-69-9	2.24016e+06	2.14116e+06	1.8215e+06	21960.3	22174.7	30913.6	1.0496	0.00378753	0.0120991	-6.36896	down
XMW1208	CH2N4	1H-Tetrazole	Heterocyclic compound	288-94-8	9	9	9	21287	35453.4	41744.3	1.05034	0.0323389	3647.58	11.8327	up
XMW0774	C9H18O2	3-Hexene, 1-(1-methoxyethoxy)-, (Z)-	Hydrocarbons	54340-96-4	113252	105706	102921	20976.5	19402	18923.8	1.05031	0.000842256	0.184237	-2.44036	down
KMW0205	C7H12O	Cyclohexene, 1-methoxy-	Aromatics	931-57-7	8429.29	7139.96	7475.39	20746.5	19586.3	22553.1	1.04369	0.00117488	2.72887	1.44831	up
KMW0412	C10H20O2	Nonanoic acid, methyl ester	Ester	1731-84-6	6095.32	6628.57	5195.51	20647	24309.7	24718.5	1.0418	0.00288584	3.88825	1.95912	up
XMW0649	C11H24	Nonane, 2,6-dimethyl-	Hydrocarbons	17302-28-2	8749.78	6971.65	8027.2	20317.6	27277.2	19816.3	1.02314	0.0222641	2.83853	1.50514	up
KMW0598	C13H26O	Tridecanal	Aldehyde	10486-19-8	118029	117433	91279.6	19987.4	19338.5	19324.7	1.04663	0.00956475	0.179502	-2.47793	down
NMW0169	C6H6O3	1,2,3-Benzenetriol	Phenol	87-66-1	6735.21	9496.82	7533.11	19196.2	21031.8	16831.6	1.0131	0.00271684	2.40098	1.26362	up
XMW1067	C9H16O2	Butanoic acid, 2-pentenyl ester, (Z)-	Ester	42125-13-3	7.21812e+06	7.13333e+06	8.21575e+06	18931.9	16639.8	14472.2	1.05113	0.00213683	0.00221755	-8.81682	down
KMW0255	C7H10N2O	3-Methoxy-2,5-dimethylpyrazine	Heterocyclic compound	19846-22-1	57360.6	55774.9	52370.5	18890.2	19008.6	14605.7	1.03955	5.32393e-05	0.317236	-1.65637	down
NMW0780	C5H8O2	2-Butenoic Acid, 2-methyl-	Acid	13201-46-2	159780	145644	142201	18681.6	14767.6	19049.7	1.04761	0.000933743	0.117283	-3.09193	down
XMW1234	C5H8N2O3	(2E)-2-(Acetylhydrazono)propanoic acid	Acid	64096-81-7	9	9	9	17555.5	11066.7	14614.2	1.05094	0.0165429	1601.35	10.6451	up
XMW1171	C13H12O2	Benzene, 1-methoxy-4-phenoxy-	Aromatics	1655-69-2	52898.3	58449.5	65158.7	17495.3	21410.2	21602.3	1.03633	0.00385961	0.342808	-1.54453	down
XMW0879	C7H10O	Norbornadieone	Ketone	10218-02-7	7385.15	4543	6264.96	17253.5	23677.3	26138.3	1.011	0.01812	3.68652	1.88226	up
D270	C9H18O2	Propanoic acid, 2-methyl-, pentyl ester	Ester	2445-72-9	84488.6	82837	70457	17224.4	18694.9	21792.1	1.04307	0.00297449	0.242706	-2.04272	down
XMW0425	C10H10N2	6-Quinolinamine, 2-methyl-	Heterocyclic compound	65079-19-8	102027	71642.6	91079.1	17132.6	22334.6	15698.4	1.03332	0.0124898	0.20837	-2.26278	down
KMW0592	C11H22O2	Undecanoic Acid	Acid	112-37-8	5624.76	6052.66	4425.2	17094.4	16224	15454.5	1.03464	8.90807e-05	3.02888	1.59878	up
XMW1232	C8H20N2	Hydrazine, 1,1-bis(2-methylpropyl)-	Nitrogen compounds	16596-38-6	4084.33	2831.59	2543.72	16663.6	16947.8	15565.3	1.03577	3.431e-05	5.19858	2.37812	up
D173	C9H10O	BenzeneacetAldehyde, 4-methyl-	Aldehyde	104-09-6	8.20511e+06	7.91873e+06	6.70033e+06	16532.9	12955	13221.5	1.05107	0.0036702	0.00187123	-9.06179	down
WMW0228	C7H8O	Anisole	Aromatics	100-66-3	85838.5	72749.4	82912	16133.5	20948.5	17906	1.0437	0.00171281	0.227694	-2.13483	down
KMW0288	C9H18O2	Heptanoic acid, ethyl ester	Ester	106-30-9	1.30299e+06	1.31227e+06	1.17402e+06	15211.5	12999.4	11222.4	1.05081	0.00126354	0.0104066	-6.58636	down
NMW0280	C15H26O2	2-Furanmethanol, tetrahydro-.alpha.,.alpha.,5-trimethyl-5-(4-methyl-3-cyclohexen-1-yl)-, [2S-[2.alpha.,5.beta.(R*)]]-	Terpenoids	26184-88-3	196314	128883	159548	14779.8	17709.4	21972.7	1.03879	0.0170748	0.112352	-3.15391	down
XMW0956	C12H18O2	2-Cyclohexen-1-ol, 2-methyl-5-(1-methylethenyl)-, acetate, cis-	Ester	1205-42-1	45873.9	46699.5	54897.5	14747.7	23756.7	18817.1	1.00453	0.00156441	0.388697	-1.36328	down
NMW0031	C8H15NO	Hygrine	Heterocyclic compound	496-49-1	5.45693e+06	5.41488e+06	4.78674e+06	14443.3	15527.6	15333.3	1.05145	0.00172962	0.00289326	-8.43309	down
XMW1131	C8H10O3	2,5-Furandione, 3-methyl-4-propyl-	Heterocyclic compound	16493-20-2	83587	75938.5	71709.6	14438.1	14226.1	19091.3	1.04179	0.000775158	0.206523	-2.27562	down
XMW1095	C14H22	Benzene, 1,2-diethyl-3,4,5,6-tetramethyl-	Aromatics	33884-69-4	1.18271e+06	1.23476e+06	954386	13589.4	14739.8	12493.5	1.05085	0.00595759	0.0121069	-6.36803	down
XMW0186	C8H12O	3,5-Octadien-2-one, (E,E)-	Ketone	30086-02-3	3.25107e+06	3.17889e+06	2.81911e+06	13074.1	8588.58	5758.29	1.04831	0.00187915	0.00296473	-8.39789	down
D313	C10H20O2	3-Hexene, 1-(1-ethoxyethoxy)-, (Z)-	Aldehyde	28069-74-1	3.44166e+07	3.42774e+07	3.08847e+07	12310	10872.5	12796.5	1.05139	0.00120907	0.000361313	-11.4345	down
XMW0241	C13H28	Undecane, 4,8-dimethyl-	Hydrocarbons	17301-33-6	3034.48	1904.46	2980.99	12290.3	10753.6	11539.9	1.02996	0.000128784	4.36667	2.12653	up
XMW0477	C9H9FO4	Benzoic acid, 2-fluoro-4,5-dimethoxy-	Acid	79474-35-4	143468	145264	140545	11772.3	17303.5	14759.1	1.04674	5.66065e-07	0.102113	-3.29176	down
XMW1228	C10H18O4	Butanedioic acid, dipropyl ester	Ester	925-15-5	70332.9	64510	58330.8	11717.9	14579.9	14374.3	1.04484	0.00284121	0.210546	-2.24779	down
XMW0784	C12H18	Benzene, 1,2-diethyl-3,4-dimethyl-	Aromatics	54410-75-2	77870.9	66184.6	67420.5	11636	14198.7	17902.3	1.03615	0.00101595	0.206818	-2.27357	down
D298	C10H18O	3,6-Heptadien-2-ol, 2,5,5-trimethyl-, (E)-	Alcohol	26127-98-0	2192.63	2116.71	1613.96	10788.3	10367.4	7706.47	1.03372	0.0131899	4.87265	2.28471	up
KMW0568	C10H18O2	2H-Pyran-2-one, tetrahydro-6-pentyl-	Ester	705-86-2	123609	118276	105901	10774.3	10667.9	13828.6	1.04757	0.00183405	0.101415	-3.30165	down
XMW0204	C16H34	Dodecane, 5,8-diethyl-	Hydrocarbons	24251-86-3	343384	320642	272663	10624.3	11198.2	9514.73	1.0505	0.00471781	0.0334553	-4.90162	down
XMW0493	C6H8O4	4H-Pyran-4-one, 2,3-dihydro-3,5-dihydroxy-6-methyl-	Heterocyclic compound	28564-83-2	254657	249641	219220	10312.4	11483.1	9511.7	1.0507	0.00224268	0.0432708	-4.53046	down
KMW0645	C15H26O	Levomenol	Terpenoids	23089-26-1	43894.6	53377.2	64898.1	9703.85	16334.8	16546.8	1.00441	0.0138126	0.262598	-1.92907	down
KMW0295	C5H7NOS	Ethanone, 1-(4,5-dihydro-2-thiazolyl)-	Heterocyclic compound	29926-41-8	1.50299e+06	1.57062e+06	1.38898e+06	9698.82	7175.72	5493.84	1.04969	0.0012733	0.00501243	-7.64028	down
KMW0344	C9H20O	1-Nonanol	Alcohol	143-08-8	177110	175536	146076	9431.25	13421.6	7749.18	1.04441	0.00339845	0.061361	-4.02653	down
NMW0146	C4H11NO2	DiethanolAmine	Amine	111-42-2	31001.4	33956.8	29669.3	8493.63	6504.91	7300.76	1.04414	0.000625595	0.235654	-2.08526	down
XMW0310	C6H12O2	2H-Pyran-2-methanol, tetrahydro-	Heterocyclic compound	100-72-1	27857.9	23148.6	24452.6	8466.76	7498.4	8799.89	1.04197	0.00427633	0.328191	-1.60739	down
XMW0117	C8H16O	3,4-Dimethylcyclohexanol	Alcohol	5715-23-1	67493.9	67673.5	95994.4	8319.36	7767.1	5677.01	1.04145	0.0173441	0.0941482	-3.40892	down
KMW0129	C6H8O	2,4-Hexadienal, (E,E)-	Aldehyde	142-83-6	9	9	9	8159.83	9691.55	27596.1	1.04628	0.136016	1683.24	10.717	up
XMW0159	C16H34	2,6,10-Trimethyltridecane	Hydrocarbons	3891-99-4	315603	316847	261468	7657.68	7161.2	9739.1	1.04934	0.00389041	0.0274723	-5.18588	down
XMW1203	C5H6O3	2,5-Furandione, dihydro-3-methyl-	Heterocyclic compound	4100-80-5	40054.8	33584.8	32125.9	7505.42	6710.39	8096.73	1.04469	0.00643	0.210962	-2.24494	down
NMW0207	C12H12	Naphthalene, 1,8-dimethyl-	Aromatics	569-41-5	26038.8	30721.8	21499.2	7360.97	5628.79	8066.08	1.02526	0.0139702	0.269051	-1.89405	down
XMW1495	C20H32	.alpha.-Phellandrene, dimer	Aromatics	7350-11-0	9	9	9	7144.06	9681.22	8395.26	1.05115	0.00752113	934.094	9.86742	up
NMW0028	C6H4N2	2-Pyridinecarbonitrile	Heterocyclic compound	100-70-9	407142	382472	324070	6920.83	6581.8	2530.74	1.03998	0.00439623	0.0143967	-6.11812	down
XMW1070	C4H6O4	Acetic Acid, (acetyloxy)-	Acid	13831-30-6	9	9	9	6483.84	9176.63	6864.87	1.05089	0.0123524	834.272	9.70437	up
XMW1163	C9H12O3S	Ethyl 2-hydroxybenzyl sulfone	Phenol	53380-27-1	517901	394464	475219	6386.76	12491.7	4719.21	1.04136	0.00610493	0.0170063	-5.87779	down
KMW0126	C6H8N2	Pyrazine, 2,6-dimethyl-	Heterocyclic compound	108-50-9	9	9	9	5827.14	6291.8	6422.03	1.05152	0.00085484	686.702	9.42354	up
XMW0046	C15H18	trans-3a-cis-9a-1,2,3,3a,8,9,9a,9b-octahydro-4H-cyclopenta[def]phenanthrene	Terpenoids	91110-19-9	52903.5	58426.8	49581.7	5478.51	4185.58	4252.66	1.0483	0.00222785	0.0864867	-3.53138	down
XMW0662	C11H10	Naphthalene, 2-methyl-	Aromatics	91-57-6	10963.5	12221.5	11622	4859.99	5584.37	4737.59	1.04154	0.000228163	0.436176	-1.19702	down
D84	C9H20O2	Heptane, 1,1-dimethoxy-	Hydrocarbons	10032-05-0	26582.3	26774.1	21949.7	4819.62	5844.57	7594.59	1.02969	0.00176778	0.242461	-2.04418	down
KMW0635	C12H14O4	1,3-Benzodioxole, 4,5-dimethoxy-6-(2-propenyl)-	Heterocyclic compound	484-31-1	9	9	9	4408.85	7567.05	5625.14	1.05021	0.0237721	651.89	9.34849	up
XMW1273	C10H14N2O	1-(5-Dimethylethyl)pyrazin-2-yl-ethan-1-one	Heterocyclic compound	182306-61-2	199445	199193	169569	4407.23	6739.91	9136.94	1.04263	0.00252301	0.0356984	-4.808	down
NMW0226	C6H5NO3	Phenol, 3-nitro-	Phenol	554-84-7	16202.6	21300.9	20047	4261.82	3203.56	3572.7	1.04114	0.00768755	0.191798	-2.38234	down
XMW0436	C10H18O	2H-Pyran, 2-ethenyltetrahydro-2,6,6-trimethyl-	Heterocyclic compound	7392-19-0	9	9	9	4160	4175.34	4013.46	1.05152	0.000157756	457.363	8.8372	up
w30	C7H12O2	2-Buten-1-ol, 3-methyl-, acetate	Ester	1191-16-8	9	9	9	3004.44	5649.1	2149.98	1.04628	0.0762657	400.131	8.64433	up
XMW1290	C6H10N2O	3-n-Propyl-2-pyrazolin-5-one	Heterocyclic compound	29211-70-9	502320	479976	410615	2761.85	4285.38	1720.8	1.04633	0.0035417	0.00629475	-7.31163	down
XMW1239	C12H24O2	1,3-Dioxepane, 2-heptyl-	Heterocyclic compound	61732-92-1	9888.34	11261.7	8269.09	2595.59	3110.17	2826.49	1.03774	0.013111	0.290024	-1.78576	down
D413	C10H20O	4-Methyl-5-nonanone	Ketone	35900-26-6	45505.5	76383.1	67630.8	2479.48	798.612	1178.32	1.03279	0.0212	0.0235143	-5.41032	down
NMW0223	C6H6O3	1,2,4-Benzenetriol	Alcohol	533-73-3	26954.7	24798.1	23189.2	1853.61	3747.37	3669.03	1.02688	0.000296891	0.123696	-3.01513	down
XMW0836	C15H26O	3,7-Cyclodecadiene-1-methanol, .alpha.,.alpha.,4,8-tetramethyl-, [s-(Z,Z)]	Terpenoids	21657-90-9	33348.2	24959.8	26964.8	1543.03	2369.63	1972	1.04491	0.0085559	0.0690099	-3.85705	down
XMW0570	C6H16N2	1,2-EthanediAmine, N,N,N',N'-tetramethyl-	Amine	110-18-9	3.14426e+07	3.50654e+07	2.6737e+07	9	9	9	1.05153	0.00596321	2.8956e-07	-21.7196	down
NMW0746	C6H12O	Methyl Isobutyl Ketone	Ketone	108-10-1	2.28836e+07	2.31564e+07	1.97254e+07	9	9	9	1.05155	0.00251299	4.1055e-07	-21.2159	down
D196	C3H3NS	Thiazole	Heterocyclic compound	288-47-1	2.08031e+07	2.06503e+07	1.92747e+07	9	9	9	1.05155	0.000575876	4.44605e-07	-21.101	down
NMW0074	C10H16O	Bicyclo[3.1.1]hept-2-ene-2-methanol, 6,6-dimethyl-	Terpenoids	515-00-4	1.32135e+07	1.26153e+07	1.01923e+07	9	9	9	1.05151	0.00586541	7.49562e-07	-20.3474	down
KMW0608	C6H14OS	3-Mercaptohexanol	Alcohol	51755-83-0	4.33695e+06	4.21477e+06	3.68898e+06	9	9	9	1.05154	0.00236505	2.20576e-06	-18.7903	down
D315	C15H24O	(R)-2-((4aS,8aR)-4a-Methyl-8-methylene-1,4,4a,5,6,7,8,8a-octahydronaphthalen-2-yl)propan-1-ol	Terpenoids	28102-68-3	872211	662829	791032	9	9	9	1.05139	0.00612267	1.16076e-05	-16.3946	down
XMW1486	C17H28O2	5-Azulenemethanol, 1,2,3,4,5,6,7,8-octahydro-.alpha.,.alpha.,3,8-tetramethyl-, acetate, [3S-(3.alpha.,5.alpha.,8.alpha.)]-	Ester	134-28-1	834873	667510	791554	9	9	9	1.05143	0.00427436	1.17702e-05	-16.3745	down
KMW0204	C8H16O2	Acetic acid, hexyl ester	Ester	142-92-7	673413	682228	710888	9	9	9	1.05154	0.000269591	1.30654e-05	-16.2239	down
XMW0061	C12H12O3	Ethanone, 1,1',1''-(1,3,5-benzenetriyl)tris-	Ketone	779-90-8	593584	458653	541489	9	9	9	1.0514	0.00542474	1.69414e-05	-15.8491	down
KMW0232	C9H18O2	Octanoic acid, methyl ester	Ester	111-11-5	521274	495358	443068	9	9	9	1.05152	0.00222712	1.8497e-05	-15.7224	down
XMW0121	C12H24	1-Nonene, 4,6,8-trimethyl-	Hydrocarbons	54410-98-9	444107	412789	412055	9	9	9	1.05153	0.000623159	2.12774e-05	-15.5203	down
KMW0710	C10H12O2	Phenol, 2-methoxy-4-(1-propenyl)-	Phenol	97-54-1	246480	233877	217897	9	9	9	1.05153	0.00126028	3.86679e-05	-14.6585	down
KMW0395	C10H12O	Estragole	Aromatics	140-67-0	97898.1	93967.4	86446.9	9	9	9	1.05153	0.00130896	9.70133e-05	-13.3315	down
XMW0136	C15H20	4-Isopropyl-6-methyl-1-methylene-1,2,3,4-tetrahydronaphthalene	Terpenoids	50277-34-4	91526.2	89814.5	89795.5	9	9	9	1.05155	4.03083e-05	9.9581e-05	-13.2938	down
NMW0170	C9H8O2	Hydrocoumarin	Heterocyclic compound	119-84-6	81133	81807	48905	9	9	9	1.0509	0.0228369	0.000127452	-12.9378	down
KMW0433	C9H10O	Phenol, 4-(2-propenyl)-	Aromatics	501-92-8	67412.6	58149.1	48422.7	9	9	9	1.05133	0.00882126	0.000155186	-12.6537	down
NMW0177	C8H9NO	N-Benzylformamide	Amine	6343-54-0	63125	60618.1	50728.5	9	9	9	1.05146	0.0042085	0.000154753	-12.6577	down
XMW0034	C8H14N2	2-Dimethylamino-4-methyl-pent-4-enenitrile	Amine	94492-10-1	46780.9	57949.8	47072.1	9	9	9	1.05148	0.0052363	0.000177862	-12.457	down
XMW0170	C9H10O	BenzAldehyde, 3-ethyl-	Aldehyde	34246-54-3	43095.9	43800.1	46369.1	9	9	9	1.05152	0.000501244	0.000202604	-12.2691	down
XMW0740	C7H7N3	3-Methyl-pyrrolo(2,3-b)pyrazine	Heterocyclic compound	20321-99-7	17446.1	14031.8	15151.4	9	9	9	1.05135	0.00415863	0.000579036	-10.7541	down
NMW0302	C15H26O	2,6,10-Dodecatrien-1-ol, 3,7,11-trimethyl-, (Z,E)-	Terpenoids	3790-71-4	12651.3	12512.2	17247.5	9	9	9	1.05103	0.0119099	0.000636628	-10.6173	down
XMW1433	C9H14O3	2,6-Heptanedione, 3-acetyl-	Ketone	29214-57-1	11562.7	15695	13196.2	9	9	9	1.05132	0.00785704	0.000667424	-10.5491	down
NMW0303	C10H13N3	Debrisoquine	Heterocyclic compound	1131-64-2	11309.3	22960.9	22681.3	9	9	9	1.04964	0.0385637	0.000474088	-11.0426	down
XMW1308	C10H17F3O2	1-Octyl trifluoroacetate	Ester	2561-21-9	11294	14596.5	24060.9	9	9	9	1.04959	0.0490022	0.000540526	-10.8533	down
KMW0308	C6H6OS	5-Methyl-2-thiophenecarboxaldehyde	Heterocyclic compound	13679-70-4	8681.47	7181.09	11213.2	9	9	9	1.05066	0.0166061	0.000997203	-9.96982	down
XMW0278	C9H12O3	1,2,4-Trimethoxybenzene	Aromatics	135-77-3	8177.5	8509.72	7469.24	9	9	9	1.05152	0.00145208	0.00111771	-9.80523	down
NMW0107	C9H7N	Isoquinoline	Heterocyclic compound	119-65-3	6909.38	7382.83	8089.28	9	9	9	1.05143	0.00210985	0.00120635	-9.69513	down

## Sheet: C0 vs C3
Index	Formula	Compounds	Class I	CAS	C0-1	C0-2	C0-3	C3-1	C3-2	C3-3	VIP	P-value	Fold_Change	Log2FC	Type
NMW0113	C11H20O2	6-Octen-1-ol, 3,7-dimethyl-, formate	Terpenoids	105-85-1	9.86341e+06	7.07445e+06	6.671e+06	1.78352e+09	1.78683e+09	1.75006e+09	1.04405	3.92382e-05	225.357	7.81607	up
KMW0446	C10H16O	Citral	Terpenoids	5392-40-5	9.86341e+06	7.07445e+06	6.671e+06	1.78352e+09	1.78683e+09	1.75006e+09	1.04405	3.92382e-05	225.357	7.81607	up
XMW1141	C7H7NO2	1H-Pyrrole-2,5-dione, 3-ethenyl-4-methyl-	Heterocyclic compound	21494-57-5	4.39538e+06	3.34534e+06	3.87462e+06	9.69147e+08	9.80236e+08	9.73988e+08	1.04467	9.21461e-06	251.682	7.97546	up
w02	C10H18O	2,4-Decadien-1-ol	Alcohol	14507-02-9	7.54092e+06	5.95739e+06	5.86635e+06	9.38858e+08	9.48514e+08	9.34192e+08	1.04454	1.51363e-05	145.707	7.18692	up
D452	C10H14O2	Carvone oxide, trans-	Terpenoids	39903-97-4	5.36039e+06	4.15869e+06	4.57971e+06	8.92868e+08	8.93072e+08	8.72251e+08	1.04468	5.89373e-05	188.54	7.55873	up
D300	C15H24	Aristolochene	Terpenoids	26620-71-3	1.52987e+08	1.50332e+08	1.28375e+08	5.52069e+08	5.51412e+08	5.40072e+08	1.04145	2.64792e-05	3.80722	1.92874	up
KMW0432	C10H16O	2,6-Octadienal, 3,7-dimethyl-, (Z)-	Terpenoids	106-26-3	1.46348e+06	994266	768358	4.84635e+08	4.91846e+08	4.88806e+08	1.04317	1.54582e-05	454.197	8.82717	up
XMW0283	C10H14O2	1-(Furan-2-yl)-2-methylpentan-1-one	Heterocyclic compound	1248070-62-3	2.70606e+06	2.09404e+06	2.33883e+06	4.3039e+08	4.29029e+08	4.17617e+08	1.04466	8.89161e-05	178.883	7.48288	up
KMW0620	C15H22	Benzene, 1-(1,5-dimethyl-4-hexenyl)-4-methyl-	Terpenoids	644-30-4	1.0791e+08	1.06346e+08	9.07149e+07	4.18882e+08	4.19027e+08	4.0504e+08	1.04174	2.23698e-06	4.07562	2.02702	up
XMW0933	C12H18O2	Bicyclo[3.1.1]hept-2-en-6-ol, 2,7,7-trimethyl-, acetate, [1S-(1.alpha.,5.alpha.,6.beta.)]-	Ester	50764-55-1	1.11702e+06	792009	658270	3.72651e+08	3.71313e+08	3.66412e+08	1.04375	2.41024e-05	432.506	8.75658	up
XMW0937	C12H18O2	(1R,5S,6R)-2,7,7-Trimethylbicyclo[3.1.1]hept-2-en-6-yl acetate	Ester	67999-48-8	7.1405e+06	6.11503e+06	6.14949e+06	3.71247e+08	3.64804e+08	3.53037e+08	1.04475	0.000212061	56.124	5.81055	up
XMW0916	C11H15Br	(5-bromopentyl)-Benzene	Aromatics	14469-83-1	9.73022e+07	9.63357e+07	8.23143e+07	3.68251e+08	3.66241e+08	3.58763e+08	1.04184	9.0299e-06	3.96175	1.98614	up
XMW1464	C11H16O	Benzene, (butoxymethyl)-	Ether	588-67-0	6.23841e+06	5.28258e+06	5.3661e+06	2.84319e+08	2.79614e+08	2.70346e+08	1.04469	0.000210923	49.4034	5.62654	up
XMW1401	C11H20O2	n-Valeric acid cis-3-hexenyl ester	Ester	35852-46-1	803591	628888	503244	2.70274e+08	2.75105e+08	2.76082e+08	1.04406	4.15461e-05	424.369	8.72918	up
KMW0441	C10H12O2	Benzeneacetic acid, ethyl ester	Ester	101-97-3	971187	703228	572595	2.47087e+08	2.43404e+08	2.40172e+08	1.04364	6.41233e-05	325.171	8.34506	up
KMW0456	C10H22O	1-Decanol	Alcohol	112-30-1	3.01723e+06	2.55116e+06	2.65801e+06	2.26635e+08	2.29387e+08	2.25363e+08	1.04482	2.19548e-05	82.8291	6.37207	up
XMW0023	C10H16	4-methyl-1-(1-methylethyl)-Bicyclo[3.1.0]hex-2-ene	Hydrocarbons	28634-89-1	6.21815e+07	5.50803e+07	5.67468e+07	2.07311e+08	2.23489e+08	1.94024e+08	1.04124	0.00197502	3.59076	1.84429	up
D317	C14H24O	2-Buten-1-ol, 2-ethyl-4-(2,2,3-trimethyl-3-cyclopenten-1-yl)-	Alcohol	28219-61-6	2.90804e+07	2.81215e+07	2.32583e+07	2.06407e+08	2.05304e+08	1.85732e+08	1.04202	0.000789584	7.42533	2.89246	up
KMW0460	C10H18O	Geraniol	Terpenoids	106-24-1	4.18271e+06	4.11037e+06	3.21758e+06	1.60071e+08	1.62083e+08	1.58988e+08	1.04403	4.9627e-06	41.7997	5.38542	up
KMW0218	C10H18O	1,8-Cineole	Terpenoids	470-82-6	1.34471e+07	1.28375e+07	1.2462e+07	1.59691e+08	1.61868e+08	1.58872e+08	1.04493	6.91377e-06	12.3993	3.63219	up
XMW1465	C10H16O2	7-Oxabicyclo[4.1.0]heptan-2-one, 6-methyl-3-(1-methylethyl)-	Ketone	5286-38-4	4.18271e+06	4.11037e+06	3.21758e+06	1.56701e+08	1.58689e+08	1.55817e+08	1.04402	3.45219e-06	40.9365	5.35532	up
NMW0008	C8H14O4	Hexanedioic acid, dimethyl ester	Ester	627-93-0	348345	264295	185047	1.52346e+08	1.5573e+08	1.57449e+08	1.04339	9.22755e-05	583.592	9.18882	up
XMW0735	C10H12O	Benzenemethanol, .alpha.-2-propenyl-	Alcohol	936-58-3	923814	813705	706182	1.26005e+08	1.27637e+08	1.26653e+08	1.04461	1.02321e-05	155.623	7.28191	up
KMW0148	C10H16	(-)-alpha-Pinene	Terpenoids	7785-26-4	4.83143e+07	4.16641e+07	4.39005e+07	1.25694e+08	1.39513e+08	1.14242e+08	1.03511	0.00519582	2.83426	1.50297	up
D191	C10H14O2	2-Hexanoylfuran	Heterocyclic compound	14360-50-0	1.47918e+06	1.34979e+06	1.2275e+06	1.24907e+08	1.26116e+08	1.25134e+08	1.0448	4.24815e-06	92.73	6.53496	up
KMW0522	C15H24	Copaene	Terpenoids	3856-25-5	1.77519e+07	1.77219e+07	1.5087e+07	1.08859e+08	1.05872e+08	1.03725e+08	1.04322	7.49446e-06	6.29847	2.655	up
XMW0027	C15H26O	Ledol	Terpenoids	577-27-5	1.47866e+07	1.4377e+07	1.19437e+07	1.0719e+08	1.07825e+08	9.71121e+07	1.04227	0.000809914	7.59298	2.92467	up
w41	C8H14O	3-Octen-2-one, (E)-	Ketone	18402-82-9	8.82584e+06	8.39937e+06	8.20913e+06	1.0309e+08	1.04491e+08	1.02186e+08	1.04493	1.5541e-05	12.179	3.60633	up
XMW0790	C12H18	6,7-Dimethyl-1,2,3,5,8,8a-hexahydronaphthalene	Terpenoids	107914-92-1	1.90184e+06	1.60607e+06	1.71225e+06	1.00849e+08	9.89359e+07	9.55031e+07	1.04476	0.000251359	56.5668	5.82188	up
XMW0835	C12H18	Benzene, 1-methyl-2-(1-ethylpropyl)-	Aromatics	54410-74-1	336650	266065	198562	9.46469e+07	9.38355e+07	9.20474e+07	1.04369	6.50216e-05	350.104	8.45164	up
XMW1094	C13H20	Megastigma-4,6(Z),8(E)-triene	Hydrocarbons	51468-85-0	1.52251e+07	1.52871e+07	1.30553e+07	9.22296e+07	9.09462e+07	8.93963e+07	1.0434	2.99831e-07	6.25631	2.64531	up
KMW0178	C10H16	Bicyclo[3.1.0]hexane, 4-methylene-1-(1-methylethyl)-	Terpenoids	3387-41-5	1.76857e+07	1.57686e+07	1.62951e+07	9.0671e+07	9.82609e+07	8.4108e+07	1.04278	0.00257288	5.48831	2.45636	up
XMW0267	C7H15N	2-Ethylpiperidine	Heterocyclic compound	1484-80-6	7.97156e+06	7.63344e+06	7.44517e+06	9.01671e+07	9.14635e+07	9.00957e+07	1.04495	3.92402e-06	11.7885	3.55931	up
NMW0101	C10H16O2	Ascaridole	Terpenoids	512-85-6	212559	152344	128819	8.64516e+07	8.7253e+07	8.69063e+07	1.04396	5.68468e-06	527.849	9.04398	up
KMW0210	C15H24	1H-Cyclopenta[1,3]cyclopropa[1,2]benzene, octahydro-7-methyl-3-methylene-4-(1-methylethyl)-, [3aS-(3a.alpha.,3b.beta.,4.beta.,7.alpha.,7aS*)]-	Terpenoids	13744-15-5	2.77748e+07	2.76327e+07	2.33634e+07	8.30761e+07	8.35324e+07	8.03194e+07	1.03977	1.67249e-05	3.13476	1.64835	up
KMW0224	C8H10O	Benzene, (methoxymethyl)-	Ether	538-86-3	2.43711e+07	2.2275e+07	2.27059e+07	8.12156e+07	8.81117e+07	7.57437e+07	1.04158	0.00292496	3.53373	1.82119	up
XMW0642	C8H16O	Cyclohexanol, 3,5-dimethyl-	Alcohol	5441-52-1	7.17263e+06	6.85617e+06	6.63588e+06	7.97332e+07	8.07916e+07	7.94903e+07	1.04491	2.51636e-06	11.6148	3.53789	up
KMW0453	C12H20O2	Linalyl acetate	Terpenoids	115-95-7	7.96552e+06	7.90261e+06	6.45749e+06	7.0599e+07	6.82315e+07	6.51098e+07	1.04289	0.00025185	9.13482	3.19138	up
XMW1124	C7H11NO	2-Azabicyclo[3.2.1]octan-3-one	Ketone	26396-67-8	5.38552e+06	5.20658e+06	5.04676e+06	6.02773e+07	6.15218e+07	6.02686e+07	1.04496	2.36679e-05	11.642	3.54127	up
XMW0690	C11H18	Cyclohexene, 2,4-dimethyl-1-(1-methylethenyl)-	Hydrocarbons	56763-60-1	2.69795e+09	2.72652e+09	2.52807e+09	5.96551e+07	6.02917e+07	6.0058e+07	1.04502	0.000570996	0.0226349	-5.46531	down
KMW0430	C10H20O	Citronellol	Terpenoids	106-22-9	2.04804e+06	1.97726e+06	1.45826e+06	5.91507e+07	5.96001e+07	6.0671e+07	1.04312	4.93529e-06	32.7199	5.0321	up
XMW0119	C9H16O	Cyclopentanone, 2-methyl-3-(1-methylethyl)-	Ketone	54549-81-4	5.20021e+06	4.99629e+06	4.80936e+06	5.67301e+07	5.96205e+07	5.7698e+07	1.04483	0.000204528	11.5987	3.53589	up
KMW0435	C10H18O	2-Decenal, (Z)-	Aldehyde	2497-25-8	1.91411e+06	1.85564e+06	1.47762e+06	5.53332e+07	5.55451e+07	5.42295e+07	1.04393	1.05381e-05	31.4648	4.97567	up
XMW0423	C13H22O	6,8-Nonadien-2-one, 8-methyl-5-(1-methylethyl)-, (E)-	Ketone	54868-48-3	8.3537e+06	8.38016e+06	7.18127e+06	5.41016e+07	5.3463e+07	5.245e+07	1.04358	3.37731e-07	6.69094	2.74221	up
D342	C10H16	2,4,6-Octatriene, 2,6-dimethyl-, (E,E)-	Terpenoids	3016-19-1	1.68814e+06	1.64917e+06	1.46891e+06	5.36167e+07	5.42186e+07	5.4175e+07	1.04479	1.52718e-06	33.7084	5.07504	up
XMW1182	C15H24	Di-epi-.alpha.-cedrene-(I)	Terpenoids	21996-77-0	1.16322e+07	1.14011e+07	9.97709e+06	5.11042e+07	5.11185e+07	4.97584e+07	1.04297	6.68905e-07	4.60405	2.2029	up
KMW0618	C15H24	Naphthalene, 1,2,3,5,6,8a-hexahydro-4,7-dimethyl-1-(1-methylethyl)-, (1S-cis)-	Terpenoids	483-76-1	1.08132e+07	1.0704e+07	8.77966e+06	5.09313e+07	5.10108e+07	4.62946e+07	1.04051	0.000349694	4.8928	2.29066	up
KMW0556	C15H24	Naphthalene, decahydro-4a-methyl-1-methylene-7-(1-methylethenyl)-, [4aR-(4a.alpha.,7.alpha.,8a.beta.)]-	Terpenoids	17066-67-0	1.4784e+07	1.46384e+07	1.28699e+07	4.98688e+07	4.99926e+07	4.91047e+07	1.04246	2.9434e-05	3.5223	1.81652	up
XMW0519	C10H14	Cyclobutanespiro-2'-bicyclo[1.1.0]butane-4'-spirocyclobutane	Hydrocarbons	76308-11-7	1.86013e+07	1.61649e+07	1.69894e+07	4.86676e+07	5.38483e+07	4.42902e+07	1.03576	0.00505305	2.83653	1.50413	up
D457	C12H24O2	1-Hexanol, 5-methyl-2-(1-methylethyl)-, acetate	Ester	40853-55-2	1.38751e+06	1.13348e+06	1.37603e+06	4.59555e+07	4.55455e+07	4.41983e+07	1.04435	0.000103886	34.8213	5.1219	up
NMW0209	C11H20O2	Undecylenic Acid	Acid	112-38-9	1.41225e+07	1.39951e+07	1.21862e+07	4.58076e+07	4.61614e+07	4.55569e+07	1.04195	0.000147129	3.41222	1.77071	up
KMW0557	C9H10O3	Benzoic acid, 2-hydroxy-, ethyl ester	Ester	118-61-6	819605	690071	666018	4.51329e+07	4.44501e+07	4.31353e+07	1.04458	0.000165827	61.0004	5.93075	up
XMW0940	C13H16O	Benzenemethanol, .alpha.-2-cyclohexen-1-yl-	Alcohol	5723-89-7	554341	457911	488133	4.44318e+07	4.61181e+07	3.89537e+07	1.04449	0.00255533	86.3135	6.43151	up
D245	C10H14O	4-Phenyl-2-butanol	Alcohol	2344-70-9	191434	143787	125520	4.30894e+07	4.18826e+07	4.03497e+07	1.04406	0.000359896	272	8.08746	up
XMW0264	C15H24	Bicyclo[4.4.0]dec-1-ene, 2-isopropyl-5-methyl-9-methylene-	Terpenoids	150320-52-8	1.04094e+07	1.02798e+07	8.435e+06	4.14993e+07	4.1772e+07	3.84653e+07	1.03973	7.42929e-05	4.17991	2.06347	up
WMW0011	C10H16O	(+)-cis-Isopulegone	Terpenoids	29606-79-9	1.02011e+06	1.01872e+06	854213	4.03104e+07	4.07642e+07	4.22399e+07	1.04456	0.000186917	42.6245	5.41361	up
KMW0290	C10H16O	Hotrienol	Alcohol	20053-88-7	2.65453e+09	2.66082e+09	2.48528e+09	3.96481e+07	4.16249e+07	4.21542e+07	1.04501	0.000503351	0.0158227	-5.98186	down
KMW0291	C10H18O	(S)-(+)-Linalool	Terpenoids	126-90-9	2.65453e+09	2.66082e+09	2.48528e+09	3.96481e+07	4.16249e+07	4.21542e+07	1.04501	0.000503351	0.0158227	-5.98186	down
WMW0053	C15H24	Benzene, 1-(1,5-dimethylhexyl)-4-methyl-	Terpenoids	1461-02-5	1.65108e+07	1.67096e+07	1.35867e+07	3.96076e+07	3.8996e+07	3.74987e+07	1.03339	0.000148508	2.48044	1.31059	up
XMW0935	C10H14O	(E)-2,6-Dimethylocta-2,5,7-trien-4-one	Ketone	33746-72-4	326311	279879	233735	3.82559e+07	3.76255e+07	3.70305e+07	1.04429	8.23178e-05	134.431	7.07072	up
XMW0151	C15H24	Epizonarene	Terpenoids	41702-63-0	5.5607e+08	5.52836e+08	4.82248e+08	3.76238e+07	3.76366e+07	3.45192e+07	1.04422	0.00233393	0.0689937	-3.85739	down
XMW1137	C10H16O	Ethanone, 1-(1,3-dimethyl-3-cyclohexen-1-yl)-	Ketone	51733-68-7	41330.9	22576.6	12507.9	3.74807e+07	3.80756e+07	3.91935e+07	1.04061	0.00017181	1501.66	10.5523	up
XMW0009	C15H24	Naphthalene, 1,2,4a,5,8,8a-hexahydro-4,7-dimethyl-1-(1-methylethyl)-, [1S-(1.alpha.,4a.beta.,8a.alpha.)]-	Terpenoids	523-47-7	7.31526e+06	7.14278e+06	5.91612e+06	3.63056e+07	3.60493e+07	3.25371e+07	1.04069	0.00062253	5.14829	2.36409	up
NMW0059	C5H6N2	4-Aminopyridine	Heterocyclic compound	504-24-5	126315	131877	92628.5	3.46167e+07	3.57255e+07	3.6613e+07	1.0443	0.000262438	304.873	8.25206	up
D85	C11H22O2	Butanoic acid, 3-methyl-, hexyl ester	Ester	10032-13-0	238406	206670	196615	3.43882e+07	3.46139e+07	3.43934e+07	1.04483	2.59969e-06	161.13	7.33208	up
KMW0606	C15H24	.alpha.-Muurolene	Terpenoids	10208-80-7	3.71908e+08	3.69382e+08	3.24722e+08	3.38016e+07	3.32256e+07	3.08474e+07	1.04408	0.00218137	0.0918138	-3.44515	down
KMW0603	C15H24	Germacrene D	Terpenoids	23986-74-5	9.83527e+06	9.78681e+06	8.13392e+06	3.31623e+07	3.26909e+07	3.04019e+07	1.03896	7.33338e-05	3.4679	1.79406	up
WMW0062	C9H18O	3-Nonen-1-ol, (Z)-	Alcohol	10340-23-5	9.13605e+07	9.1118e+07	7.98654e+07	3.30774e+07	3.33837e+07	3.34022e+07	1.04068	0.00483968	0.380658	-1.39343	down
WMW0216	C12H20O2	Fenchyl acetate	Ester	13851-11-1	631351	588594	431340	3.17623e+07	3.15806e+07	3.23465e+07	1.04338	1.83381e-05	57.9484	5.8567	up
XMW0441	C2H2ClN3	1H-1,2,4-Triazole, 3-chloro-	Heterocyclic compound	6818-99-1	154596	136655	118253	3.17264e+07	3.2157e+07	3.20275e+07	1.04468	1.41753e-05	234.212	7.87167	up
D329	C10H16O	Myroxide	Terpenoids	28977-57-3	1.28369e+07	1.25248e+07	1.14721e+07	3.00678e+07	3.01629e+07	3.00596e+07	1.0421	0.000498347	2.45129	1.29354	up
KMW0449	C11H18O2	Bicyclo[2.2.1]heptan-2-ol, 1,7,7-trimethyl-, formate, endo-	Ester	7492-41-3	639480	608920	465829	2.87395e+07	2.82284e+07	2.9253e+07	1.04378	6.8651e-05	50.2972	5.65241	up
D428	C15H24O	6-Methyl-2-(4-methylcyclohex-3-en-1-yl)hepta-1,5-dien-4-ol	Terpenoids	38142-56-2	391455	313945	346193	2.85282e+07	2.96397e+07	2.50155e+07	1.04436	0.00257549	79.1024	6.30565	up
NMW0092	C10H18O	(+)-neodihydrocarveol	Terpenoids	18675-33-7	875815	838117	628899	2.76114e+07	2.76437e+07	2.79821e+07	1.04335	5.04736e-08	35.5285	5.1509	up
XMW0285	C7H6O2	BenzAldehyde, 4-hydroxy-	Aldehyde	123-08-0	4.00324e+06	4.06208e+06	3.442e+06	2.70269e+07	2.68564e+07	2.63285e+07	1.04353	1.58753e-07	6.9705	2.80126	up
NMW0091	C8H15NO	8-Azabicyclo[3.2.1]octan-3-ol, 8-methyl-, endo-	Heterocyclic compound	120-29-6	524347	487902	352518	2.68895e+07	2.71108e+07	2.7598e+07	1.04325	2.33029e-05	59.7892	5.90181	up
XMW0201	C6H10O	4-Hexen-3-one	Ketone	2497-21-4	6.06036e+06	5.07913e+06	4.85206e+06	2.68544e+07	2.54444e+07	2.68749e+07	1.04114	6.81666e-06	4.95097	2.30771	up
NMW0212	C8H7NO	2H-Indol-2-one, 1,3-dihydro-	Heterocyclic compound	59-48-3	5.78558e+06	6.09074e+06	5.0135e+06	2.6317e+07	2.63886e+07	2.53617e+07	1.04197	1.57626e-06	4.62215	2.20857	up
XMW0236	C6H7NS	Thiazole, 5-ethenyl-4-methyl-	Heterocyclic compound	1759-28-0	2.17529e+06	2.09108e+06	2.00224e+06	2.54445e+07	2.57173e+07	2.53908e+07	1.0449	3.47369e-07	12.212	3.61023	up
KMW0537	C15H24	Cyclohexane, 1-ethenyl-1-methyl-2,4-bis(1-methylethenyl)-, (1.alpha.,2.beta.,4.beta.)-	Terpenoids	33880-83-0	9.55134e+06	9.45564e+06	7.98159e+06	2.53683e+07	2.48867e+07	2.37382e+07	1.0375	2.42476e-05	2.74165	1.45505	up
XMW1385	C6H7N3	3-Imidazol-1-ylpropanenitrile	Heterocyclic compound	23996-53-4	52923.3	56896	36112.3	2.49848e+07	2.56833e+07	2.62665e+07	1.04404	0.000208633	527.196	9.0422	up
WMW0041	C10H16O	Isopinocarveol	Terpenoids	6712-79-4	690846	693052	570867	2.4843e+07	2.39641e+07	2.43135e+07	1.04444	8.09581e-05	37.4063	5.22521	up
KMW0605	C15H26O2	Pentanoic acid, 1-ethenyl-1,5-dimethyl-4-hexenyl ester	Ester	10471-96-2	8.08194e+06	7.9601e+06	6.74885e+06	2.4328e+07	2.42345e+07	2.26051e+07	1.03892	3.71418e-05	3.12263	1.64276	up
XMW0775	C12H24	1-Undecene, 9-methyl-	Hydrocarbons	74630-41-4	5.40753e+07	5.40928e+07	4.67547e+07	2.4131e+07	2.39745e+07	2.37277e+07	1.03671	0.00758298	0.463671	-1.10883	down
WMW0146	C15H24	.alpha.-Maaliene	Terpenoids	489-28-1	1.07462e+07	1.09939e+07	8.83664e+06	2.40165e+07	2.34907e+07	2.26223e+07	1.03015	0.000289096	2.29356	1.19759	up
D423	C12H14O2	Benzyl tiglate	Ester	37526-88-8	3.34595e+08	3.33995e+08	2.93091e+08	2.30549e+07	2.26968e+07	2.13144e+07	1.04435	0.00208766	0.0697384	-3.8419	down
KMW0424	C11H22O2	Butanoic acid, 2-methyl-, hexyl ester	Ester	10032-15-2	80116.2	51691	45487.2	2.20103e+07	2.17592e+07	2.13045e+07	1.04336	8.75903e-05	367.039	8.51979	up
NMW0142	C12H20O2	Cyclohexanol, 1-methyl-4-(1-methylethylidene)-, acetate	Ester	10235-63-9	9.61664e+06	9.4783e+06	7.88171e+06	2.16187e+07	2.14175e+07	2.02427e+07	1.03248	0.000103345	2.34569	1.23002	up
NMW0243	C10H10O2	4-MethoxycinnamAldehyde	Aldehyde	1963-36-6	2.89155e+06	2.79693e+06	2.33629e+06	2.14776e+07	2.17081e+07	1.94819e+07	1.04238	0.000877551	7.80927	2.96519	up
XMW0127	C10H14	o-Cymene	Terpenoids	527-84-4	8.92582e+06	8.07148e+06	8.15394e+06	2.10429e+07	2.1859e+07	2.05015e+07	1.04174	3.23708e-05	2.52089	1.33393	up
XMW0980	C15H24	(1R,3aR,4aR,8aR)-1,4,4,6-Tetramethyl-1,2,3,3a,4,4a,7,8-octahydrocyclopenta[1,4]cyclobuta[1,2]benzene	Terpenoids	94482-89-0	7.81884e+06	7.74989e+06	6.46703e+06	2.09132e+07	2.07457e+07	1.96997e+07	1.03696	2.70529e-05	2.7845	1.47742	up
KMW0365	C10H14O2	2-((3,3-Dimethyloxiran-2-yl)methyl)-3-methylfuran	Heterocyclic compound	92356-06-4	884642	899444	760201	2.08701e+07	2.088e+07	2.15523e+07	1.0445	7.21739e-05	24.8802	4.63693	up
D112	C9H10O2	Benzeneacetic acid, methyl ester	Ester	101-41-7	1.90839e+06	1.9653e+06	1.64391e+06	2.03177e+07	1.9613e+07	1.97413e+07	1.04396	1.00766e-05	10.8149	3.43494	up
XMW0907	C9H12O3	2-(2-Acetoxy-1-propyl)furan, (S)	Heterocyclic compound	60830-70-8	9.4089e+07	9.34672e+07	8.47724e+07	1.96459e+07	1.9546e+07	1.94057e+07	1.04408	0.0017684	0.215173	-2.21643	down
NMW0176	C8H9NO	Benzeneacetamide	Amine	103-81-1	6.96881e+06	6.90542e+06	5.82456e+06	1.90399e+07	1.89456e+07	1.80672e+07	1.0382	1.9683e-05	2.84549	1.50868	up
D125	C12H16O2	Benzeneacetic acid, 2-methylpropyl ester	Ester	102-13-6	6.96881e+06	6.90542e+06	5.82456e+06	1.90399e+07	1.89456e+07	1.80672e+07	1.0382	1.9683e-05	2.84549	1.50868	up
XMW0180	C6H10O3	2-Propenoic acid, 2-methoxyethyl ester	Ester	3121-61-7	4.2725e+06	3.81964e+06	3.62771e+06	1.89795e+07	1.79281e+07	1.86919e+07	1.04288	1.50769e-05	4.74404	2.24612	up
XMW0951	C12H18O2	2-Cyclohexen-1-ol, 2-methyl-5-(1-methylethenyl)-, acetate, (1R-cis)-	Ester	7111-29-7	6.30936e+07	6.12409e+07	5.47881e+07	1.88879e+07	1.9212e+07	1.84055e+07	1.04197	0.00353322	0.315457	-1.66449	down
XMW0849	C15H26O	2-Naphthalenemethanol, 2,3,4,4a,5,6,7,8-octahydro-.alpha.,.alpha.,4a,8-tetramethyl-, [2R-(2.alpha.,4a.beta.,8.beta.)]-	Terpenoids	63891-61-2	155306	117894	125536	1.86724e+07	1.96687e+07	1.67442e+07	1.0443	0.00220681	138.15	7.11009	up
XMW1083	C10H20O2	7-Octene-2,6-diol, 2,6-dimethyl-	Alcohol	29210-77-3	78870.6	78221	63968.9	1.84562e+07	1.88907e+07	1.88718e+07	1.04478	5.66168e-05	254.314	7.99047	up
NMW0240	C7H6O3	Benzoic Acid, 4-hydroxy-	Acid	99-96-7	8.13971e+08	8.12371e+08	7.42601e+08	1.80621e+07	1.75542e+07	1.62884e+07	1.04482	0.000921878	0.0219105	-5.51223	down
XMW1064	C8H12N2	1,4-Methano-1H-Cyclopropa[d]pyridazine, 4,4a,5,5a-tetrahydro-6,6-dimethyl-, (1.alpha.,4.alpha.,4a.alpha.,5a.alpha.)-	Heterocyclic compound	109746-10-3	1.49029e+06	1.36721e+06	1.07566e+06	1.80131e+07	1.90406e+07	1.8752e+07	1.04221	4.80071e-05	14.1885	3.82665	up
XMW0676	C9H10O	Ethanone, 1-(3-methylphenyl)-	Ketone	585-74-0	703080	665461	550235	1.79703e+07	1.71903e+07	1.72316e+07	1.04403	0.000147702	27.305	4.77109	up
XMW1457	C8H8O2	BenzAldehyde, 3-methoxy-	Aldehyde	591-31-1	6.18328e+06	6.22967e+06	5.05123e+06	1.78567e+07	1.80702e+07	1.80046e+07	1.03748	0.000765259	3.08812	1.62673	up
KMW0088	C6H10O	2-Hexenal, (E)-	Aldehyde	6728-26-3	4.1907e+06	3.6664e+06	3.5198e+06	1.7751e+07	1.65572e+07	1.71671e+07	1.04224	3.14204e-05	4.52455	2.17777	up
XMW0028	C8H15N	Pyridine, 2,3,4,5-tetrahydro-6-propyl-	Heterocyclic compound	1604-01-9	1.56884e+06	1.5171e+06	1.45067e+06	1.77073e+07	1.79919e+07	1.77355e+07	1.04491	3.02314e-06	11.7785	3.55809	up
KMW0669	C6H10O3	Pantolactone	Ester	599-04-2	6.18264e+07	6.23635e+07	5.31721e+07	1.74803e+07	1.7463e+07	1.73595e+07	1.04133	0.00506014	0.294893	-1.76174	down
XMW0486	C9H16O	Cyclohexanone, 2,2,6-trimethyl-	Ketone	2408-37-9	1.60453e+06	1.50254e+06	1.45103e+06	1.71504e+07	1.64724e+07	1.76919e+07	1.04465	0.000424439	11.2579	3.49287	up
XMW1389	C9H12O	2,3-Dimethylanisole	Ether	2944-49-2	732851	708293	581313	1.70158e+07	1.72409e+07	1.70976e+07	1.04406	1.78835e-08	25.3921	4.66631	up
NMW0160	C7H6O4	Benzoic Acid, 2,3-dihydroxy-	Acid	303-38-8	2.49636e+06	2.50057e+06	2.12844e+06	1.6998e+07	1.68889e+07	1.65475e+07	1.04353	1.75556e-07	7.07813	2.82337	up
D188	C5H5N3O	Pyrazinamide	Heterocyclic compound	98-96-4	1.53753e+06	1.5435e+06	1.25988e+06	1.69799e+07	1.67979e+07	1.62982e+07	1.0435	1.33223e-05	11.5359	3.52805	up
KMW0445	C8H8O2	Benzeneacetic acid	Acid	103-82-2	2.30721e+06	2.23029e+06	1.86678e+06	1.6857e+07	1.61541e+07	1.54775e+07	1.04264	0.00025	7.57128	2.92054	up
XMW0442	C8H12N2	Betahistine	Heterocyclic compound	5638-76-6	5.60346e+06	5.63535e+06	4.63713e+06	1.6817e+07	1.65941e+07	1.66336e+07	1.0387	0.000523306	3.15224	1.65638	up
KMW0168	C8H14O	5-Methyl-(E)-2-hepten-4-one	Ketone	102322-83-8	2.88469e+06	2.56314e+06	2.67796e+06	1.66862e+07	1.80033e+07	1.5404e+07	1.04304	0.00252439	6.16476	2.62404	up
KMW0343	C9H16O	2-Nonenal	Aldehyde	2463-53-8	9	9	9	1.65085e+07	1.63894e+07	1.65554e+07	1.0451	8.98386e-06	1.83161e+06	20.8047	up
XMW0936	C10H12O	Ethanone, 1-(4-ethylphenyl)-	Ketone	937-30-4	357588	299805	284937	1.59191e+07	1.5559e+07	1.49985e+07	1.04442	0.000285761	49.3209	5.62413	up
WMW0221	C10H16O	Bicyclo[3.1.0]hexan-3-one, 4-methyl-1-(1-methylethyl)-	Terpenoids	1125-12-8	173269	161330	138889	1.58076e+07	1.64061e+07	1.62633e+07	1.04467	0.00012167	102.383	6.67783	up
KMW0286	C8H12N2O	Pyrazine, 2-methoxy-3-(1-methylethyl)-	Heterocyclic compound	25773-40-4	1.93266e+08	1.95816e+08	1.71286e+08	1.56659e+07	1.60647e+07	1.5946e+07	1.04446	0.00206532	0.0850809	-3.55502	down
WMW0075	C15H26O	1,6,10-Dodecatrien-3-ol, 3,7,11-trimethyl-	Terpenoids	7212-44-4	2.5672e+06	2.44344e+06	2.06518e+06	1.56288e+07	1.56489e+07	1.42705e+07	1.04197	0.000460587	6.43716	2.68642	up
XMW0724	C12H18	Albene	Hydrocarbons	38451-64-8	592406	707163	461039	1.52366e+07	1.55784e+07	1.59562e+07	1.04212	4.2481e-05	26.5654	4.73148	up
XMW0412	C8H10O2	3-Acetyl-2,5-dimethyl furan	Heterocyclic compound	10599-70-9	5.21921e+07	5.24806e+07	4.63e+07	1.5077e+07	1.54933e+07	1.55963e+07	1.04247	0.00315005	0.305795	-1.70937	down
NMW0034	C10H16O	Fenchone	Terpenoids	1195-79-5	8.28017e+08	8.28924e+08	7.43099e+08	1.48957e+07	1.52518e+07	1.51726e+07	1.04493	0.0013118	0.0188831	-5.72676	down
XMW0678	C10H16	1,3-Cyclohexadiene, 1,5,5,6-tetramethyl-	Terpenoids	514-94-3	2.56281e+06	2.27996e+06	2.35759e+06	1.48442e+07	1.60753e+07	1.37713e+07	1.04307	0.00248138	6.20674	2.63384	up
XMW0926	C10H12O	Ethanone, 1-(2,4-dimethylphenyl)-	Ketone	89-74-7	58800.7	47095.9	32503.5	1.44158e+07	1.39903e+07	1.36639e+07	1.04321	0.000238614	303.974	8.2478	up
XMW0288	C15H24O	Cyclopenta[c]pentalen-3(3aH)-one, octahydro-1,2,3a,6-tetramethyl-	Ketone	120052-69-9	2.24016e+06	2.14116e+06	1.8215e+06	1.43471e+07	1.44402e+07	1.30701e+07	1.04228	0.000651945	6.74813	2.75449	up
KMW0313	C10H18O	(-)-Menthone	Terpenoids	14073-97-3	481984	477725	438263	1.42028e+07	1.4405e+07	1.43939e+07	1.04493	1.01537e-05	30.7601	4.94299	up
KMW0296	C10H16	Cyclohexene, 1-methyl-4-(1-methylethylidene)-	Terpenoids	586-62-9	5.53552e+07	5.45412e+07	4.89215e+07	1.41378e+07	1.49841e+07	1.36838e+07	1.04243	0.00204677	0.269527	-1.8915	down
XMW0791	C7H7NO3	Phenol, 4-methyl-2-nitro-	Phenol	119-33-5	69135.4	64897.5	54699.9	1.41355e+07	1.3728e+07	1.27439e+07	1.04469	0.000937599	215.158	7.74926	up
XMW0629	C15H24	3H-3a,7-Methanoazulene, 2,4,5,6,7,8-hexahydro-1,4,9,9-tetramethyl-, [3aR-(3a.alpha.,4.beta.,7.alpha.)]-	Terpenoids	2387-78-2	4.67739e+06	4.60991e+06	3.91328e+06	1.40569e+07	1.4087e+07	1.39682e+07	1.04009	0.000507421	3.19017	1.67363	up
KMW0431	C8H10N2	5H-5-Methyl-6,7-dihydrocyclopentapyrazine	Heterocyclic compound	23747-48-0	2.05353e+06	1.98664e+06	1.73633e+06	1.34396e+07	1.3423e+07	1.34985e+07	1.04366	2.97398e-05	6.98711	2.8047	up
D175	C12H18O	.beta.-Phenylethylmethylethylcarbinol	Alcohol	10415-87-9	4.39461e+06	4.30784e+06	3.68195e+06	1.31057e+07	1.31453e+07	1.26592e+07	1.03995	1.56836e-05	3.14187	1.65162	up
XMW0213	C11H22O2	Isopentyl hexanoate	Ester	2198-61-0	368404	347901	275332	1.3094e+07	1.33108e+07	1.30301e+07	1.04388	7.64658e-06	39.7675	5.31352	up
XMW0358	C9H12O2	1-Pentanone, 1-(2-furanyl)-	Heterocyclic compound	3194-17-0	883412	885286	732288	1.30051e+07	1.31772e+07	1.35617e+07	1.04398	5.02363e-05	15.8913	3.99017	up
XMW0013	C10H16	1,7,7-trimethyl-Tricyclo[2.2.1.0(2,6)]heptane	Terpenoids	508-32-7	3.58718e+07	3.09321e+07	3.2644e+07	1.27356e+07	1.40914e+07	1.16612e+07	1.0341	0.00127931	0.387019	-1.36952	down
KMW0338	C9H16O	2-Nonenal, (E)-	Aldehyde	18829-56-6	186484	209320	163319	1.2445e+07	1.19425e+07	1.18212e+07	1.04447	0.000242589	64.7597	6.01703	up
KMW0377	C11H20O2	cis-3-Hexenyl-.alpha.-methylbutyrate	Ester	53398-85-9	80103.7	72939.7	63297.2	1.22901e+07	1.26019e+07	1.24251e+07	1.04473	5.08633e-05	172.492	7.43039	up
NMW0071	C10H18O	L-.alpha.-Terpineol	Terpenoids	10482-56-1	4.11186e+06	4.15892e+06	3.36348e+06	1.22474e+07	1.23786e+07	1.22696e+07	1.03777	0.000725598	3.17129	1.66507	up
D143	C10H12O2	Benzenepropanoic acid, methyl ester	Ester	103-25-3	449147	391723	405872	1.18335e+07	1.1571e+07	1.1292e+07	1.04476	0.000166934	27.8297	4.79855	up
KMW0350	C9H10O2	Acetic acid, phenylmethyl ester	Ester	140-11-4	9	9	9	1.14941e+07	1.10583e+07	1.10072e+07	1.0451	0.000190709	1.24295e+06	20.2453	up
KMW0555	C15H24	trans-.alpha.-Bergamotene	Terpenoids	13474-59-4	1.43144e+06	1.43619e+06	1.18729e+06	1.14376e+07	1.12622e+07	1.06781e+07	1.04307	0.000139492	8.23146	3.04115	up
D110	C10H16O2	Bicyclo[3.1.1]heptan-3-one, 2-hydroxy-2,6,6-trimethyl-	Ketone	10136-65-9	585411	576552	459126	1.10964e+07	1.12967e+07	1.10668e+07	1.04369	5.71255e-07	20.6404	4.3674	up
XMW0894	C9H20	Hexane, 3-ethyl-2-methyl-	Hydrocarbons	16789-46-1	2.38278e+06	2.07417e+06	1.94288e+06	1.0978e+07	1.04082e+07	1.08303e+07	1.04205	4.58697e-06	5.03395	2.33169	up
KMW0312	C10H14O	Furan, 3-(4-methyl-3-pentenyl)-	Terpenoids	539-52-6	1.59619e+09	1.59288e+09	1.44349e+09	1.08624e+07	1.1098e+07	1.10817e+07	1.04501	0.00107699	0.0071326	-7.13136	down
XMW0974	C15H24	1,2,4-Methenoazulene, decahydro-1,5,5,8a-tetramethyl-, [1S-(1.alpha.,2.alpha.,3a.beta.,4.alpha.,8a.beta.,9R*)]-	Terpenoids	1137-12-8	1.63851e+06	1.6411e+06	1.42483e+06	1.07314e+07	1.05278e+07	1.10049e+07	1.04379	1.06263e-05	6.85824	2.77784	up
XMW1038	C15H24O	Longifolenaldehyde	Terpenoids	19890-84-7	866083	663157	812966	1.06371e+07	1.07338e+07	9.64457e+06	1.04271	0.000990642	13.242	3.72705	up
KMW0169	C5H12OS	3-Mercapto-3-methylbutanol	Alcohol	34300-94-2	3.2572e+06	2.89103e+06	3.00474e+06	1.01869e+07	1.0974e+07	9.41942e+06	1.04052	0.00257744	3.34103	1.74029	up
XMW1219	C9H16O2	2-Butenoic acid, 2-methyl-, 2-methylpropyl ester, (E)-	Ester	61692-84-0	9.67279e+08	9.68358e+08	8.70703e+08	1.0098e+07	1.02782e+07	1.01903e+07	1.04497	0.00122192	0.0108919	-6.5206	down
KMW0582	C15H24	.beta.-Guaiene	Terpenoids	88-84-6	2.76026e+06	2.52961e+06	2.20139e+06	1.0043e+07	9.93587e+06	1.00861e+07	1.04045	0.000195847	4.01334	2.0048	up
KMW0361	C9H10O	BenzAldehyde, 4-ethyl-	Aldehyde	4748-78-1	311129	297469	268890	1.00153e+07	9.28511e+06	8.98614e+06	1.04463	0.00109909	32.2358	5.01059	up
D350	C6H10O2	2-Pentenoic Acid, 2-methyl-	Acid	3142-72-1	1.70574e+06	1.52408e+06	1.58816e+06	9.80281e+06	1.04256e+07	8.935e+06	1.04309	0.00249945	6.05304	2.59766	up
WMW0059	C13H16O2	E-2-Hexenyl benzoate	Ester	76841-70-8	1.33782e+06	1.10144e+06	1.35805e+06	9.24438e+06	9.20857e+06	8.30713e+06	1.04196	0.000839886	7.04712	2.81703	up
XMW0467	C12H15NO	2-Pyridin-2-ylmethyl-cyclohexanone	Ketone	113777-22-3	445746	357634	422680	9.23884e+06	9.37264e+06	8.4907e+06	1.04393	0.000920169	22.1051	4.46631	up
D81	C9H12O3	2-Furanpropanoic acid, ethyl ester	Heterocyclic compound	10031-90-0	2.97192e+06	2.99982e+06	2.44799e+06	9.23237e+06	9.27797e+06	9.38292e+06	1.03878	0.000400586	3.31284	1.72807	up
XMW1356	C16H34	Dodecane, 2-methyl-6-propyl-	Hydrocarbons	55045-08-4	2.86298e+06	2.82477e+06	2.4948e+06	9.14585e+06	9.14274e+06	9.00205e+06	1.04233	5.11453e-05	3.33522	1.73778	up
NMW0033	C5H5NO	2(1H)-Pyridinone	Heterocyclic compound	142-08-5	2.76428e+08	2.76436e+08	2.47753e+08	9.14471e+06	9.15942e+06	9.05535e+06	1.04485	0.00137253	0.034173	-4.871	down
XMW1095	C14H22	Benzene, 1,2-diethyl-3,4,5,6-tetramethyl-	Aromatics	33884-69-4	1.18271e+06	1.23476e+06	954386	9.10085e+06	9.23277e+06	8.29095e+06	1.04149	0.000662389	7.89611	2.98114	up
XMW0637	C7H12O	Cyclobutanone, 2,2,3-trimethyl-	Ketone	1449-49-6	1.80908e+06	1.5307e+06	1.43315e+06	8.73316e+06	8.28338e+06	8.67799e+06	1.04141	4.45985e-06	5.38339	2.42852	up
D415	C11H14O2	Isobutyric acid, 2-methylphenyl ester	Ester	36438-54-7	33336.6	44726.2	14719.4	8.71294e+06	8.45277e+06	7.51997e+06	1.03792	0.00193611	266.061	8.05561	up
WMW0099	C9H16	Cyclopentene, 1-butyl-	Hydrocarbons	2423-01-0	4.15253e+06	3.70673e+06	3.82046e+06	8.60962e+06	9.26336e+06	8.00772e+06	1.03551	0.00254159	2.21587	1.14787	up
KMW0427	C8H16O2S	3-Mercaptohexyl acetate	Ester	136954-20-6	39868	27953.4	22331.7	8.54324e+06	8.28197e+06	8.02513e+06	1.04322	0.000323398	275.646	8.10667	up
KMW0552	C15H24	(-)-.beta.-Bourbonene	Terpenoids	5208-59-3	2.15001e+06	2.09291e+06	1.82332e+06	8.36277e+06	8.33598e+06	8.1013e+06	1.04228	1.69254e-06	4.0882	2.03147	up
XMW0762	C2H5N3O2	Imidodicarbonic diamide	Nitrogen compounds	108-19-0	113895	102083	90295	8.0433e+06	8.31108e+06	8.29828e+06	1.0446	0.000105672	80.4926	6.33078	up
WMW0069	C9H8O	2-Propenal, 3-phenyl-	Aldehyde	104-55-2	135097	104369	108000	7.91949e+06	7.63967e+06	7.30696e+06	1.04427	0.00053722	65.8082	6.0402	up
NMW0211	C10H14O2	1-Cyclohexene-1-carboxylic acid, 4-(1-methylethenyl)-	Terpenoids	7694-45-3	2.24008e+06	2.21529e+06	1.94176e+06	7.82188e+06	7.90385e+06	7.76466e+06	1.04249	3.48451e-05	3.67202	1.87657	up
XMW1476	C10H12O2	1-Propanone, 1-(4-methoxyphenyl)-	Ketone	121-97-1	2.30275e+06	2.24235e+06	1.92035e+06	7.81723e+06	7.78332e+06	7.27596e+06	1.04028	3.85424e-05	3.53827	1.82305	up
KMW0504	C9H10O	Benzene, 1-ethenyl-4-methoxy-	Aromatics	637-69-4	9	9	9	7.77683e+06	7.37531e+06	7.19354e+06	1.0451	0.000534768	827618	19.6586	up
NMW0232	C14H14	Bibenzyl	Aromatics	103-29-7	1.57098e+06	1.53445e+06	1.30034e+06	7.42366e+06	7.37621e+06	6.67634e+06	1.04123	0.000636079	4.87456	2.28527	up
NMW0105	C9H12O	Phenol, 4-propyl-	Phenol	645-56-7	685031	684656	555608	7.39049e+06	7.38417e+06	7.1632e+06	1.04337	2.42964e-06	11.3945	3.51027	up
KMW0636	C15H24O	1H-3a,7-Methanoazulen-5-ol, octahydro-3,8,8-trimethyl-6-methylene-	Terpenoids	28231-03-0	342307	255095	429711	7.27093e+06	7.25832e+06	6.56637e+06	1.03973	0.000769824	20.5388	4.36028	up
WMW0021	C15H22	trans-Calamenene	Terpenoids	73209-42-4	2.01834e+06	1.8822e+06	1.7733e+06	7.15046e+06	7.04668e+06	6.5438e+06	1.04246	0.000392516	3.65554	1.87008	up
XMW0388	C15H24	(4aR,8aR)-5,8a-dimethyl-3-propan-2-ylidene-1,2,4,4a,7,8-hexahydronaphthalene	Terpenoids	6813-21-4	1.19008e+06	1.25757e+06	1.02241e+06	7.04541e+06	6.8846e+06	6.13723e+06	1.04133	0.00154006	5.78297	2.53181	up
XMW0385	C15H26O	Carotol	Terpenoids	465-28-1	892916	743366	940546	6.88225e+06	7.02583e+06	6.24966e+06	1.04196	0.000948677	7.82269	2.96767	up
NMW0070	C9H8O2	1,2-Propanedione, 1-phenyl-	Ketone	579-07-7	369071	344183	306865	6.87601e+06	6.62078e+06	6.69733e+06	1.04441	6.33818e-05	19.7958	4.30712	up
D432	C14H26O2	8-Dodecen-1-ol, acetate, (E)-	Ester	38363-29-0	120901	83773.2	91052.9	6.86395e+06	7.10795e+06	6.01671e+06	1.04335	0.0025031	67.5914	6.07877	up
D348	C10H18O	Cyclobutaneethanol, 1-methyl-2-(1-methylethenyl)-, cis-	Alcohol	30820-22-5	1.15043e+06	1.15718e+06	973518	6.49966e+06	6.50662e+06	6.68738e+06	1.04297	3.67358e-07	6.00211	2.58547	up
KMW0389	C10H18O	(+)-Borneol	Terpenoids	464-43-7	1.80202e+06	1.67876e+06	1.36076e+06	6.44521e+06	6.22616e+06	6.04894e+06	1.03681	1.40973e-05	3.86661	1.95107	up
XMW1000	C15H22O	(E)-5-((1R,3R,6S)-2,3-Dimethyltricyclo[2.2.1.02,6]heptan-3-yl)-2-methylpent-2-enal	Terpenoids	19903-70-9	243884	212012	178725	6.37752e+06	6.74541e+06	4.25115e+06	1.03954	0.0188146	27.3771	4.7749	up
XMW0627	C12H14O4	Diethyl Phthalate	Ester	84-66-2	560900	459998	606638	6.37556e+06	6.42518e+06	5.69828e+06	1.04219	0.00127676	11.3663	3.50669	up
D401	C10H18O	2-Isopropyl-5-methylhex-2-enal	Aldehyde	35158-25-9	8.41805e+08	8.41813e+08	7.51318e+08	6.3545e+06	6.44116e+06	6.37613e+06	1.04497	0.00140017	0.00787363	-6.98876	down
WMW0014	C10H16O	Pinocamphone	Terpenoids	547-60-4	9	9	9	6.2313e+06	6.41723e+06	6.40866e+06	1.0451	9.09896e-05	705822	19.4289	up
D197	C10H16O	3-Oxatricyclo[4.1.1.0(2,4)]octane, 2,7,7-trimethyl-	Terpenoids	1686-14-2	9.48574e+08	9.44283e+08	8.51651e+08	6.18712e+06	6.20017e+06	6.09748e+06	1.045	0.00120844	0.00673518	-7.21407	down
XMW0814	C2H7N3S	2-Methyl-3-thiosemicarbazide	Others	21185-13-7	1.3351e+06	1.29301e+06	1.16158e+06	6.06333e+06	6.09379e+06	6.05567e+06	1.0436	5.82614e-05	4.80588	2.2648	up
XMW0410	C9H18O	1-Nonen-4-ol	Alcohol	35192-73-5	1.24407e+09	1.24092e+09	1.11964e+09	6.0318e+06	6.1067e+06	6.06686e+06	1.04501	0.00117198	0.00505056	-7.62934	down
XMW0811	C9H9NO	Phenethyl isocyanate	Ester	1943-82-4	407221	395557	326371	5.83487e+06	5.51987e+06	5.36642e+06	1.04358	0.000490333	14.8086	3.88837	up
NMW0791	C9H12	Benzene, 1-ethyl-2-methyl-	Aromatics	611-14-3	1.66377e+06	1.48742e+06	1.53578e+06	5.75365e+06	6.24866e+06	5.36738e+06	1.04137	0.00263481	3.70596	1.88985	up
XMW1467	C6H10N2	1H-Pyrazole, 1,3,5-trimethyl-	Heterocyclic compound	1072-91-9	475206	452807	443192	5.75218e+06	5.89378e+06	5.77649e+06	1.04494	3.23475e-05	12.7059	3.66743	up
D355	C10H15N	2,6-Octadienenitrile, 3,7-dimethyl-, (Z)-	Nitrogen compounds	31983-27-4	9	9	9	5.70302e+06	5.61713e+06	5.25911e+06	1.0451	0.000604495	614047	19.228	up
NMW0171	C8H8O3	Acetic Acid, phenoxy-	Acid	122-59-8	631197	650676	540277	5.66671e+06	5.6447e+06	5.5467e+06	1.0437	6.59998e-08	9.25177	3.20973	up
NMW0264	C9H8O3	2-Propenoic Acid, 3-(3-hydroxyphenyl)-	Acid	588-30-7	88746.8	73247.7	84976	5.58614e+06	6.00693e+06	5.26395e+06	1.04452	0.00149938	68.2552	6.09287	up
XMW0487	C6H6N2O2	2-Picoline, 6-nitro-	Heterocyclic compound	18368-61-1	1.2612e+06	1.2611e+06	1.05922e+06	5.43885e+06	5.21509e+06	5.2223e+06	1.0418	2.2553e-06	4.43283	2.14823	up
XMW0051	C6H5NO	4-Pyridinecarboxaldehyde	Heterocyclic compound	872-85-5	956680	843646	876340	5.39652e+06	5.86702e+06	5.01406e+06	1.04286	0.00254201	6.0813	2.60438	up
XMW0189	C10H16O	3-Cyclohexene-1-acetAldehyde, .alpha.,4-dimethyl-	Aldehyde	29548-14-9	377559	358282	277188	5.372e+06	5.22853e+06	4.96119e+06	1.04244	0.000302803	15.3616	3.94125	up
XMW0776	C10H10O2	Benzoic acid, 2-propenyl ester	Ester	583-04-0	711856	713886	586348	5.34113e+06	5.13752e+06	4.88489e+06	1.04267	0.000317241	7.63562	2.93275	up
XMW1460	C10H10O	3-Buten-2-one, 4-phenyl-	Ketone	122-57-6	18461.1	18096.1	10447.3	5.27447e+06	5.09983e+06	4.93428e+06	1.04295	0.000369344	325.683	8.34732	up
NMW0162	C10H18O2	8-Methyl-6-nonenoic Acid	Acid	21382-25-2	743398	750211	647021	5.25551e+06	5.20685e+06	5.09428e+06	1.04386	6.98593e-07	7.26732	2.86142	up
XMW0721	C10H14O	Benzene, 1-methoxy-4-propyl-	Aromatics	104-45-0	1.13215e+06	1.08939e+06	933861	5.15796e+06	5.16889e+06	5.23035e+06	1.04227	3.68781e-05	4.93033	2.30168	up
XMW0670	C4H5N3	Acetonitrile, 2,2'-iminobis-	Nitrogen compounds	628-87-5	8.949e+08	8.94147e+08	8.29694e+08	5.12532e+06	5.22925e+06	5.18413e+06	1.04505	0.000619682	0.00593365	-7.39686	down
D307	C10H18O	Bicyclo[3.1.1]heptan-3-ol, 2,6,6-trimethyl-, (1.alpha.,2.beta.,3.alpha.,5.alpha.)-	Terpenoids	27779-29-9	369645	368233	294920	5.11077e+06	5.08672e+06	5.1866e+06	1.04351	4.56884e-08	14.8956	3.89681	up
NMW0057	C5H7NO2	Glutarimide	Amine	1121-89-7	1.76034e+07	1.75686e+07	1.52706e+07	4.96985e+06	4.98263e+06	5.004e+06	1.04196	0.00422589	0.296505	-1.75387	down
KMW0614	C15H24	Cubenene	Terpenoids	29837-12-5	1.01707e+06	1.02685e+06	859137	4.94247e+06	4.84038e+06	4.37568e+06	1.0412	0.000969689	4.87712	2.28603	up
KMW0491	C9H10O2	Hydrocinnamic Acid	Acid	501-52-0	1.66979e+07	1.60936e+07	1.44354e+07	4.77773e+06	4.88604e+06	4.62942e+06	1.04196	0.00344627	0.302649	-1.72428	down
XMW0303	C12H22O2	Hexanoic acid, 5-hexenyl ester	Ester	108058-81-7	700351	675991	609988	4.72971e+06	4.63892e+06	4.56045e+06	1.04411	4.14178e-06	7.01246	2.80992	up
XMW0793	C12H18	1,7-Octadiene, 2,7-dimethyl-3,6-bis(methylene)-	Hydrocarbons	16714-60-6	1.84183e+07	1.81292e+07	1.62924e+07	4.70473e+06	4.97543e+06	4.55796e+06	1.04253	0.00202773	0.269457	-1.89187	down
D101	C10H14O	Benzeneethanol, .alpha.,.alpha.-dimethyl-	Alcohol	100-86-7	37289.7	27433.6	11256.7	4.66696e+06	4.53376e+06	4.52956e+06	1.03568	6.47833e-05	180.709	7.49753	up
WMW0218	C15H24O	Butylated Hydroxytoluene	Aromatics	128-37-0	857907	886693	738312	4.61934e+06	4.57507e+06	4.28276e+06	1.04241	0.000141354	5.42797	2.44041	up
KMW0595	C15H24	1,3-Cyclohexadiene, 5-(1,5-dimethyl-4-hexenyl)-2-methyl-, [S-(R*,S*)]-	Terpenoids	495-60-3	1.47412e+06	1.40868e+06	1.24473e+06	4.50879e+06	4.50541e+06	4.18822e+06	1.0403	6.40845e-05	3.19862	1.67745	up
XMW0693	C11H18O2	2,6-Octadienoic acid, 3,7-dimethyl-, methyl ester	Ester	2349-14-6	25164.8	18541.5	19299.3	4.46342e+06	4.55892e+06	4.3841e+06	1.04442	0.000125958	212.782	7.73323	up
NMW0227	C15H24	(Z)-1-Methyl-4-(6-methylhept-5-en-2-ylidene)cyclohex-1-ene	Terpenoids	13062-00-5	814016	807969	686127	4.30911e+06	4.32249e+06	3.89894e+06	1.04203	0.000754927	5.42891	2.44066	up
XMW0012	C15H24	Naphthalene, 1,2,4a,5,6,8a-hexahydro-4,7-dimethyl-1-(1-methylethyl)-, [1S-(1.alpha.,4a.beta.,8a.alpha.)]-	Terpenoids	24406-05-1	774652	731895	610217	4.30005e+06	4.22935e+06	3.82734e+06	1.04081	0.000721231	5.83756	2.54537	up
D204	C13H26O2	Pentyl octanoate	Ester	638-25-5	1.2111e+06	1.19817e+06	1.05483e+06	4.24125e+06	4.24902e+06	4.19748e+06	1.04267	7.48328e-05	3.66264	1.87288	up
XMW0239	C13H28	Decane, 3-ethyl-3-methyl-	Hydrocarbons	17312-66-2	69092.9	73940.3	66643.5	4.23344e+06	4.32395e+06	4.48108e+06	1.04495	0.000282895	62.1837	5.95846	up
NMW0073	C10H14O	Bicyclo[3.1.1]hept-2-ene-2-carboxaldehyde, 6,6-dimethyl-	Terpenoids	564-94-3	1.34561e+06	1.35232e+06	1.07149e+06	4.20864e+06	4.13833e+06	4.12733e+06	1.03666	0.00048216	3.30934	1.72655	up
XMW0532	C6H10N4	1H-Pyrazole-1-carboximidamide, 3,5-dimethyl-	Heterocyclic compound	22906-75-8	6.97353e+08	6.98833e+08	6.27959e+08	4.20041e+06	4.3151e+06	4.29767e+06	1.045	0.00121404	0.00633017	-7.30354	down
XMW1057	C4H7NO	Methacrylamide	Amine	79-39-0	1.02097e+08	1.01635e+08	8.7405e+07	4.19415e+06	4.18191e+06	4.17003e+06	1.04455	0.00268562	0.0430934	-4.53639	down
KMW0325	C10H18O	3-Cyclohexen-1-ol, 1-methyl-4-(1-methylethyl)-	Terpenoids	586-82-3	9	9	9	4.18258e+06	4.27612e+06	4.29696e+06	1.0451	6.84151e-05	472432	18.8497	up
XMW0293	C15H22O	(1aR,7R,7aR,7bS)-(+)-1a,2,3,5,6,7,7a,7b-Octahydro-1,1,7,7a-tetramethyl-1H-cyclopropa[a]naphthalen-3-one	Terpenoids	114339-93-4	164607	168058	140367	4.17684e+06	4.34911e+06	2.69812e+06	1.03956	0.0206922	23.728	4.56852	up
XMW0446	C6H11NO2	2,4-Dimethyl-2-oxazoline-4-methanol	Heterocyclic compound	39986-37-3	355408	345783	334465	4.1719e+06	4.22457e+06	4.18984e+06	1.04499	1.10905e-06	12.153	3.60324	up
KMW0223	C10H16	1,3-Cyclohexadiene, 1-methyl-4-(1-methylethyl)-	Terpenoids	99-86-5	1.30684e+07	1.21597e+07	1.17548e+07	4.16794e+06	4.55905e+06	3.96439e+06	1.04036	0.000504638	0.343169	-1.54301	down
KMW0386	C10H16O	cis-Dihydrocarvone	Terpenoids	3792-53-8	1.62878e+06	1.61471e+06	1.36595e+06	4.15161e+06	4.06541e+06	4.03261e+06	1.03792	0.000234588	2.65751	1.41007	up
XMW1097	C12H22O2	Hexanoic acid, 3-hexenyl ester	Ester	84434-19-5	393542	434047	344229	4038889	3955090	3919018	1.04335	4.2027e-07	10.1663	3.34572	up
KMW0259	C10H16	.gamma.-Terpinene	Terpenoids	99-85-4	1.26794e+07	1.23469e+07	1.11913e+07	3.94709e+06	3.73676e+06	3.7168e+06	1.04222	0.00239398	0.314781	-1.66758	down
XMW0644	C6H10N2	1H-Imidazole, 2-propyl-	Heterocyclic compound	50995-95-4	4.18999e+08	4.18365e+08	3.77688e+08	3.88581e+06	3.96778e+06	3.95409e+06	1.04499	0.00115892	0.00971784	-6.68515	down
XMW1258	C15H24O3	Acetic acid, (4,6,8,9-tetramethyl-3-oxabicyclo[3.3.1]non-6-en-1-yl)methyl ester	Ester	309722-81-4	605492	501685	550381	3.73922e+06	3.81407e+06	3.2877e+06	1.04208	0.00220372	6.54034	2.70937	up
D210	C6H5NO2	Benzene, nitro-	Aromatics	98-95-3	7.94482e+06	7.80965e+06	7.12592e+06	3.71088e+06	4.10707e+06	3.622e+06	1.03399	0.000671129	0.49999	-1.00003	down
KMW0572	C9H8O2	trans-Cinnamic Acid	Acid	140-10-3	580132	580497	478990	3.60844e+06	3.60912e+06	3.41286e+06	1.04248	3.2637e-05	6.48347	2.69677	up
KMW0613	C15H24	.alpha.-Farnesene	Terpenoids	502-61-4	1.32952e+06	1.267e+06	1.16546e+06	3.59733e+06	3.56957e+06	3.33635e+06	1.04109	0.000107585	2.79195	1.48127	up
XMW0246	C10H16O2	OxiranecarboxAldehyde, 3-methyl-3-(4-methyl-3-pentenyl)-	Aldehyde	16996-12-6	58368.4	60487.9	36519	3.58391e+06	3.46101e+06	3.23232e+06	1.04192	0.000879261	66.1447	6.04755	up
XMW1077	C7H14O4	1,3-Dioxolane-2,2-diethanol	Alcohol	5694-95-1	1.18976e+06	1.18718e+06	990928	3.56742e+06	3.51019e+06	3.37556e+06	1.03881	1.31802e-05	3.10379	1.63403	up
XMW0659	C10H14	Benzene, n-butyl-	Aromatics	104-51-8	8.41958e+06	8.12504e+06	7.79382e+06	3.51575e+06	3.75941e+06	3.42036e+06	1.04121	0.000153332	0.43945	-1.18623	down
D241	C15H26O	3-Cyclohexene-1-methanol, .alpha.,4-dimethyl-.alpha.-(4-methyl-3-pentenyl)-, [R-(R*,R*)]-	Terpenoids	23178-88-3	117576	86941.5	112811	3.31736e+06	3.3214e+06	2.94464e+06	1.04322	0.0015468	30.2002	4.91649	up
NMW0038	C8H10O	Benzenemethanol, 4-methyl-	Alcohol	589-18-4	7.54353e+08	7.55468e+08	6.73249e+08	3.31125e+06	3.34475e+06	3.31122e+06	1.045	0.00140935	0.00456569	-7.77495	down
XMW0972	C16H26O	Khusimyl methyl ether	Hydrocarbons	300349-20-6	126359	139003	111124	3.24984e+06	3.33718e+06	2.11939e+06	1.03964	0.0193363	23.1255	4.53141	up
WMW0015	C10H18O	Terpinen-4-ol	Terpenoids	562-74-3	6.82257e+06	6.96888e+06	5.77054e+06	3.09825e+06	3.12995e+06	3.17466e+06	1.03119	0.011977	0.48067	-1.05688	down
XMW1435	C14H22O2	(6,6-dimethyl-2-bicyclo[3.1.1]hept-2-enyl)methyl 2-methylpropanoate	Ester	29021-37-2	8.61601e+06	8.51255e+06	7.31535e+06	3.04841e+06	2.93505e+06	2.73022e+06	1.0376	0.00457622	0.356476	-1.48812	down
NMW0099	C9H7N	Quinoline	Heterocyclic compound	91-22-5	9	9	9	2.8618e+06	2.73458e+06	2.59212e+06	1.0451	0.000813316	303278	18.2103	up
NMW0093	C10H14O	D-Verbenone	Terpenoids	18309-32-5	219013	216916	174161	2.83544e+06	2.80186e+06	2.76446e+06	1.04341	2.09847e-07	13.7713	3.78359	up
WMW0083	C10H20O	2-Decen-1-ol, (E)-	Alcohol	18409-18-2	92122	97391.9	66269.1	2.82565e+06	2.89191e+06	2.81933e+06	1.04267	5.94474e-06	33.3755	5.06072	up
KMW0704	C15H20	.alpha.-Calacorene	Terpenoids	21391-99-1	762267	743076	676520	2.81914e+06	2.67099e+06	2.53682e+06	1.0424	0.000728458	3.67894	1.87929	up
XMW0006	C10H16	(+)-3-Carene	Terpenoids	7785-26-4	8.76157e+06	8.15033e+06	7.92313e+06	2.7907e+06	3.04359e+06	2.62638e+06	1.04028	0.000363569	0.340675	-1.55353	down
XMW0301	C9H12	Mesitylene	Aromatics	108-67-8	551618	483292	506338	2.76013e+06	3.00423e+06	2.57507e+06	1.04252	0.00243592	5.41083	2.43585	up
XMW0517	C6H8S	Thiophene, 3-ethyl-	Heterocyclic compound	1795-01-3	423484	396755	435993	2.71679e+06	2.5263e+06	2.51378e+06	1.04425	0.00066765	6.17472	2.62637	up
KMW0066	C6H12O	Hexanal	Aldehyde	66-25-1	949041	875112	867460	2.66084e+06	2.46682e+06	2.57264e+06	1.04271	0.000170937	2.86085	1.51644	up
KMW0679	C10H10O2	2-Propenoic acid, 3-phenyl-, methyl ester, (E)-	Ester	1754-62-7	678123	676687	591792	2.62304e+06	2.57415e+06	2.58581e+06	1.04289	1.00332e-05	3.99825	1.99937	up
KMW0244	C8H12N2	Pyrazine, 2-methyl-5-(1-methylethyl)-	Heterocyclic compound	13925-05-8	6.29551e+06	6.05484e+06	5.8366e+06	2.61592e+06	2.80007e+06	2.56383e+06	1.04152	0.000160317	0.438766	-1.18848	down
D157	C13H16O2	Propanoic acid, 2-methyl-, 3-phenyl-2-propenyl ester	Ester	103-59-3	528636	431816	541647	2.39985e+06	2.3821e+06	2.097e+06	1.0388	0.00118077	4.57955	2.19521	up
NMW0037	C10H20O2	Butanoic acid, 3-methyl-, 3-methylbutyl ester	Ester	659-70-1	2.95104e+08	2.94509e+08	2.65305e+08	2.31182e+06	2.36748e+06	2.3546e+06	1.04499	0.00120879	0.00822757	-6.92532	down
XMW1351	C15H24	Dauca-4(11),8-diene	Terpenoids	395070-76-5	424666	337027	318913	2.31029e+06	2.32396e+06	2.19388e+06	1.04023	5.65024e-06	6.3188	2.65965	up
D263	C7H14S2	(E)-sec-Butyl propenyl diSulfur compounds	Sulfur compounds	24351-71-1	156407	155953	134638	2.29616e+06	2.18267e+06	2.18307e+06	1.04434	0.000213281	14.9036	3.89759	up
XMW1454	C6H6O3	Isomaltol	Heterocyclic compound	3420-59-5	83458.9	73494.4	72725.9	2.28971e+06	2.29324e+06	2.25575e+06	1.04474	7.21367e-06	29.775	4.89603	up
XMW0223	C7H9NO2	1H-Pyrrole-2,5-dione, 3-ethyl-4-methyl-	Heterocyclic compound	20189-42-8	169021	146974	143661	2.24399e+06	2.23426e+06	2.15338e+06	1.0443	7.12748e-05	14.4274	3.85074	up
NMW0061	C7H7NO2	1-methyl-2-nitro-Benzene	Aromatics	88-72-2	9	9	9	2.24042e+06	2.19479e+06	2.21347e+06	1.0451	3.5705e-05	246248	17.9098	up
KMW0219	C8H18O	1-Hexanol, 2-ethyl-	Alcohol	104-76-7	207679	190902	186834	2.23815e+06	2.19399e+06	2.2339e+06	1.04473	2.25893e-06	11.3869	3.5093	up
w21	C10H14O2	2H-Pyran-2-one, 6-pentyl-	Heterocyclic compound	27593-23-3	364455	358590	312633	2168381	2087439	2028526	1.04338	9.57917e-05	6.06786	2.60119	up
XMW0855	C6H10OS2	Ethanone, 1-(2-methyl-1,3-dithiolan-2-yl)-	Heterocyclic compound	33266-07-8	303638	316613	267841	2.13987e+06	2.06838e+06	1.77491e+06	1.04181	0.00379592	6.7371	2.75213	up
XMW0890	C8H14O	1-Hepten-6-one, 2-methyl-	Ketone	10408-15-8	661373	581074	600863	2.13051e+06	2.31441e+06	2.00378e+06	1.04075	0.00201395	3.49844	1.80671	up
D262	C7H14S2	(Z)-sec-Butyl propenyl diSulfur compounds	Sulfur compounds	24351-70-0	500047	476607	432917	2.12179e+06	2.10065e+06	2.0913e+06	1.04343	9.9788e-06	4.47919	2.16324	up
WMW0085	C4H10S2	Diethyl diSulfur compounds	Sulfur compounds	110-81-6	784898	681896	707499	2.09053e+06	2.34582e+06	1.9282e+06	1.03604	0.0050941	2.92718	1.54951	up
XMW0204	C16H34	Dodecane, 5,8-diethyl-	Hydrocarbons	24251-86-3	343384	320642	272663	2.06926e+06	2.07052e+06	1.90156e+06	1.04185	0.000299367	6.44968	2.68923	up
KMW0380	C9H14N2O	Pyrazine, 2-methoxy-3-(2-methylpropyl)-	Heterocyclic compound	24683-00-9	36320.9	34394	29684.8	2.00215e+06	1.99022e+06	2.01602e+06	1.04465	3.98145e-06	59.8447	5.90315	up
D292	C15H24	Bicyclo[2.2.1]heptane, 2-methyl-3-methylene-2-(4-methyl-3-pentenyl)-, (1S-endo)-	Terpenoids	25532-78-9	355548	356345	328089	1.9538e+06	1.92041e+06	1.88138e+06	1.04451	1.52777e-05	5.53431	2.4684	up
XMW0472	C9H10O3	1,2-Ethanediol, monobenzoate	Ester	94-33-7	285528	301670	233008	1943737	1997844	1832969	1.04141	0.000152341	7.04037	2.81565	up
D98	C7H8S	Benzene, (methylthio)-	Sulfur compounds	100-68-5	8.02934e+06	8.06233e+06	7.16007e+06	1.88884e+06	1.95482e+06	1.94491e+06	1.04336	0.00246444	0.248952	-2.00606	down
D402	C10H14O2	Piperitenone oxide	Ketone	35178-55-3	284550	280241	237942	1.86793e+06	1.83619e+06	1.78279e+06	1.04317	6.15505e-06	6.8353	2.773	up
XMW0025	C9H10O2	Paroxypropione	Ketone	70-70-2	6.40189e+06	6.19644e+06	5.50686e+06	1.85771e+06	1.8926e+06	1.83164e+06	1.04182	0.00404962	0.308307	-1.69756	down
NMW0089	C10H20O	6-Octen-1-ol, 3,7-dimethyl-, (R)-	Terpenoids	1117-61-9	304752	309096	260027	1.84716e+06	2.11657e+06	1.76525e+06	1.0415	0.00364856	6.55583	2.71278	up
KMW0337	C10H18O	4-Isopropyl-1-methylcyclohex-2-enol	Terpenoids	619-62-5	259747	224932	195746	1.80553e+06	1.91498e+06	1.90933e+06	1.04181	3.09234e-05	8.274	3.04859	up
XMW0527	C10H18O	2-Cyclohexen-1-ol, 1-methyl-4-(1-methylethyl)-, cis-	Alcohol	29803-82-5	207845	204328	179863	1790445	1907905	1893531	1.04405	0.00025882	9.44517	3.23958	up
XMW0979	C15H24	(4R,4aS,6S)-4,4a-Dimethyl-6-(prop-1-en-2-yl)-1,2,3,4,4a,5,6,7-octahydronaphthalene	Terpenoids	823810-22-6	156363	151775	157056	1.76908e+06	1.7769e+06	1.71515e+06	1.04502	0.000133105	11.3095	3.49947	up
NMW0023	C8H8O	BenzAldehyde, 2-methyl-	Aldehyde	529-20-4	5.61788e+06	5.47527e+06	4.89671e+06	1.76734e+06	1.63533e+06	1.61512e+06	1.04104	0.00255009	0.313811	-1.67203	down
XMW0997	C15H24O2	Bornyl tiglate	Ester	101223-92-1	75787.2	68070.9	92699.6	1.76257e+06	1.80056e+06	1.60639e+06	1.04304	0.00112821	21.8531	4.44977	up
WMW0194	C10H16O	Thujone	Terpenoids	546-80-5	9.79657e+07	9.78467e+07	8.9593e+07	1.75334e+06	1.69364e+06	1.81293e+06	1.04493	0.000878124	0.0184296	-5.76183	down
KMW0526	C13H18O	2-Buten-1-one, 1-(2,6,6-trimethyl-1,3-cyclohexadien-1-yl)-, (E)-	Terpenoids	23726-93-4	163191	176129	143301	1.68654e+06	1.63916e+06	1.61894e+06	1.04368	1.14836e-05	10.2454	3.3569	up
D261	C9H18OS	Butanethioic acid, 3-methyl-, S-(1-methylpropyl) ester	Ester	2432-91-9	87810.1	106299	80258.9	1.68304e+06	1.73316e+06	1.75981e+06	1.04341	4.13815e-05	18.8652	4.23766	up
XMW1117	C8H14O2	2-Propenoic acid, pentyl ester	Ester	2998-23-4	337332	306838	314029	1.68195e+06	1.80233e+06	1.52659e+06	1.04269	0.00313555	5.22946	2.38666	up
NMW0228	C10H12O2	2,4,6-Cycloheptatrien-1-one, 2-hydroxy-4-(1-methylethyl)-	Terpenoids	499-44-5	218820	224596	203294	1.63498e+06	1.63686e+06	1.54496e+06	1.04446	0.000286925	7.44818	2.89689	up
XMW0909	C10H14O	2,6,6-Trimethylbicyclo[3.2.0]hept-2-en-7-one	Ketone	4613-37-0	1.91475e+09	1.91629e+09	1.73926e+09	1.61586e+06	1.67305e+06	1.62222e+06	1.04506	0.00100159	0.000881663	-10.1475	down
XMW0295	C10H12	Benzene, 1-methyl-3-(1-methylethenyl)-	Aromatics	1124-20-5	559699	465382	394482	1.61204e+06	1.75164e+06	1.5439e+06	1.02988	0.000166242	3.45711	1.78957	up
XMW0555	C10H8O2	2-Acetylbenzofuran	Heterocyclic compound	1646-26-0	548000	552342	468638	1.59625e+06	1.60149e+06	1.51406e+06	1.03967	1.18945e-05	3.0031	1.58645	up
XMW0182	C15H24	(3S,3aS,6R,8aS)-3,8,8-Trimethyl-7-methyleneoctahydro-1H-3a,6-methanoazulene	Terpenoids	31145-21-8	530244	657620	524404	1.592e+06	1.58059e+06	1.49261e+06	1.03333	0.000101226	2.72458	1.44603	up
KMW0405	C4H8O2	Propanoic Acid, 2-methyl-	Acid	79-31-2	740055	668553	729359	1.5479e+06	1.49702e+06	1.49449e+06	1.04097	1.53057e-05	2.12324	1.08627	up
KMW0257	C10H18O	Sabinene hydrate	Terpenoids	15537-55-0	5.42636e+06	5.27691e+06	4.59429e+06	1.54376e+06	1.46518e+06	1.39322e+06	1.04031	0.00404455	0.287769	-1.79702	down
KMW0306	C11H24	Undecane	Hydrocarbons	1120-21-4	8.31853e+07	8.33652e+07	7.4863e+07	1.53313e+06	1.5647e+06	1.56891e+06	1.04493	0.00126041	0.0193309	-5.69295	down
XMW0726	C10H14O	Benzene, (1-methoxypropyl)-	Aromatics	59588-12-4	2.22999e+09	2.24472e+09	2.03823e+09	1.5219e+06	1.5442e+06	1.55398e+06	1.04506	0.000938627	0.000709372	-10.4612	down
KMW0482	C10H16O	2,4-Decadienal, (E,E)-	Aldehyde	25152-84-5	9	9	9	1.51932e+06	1.62593e+06	1.47444e+06	1.04509	0.000850068	171100	17.3845	up
D370	C10H16O	(Z)-2,2-Dimethyl-3-(3-methylpenta-2,4-dien-1-yl)oxirane	Terpenoids	33281-83-3	9	9	9	1.51653e+06	1.5551e+06	1.57136e+06	1.0451	0.000110357	171962	17.3917	up
XMW0181	C9H16O	5-Hepten-2-one, 4,6-dimethyl-	Ketone	31162-48-8	260304	241334	238244	1.4966e+06	1.67406e+06	1.41284e+06	1.04302	0.00338004	6.19491	2.63108	up
KMW0577	C10H16O2	2H-Pyran-2-one, 5,6-dihydro-6-pentyl-	Heterocyclic compound	54814-64-1	6.99378e+06	6.89319e+06	6.13557e+06	1.49589e+06	1.48761e+06	1.40693e+06	1.04318	0.00245996	0.219274	-2.18919	down
D407	C10H18O	7-Octen-4-ol, 2-methyl-6-methylene-, (S)-	Terpenoids	35628-05-8	6.10048e+08	6.08871e+08	5.40771e+08	1.43554e+06	1.45325e+06	1.42438e+06	1.04501	0.00152801	0.0024511	-8.67236	down
XMW1264	C15H26O2	Acetic acid, 1-methyl-3-(2,6,6-trimethylcyclohex-1-enyl)propyl ester	Ester	86756-12-9	60190.2	42107.4	69353.1	1.4353e+06	1.42601e+06	1.29986e+06	1.04044	0.000772226	24.2421	4.59944	up
XMW1156	C9H13N	Cyclopentanecarbonitrile, 3-(1-methylethylidene)-	Nitrogen compounds	89683-72-7	673722	644672	564997	1.43529e+06	1.39053e+06	1.37184e+06	1.03566	0.000163714	2.22878	1.15625	up
NMW0050	C8H7N	Benzyl nitrile	Nitrogen compounds	140-29-4	348755	337257	306884	1.43184e+06	1.44411e+06	1.41727e+06	1.04365	1.65338e-06	4.32395	2.11235	up
KMW0267	C8H8O2	Benzoic acid, methyl ester	Ester	93-58-3	5.46302e+08	5.45573e+08	4.87698e+08	1.42498e+06	1.43355e+06	1.43934e+06	1.04502	0.0013642	0.0027209	-8.5217	down
WMW0051	C13H20O	β-Ionone	Terpenoids	14901-07-6	36989.3	33715.4	31061.5	1.39579e+06	1.40614e+06	1.4039e+06	1.04472	2.47163e-08	41.3284	5.36906	up
WMW0222	C12H24	1-Dodecene	Hydrocarbons	112-41-4	560999	550915	453579	1.3733e+06	1.31991e+06	1.20782e+06	1.03039	0.00037386	2.49189	1.31724	up
KMW0434	C10H16O	2,6,6-trimethyl-1-Cyclohexene-1-carboxaldehyde	Terpenoids	432-25-7	490503	515322	445600	1.35167e+06	1.43108e+06	1.42187e+06	1.04113	1.31559e-05	2.8969	1.53451	up
NMW0794	C10H14	Benzene, (1-methylpropyl)-	Aromatics	135-98-8	437439	384859	367083	1.29249e+06	1.35268e+06	1.22406e+06	1.03976	0.000166913	3.25314	1.70183	up
XMW0089	C10H18O	4-Decenal, (E)-	Aldehyde	65405-70-1	344663	304115	245933	1.28153e+06	1.40892e+06	1.52894e+06	1.03459	0.00142508	4.71593	2.23754	up
D152	C12H16O2	Propanoic acid, 2-methyl-, 2-phenylethyl ester	Ester	103-48-0	431214	439815	370633	1.25368e+06	1.26301e+06	1.21004e+06	1.03982	1.3776e-05	3.0014	1.58564	up
KMW0144	C7H14O2	Hexanoic acid, methyl ester	Ester	106-70-7	3.78288e+06	3.38298e+06	3.38197e+06	1.2216e+06	1.22182e+06	1.19435e+06	1.04244	0.00322155	0.344884	-1.53582	down
XMW0037	C10H14	Benzene, 1-ethyl-3,5-dimethyl-	Aromatics	934-74-7	2.51114e+06	2.40109e+06	2.33877e+06	1.18396e+06	1.19847e+06	1.11728e+06	1.04158	0.000233512	0.482651	-1.05095	down
KMW0483	C11H22O	Undecanal	Aldehyde	112-44-7	7378.12	6912.23	10195.3	1.16802e+06	1.1716e+06	1.11571e+06	1.04385	0.000239101	141.116	7.14074	up
D389	C12H20O2	(S)-3,3,6-Trimethylhepta-1,5-dien-4-yl acetate	Ester	3465-88-1	155295	159474	125563	1.15969e+06	1.11604e+06	1.11917e+06	1.04221	1.37063e-06	7.70986	2.9467	up
D322	C15H22O	(3S,3aR,6R,8aS)-3,7,7-Trimethyl-8-methylenehexahydro-1H-3a,6-methanoazulen-2(3H)-one	Terpenoids	28624-27-3	152056	126704	138472	1.1369e+06	1.19808e+06	1.01658e+06	1.04263	0.00254459	8.03283	3.00591	up
D327	C15H22	(4R,4aR)-4,4a-Dimethyl-6-(prop-1-en-2-yl)-1,2,3,4,4a,7-hexahydronaphthalene	Terpenoids	28908-26-1	192647	184852	153860	1.13671e+06	1.14274e+06	1.05939e+06	1.04182	0.00012871	6.28358	2.65159	up
D411	C11H22O2	4-Methylpentyl 2-methylbutanoate	Ester	35852-40-5	537891	511390	447744	1.10048e+06	1.10313e+06	1.11713e+06	1.03539	0.00139374	2.21823	1.14941	up
KMW0351	C9H14N2	Pyrazine, 2,3-diethyl-5-methyl-	Heterocyclic compound	18138-04-0	9	9	9	1.09027e+06	977443	979665	1.04509	0.00134155	112866	16.7842	up
NMW0048	C9H13N	DextroamphetAmine	Amine	51-64-9	5.22326e+06	5.18725e+06	4.51224e+06	1.078e+06	1.0877e+06	1.05365e+06	1.043	0.00344383	0.215735	-2.21267	down
XMW1411	C15H24	1,3,6,10-Dodecatetraene, 3,7,11-trimethyl-, (Z,E)-	Terpenoids	26560-14-5	323803	252660	282327	1.07416e+06	1.08231e+06	1.00089e+06	1.03809	3.06376e-05	3.67652	1.87834	up
XMW0050	C15H24O	Isospathulenol	Terpenoids	88395-46-4	22666.7	26074.3	31843.8	1.06448e+06	1.15657e+06	1.04976e+06	1.04348	0.000923688	40.5885	5.343	up
XMW0291	C5H9NO2	N-Acetylisoxazolidine	Heterocyclic compound	115615-36-6	398143	357031	356308	1.01308e+06	1.114e+06	924881	1.03646	0.00479021	2.74585	1.45725	up
XMW0657	C8H7NO	Benzoxazole, 2-methyl-	Heterocyclic compound	95-21-6	110617	113686	91630.8	994709	969811	978899	1.04318	1.06888e-07	9.31656	3.2198	up
XMW0309	C8H15NO	Piperidin-3-one, 2,2,5-methyl-	Heterocyclic compound	103634-57-7	9	9	9	994606	950576	878410	1.04509	0.00129245	104577	16.6742	up
KMW0642	C16H34	Hexadecane	Hydrocarbons	544-76-3	17667.4	9646.9	13799.4	964254	935184	791949	1.04104	0.00356246	65.462	6.03259	up
D399	C14H28O	cis-9-Tetradecen-1-ol	Alcohol	35153-15-2	123883	103279	122211	961683	988249	880716	1.04289	0.00103969	8.10206	3.01829	up
KMW0310	C10H16O	2-Cyclohexen-1-ol, 1-methyl-4-(1-methylethenyl)-, trans-	Alcohol	7212-40-0	9	9	9	952324	974407	981111	1.0451	8.04898e-05	107698	16.7166	up
XMW0258	C14H30	Tridecane, 2-methyl-	Hydrocarbons	1560-96-9	150204	151015	127299	949204	940407	925293	1.04324	2.0672e-07	6.56893	2.71566	up
XMW0583	C8H8O2	Ethanone, 1-(3-hydroxyphenyl)-	Ketone	121-71-1	486750	538452	427555	933705	1.0946e+06	1.06565e+06	1.02081	0.00152126	2.12972	1.09066	up
NMW0149	C10H16O2	Geranic acid	Terpenoids	459-80-3	3.01444e+06	2.95267e+06	2.81256e+06	911131	904235	849367	1.04374	0.000294518	0.303512	-1.72018	down
XMW1087	C7H10O4	2(3H)-Furanone, 5-(acetyloxy)dihydro-5-methyl-	Heterocyclic compound	57681-51-3	19672.6	14939.2	14388.5	908523	910193	935489	1.04384	5.42105e-05	56.208	5.8127	up
XMW1129	C10H12O3	Ethyl mandelate	Ester	774-40-3	349398	315544	260627	879518	831239	902850	1.03019	9.55264e-05	2.82378	1.49763	up
KMW0388	C10H16O	(-)-trans-Carveol	Terpenoids	1197-07-5	135160	130034	131810	855797	848069	813105	1.04488	0.000293974	6.33993	2.66447	up
KMW0266	C5H6S2	2-Thiophenemethanethiol	Heterocyclic compound	6258-63-5	2.06222e+08	2.06403e+08	1.84828e+08	851499	871532	859106	1.04501	0.00130194	0.00432191	-7.85411	down
KMW0726	C14H30O	1-Tetradecanol	Alcohol	112-72-1	59491.4	61626.1	61557.8	845871	865580	574030	1.03925	0.0175347	12.5112	3.64514	up
XMW0417	C10H16	Cyclohexene, 4-methyl-1-(1-methylethenyl)-	Hydrocarbons	586-67-4	2.4841e+06	2.43571e+06	2.20946e+06	838739	852449	814307	1.04226	0.00261536	0.351437	-1.50866	down
D414	C9H12O	Bicyclo[3.1.0]hex-3-en-2-one, 5-(1-methylethyl)-	Ketone	36262-12-1	9	9	9	801874	840924	844796	1.04509	0.000273177	92133.1	16.4914	up
XMW0658	C7H12O2	2-Heptenoic Acid	Acid	18999-28-5	8.01924e+06	8.03954e+06	7.11504e+06	801368	822136	755404	1.04419	0.00185814	0.102655	-3.28412	down
WMW0061	C9H10O	BenzAldehyde, 2-ethyl-	Aldehyde	22927-13-5	26506.2	18187.9	29909.6	773353	726984	712076	1.04098	0.00045505	29.6555	4.89023	up
XMW0917	C9H16O	3-Nonen-5-one	Ketone	82456-34-6	3839.16	5666.6	4362.33	764167	790028	778827	1.04406	8.67182e-05	168.229	7.39429	up
KMW0736	C9H10O3	Apocynin	Ketone	498-02-2	234345	191155	279799	757395	743142	688558	1.02498	0.000149035	3.10378	1.63403	up
NMW0297	C16H32O	Oxirane, tetradecyl-	Hydrocarbons	7320-37-8	61780.9	50065.9	54194.1	741127	735306	502240	1.03824	0.0163904	11.9168	3.57492	up
D385	C8H10N2	5,6,7,8-Tetrahydroquinoxaline	Heterocyclic compound	34413-35-9	150252	105727	104927	733797	684188	692680	1.03569	1.08727e-05	5.84824	2.548	up
NMW0036	C6H9NO	1-ethenyl-2-Pyrrolidinone	Heterocyclic compound	88-12-0	2.5131e+08	2.51168e+08	2.24772e+08	730655	733912	743513	1.04502	0.00132994	0.00303621	-8.36351	down
KMW0417	C10H16O	2-Cyclohexen-1-ol, 2-methyl-5-(1-methylethenyl)-, cis-	Terpenoids	1197-06-4	9	9	9	716619	692557	717347	1.0451	0.000132007	78760.1	16.2652	up
XMW0631	C10H18O	p-Menth-2-en-7-ol, cis-	Phenol	19898-86-3	1.78917e+07	1.70709e+07	1.36522e+07	703157	734241	767692	1.04345	0.00695907	0.0453584	-4.46249	down
XMW0175	C9H16O	2-Nonen-4-one	Ketone	32064-72-5	64676.7	54535.5	64570.6	699553	749117	744825	1.04382	0.000338688	11.9353	3.57716	up
NMW0012	C9H12	Benzene, 1,2,3-trimethyl-	Aromatics	526-73-8	2.24341e+06	2.10955e+06	2.01836e+06	688565	759119	646714	1.03995	0.000328754	0.328723	-1.60505	down
XMW1167	C15H24O	(1R,3E,7E,11R)-1,5,5,8-Tetramethyl-12-oxabicyclo[9.1.0]dodeca-3,7-diene	Terpenoids	19888-34-7	45048.8	23402.3	42514.4	683923	699409	632586	1.03441	0.000335882	18.1671	4.18325	up
QMW0530	C12H25Br	2-Bromo dodecane	Halogenated hydrocarbons	13187-99-0	9.59797e+06	9.57656e+06	8.55767e+06	679280	687674	613144	1.04427	0.00152705	0.0714007	-3.80792	down
WMW0107	C8H14	1,5-Heptadiene, 2-methyl-, (Z)-	Hydrocarbons	41044-64-8	2.11541e+06	2.12228e+06	1.8208e+06	656477	618242	563283	1.03842	0.00301395	0.303376	-1.72082	down
XMW0881	C6H10O2	2-Butenoic acid, 3-methyl-, methyl ester	Ester	924-50-5	173779	131456	135510	642759	644130	686738	1.03752	1.38164e-05	4.47794	2.16283	up
KMW0159	C7H16O	1-Heptanol	Alcohol	111-70-6	202943	184141	189862	642330	687999	600969	1.04171	0.00210984	3.34745	1.74306	up
XMW0444	C2H3N5	1,2,4,5-Tetrazin-3-Amine	Heterocyclic compound	79329-74-1	213770	197485	192880	637621	683661	636614	1.04276	0.000263367	3.24083	1.69636	up
XMW0607	C9H10O2	Formic acid, 2-phenylethyl ester	Ester	104-62-1	58898.1	51878.8	39514.9	636139	608948	605431	1.04052	8.83932e-06	12.3128	3.62209	up
w42	C14H30O	2-Ethyl-1-dodecanol	Alcohol	19780-33-7	55165.2	42614.9	55207.5	624403	630190	565815	1.04218	0.000924207	11.8991	3.57278	up
XMW0865	C15H22O	8-Isopropyl-1-methyltricyclo[4.4.0.02,7]dec-3-ene-3-carbAldehyde	Aldehyde	41610-68-8	48233.2	38093	42057	623813	667280	435896	1.03825	0.0171583	13.4518	3.74973	up
NMW0778	C9H12	Benzene, (1-methylethyl)-	Aromatics	98-82-8	1.8094e+06	1.6007e+06	1.64535e+06	619805	701559	553964	1.03268	0.000348176	0.370952	-1.43069	down
NMW0202	C11H16O	Phenol, 4-pentyl-	Phenol	14938-35-3	7.18373e+06	7.22978e+06	6.01913e+06	605221	584259	562348	1.04367	0.00399282	0.0857367	-3.54394	down
KMW0627	C10H12O2	Benzoic acid, 1-methylethyl ester	Ester	939-48-0	272460	263256	228714	604126	588658	560291	1.03518	5.88634e-05	2.29331	1.19743	up
KMW0717	C8H14O6	(+)-Diethyl L-tartrate	Ester	87-91-2	2.00577e+06	1.95502e+06	1.75822e+06	602085	599965	579088	1.04236	0.00305761	0.311442	-1.68297	down
XMW0732	C8H12N2O	1-Pentanone, 1-(1H-imidazol-4-yl)-	Heterocyclic compound	69393-15-3	74770.5	77020.4	67527	584909	592383	565406	1.04424	5.27813e-05	7.94599	2.99023	up
XMW0279	C7H14O	E-1-Methoxy-4-hexene	Hydrocarbons	134777-60-9	265698	221923	224871	580090	545373	544149	1.03446	8.1109e-05	2.34334	1.22857	up
XMW0495	C6H8O2	Dehydromevalonic lactone	Ester	2381-87-5	152909	166907	130631	558017	525337	485646	1.03628	0.000585346	3.48321	1.80042	up
XMW0558	C15H26O	1,4-Methanoazulen-9-ol, decahydro-1,5,5,8a-tetramethyl-, [1R-(1.alpha.,3a.beta.,4.alpha.,8a.beta.,9S*)]-	Terpenoids	465-24-7	260912	215272	281833	551848	563143	511685	1.02028	0.000423444	2.14596	1.10162	up
XMW0918	C10H16O	Isocyclocitral	Aldehyde	1335-66-6	149741	124164	129112	550090	505845	494580	1.04025	0.000374974	3.84727	1.94383	up
D219	C8H8O2	BenzAldehyde, 4-methoxy-	Aldehyde	123-11-5	63860.5	71420.9	55300.7	538073	451921	417546	1.03946	0.00696572	7.38547	2.88469	up
NMW0025	C8H8O2	Acetic acid, phenyl ester	Ester	122-79-2	1.4999e+06	1.4596e+06	1.34074e+06	534608	515267	521280	1.04247	0.00244507	0.365365	-1.45259	down
XMW0136	C15H20	4-Isopropyl-6-methyl-1-methylene-1,2,3,4-tetrahydronaphthalene	Terpenoids	50277-34-4	91526.2	89814.5	89795.5	528786	573747	479650	1.04325	0.00383083	5.83538	2.54483	up
XMW1136	C10H18O2	Lilac Alcohol C	Alcohol	33081-36-6	7.50735e+06	7.45095e+06	6.18302e+06	524122	438351	512997	1.04293	0.00420144	0.0697908	-3.84082	down
NMW0090	C10H17N	Amantadine	Amine	768-94-5	16277.1	27838.9	16761.3	516660	506562	478699	1.03903	0.000168761	24.6712	4.62476	up
D364	C7H10N2O	2-Ethoxy-3-methylpyrazine	Heterocyclic compound	32737-14-7	1.41306e+06	1.38223e+06	1.39656e+06	504705	542397	568178	1.04239	4.11836e-05	0.385338	-1.3758	down
XMW0569	C6H14O	2-Hexanol, (R)-	Alcohol	26549-24-6	196472	164999	168631	501702	469889	472966	1.03808	2.78817e-05	2.72505	1.44628	up
WMW0047	C8H12O	5-Ethylcyclopent-1-enecarboxAldehyde	Aldehyde	36431-60-4	47621	47812.4	43607.2	496860	494967	490117	1.04477	3.67631e-08	10.6584	3.41391	up
XMW0689	C8H10N2O	Ethanone, 1-(3,5-dimethylpyrazinyl)-	Heterocyclic compound	54300-08-2	99188.6	95514.6	86847.4	494664	498790	494829	1.04392	1.16959e-05	5.28602	2.40218	up
XMW1098	C12H24O2	Butanoic acid, octyl ester	Ester	110-39-4	198621	183815	159981	490623	496462	469633	1.0361	5.28175e-05	2.68561	1.42525	up
WMW0176	C6H10O2	2H-Pyran-2-one, tetrahydro-6-methyl-	Heterocyclic compound	823-22-3	1.20981e+08	1.21213e+08	1.0756e+08	490539	488812	490364	1.04499	0.00150769	0.00420214	-7.89466	down
KMW0464	C8H16O2	Octanoic Acid	Acid	124-07-2	159725	155928	124834	490175	499883	481852	1.0363	0.000143227	3.34156	1.74052	up
NMW0270	C13H10O	Benzophenone	Ketone	119-61-9	7629.01	12955.1	42117.4	480595	536900	476031	1.00231	0.000180559	23.8196	4.57408	up
KMW0425	C7H5NS	Benzothiazole	Heterocyclic compound	95-16-9	177976	192966	139380	480391	469945	429824	1.02359	0.000199433	2.70449	1.43536	up
XMW1392	C11H16	2-Methyl-7-exo-vinylbicyclo[4.2.0]oct-1(2)-ene	Hydrocarbons	107914-89-6	9	9	9	474367	481189	396654	1.04504	0.00359895	50081.9	15.612	up
NMW0058	C10H12	Naphthalene, 1,2,3,4-tetrahydro-	Aromatics	119-64-2	177297	163193	158263	451571	461690	466387	1.04258	4.19008e-06	2.7662	1.4679	up
WMW0202	C10H16	Bicyclo[2.2.1]hept-2-ene, 1,7,7-trimethyl-	Terpenoids	464-17-5	162955	139203	145565	449559	501486	406721	1.0352	0.00546609	3.03261	1.60056	up
XMW1002	C15H20	Isolongifolene, 4,5,9,10-dehydro-	Hydrocarbons	156747-45-4	127764	113451	102352	445132	445435	431246	1.04031	1.47504e-05	3.84733	1.94386	up
KMW0068	C6H10O	3-Hexenal, (Z)-	Aldehyde	6789-80-6	171598	139906	135321	438127	421665	446724	1.03484	9.64386e-05	2.92401	1.54795	up
WMW0048	C9H16O	6-Nonenal, (E)-	Aldehyde	2277-20-5	1.75949e+06	1.67933e+06	1.45444e+06	438027	435395	427162	1.04112	0.00571319	0.265791	-1.91164	down
NMW0021	C6H8N2	2-PyridinemethanAmine	Heterocyclic compound	3731-51-9	1.19401e+06	1.1704e+06	1.09336e+06	427229	463368	419338	1.04152	0.000367006	0.378839	-1.40035	down
XMW0109	C13H28	Dodecane, 4-methyl-	Hydrocarbons	6117-97-1	15889.2	12566.1	13218	416134	413945	408237	1.04417	1.8732e-06	29.7148	4.89311	up
XMW1273	C10H14N2O	1-(5-Dimethylethyl)pyrazin-2-yl-ethan-1-one	Heterocyclic compound	182306-61-2	199445	199193	169569	411753	400025	365186	1.02904	0.000515004	2.07137	1.05058	up
D314	C14H26O2	8-Dodecen-1-ol, acetate, (Z)-	Ester	28079-04-1	35429.3	22571	14237.5	411345	434200	381727	1.02795	0.00038456	16.9893	4.08656	up
D265	C12H23N	Dodecanenitrile	Nitrogen compounds	2437-25-4	182563	175622	156457	410940	419313	381504	1.03676	0.00017315	2.35456	1.23546	up
KMW0062	C5H10O	Prenol	Alcohol	556-82-1	142424	132179	124868	397735	366254	349457	1.03951	0.00140385	2.7873	1.47887	up
KMW0570	C12H22O	2-Dodecenal, (E)-	Aldehyde	20407-84-5	1.85641e+06	1.88739e+06	1.616e+06	384815	385397	343447	1.04181	0.00299834	0.20778	-2.26687	down
XMW1177	C15H24O	11,11-Dimethyl-4,8-dimethylenebicyclo[7.2.0]undecan-3-ol	Alcohol	79580-01-1	109953	86230.5	111847	384784	400141	454500	1.0349	0.00173072	4.02371	2.00852	up
XMW1018	C12H17N	1-PhenylcyclohexylAmine	Amine	2201-24-3	65054.7	65425.1	50637.5	379921	368818	334372	1.03958	0.000743138	5.98017	2.58019	up
D78	C4H6OS	Dihydro-3-(2H)-thiophenone	Heterocyclic compound	1003-04-9	113434	100122	107125	379565	406699	334509	1.039	0.00497817	3.49498	1.80528	up
D193	C10H16O	p-Mentha-1,8-dien-7-ol	Terpenoids	536-59-4	9	9	9	377984	365737	319318	1.04506	0.00253302	39371.8	15.2649	up
WMW0005	C10H14O	Pinocarvone	Terpenoids	30460-92-5	16201.6	12567.5	13649.5	376407	401196	333430	1.04342	0.00300263	26.1921	4.71106	up
NMW0035	C8H11N	BenzenAmine, N,N-dimethyl-	Amine	121-69-7	6.7865e+07	6.8161e+07	6.06264e+07	376101	383503	383551	1.04499	0.00142609	0.00581308	-7.42648	down
KMW0045	C2H6S2	DiSulfur compounds, dimethyl	Sulfur compounds	624-92-0	9	9	9	374284	385495	335961	1.04507	0.0016816	40583	15.3086	up
NMW0150	C12H16O2	Phenol, 5-methyl-2-(1-methylethyl)-, acetate	Terpenoids	528-79-0	909596	877499	792350	373194	382819	381531	1.03962	0.00499357	0.441004	-1.18114	down
D325	C15H22O	(3R,3aR,7S,8aS)-3,6,8,8-Tetramethyl-4,7,8,8a-tetrahydro-1H-3a,7-methanoazulen-2(3H)-one	Terpenoids	288249-25-2	12898.5	8333.48	8429.17	370666	350666	338894	1.04168	0.000548638	35.7446	5.15965	up
XMW1056	C6H10O2	2-Butenoic acid, ethyl ester, (Z)-	Ester	6776-19-8	77677.6	66072.4	65012.3	370406	354878	373545	1.04249	5.77349e-06	5.26355	2.39604	up
WMW0197	C10H16O2	Lilac Aldehyde D	Aldehyde	53447-47-5	118868	102473	141260	369434	353584	342794	1.02941	0.000152644	2.93935	1.5555	up
KMW0129	C6H8O	2,4-Hexadienal, (E,E)-	Aldehyde	142-83-6	9	9	9	364042	269857	314796	1.04499	0.00731671	35136.9	15.1007	up
KMW0233	C8H8O	Acetophenone	Ketone	98-86-2	1.16472e+06	1.14603e+06	1.00639e+06	362527	308039	303996	1.03761	0.00155462	0.293796	-1.76711	down
XMW1333	C10H12O2	Benzoic acid, 3,4-dimethyl-, methyl ester	Ester	38404-42-1	63331.6	68802.2	56699.2	359214	356525	342955	1.04279	4.01869e-06	5.60651	2.4871	up
XMW0766	C10H16O	Cyclohexanone, 5-methyl-2-(1-methylethylidene)-	Terpenoids	15932-80-6	1.44629e+07	1.40478e+07	1.11228e+07	351723	398814	394795	1.04371	0.00663595	0.0288981	-5.11288	down
D375	C14H22O	4H-Inden-4-one, 1,2,3,5,6,7-hexahydro-1,1,2,3,3-pentamethyl-	Ketone	33704-61-9	85377.5	79074.7	70381.2	349762	349905	322394	1.04138	0.00017565	4.35228	2.12177	up
KMW0319	C10H16O	7-Oxabicyclo[4.1.0]heptane, 1-methyl-4-(1-methylethenyl)-	Terpenoids	1195-92-2	70225.8	67105.6	57347.8	345366	334929	336524	1.0422	9.87273e-07	5.22305	2.38489	up
KMW0046	C6H12O	2-Hexanone	Ketone	591-78-6	161556	139553	144687	344315	327722	326103	1.03804	3.58308e-05	2.239	1.16286	up
XMW0084	C10H16	2,4,6-Octatriene, 2,6-dimethyl-	Terpenoids	673-84-7	9	9	9	340039	330611	325942	1.0451	0.000155728	36910.8	15.1718	up
KMW0243	C8H14O	(E)-2-Octenal	Aldehyde	2548-87-0	785136	687223	663585	339710	336484	357373	1.03344	0.00854036	0.483892	-1.04724	down
NMW0043	C10H14O	Bicyclo[3.1.1]hept-2-en-6-one, 2,7,7-trimethyl-	Terpenoids	473-06-3	1.56094e+06	1.49127e+06	1.30409e+06	333673	339104	335961	1.04225	0.0046762	0.231559	-2.11055	down
KMW0598	C13H26O	Tridecanal	Aldehyde	10486-19-8	118029	117433	91279.6	331841	336316	303000	1.03101	0.00011505	2.97225	1.57156	up
XMW0372	C15H32	Tridecane, 4,8-dimethyl-	Hydrocarbons	55030-62-1	98432.7	88834.9	76654.3	330378	344112	311575	1.03788	8.17571e-05	3.7362	1.90157	up
WMW0087	C9H18O2	Butanoic Acid, 3-methylbutyl ester	Ester	106-27-4	125160	115108	116657	330130	327573	317847	1.04344	2.59574e-06	2.73321	1.4506	up
XMW1130	C6H11BrO	6-bromo-2-Hexanone	Ketone	10226-29-6	18969.9	15828.8	12054.2	323859	317121	326796	1.0412	4.30784e-07	20.6556	4.36846	up
w17	C10H18O2	3,7-Octadiene-2,6-diol, 2,6-dimethyl-	Alcohol	13741-21-4	775304	760523	582717	322879	325703	353831	1.01127	0.0241879	0.473161	-1.0796	down
XMW0727	C9H10O	BenzAldehyde, 2,5-dimethyl-	Aldehyde	5779-94-2	6.28872e+07	5.95732e+07	4.82677e+07	313095	317687	318040	1.0446	0.00605937	0.0055575	-7.49135	down
KMW0640	C14H28O	Tetradecanal	Aldehyde	124-25-4	13024.2	9712.03	15198	302793	308169	282937	1.04139	0.000455728	23.5644	4.55854	up
XMW0764	C10H16O	(S)-(-)-(4-Isopropenyl-1-cyclohexenyl)methanol	Terpenoids	18457-55-1	9	9	9	301148	331396	328450	1.04508	0.000902482	35592.4	15.1193	up
NMW0155	C12H18O	Propofol	Phenol	2078-54-8	954818	926271	825815	293844	287230	276602	1.0415	0.00354536	0.316848	-1.65814	down
D323	C6H8N2S	Pyrazine, 2-methyl-3-(methylthio)-	Heterocyclic compound	2882-20-4	82336.4	93964.1	69820.2	291002	283344	291012	1.03553	0.000328244	3.51599	1.81393	up
NMW0069	C8H11N	BenzenAmine, 2,5-dimethyl-	Amine	95-78-3	42330	43907	40405	285823	272498	278066	1.04468	0.000112875	6.60434	2.72341	up
KMW0067	C6H10O	3-Penten-2-one, 4-methyl-	Ketone	141-79-7	5.92331e+06	6.00547e+06	4.80372e+06	284688	267488	290139	1.04372	0.00530138	0.0503401	-4.31215	down
NMW0170	C9H8O2	Hydrocoumarin	Heterocyclic compound	119-84-6	81133	81807	48905	283511	288668	271375	1.01558	0.000544307	3.98193	1.99347	up
XMW0944	C11H18	Cyclohexene, 2-ethenyl-1,3,3-trimethyl-	Hydrocarbons	5293-90-3	4.13565e+07	4.16153e+07	3.6844e+07	282513	284256	275616	1.04496	0.00152227	0.00703067	-7.15212	down
XMW0968	C10H14O	4,7,7-Trimethylbicyclo[4.1.0]hept-3-en-2-one	Ketone	81800-50-2	14683.7	10182.6	3606.37	272664	282006	208202	1.01361	0.00792807	26.7931	4.74379	up
XMW0898	C8H12N2	4-Isobutylpyrimidine	Heterocyclic compound	98489-37-3	948776	901797	834024	268865	299854	251606	1.03924	0.000783606	0.305567	-1.71044	down
KMW0283	C9H18O2	Hexanoic acid, propyl ester	Ester	626-77-7	1.73051e+07	1.7404e+07	1.5727e+07	268616	272036	269335	1.04497	0.00107683	0.0160597	-5.96041	down
KMW0273	C10H14	Benzene, 1,2,4,5-tetramethyl-	Aromatics	95-93-2	4.07426e+07	3.92947e+07	3.32048e+07	268320	281807	272932	1.04475	0.00377651	0.00726813	-7.1042	down
NMW0263	C11H14N2	GrAmine	Heterocyclic compound	87-52-5	37145.4	44107.3	43991.1	267441	248749	231573	1.04194	0.00165725	5.97046	2.57784	up
XMW0062	C13H22O2	2-Propenoic acid, 2-methyl-, 3,3,5-trimethylcyclohexyl ester	Ester	7779-31-9	879675	870481	759457	263782	263937	258618	1.04155	0.00442664	0.31333	-1.67425	down
NMW0792	C6H4N2	4-Pyridinecarbonitrile	Heterocyclic compound	100-48-1	59368.6	52200.9	63677.7	255860	281143	248126	1.04062	0.000980336	4.48012	2.16354	up
NMW0041	C11H18	(E)-4,8-Dimethylnona-1,3,7-triene	Terpenoids	19945-61-0	9	9	9	251798	281129	269897	1.04507	0.00101794	29734.2	14.8598	up
KMW0078	C9H16O	8-Nonen-2-one	Ketone	5009-32-5	1.83113e+06	1.83062e+06	1.61885e+06	251593	262199	231335	1.04345	0.00189185	0.141106	-2.82514	down
KMW0473	C10H14O	4-Isopropylcyclohexa-1,3-dienecarbAldehyde	Aldehyde	1197-15-5	964211	863603	719319	251402	182833	201785	1.02782	0.00813772	0.249701	-2.00173	down
D276	C10H14O	Bicyclo[3.1.0]hex-3-en-2-one, 4-methyl-1-(1-methylethyl)-	Terpenoids	24545-81-1	46976.9	46953.4	39637	246116	240095	255424	1.04263	2.62368e-05	5.55253	2.47314	up
XMW0490	C10H12	1-Methyl-2-phenylcyclopropane	Aromatics	3145-76-4	550976	550891	515404	242282	258871	236657	1.04106	0.000157175	0.456207	-1.13224	down
XMW0256	C6H10O	3-Methylpenta-1,3-diene-5-ol, (E)-	Alcohol	1572-08-3	50309	43561.4	49681.4	240207	227198	250754	1.04275	0.000501006	5.00278	2.32273	up
XMW0531	C10H16O	Bicyclo[3.1.1]heptan-3-one, 2,6,6-trimethyl-, (1.alpha.,2.beta.,5.alpha.)-	Terpenoids	15358-88-0	726241	721167	607121	240203	253780	277903	1.03389	0.00517031	0.3757	-1.41235	down
KMW0629	C12H26O	1-Dodecanol	Alcohol	112-53-8	41553.9	45348.7	31052.3	237067	231684	221922	1.03635	6.53241e-06	5.8554	2.54977	up
XMW0448	C2H4N6	1,2,4,5-Tetrazine-3,6-diAmine	Heterocyclic compound	19617-90-4	13622.8	14238.4	12270.2	232733	233837	205803	1.04415	0.00181986	16.7543	4.06646	up
XMW1409	C9H13N	(R)-(+)-1-(p-Tolyl)ethylAmine	Amine	4187-38-6	63103.4	77335.8	67191.5	228183	223355	222856	1.03969	0.000148794	3.24804	1.69957	up
XMW0534	C10H14O	Bicyclo[3.1.1]hept-3-en-2-one, 4,6,6-trimethyl-, (1S)-	Terpenoids	1196-01-6	8.05356e+06	7.70964e+06	6.12068e+06	224831	245432	259199	1.04351	0.00703951	0.0333333	-4.90689	down
WMW0071	C6H14S3	TriSulfur compounds, dipropyl	Sulfur compounds	6028-61-1	9	9	9	223029	215592	224998	1.0451	0.000167612	24578.5	14.5851	up
NMW0208	C9H16O3	9-Oxononanoic Acid	Acid	2553-17-5	74199	68069.5	83531.8	222777	223787	218069	1.03875	0.000218751	2.94346	1.55751	up
KMW0379	C10H15N	Pyridine, 2-pentyl-	Heterocyclic compound	2294-76-0	9	9	9	222461	233715	220941	1.04509	0.000318462	25078.4	14.6142	up
KMW0320	C9H16O2	Cyclohexanecarboxylic acid, ethyl ester	Ester	3289-28-9	9	9	9	217461	216034	209690	1.0451	0.000124054	23821.6	14.54	up
WMW0081	C9H12O	cis-2-(2-Pentenyl)furan	Heterocyclic compound	70424-13-4	89975.4	83074.1	79155	211634	232602	205669	1.03861	0.00135203	2.5769	1.36564	up
XMW0961	C12H20O2	Bornyl acetate	Terpenoids	76-49-3	1.84554e+06	1.85519e+06	1.53872e+06	209699	228537	212735	1.04297	0.00448183	0.124244	-3.00875	down
KMW0297	C10H18O2	trans-Linalool oxide (furanoid)	Heterocyclic compound	34995-77-2	4.90515e+07	5.13787e+07	4.7962e+07	208306	238088	242678	1.04493	0.000418058	0.00464359	-7.75055	down
KMW0360	C10H20O	(+)-Neomenthol	Terpenoids	2216-52-6	546585	541887	462035	200523	197284	191518	1.03803	0.00684695	0.380085	-1.3956	down
XMW1113	C9H20FO2P	2-Octyl methylphosphonofluoridate	Ester	22925-97-9	8251.35	7200.44	5593.53	197561	200832	195384	1.04269	2.51263e-06	28.2142	4.81835	up
XMW0100	C11H24	Octane, 5-ethyl-2-methyl-	Hydrocarbons	62016-18-6	98366.8	93169.6	88980.7	195167	208811	163197	1.01938	0.0163976	2.02189	1.01571	up
NMW0004	C10H18O2	1-methyl-4-(1-methylethenyl)-1,2-Cyclohexanediol	Terpenoids	1946-00-5	22997.8	24256.1	29835	193839	224211	189979	1.04067	0.00281146	7.88738	2.97955	up
KMW0276	C8H18O	1-Octanol	Alcohol	111-87-5	94613.6	90398	78563.8	193839	194889	191860	1.03479	0.00153478	2.20274	1.1393	up
KMW0280	C8H12O	3,5-Octadien-2-one	Ketone	38284-27-4	8.57441e+06	8.87063e+06	9.08661e+06	193247	170006	159912	1.04461	0.000277206	0.0197185	-5.6643	down
D315	C15H24O	(R)-2-((4aS,8aR)-4a-Methyl-8-methylene-1,4,4a,5,6,7,8,8a-octahydronaphthalen-2-yl)propan-1-ol	Terpenoids	28102-68-3	872211	662829	791032	186479	199323	160938	1.03484	0.00863057	0.235049	-2.08897	down
XMW0773	C4H9NO5	Ethanol, 2-(2-hydroxyethoxy)-, 1-nitrate	Alcohol	20633-16-3	48889	53532.4	38253.3	185341	185397	181298	1.03414	0.00045698	3.9242	1.9724	up
XMW1158	C10H15NO2	Tricyclo[3.3.1.1(3,7)]decane, 2-nitro-	Nitrogen compounds	54564-31-7	21845.1	17598.1	14128.2	183666	182572	181974	1.03912	9.47311e-05	10.2333	3.3552	up
NMW0776	C4H4O2	2(5H)-Furanone	Heterocyclic compound	497-23-4	527728	468805	463755	183664	189392	167788	1.03874	0.00227719	0.370368	-1.43297	down
XMW1171	C13H12O2	Benzene, 1-methoxy-4-phenoxy-	Aromatics	1655-69-2	52898.3	58449.5	65158.7	180283	168625	160586	1.0365	0.000256814	2.88654	1.52934	up
D356	C8H10O2	3-Methoxy-5-methylphenol	Phenol	3209-13-0	24985.7	21818.8	19361.7	179110	167559	161393	1.04197	0.000497161	7.67858	2.94084	up
XMW0836	C15H26O	3,7-Cyclodecadiene-1-methanol, .alpha.,.alpha.,4,8-tetramethyl-, [s-(Z,Z)]	Terpenoids	21657-90-9	33348.2	24959.8	26964.8	178231	169591	170515	1.04021	2.83452e-06	6.07858	2.60373	up
WMW0008	C15H24	Longifolene	Terpenoids	475-20-7	9	9	9	176010	167312	154667	1.04508	0.00139058	18444.1	14.1709	up
NMW0040	C9H10O	Benzyl methyl ketone	Ketone	103-79-7	2.85781e+07	2.76505e+07	2.32148e+07	168445	196574	172339	1.04458	0.00393507	0.00676403	-7.2079	down
XMW1337	C13H28	Nonane, 3-methyl-5-propyl-	Hydrocarbons	31081-18-2	79483.7	86842.4	74181.1	162371	169414	159413	1.03542	8.12305e-05	2.04234	1.03023	up
WMW0226	C5H4O2	4H-Pyran-4-one	Heterocyclic compound	108-97-4	32584.7	35901.9	36463.8	160580	171137	150462	1.04274	0.00158867	4.59436	2.19986	up
XMW0257	C8H9NO2	4-Pyridinecarboxylic acid, ethyl ester	Heterocyclic compound	1570-45-2	9	9	9	157469	177956	180681	1.04505	0.00180839	19115	14.2224	up
XMW0574	C8H14O2	4-Penten-1-ol, propanoate	Ester	30563-30-5	38537.6	44076.8	39539.7	155891	171625	145556	1.04056	0.00290658	3.87275	1.95336	up
XMW1209	C9H18O2	Propanoic acid, 2-methyl-, 2-methylbutyl ester	Ester	2445-69-4	48627.9	48876.8	49007.2	154335	157929	151602	1.04486	0.000286217	3.16606	1.66269	up
D207	C2H5NO	Acetamide	Amine	60-35-5	437742	401566	411692	152249	148889	141707	1.04294	0.00076157	0.353994	-1.4982	down
XMW1432	C7H12	2,4-Dimethyl 1,4-pentadiene	Hydrocarbons	4161-65-3	64042.8	58707.2	54273.2	150765	130522	125915	1.0296	0.00485491	2.30027	1.20181	up
KMW0348	C9H14N2	Pyrazine, 3,5-diethyl-2-methyl-	Heterocyclic compound	18138-05-1	9	9	9	149665	139697	138471	1.0451	0.000617396	15845.7	13.9518	up
XMW0679	C8H16O4	AcetAldehyde, tetramer	Aldehyde	108-62-3	4343.02	4686.92	3569.18	148327	143183	144173	1.04401	6.6963e-05	34.5804	5.11188	up
NMW0011	C8H6O	Benzofuran	Heterocyclic compound	271-89-6	52418	53043.6	49490.7	147771	140947	129038	1.04087	0.00289405	2.69603	1.43084	up
D173	C9H10O	BenzeneacetAldehyde, 4-methyl-	Aldehyde	104-09-6	8.20511e+06	7.91873e+06	6.70033e+06	147564	155764	155246	1.04454	0.0038064	0.0200916	-5.63726	down
WMW0204	C12H18O2	Bicyclo[3.1.0]hexan-3-ol, 4-methylene-1-(1-methylethyl)-, acetate	Terpenoids	3536-54-7	10205.4	19319.5	12153.3	141168	140780	139443	1.03169	0.000318065	10.1106	3.3378	up
NMW0261	C10H7NO2	Naphthalene, 1-nitro-	Aromatics	86-57-7	16580.9	10337.9	14693.4	138070	134099	118004	1.03601	0.00137297	9.3764	3.22903	up
D403	C13H18O2	Benzeneacetic acid, 4-(1,1-dimethylethyl)-, methyl ester	Ester	3549-23-3	13831.1	11475.4	14555.5	137529	140510	125628	1.04261	0.000948537	10.1266	3.34008	up
XMW0424	C11H18O	2,6-Dimethyl-1-nonen-3-yn-5-ol	Alcohol	19780-98-4	4261.13	14434.3	4699.34	136947	134186	127991	1.01126	1.21948e-05	17.0604	4.09258	up
XMW0217	C10H18O	cis-7-Decen-1-al	Aldehyde	21661-97-2	5.69921e+06	5.45796e+06	4.45363e+06	136705	146401	157669	1.0439	0.00563111	0.0282352	-5.14636	down
D371	C7H12O2	3-Hexen-1-ol, formate, (Z)-	Ester	33467-73-1	428407	367551	397890	131604	151938	122190	1.03456	0.0010002	0.339852	-1.55702	down
KMW0058	C10H18O2	2H-Pyran-3-ol, 6-ethenyltetrahydro-2,2,6-trimethyl-	Heterocyclic compound	14049-11-7	7.37775e+06	7.38886e+06	5.87951e+06	126868	141709	153265	1.04392	0.00547495	0.020432	-5.61302	down
WMW0025	C10H14O	Thymol	Terpenoids	89-83-8	9	9	9	123605	102167	105351	1.04504	0.00364223	12263.8	13.5821	up
KMW0275	C10H18O2	2-Furanmethanol, 5-ethenyltetrahydro-.alpha.,.alpha.,5-trimethyl-, cis-	Heterocyclic compound	5989-33-3	1.88217e+07	1.85021e+07	1.63118e+07	120413	125369	128316	1.04491	0.00196798	0.00697482	-7.16363	down
XMW1218	C10H20O2	2-Nonanone, 3-(hydroxymethyl)-	Ketone	67801-33-6	8.47263e+07	8.38265e+07	7.52911e+07	119169	127821	123934	1.04502	0.00136939	0.00152116	-9.36062	down
XMW1227	C9H14O2	(E)-2-Methylbut-2-en-1-yl methacrylate	Ester	88142-95-4	1.01408e+07	1.00811e+07	8.82984e+06	119103	121935	128136	1.04483	0.00199169	0.0127074	-6.29818	down
KMW0373	C9H10O2	Benzoic acid, ethyl ester	Ester	93-89-0	36441.2	23966.2	30396.4	118712	114899	126681	1.02869	5.70758e-05	3.9678	1.98834	up
NMW0076	C8H13NO	Tropinone	Heterocyclic compound	532-24-1	2.40449e+06	2.36994e+06	1.9181e+06	117945	121657	122213	1.04377	0.00546541	0.0540625	-4.20923	down
D306	C10H18O	1,5-Heptadien-4-ol, 3,3,6-trimethyl-	Terpenoids	27644-04-8	7.35483e+06	7.17075e+06	6.43918e+06	114964	132736	123156	1.0447	0.00165009	0.0176895	-5.82096	down
XMW0408	C8H14O2	1-Methylcyclohexylcarboxylic Acid	Acid	1123-25-7	6.56248e+06	6.35311e+06	5.0551e+06	112541	115623	123229	1.0441	0.00638032	0.0195536	-5.67642	down
KMW0363	C9H14N2O	Pyrazine, 2-methoxy-3-(1-methylpropyl)-	Heterocyclic compound	24168-70-5	43517.5	46789	33548.5	112278	107437	102422	1.02154	0.000315553	2.60092	1.37902	up
WMW0145	C13H28	Undecane, 4,6-dimethyl-	Hydrocarbons	17312-82-2	497458	491463	393148	111942	115372	125823	1.03722	0.00878817	0.255514	-1.96853	down
XMW0956	C12H18O2	2-Cyclohexen-1-ol, 2-methyl-5-(1-methylethenyl)-, acetate, cis-	Ester	1205-42-1	45873.9	46699.5	54897.5	109742	112747	100121	1.02997	0.000384734	2.18762	1.12936	up
NMW0098	C8H13NO2	Arecoline	Heterocyclic compound	63-75-2	1323.97	1414.99	1564.21	108872	104367	93809.4	1.04462	0.00194651	71.354	6.15692	up
XMW1221	C6H12O2S	Acetic acid, (propylthio)-, methyl ester	Ester	20600-65-1	226651	220172	228225	108422	104686	110236	1.04372	9.7018e-06	0.478994	-1.06192	down
XMW1299	C10H22	Heptane, 3,3,5-trimethyl-	Hydrocarbons	7154-80-5	251733	242443	245613	107197	103933	100441	1.04374	5.03899e-06	0.421161	-1.24756	down
XMW0300	C8H10O	Phenol, 3,5-dimethyl-	Phenol	108-68-9	10047.4	15766.6	7797.95	106243	101568	111053	1.02844	1.49158e-05	9.48662	3.24589	up
KMW0382	C7H8O	Phenol, 2-methyl-	Phenol	95-48-7	257895	250803	242336	101363	104815	88423.4	1.03798	2.45361e-05	0.392261	-1.35011	down
KMW0376	C9H20O	2-Nonanol	Alcohol	628-99-9	2.79697e+07	2.80071e+07	2.492e+07	101331	101233	102868	1.045	0.00144655	0.00377559	-8.04908	down
XMW1243	C7H6ClNO2	Methyl 6-chloronicotinate	Ester	73781-91-6	1154.23	1439.64	1801.38	98015.9	95392.6	86521.7	1.04296	0.00139183	63.6894	5.99298	up
D390	C11H18O	Cyclopentanone, 2-(2-hexenyl)-	Ketone	34687-46-2	5776.96	3873.18	4509.01	97728.4	99558.2	112184	1.04172	0.00186346	21.8566	4.44999	up
QWM0004	C13H16	Naphthalene, 1,2-dihydro-1,1,6-trimethyl-	Aromatics	30364-38-6	225823	222954	204107	96654.4	79401.1	82352.5	1.03381	0.000157264	0.395795	-1.33718	down
KMW0158	C7H6O	BenzAldehyde	Aldehyde	100-52-7	35781.4	31975.1	39220	96569.7	97227.8	102273	1.0375	2.60544e-05	2.76762	1.46864	up
KMW0493	C9H10O2	2-Methoxy-4-vinylphenol	Aromatics	7786-61-0	9	9	9	94424.6	102597	94424.3	1.04508	0.000785503	10794.3	13.398	up
XMW1163	C9H12O3S	Ethyl 2-hydroxybenzyl sulfone	Phenol	53380-27-1	517901	394464	475219	91827.3	85561.4	76277.4	1.03832	0.00826662	0.182811	-2.45157	down
NMW0295	C10H16N2O3	Butabarbital	Heterocyclic compound	125-40-6	9	9	9	91122.7	94038.1	71806.3	1.04493	0.00656829	9517.3	13.2163	up
D384	C4H8S3	TriSulfur compounds, methyl 2-propenyl	Sulfur compounds	34135-85-8	629685	626979	527415	90882.7	83056.9	82285.4	1.0426	0.00413201	0.143618	-2.7997	down
XMW0080	C10H18O2	3-Octen-1-ol, acetate, (Z)-	Ester	69668-83-3	184222	191334	155152	87889.6	81338.5	83446.2	1.0275	0.0120366	0.476109	-1.07064	down
XMW1399	C13H28	Decane, 2,5,9-trimethyl-	Hydrocarbons	62108-22-9	186292	185488	162054	86118.3	87426.7	90044.8	1.03569	0.00677113	0.493767	-1.0181	down
D181	C3H8O3	Glycerin	Alcohol	56-81-5	24703.7	24997.8	24382.2	84439.7	90265.8	79003.1	1.04296	0.00286698	3.42462	1.77594	up
XMW1084	C10H16O2	2-Butenoic acid, 3-hexenyl ester, (E,Z)-	Ester	65405-80-3	1.91616e+06	1.83095e+06	1.47652e+06	84313.7	84990.1	95638.8	1.0432	0.00653587	0.05072	-4.3013	down
XMW0275	C13H20O	3,5,9-Undecatrien-2-one, 6,10-dimethyl-	Ketone	141-10-6	1.44721e+06	1.11222e+06	1.3045e+06	84148.3	104120	99721.9	1.04208	0.00640146	0.074533	-3.74598	down
NMW0081	C6H6O2	Catechol	Phenol	120-80-9	3.2519e+06	3.20711e+06	2.5421e+06	83715.4	96645.3	87311.9	1.04375	0.00614617	0.0297378	-5.07156	down
XMW0539	C9H12O2	3,4-Dimethoxytoluene	Aromatics	494-99-5	9	9	9	83447.7	82124.3	78660.6	1.0451	0.000307263	9045.65	13.143	up
XMW0950	C13H18	Naphthalene, 1,2,3,4-tetrahydro-1,4,6-trimethyl-	Aromatics	22824-32-4	22521.7	15280.5	18745.5	82776.5	85930.6	82277	1.03346	8.62734e-05	4.43845	2.15006	up
XMW0837	C15H24	1-(3-Methylbutyl)-2,3,5,6-tetramethylbenzene	Aromatics	116761-73-0	3.74738e+06	2.89777e+06	3.40149e+06	82662.3	82853.8	73976.1	1.04405	0.00563993	0.023838	-5.39059	down
KMW0173	C8H16O	1-Octen-3-ol	Alcohol	3391-86-4	9	9	9	81597.2	76502.2	81035.6	1.0451	0.000409266	8856.85	13.1126	up
XMW0820	C8H11N	BenzenAmine, 2-ethyl-	Amine	578-54-1	6.42908e+06	6.02253e+06	4.89298e+06	80916.8	86002.2	97050.9	1.04397	0.00644627	0.0152192	-6.03797	down
NMW0156	C8H7NS	Benzene, (isothiocyanatomethyl)-	Sulfur compounds	622-78-6	36170.5	39964.5	47791.1	78165.8	90013	80735.6	1.01082	0.00111581	2.00857	1.00617	up
NMW0169	C6H6O3	1,2,3-Benzenetriol	Phenol	87-66-1	6735.21	9496.82	7533.11	77610	79550.9	80681.3	1.04109	5.53568e-07	10.008	3.32309	up
KMW0635	C12H14O4	1,3-Benzodioxole, 4,5-dimethoxy-6-(2-propenyl)-	Heterocyclic compound	484-31-1	9	9	9	76986.4	81556.9	69061.2	1.04504	0.00230746	8429.8	13.0413	up
KMW0479	C10H14O	1,3-Cyclohexadiene-1-carboxaldehyde, 2,6,6-trimethyl-	Terpenoids	116-26-7	9	9	9	74836.3	86686.5	82348	1.04504	0.00180869	9032.25	13.1409	up
XMW1327	C9H20N2	Propanal, dipropylhydrazone	Amine	34687-35-9	12114.5	9765.58	9053.22	73890.5	74574.8	68050.8	1.04049	0.000189747	6.99946	2.80724	up
XMW0615	C10H14O	Phenol, m-tert-butyl-	Phenol	585-34-2	7592.56	12999.1	9944.22	73402.2	57648	61044.1	1.02789	0.00426359	6.29078	2.65324	up
XMW0124	C8H7N	m-Aminophenylacetylene	Amine	54060-30-9	1.82129e+07	1.71427e+07	1.39465e+07	73166.8	84457.1	79202.2	1.04452	0.00608371	0.00480357	-7.70168	down
KMW0278	C6H6OS	Ethanone, 1-(2-thienyl)-	Heterocyclic compound	88-15-3	3.59866e+07	3.54838e+07	3.50681e+07	70951.5	89775.9	78624.6	1.04487	5.57834e-05	0.00224663	-8.79802	down
XMW1035	C15H24O	(-)-Spathulenol	Terpenoids	77171-55-2	8.88059e+06	6.90578e+06	8.18347e+06	70806.9	67946.3	61334.8	1.04443	0.00528295	0.00834749	-6.90444	down
NMW0226	C6H5NO3	Phenol, 3-nitro-	Phenol	554-84-7	16202.6	21300.9	20047	68736.6	69407.2	62883	1.03487	8.94689e-05	3.49306	1.80449	up
NMW0231	C12H14O3	Phenol, 2-methoxy-4-(2-propenyl)-, acetate	Ester	93-28-7	10781	14924.5	7883.63	68258.9	78682.3	66158.8	1.02395	0.000800184	6.34432	2.66547	up
NMW0277	C13H14O4	(S)-4-(1-Acetoxyallyl)phenyl acetate	Ester	52946-22-2	484080	396310	464371	67276.8	76123.5	87353.5	1.03895	0.00368238	0.171595	-2.54292	down
XMW0499	C13H28	Undecane, 3,4-dimethyl-	Hydrocarbons	17312-78-6	19708.9	21436.4	16122.3	67124.4	75194.4	88584.9	1.03067	0.0083434	4.03201	2.0115	up
XMW0780	C10H14	2,6-Dimethyl-1,3,5,7-octatetraene, E,E-	Terpenoids	460-01-5	7.61695e+07	7.35933e+07	6.44912e+07	63703.7	66377.6	71587.9	1.04495	0.00245571	0.000941262	-10.0531	down
KMW0202	C8H18O	3-Octanol	Alcohol	589-98-0	20875.6	25320	20952.6	62699	64880.5	52921.6	1.0284	0.00416194	2.6881	1.42659	up
XMW1309	C8H12N2	Pyrazine, tetramethyl-	Heterocyclic compound	1124-11-4	1.00512e+06	1.00471e+06	865123	61332.5	69170.6	58031.5	1.04367	0.0025879	0.0655782	-3.93064	down
XMW1311	C7H6O2	2-Propenal, 3-(2-furanyl)-	Heterocyclic compound	623-30-3	9	9	9	59429.8	46621.9	66183	1.04483	0.00983891	6379.06	12.6391	up
NMW0223	C6H6O3	1,2,4-Benzenetriol	Alcohol	533-73-3	26954.7	24798.1	23189.2	59094.6	61643.6	49086.1	1.02439	0.00988863	2.26608	1.1802	up
XMW0047	C10H14O	Phenol, 2-(1-methylpropyl)-	Phenol	89-72-5	812074	808799	668625	58859.9	57729.4	70040.5	1.04249	0.00430023	0.0815156	-3.61678	down
KMW0372	C10H20O2	Butanoic acid, hexyl ester	Ester	2639-63-6	17781.8	19671.2	14090.8	58752.3	57187.9	61856.6	1.03158	4.9353e-05	3.44943	1.78636	up
w31	C10H18O2	Butanoic acid, 4-hexenyl ester, (Z)-	Ester	69727-41-9	9.86668e+06	9.23603e+06	7.44888e+06	57737.5	63330.4	61908.6	1.04444	0.00671797	0.00689135	-7.181	down
D301	C12H14O	BenzeneacetAldehyde, .alpha.-(2-methylpropylidene)-	Aldehyde	26643-91-4	13302.8	17586.7	15313.8	55289.5	60768	60645.9	1.03656	9.31098e-05	3.82448	1.93526	up
XMW0878	C7H10	1,4-Cyclohexadiene, 1-methyl-	Hydrocarbons	4313-57-9	123451	131996	98671.4	54972.4	60163.4	58458.2	1.01146	0.0242991	0.490214	-1.02852	down
NMW0285	C14H18O	CinnamAldehyde, .alpha.-pentyl-	Aldehyde	122-40-7	356910	303824	380638	54745.1	71494.6	89135	1.02577	0.00234408	0.206818	-2.27356	down
KMW0251	C9H16O	5-Heptenal, 2,6-dimethyl-	Aldehyde	106-72-9	13431.6	17363	14066.8	52727.5	52316.6	44443.7	1.03201	0.00185035	3.33222	1.73648	up
NMW0157	C8H9NO	Acetamide, N-phenyl-	Amine	103-84-4	2.5949e+06	2.55865e+06	2.04009e+06	52165	50855.2	66012.9	1.04319	0.00577757	0.0234976	-5.41135	down
D387	C9H20O	1-Hexanol, 3,5,5-trimethyl-	Alcohol	3452-97-9	9	9	9	50985.4	53906	51774.5	1.04509	0.000278975	5802.44	12.5024	up
WMW0127	C8H16O	3-Octen-1-ol, (Z)-	Alcohol	20125-84-2	166175	173631	150027	49681.1	58872.1	51151.7	1.03762	0.00130953	0.326039	-1.61688	down
XMW0276	C7H12O	4-Hexen-3-one, 5-methyl-	Ketone	13905-10-7	1.34724e+07	1.3162e+07	1.23081e+07	49144.1	55015.2	44695.4	1.04482	0.000723365	0.00382242	-8.0313	down
KMW0412	C10H20O2	Nonanoic acid, methyl ester	Ester	1731-84-6	6095.32	6628.57	5195.51	48316.5	47755.8	43621.4	1.04211	0.000633685	7.79566	2.96267	up
XMW1486	C17H28O2	5-Azulenemethanol, 1,2,3,4,5,6,7,8-octahydro-.alpha.,.alpha.,3,8-tetramethyl-, acetate, [3S-(3.alpha.,5.alpha.,8.alpha.)]-	Ester	134-28-1	834873	667510	791554	47994.3	71708.9	50952.2	1.0391	0.00427566	0.0743941	-3.74867	down
XMW1122	C8H16O	7-Octen-2-ol	Alcohol	39546-75-3	17313.9	15455.4	20271.2	47976	61425.2	49666.5	1.02446	0.00852281	2.99899	1.58447	up
NMW0777	C4H8S2	DiSulfur compounds, methyl 2-propenyl	Sulfur compounds	2179-58-0	131196	116880	117279	47676.6	50165.3	40006.4	1.03195	0.0004263	0.377301	-1.40621	down
KMW0591	C14H24O2	Butanoic acid, 1,7,7-trimethylbicyclo[2.2.1]hept-2-yl ester, endo-	Ester	13109-70-1	6891.71	6166.58	12799.9	47619.7	45687	46094.8	1.01105	0.00168712	5.39099	2.43055	up
KMW0164	C8H16O2	Pentanoic acid, 4-methyl-, ethyl ester	Ester	25415-67-2	16327	10938.8	12592.5	47416.5	49888.2	39482.8	1.02049	0.0028585	3.43185	1.77899	up
KMW0321	C8H14O2	Cyclohexanecarboxylic acid, methyl ester	Ester	4630-82-4	397324	362479	363925	47372.9	60817.8	43407.1	1.03951	0.000194913	0.134906	-2.88997	down
NMW0764	C6H12O2	4-Hydroxy-3-hexanone	Ketone	4984-85-4	8951.29	9255.46	7990.78	47061.4	43750.3	41774.6	1.04265	0.00111087	5.06102	2.33943	up
KMW0406	C12H26	Dodecane	Hydrocarbons	112-40-3	1.00342e+06	933688	788023	46660.3	40605.2	40188.3	1.0434	0.00528794	0.0467697	-4.41828	down
XMW1298	C8H16O2	2-Butanol, 2,3-dimethyl-, acetate	Ester	4806-33-1	8054.78	9210.35	8535.04	46056.6	40978.6	39119.2	1.042	0.00314519	4.88967	2.28974	up
KMW0518	C12H20O2	2,6-Octadien-1-ol, 3,7-dimethyl-, acetate, (Z)-	Ester	141-12-8	1.14386e+06	1.08332e+06	879872	45251.8	32266.7	37191.3	1.04195	0.00625408	0.0369192	-4.75948	down
XMW0014	C4H6N2O2	2,4-Imidazolidinedione, 1-methyl-	Heterocyclic compound	616-04-6	110136	99045.7	93628.1	44921.8	38778.6	52670.2	1.01381	0.00107487	0.450351	-1.15088	down
KMW0112	C8H10	o-Xylene	Aromatics	95-47-6	15388	12769.9	16419.6	44284.7	50353.8	44851.6	1.03346	0.000579565	3.12916	1.64577	up
KMW0211	C5H5NOS	2-Acetylthiazole	Heterocyclic compound	24295-03-2	13303.5	14964.6	12731	43316.6	44854.4	41570.8	1.04072	3.40581e-05	3.1645	1.66198	up
XMW1459	C10H16S	Thiophene, 2-butyl-5-ethyl-	Heterocyclic compound	54411-06-2	213308	210522	177385	42661.8	51290.2	34618.5	1.03119	0.00185434	0.213851	-2.22532	down
XMW0367	C13H28	Undecane, 2,4-dimethyl-	Hydrocarbons	17312-80-0	772640	742197	586373	41221	44000.6	50839.1	1.042	0.00755187	0.0647535	-3.9489	down
XMW0281	C11H24	Decane, 5-methyl-	Hydrocarbons	13151-35-4	107791	103182	96684.7	39097.4	42202.4	39436.2	1.04141	0.00128394	0.392436	-1.34947	down
XMW0879	C7H10O	Norbornadieone	Ketone	10218-02-7	7385.15	4543	6264.96	38901.8	38124.6	37620.4	1.03294	8.88172e-05	6.30166	2.65573	up
KMW0135	C6H8O	2-Cyclohexen-1-one	Ketone	930-68-7	132877	112942	130084	38843.4	41232.1	33851.3	1.03644	0.00231096	0.303075	-1.72226	down
XMW1220	C6H10O4	Ethyl hydrogen succinate	Ester	1070-34-4	5.83857e+06	5.78992e+06	4.96368e+06	38445.1	36003.2	37406	1.04483	0.00265943	0.00674139	-7.21274	down
NMW0280	C15H26O2	2-Furanmethanol, tetrahydro-.alpha.,.alpha.,5-trimethyl-5-(4-methyl-3-cyclohexen-1-yl)-, [2S-[2.alpha.,5.beta.(R*)]]-	Terpenoids	26184-88-3	196314	128883	159548	38396.7	46424.1	43233.8	1.02451	0.0244804	0.264169	-1.92047	down
NMW0283	C13H16O3	2H-1-Benzopyran, 6,7-dimethoxy-2,2-dimethyl-	Heterocyclic compound	644-06-4	295592	229097	276414	36720.4	42822.4	29912.6	1.03654	0.00584245	0.136631	-2.87165	down
XMW0774	C9H18O2	3-Hexene, 1-(1-methoxyethoxy)-, (Z)-	Hydrocarbons	54340-96-4	113252	105706	102921	36427.3	36581.8	34300.1	1.04295	0.0011304	0.333383	-1.58475	down
KMW0096	C5H10O2	Butanoic Acid, 3-methyl-	Acid	503-74-2	8175.94	6620.07	6300.9	36174.9	35659.4	36563.6	1.04015	4.31694e-05	5.13809	2.36123	up
XMW0953	C11H14O2	Phenylacetic acid propyl ester	Ester	4606-15-9	413584	379121	319814	35369	46205.5	40020.9	1.04027	0.00625874	0.109297	-3.19367	down
XMW0228	C8H14O	Cyclohexanol, 1-ethenyl-	Alcohol	1940-19-8	10080.3	8565.92	10357.5	34322.3	30972.4	28733	1.03599	0.00266695	3.24192	1.69685	up
XMW1123	C10H14	Benzene, 2-ethyl-1,4-dimethyl-	Aromatics	1758-88-9	5.16008e+06	4.93872e+06	3.97409e+06	34286.3	48563.9	35187.2	1.04342	0.00606422	0.00838758	-6.89753	down
KMW0122	C7H14O	Heptanal	Aldehyde	111-71-7	91447.3	77254.3	70396.8	31397.1	35247.4	32554.8	1.02654	0.0147993	0.414889	-1.2692	down
KMW0334	C10H18O	Cyclohexanone, 5-methyl-2-(1-methylethyl)-	Terpenoids	10458-14-7	114992	111527	93589	30772.5	31833.3	29622.9	1.03899	0.00712021	0.288118	-1.79527	down
D294	C10H16O	2-Cyclopenten-1-one, 2-pentyl-	Ketone	25564-22-1	2184.85	2686.22	2972.34	30205.4	35576.6	24559	1.03823	0.0127715	11.5181	3.52583	up
KMW0271	C7H8O	Phenol, 3-methyl-	Phenol	108-39-4	9	9	9	30190.4	33597	31831.8	1.04506	0.000951529	3541.45	11.7901	up
XMW0943	C13H28	Undecane, 3,5-dimethyl-	Hydrocarbons	17312-81-1	983992	933688	772967	30020.1	29225.4	33450.3	1.0438	0.0053414	0.0344511	-4.85931	down
XMW0039	C8H14O	Cycloheptanone, 3-methyl-	Ketone	933-17-5	3.45631e+06	3.39172e+06	2.93158e+06	29401.3	29695.4	27021.2	1.04476	0.00260329	0.00880585	-6.82732	down
WMW0092	C9H21N	1-OctanAmine,N-methyl-	Amine	2439-54-5	817433	975551	871856	29381.2	42572.9	35370.3	1.04236	0.0027908	0.0402743	-4.634	down
XMW1239	C12H24O2	1,3-Dioxepane, 2-heptyl-	Heterocyclic compound	61732-92-1	9888.34	11261.7	8269.09	28951.6	24835.4	26199.3	1.02515	0.000589091	2.71886	1.443	up
XMW0117	C8H16O	3,4-Dimethylcyclohexanol	Alcohol	5715-23-1	67493.9	67673.5	95994.4	28798.9	30305.8	29773.5	1.01387	0.037381	0.384485	-1.379	down
WMW0228	C7H8O	Anisole	Aromatics	100-66-3	85838.5	72749.4	82912	28285.3	30614.1	23778.9	1.03078	0.00135522	0.342354	-1.54644	down
XMW0026	C7H14O2	Heptanoic Acid	Acid	111-14-8	2.51912e+06	2.20978e+06	2.14472e+06	27786	31413.6	32241	1.04463	0.00259668	0.0133031	-6.23209	down
XMW0296	C10H20O2	Acetic acid, octyl ester	Ester	112-14-1	110606	117117	93826.8	26405.8	27602.4	29971.1	1.03845	0.00660376	0.261171	-1.93693	down
D270	C9H18O2	Propanoic acid, 2-methyl-, pentyl ester	Ester	2445-72-9	84488.6	82837	70457	25642.9	23406.4	22550.9	1.03814	0.00480336	0.301116	-1.73161	down
NMW0114	C8H10O2	3-Methoxybenzyl Alcohol	Alcohol	6971-51-3	91949.2	92092.3	70181.3	25527.8	20953.8	17481.6	1.02364	0.00797014	0.251603	-1.99078	down
XMW1131	C8H10O3	2,5-Furandione, 3-methyl-4-propyl-	Heterocyclic compound	16493-20-2	83587	75938.5	71709.6	25054	25083.7	24084.3	1.04158	0.00410764	0.32098	-1.63944	down
XMW0784	C12H18	Benzene, 1,2-diethyl-3,4-dimethyl-	Aromatics	54410-75-2	77870.9	66184.6	67420.5	24066.1	26508.9	20876.1	1.03222	0.00209379	0.337869	-1.56547	down
XMW1055	C7H11N	Cyclobutanecarbonitrile, 3,3-dimethyl-	Nitrogen compounds	53783-86-1	64682.9	55624.5	61610.7	23879.1	24280.4	21922.1	1.03833	0.00306527	0.385237	-1.37618	down
D313	C10H20O2	3-Hexene, 1-(1-ethoxyethoxy)-, (Z)-	Aldehyde	28069-74-1	3.44166e+07	3.42774e+07	3.08847e+07	23408.2	20290.5	25019.2	1.04489	0.00120985	0.000690087	-10.5009	down
KMW0205	C7H12O	Cyclohexene, 1-methoxy-	Aromatics	931-57-7	8429.29	7139.96	7475.39	22807.4	24611	23661.6	1.04025	3.12132e-05	3.08445	1.62501	up
NMW0132	C10H8	Azulene	Aromatics	275-51-4	9	9	9	22784	23247.5	17478	1.04481	0.00756293	2352.2	11.1998	up
XMW1208	CH2N4	1H-Tetrazole	Heterocyclic compound	288-94-8	9	9	9	22379.5	23308	18758.9	1.04495	0.00415067	2386.9	11.2209	up
NMW0119	C7H8O2	1,2-Benzenediol, 4-methyl-	Alcohol	452-86-8	9	9	9	21032.5	11863.3	13679.6	1.04405	0.031123	1725.02	10.7524	up
WMW0076	C14H22	Benzene, 1,3-bis(1,1-dimethylethyl)-	Aromatics	1014-60-4	9	9	9	21010.7	25686	24854.6	1.04495	0.00362824	2650.05	11.3718	up
XMW1254	C13H16	Naphthalene, 1,2-dihydro-4,5,7-trimethyl-	Aromatics	53156-11-9	58218.4	67100	49683.5	20909.4	22241.1	21073.3	1.02882	0.0174875	0.366989	-1.44619	down
KMW0255	C7H10N2O	3-Methoxy-2,5-dimethylpyrazine	Heterocyclic compound	19846-22-1	57360.6	55774.9	52370.5	20702.6	18794.1	20219.7	1.04188	0.000491627	0.360811	-1.47068	down
XMW0477	C9H9FO4	Benzoic acid, 2-fluoro-4,5-dimethoxy-	Acid	79474-35-4	143468	145264	140545	20052.8	16495.5	16100.3	1.04269	3.21211e-07	0.122645	-3.02744	down
XMW1228	C10H18O4	Butanedioic acid, dipropyl ester	Ester	925-15-5	70332.9	64510	58330.8	20006.8	18511.4	19850.7	1.03991	0.00520742	0.302158	-1.72663	down
XMW0483	C5H5NO	1H-Pyrrole-2-carboxAldehyde	Heterocyclic compound	1003-29-8	274863	228950	243804	19211.9	20680.1	19730.6	1.04405	0.00343387	0.0797501	-3.64837	down
XMW1232	C8H20N2	Hydrazine, 1,1-bis(2-methylpropyl)-	Nitrogen compounds	16596-38-6	4084.33	2831.59	2543.72	18092.3	18220.1	14022.1	1.02513	0.00551928	5.32096	2.41169	up
XMW0241	C13H28	Undecane, 4,8-dimethyl-	Hydrocarbons	17301-33-6	3034.48	1904.46	2980.99	17474.8	16813.7	16354.4	1.03136	9.66132e-06	6.39436	2.6768	up
XMW0652	C5H12O2	1,4-Pentanediol	Alcohol	626-95-9	53666.9	43999.2	47722.2	17348.9	15236.6	18555.1	1.0325	0.00409581	0.351753	-1.50737	down
KMW0288	C9H18O2	Heptanoic acid, ethyl ester	Ester	106-30-9	1.30299e+06	1.31227e+06	1.17402e+06	17168.8	16086.9	16427.2	1.0449	0.00127812	0.0131114	-6.25303	down
WMW0205	C8H14O2	2,5-Octanedione	Ketone	3214-41-3	2491.38	2621.9	2747.06	17126.7	15128.9	14483.4	1.043	0.00351261	5.94619	2.57196	up
XMW0422	C14H30	3,5-Dimethyldodecane	Hydrocarbons	107770-99-0	82360.9	74371.7	69731.7	16277.7	16579.8	10166.3	1.025	0.000541693	0.18998	-2.39608	down
KMW0568	C10H18O2	2H-Pyran-2-one, tetrahydro-6-pentyl-	Ester	705-86-2	123609	118276	105901	16115	15254.4	13275.7	1.04237	0.00217751	0.12837	-2.96162	down
XMW1310	C9H18O2	Isobutyl isovalerate	Ester	589-59-3	59886.1	51548.6	54928	15693.9	15815.6	12884.4	1.03755	0.00119184	0.26685	-1.9059	down
XMW0908	C2H4N2O2	1,2-HydrazinedicarboxAldehyde	Aldehyde	628-36-4	3758.65	5813.7	4602.3	15480.5	14410.3	14866.1	1.02097	0.000614028	3.15753	1.6588	up
XMW0911	C10H18O2	1-Octen-1-ol, acetate	Alcohol	77149-68-9	28741.3	29204.1	27506.7	14809.2	13940.7	13127.7	1.03877	3.26317e-05	0.490071	-1.02894	down
XMW0493	C6H8O4	4H-Pyran-4-one, 2,3-dihydro-3,5-dihydroxy-6-methyl-	Heterocyclic compound	28564-83-2	254657	249641	219220	14196.2	19088.4	20623	1.04059	0.00190158	0.0745076	-3.74647	down
XMW1495	C20H32	.alpha.-Phellandrene, dimer	Aromatics	7350-11-0	9	9	9	13880.9	11276.2	8887.33	1.04446	0.0157894	1260.91	10.3002	up
KMW0295	C5H7NOS	Ethanone, 1-(4,5-dihydro-2-thiazolyl)-	Heterocyclic compound	29926-41-8	1.50299e+06	1.57062e+06	1.38898e+06	13411.3	16545.4	13366	1.04453	0.00128711	0.009708	-6.68661	down
XMW0162	C7H10O3	3-Penten-2-one, 4-(acetyloxy)-, (Z)-	Ketone	38365-58-1	51402	49057.2	45289.7	12526.5	10676.9	17945.5	1.01497	0.000306354	0.282327	-1.82456	down
NMW0146	C4H11NO2	DiethanolAmine	Amine	111-42-2	31001.4	33956.8	29669.3	12192.6	13547	14823.5	1.03166	0.000769191	0.428662	-1.22209	down
KMW0167	C5H8OS	3(2H)-Thiophenone, dihydro-2-methyl-	Heterocyclic compound	13679-85-1	4696.46	4960.82	6165.99	12174.9	11006.7	10970.2	1.0182	0.000575825	2.15833	1.10992	up
XMW1067	C9H16O2	Butanoic acid, 2-pentenyl ester, (Z)-	Ester	42125-13-3	7.21812e+06	7.13333e+06	8.21575e+06	11582.3	10267.9	11607.3	1.04491	0.00213392	0.00148257	-9.39769	down
XMW1295	C10H24N2	1,6-HexanediAmine, N,N,N',N'-tetramethyl-	Amine	111-18-2	1.24702e+06	1.17024e+06	960968	10687.1	9880.67	9886.87	1.04444	0.00581583	0.00901496	-6.79346	down
D84	C9H20O2	Heptane, 1,1-dimethoxy-	Hydrocarbons	10032-05-0	26582.3	26774.1	21949.7	10582.7	8495.77	6803.91	1.00996	0.00167128	0.343695	-1.5408	down
NMW0031	C8H15NO	Hygrine	Heterocyclic compound	496-49-1	5.45693e+06	5.41488e+06	4.78674e+06	10559.6	14786.6	12495.9	1.04451	0.00172751	0.0024167	-8.69274	down
XMW1203	C5H6O3	2,5-Furandione, dihydro-3-methyl-	Heterocyclic compound	4100-80-5	40054.8	33584.8	32125.9	9623.55	10601.6	12911.2	1.02717	0.00452734	0.313301	-1.67438	down
KMW0344	C9H20O	1-Nonanol	Alcohol	143-08-8	177110	175536	146076	8559.16	19998.7	10200.9	1.02445	0.00185582	0.0777161	-3.68564	down
XMW0186	C8H12O	3,5-Octadien-2-one, (E,E)-	Ketone	30086-02-3	3.25107e+06	3.17889e+06	2.81911e+06	6443.69	9184.38	11947	1.0431	0.00188111	0.00298139	-8.3898	down
XMW0046	C15H18	trans-3a-cis-9a-1,2,3,3a,8,9,9a,9b-octahydro-4H-cyclopenta[def]phenanthrene	Terpenoids	91110-19-9	52903.5	58426.8	49581.7	6387.79	3722.04	3532.95	1.03238	0.00104484	0.0847841	-3.56006	down
KMW0126	C6H8N2	Pyrazine, 2,6-dimethyl-	Heterocyclic compound	108-50-9	9	9	9	6145.72	6902.77	7391.5	1.04494	0.00282457	757.037	9.56422	up
XMW1290	C6H10N2O	3-n-Propyl-2-pyrazolin-5-one	Heterocyclic compound	29211-70-9	502320	479976	410615	5851.5	7504.19	7646.12	1.04384	0.00361295	0.0150776	-6.05145	down
XMW0079	C9H10O3	Ethanone, 1-(2-hydroxy-5-methoxyphenyl)-	Ketone	705-15-7	9	9	9	5462.27	5218.54	4151.56	1.04474	0.00658549	549.347	9.10157	up
w30	C7H12O2	2-Buten-1-ol, 3-methyl-, acetate	Ester	1191-16-8	9	9	9	4330.01	3661.13	6096.21	1.0439	0.0231861	521.754	9.02723	up
XMW1070	C4H6O4	Acetic Acid, (acetyloxy)-	Acid	13831-30-6	9	9	9	4034.14	2395.2	3169.21	1.0438	0.0213112	355.502	8.47371	up
KMW0206	C6H11NS	Pentanenitrile, 5-(methylthio)-	Others	59121-25-4	111941	119625	90738.4	3947.39	2391.46	2493.85	1.03977	0.00661966	0.0274048	-5.18943	down
NMW0028	C6H4N2	2-Pyridinecarbonitrile	Heterocyclic compound	100-70-9	407142	382472	324070	1400.45	2417.52	3684.87	1.03854	0.00440952	0.00673696	-7.21369	down
KMW0204	C8H16O2	Acetic acid, hexyl ester	Ester	142-92-7	673413	682228	710888	9	9	9	1.0451	0.000269591	1.30654e-05	-16.2239	down
D196	C3H3NS	Thiazole	Heterocyclic compound	288-47-1	2.08031e+07	2.06503e+07	1.92747e+07	9	9	9	1.0451	0.000575876	4.44605e-07	-21.101	down
XMW0121	C12H24	1-Nonene, 4,6,8-trimethyl-	Hydrocarbons	54410-98-9	444107	412789	412055	9	9	9	1.04509	0.000623159	2.12774e-05	-15.5203	down
XMW0170	C9H10O	BenzAldehyde, 3-ethyl-	Aldehyde	34246-54-3	43095.9	43800.1	46369.1	9	9	9	1.04509	0.000501244	0.000202604	-12.2691	down
KMW0194	C8H18O	2-Octanol	Alcohol	123-96-6	28245.3	26252.2	25804.9	9	9	9	1.04508	0.000784895	0.000336229	-11.5383	down
XMW0578	C8H16O	Furan, 2-butyltetrahydro-	Heterocyclic compound	1004-29-1	19886.3	20929.8	19086.8	9	9	9	1.04508	0.000713996	0.000450729	-11.1155	down
NMW0746	C6H12O	Methyl Isobutyl Ketone	Ketone	108-10-1	2.28836e+07	2.31564e+07	1.97254e+07	9	9	9	1.04508	0.00251299	4.1055e-07	-21.2159	down
KMW0608	C6H14OS	3-Mercaptohexanol	Alcohol	51755-83-0	4.33695e+06	4.21477e+06	3.68898e+06	9	9	9	1.04507	0.00236505	2.20576e-06	-18.7903	down
KMW0395	C10H12O	Estragole	Aromatics	140-67-0	97898.1	93967.4	86446.9	9	9	9	1.04507	0.00130896	9.70133e-05	-13.3315	down
KMW0232	C9H18O2	Octanoic acid, methyl ester	Ester	111-11-5	521274	495358	443068	9	9	9	1.04506	0.00222712	1.8497e-05	-15.7224	down
XMW0570	C6H16N2	1,2-EthanediAmine, N,N,N',N'-tetramethyl-	Amine	110-18-9	3.14426e+07	3.50654e+07	2.6737e+07	9	9	9	1.04504	0.00596321	2.8956e-07	-21.7196	down
NMW0074	C10H16O	Bicyclo[3.1.1]hept-2-ene-2-methanol, 6,6-dimethyl-	Terpenoids	515-00-4	1.32135e+07	1.26153e+07	1.01923e+07	9	9	9	1.04503	0.00586541	7.49562e-07	-20.3474	down
XMW0278	C9H12O3	1,2,4-Trimethoxybenzene	Aromatics	135-77-3	8177.5	8509.72	7469.24	9	9	9	1.04503	0.00145208	0.00111771	-9.80523	down
KMW0469	C9H12O2	Phenol, 4-ethyl-2-methoxy-	Phenol	2785-89-9	864548	878209	711761	9	9	9	1.04503	0.00422529	1.10001e-05	-16.4721	down
XMW0061	C12H12O3	Ethanone, 1,1',1''-(1,3,5-benzenetriyl)tris-	Ketone	779-90-8	593584	458653	541489	9	9	9	1.04501	0.00542474	1.69414e-05	-15.8491	down
NMW0177	C8H9NO	N-Benzylformamide	Amine	6343-54-0	63125	60618.1	50728.5	9	9	9	1.04498	0.0042085	0.000154753	-12.6577	down
XMW0034	C8H14N2	2-Dimethylamino-4-methyl-pent-4-enenitrile	Amine	94492-10-1	46780.9	57949.8	47072.1	9	9	9	1.04496	0.0052363	0.000177862	-12.457	down
XMW0740	C7H7N3	3-Methyl-pyrrolo(2,3-b)pyrazine	Heterocyclic compound	20321-99-7	17446.1	14031.8	15151.4	9	9	9	1.04495	0.00415863	0.000579036	-10.7541	down
XMW0557	C12H12OS	3-Acetyl-2,5-dimethylbenzo(b)thiophene	Heterocyclic compound	6179-04-0	13235.4	16960.9	14924	9	9	9	1.0449	0.00509486	0.0005984	-10.7066	down
XMW1433	C9H14O3	2,6-Heptanedione, 3-acetyl-	Ketone	29214-57-1	11562.7	15695	13196.2	9	9	9	1.04479	0.00785704	0.000667424	-10.5491	down
KMW0645	C15H26O	Levomenol	Terpenoids	23089-26-1	43894.6	53377.2	64898.1	9	9	9	1.04475	0.0123903	0.000166492	-12.5523	down
XMW0311	C15H24O	Dehydroxy-isocalamendiol	Terpenoids	1005276-30-1	29218.5	20373.2	25347.2	9	9	9	1.04474	0.0103478	0.000360294	-11.4385	down
NMW0302	C15H26O	2,6,10-Dodecatrien-1-ol, 3,7,11-trimethyl-, (Z,E)-	Terpenoids	3790-71-4	12651.3	12512.2	17247.5	9	9	9	1.04468	0.0119099	0.000636628	-10.6173	down
KMW0592	C11H22O2	Undecanoic Acid	Acid	112-37-8	5624.76	6052.66	4425.2	9	9	9	1.04464	0.00816183	0.00167674	-9.22012	down
KMW0123	C7H12O	4-Heptenal, (Z)-	Aldehyde	6728-31-0	43373.2	30175.4	27944.7	9	9	9	1.04454	0.0196655	0.000266027	-11.8761	down
D413	C10H20O	4-Methyl-5-nonanone	Ketone	35900-26-6	45505.5	76383.1	67630.8	9	9	9	1.04444	0.0205108	0.000142466	-12.7771	down
XMW1237	C7H12O2	3-Pentenoic Acid, 2,2-dimethyl-	Acid	16642-52-7	8851.91	6361.27	6057.15	9	9	9	1.04444	0.0152723	0.00126937	-9.62167	down
XMW0165	C15H26O	Cyclohexanol, 3-ethenyl-3-methyl-2-(1-methylethenyl)-6-(1-methylethyl)-, [1R-(1.alpha.,2.alpha.,3.beta.,6.alpha.)]-	Terpenoids	35727-45-8	43420.3	37833.6	63760.8	9	9	9	1.04441	0.0255578	0.000186188	-12.391	down
NMW0301	C8H9NO2	Acetaminophen	Phenol	103-90-2	27908.3	20809	40358.1	9	9	9	1.04393	0.0351093	0.000303114	-11.6879	down
XMW0749	C16H30	8-Hexadecyne	Hydrocarbons	19781-86-3	11866	12500.4	20738.1	9	9	9	1.04389	0.0343146	0.000598609	-10.7061	down
XMW0888	C8H16O2	Butanoic acid, 3-methyl-, propyl ester	Ester	557-00-6	4447.66	5366.84	3207.78	9	9	9	1.04385	0.020224	0.00207337	-8.91381	down
XMW1308	C10H17F3O2	1-Octyl trifluoroacetate	Ester	2561-21-9	11294	14596.5	24060.9	9	9	9	1.04326	0.0490022	0.000540526	-10.8533	down
NMW0303	C10H13N3	Debrisoquine	Heterocyclic compound	1131-64-2	11309.3	22960.9	22681.3	9	9	9	1.04312	0.0385637	0.000474088	-11.0426	down
